# Supplementary material for: Bioinformatics-based analysis of the lncRNA–miRNA–mRNA and TF regulatory networks reveals functional genes in esophageal squamous cell carcinoma
Source: Biosci Rep. 2020 Aug 20;40(8):BSR20201727. doi: 10.1042/BSR20201727 (PMC7441485; doi:10.1042/BSR20201727)
Supplement: Supplementary Tables S1-S8 [file BSR-2020-1727_supp1.zip]

Archive with 8 entries (8 files):
- BSR-2020-1727_suppST1.xls
- BSR-2020-1727_suppST2.xls
- BSR-2020-1727_suppST3.xls
- BSR-2020-1727_suppST4.xls
- BSR-2020-1727_suppST5.xls
- BSR-2020-1727_suppST6.xls
- BSR-2020-1727_suppST7.xls
- BSR-2020-1727_suppST8.xls
