# Supplementary material for: Bioinformatics-based analysis of the lncRNA–miRNA–mRNA and TF regulatory networks reveals functional genes in esophageal squamous cell carcinoma
Source: Biosci Rep. 2020 Aug 20;40(8):BSR20201727. doi: 10.1042/BSR20201727 (PMC7441485; doi:10.1042/BSR20201727)
Supplement: Supplementary Tables S1-S8 [file BSR-2020-1727_supp1.zip › BSR-2020-1727_suppST1.xls]

## Sheet: GSE97051
ID	adj.P.Val	P.Value	t	B	logFC	miRNA_ID	SPOT_ID
20500141	0.002304	1.72e-06	8.04423	5.26499	3.07816	hsa-miR-21-5p
20500142	0.004047	4.61e-06	7.35854	4.39987	3.71534	hsa-miR-21-3p
20501181	0.004047	5.5e-06	7.23994	4.24299	1.9415	hsa-miR-130b-3p
20500163	0.004047	7.15e-06	-7.06655	4.0097	-4.52263	hsa-miR-30a-3p
20500446	0.005019	1.15e-05	6.75823	3.58311	1.45291	hsa-miR-181b-5p
20534505	0.011087	3.16e-05	-6.12814	2.66367	-1.59184	hsa-mir-139
20506896	0.011087	3.21e-05	-6.11817	2.6486	-1.6896	hsa-miR-664a-5p
20518785	0.011545	3.38e-05	6.08795	2.60283	4.06888	hsa-miR-4417
20518788	0.012968	3.9e-05	-6.00111	2.47047	-2.60685	hsa-miR-378f
20504584	0.013013	3.95e-05	-5.99355	2.45888	-3.92973	hsa-miR-378d				`
20500722	0.013472	4.42e-05	-5.92576	2.35462	-2.64857	hsa-miR-27b-5p
20518794	0.014522	4.84e-05	-5.87257	2.27229	-3.56018	hsa-miR-378g
20518936	0.01976	7.36e-05	-5.62572	1.88419	-2.2429	hsa-miR-378i
20537266	0.02411	0.000109	5.39962	1.52015	0.487946	hsa-mir-6126
20525635	0.02411	0.000124	5.32761	1.4025	2.69341	hsa-miR-6836-5p
20502456	0.02411	0.000137	5.27011	1.308	2.28831	hsa-miR-409-3p
20501083	0.02411	0.000161	5.17864	1.15661	1.45869	hsa-miR-155-5p
20500723	0.02411	0.000173	-5.13818	1.08924	-1.11589	hsa-miR-27b-3p
20500724	0.02411	0.000175	-5.13112	1.07745	-1.64176	hsa-miR-30b-5p
20504378	0.02411	0.000181	-5.11355	1.0481	-2.44793	hsa-miR-628-3p
20500720	0.02411	0.000186	-5.09765	1.0215	-1.85745	hsa-miR-23b-5p
20501183	0.02411	0.000186	-5.09657	1.01969	-2.68016	hsa-miR-30e-3p
20536556	0.02411	0.000193	5.07803	0.98863	0.157832	hsa-mir-3652
20500423	0.02411	0.000198	-5.0634	0.96408	-1.94606	hsa-miR-30c-2-3p
20500422	0.02411	0.000199	-5.06002	0.9584	-2.0483	hsa-miR-30c-5p
20536668	0.02411	0.000202	-5.05168	0.94438	-0.296034	hsa-mir-378f
20500800	0.02411	0.000209	-5.03265	0.91236	-6.29999	hsa-miR-206
20500137	0.025725	0.000255	-4.92103	0.72351	-0.853629	hsa-miR-19b-3p
20502122	0.026662	0.000268	-4.89374	0.67706	-2.42409	hsa-miR-422a
20500444	0.030087	0.000335	4.77185	0.46834	0.918747	hsa-miR-181a-5p
20515603	0.03164	0.000367	4.723	0.38411	2.88694	hsa-miR-3175
20500773	0.03164	0.000371	4.71682	0.37344	2.57105	hsa-miR-134-5p
20517675	0.033491	0.000409	-4.66441	0.28267	-1.65644	hsa-miR-378c
20501182	0.033491	0.000412	-4.65978	0.27463	-2.076	hsa-miR-30e-5p
20518453	0.034212	0.000426	4.64221	0.24412	0.254684	hsa-miR-3926
20518783	0.034266	0.000431	-4.6359	0.23316	-2.44986	hsa-miR-378e
20500385	0.034266	0.000438	-4.62716	0.21794	-2.20298	hsa-miR-192-5p
20503838	0.036879	0.000478	-4.57939	0.13469	-0.191867	hsa-miR-518b
20517902	0.039916	0.000522	4.53202	0.05183	3.1681	hsa-miR-3651
20500721	0.041953	0.000579	-4.47671	-0.04526	-0.356653	hsa-miR-23b-3p
20501309	0.041953	0.000606	-4.45249	-0.08789	-4.4069	hsa-miR-133b
20503800	0.042379	0.000636	4.42641	-0.13386	2.18907	hsa-miR-432-5p
20500432	0.044566	0.000673	-4.39663	-0.18646	-2.62388	hsa-miR-139-5p
20500189	0.045593	0.000692	-4.38158	-0.21308	-2.92319	hsa-miR-29b-2-5p
20500725	0.049433	0.000771	-4.32417	-0.31487	-1.7697	hsa-miR-30b-3p
20500733	0.051678	0.00084	-4.27848	-0.39613	-2.89534	hsa-miR-128-3p
20504585	0.051678	0.000962	4.20673	-0.52418	1.65503	hsa-miR-1185-1-3p
20500112	0.051678	0.000972	-4.2014	-0.53371	-0.901118	hsa-let-7a-5p
20500132	0.053079	0.00103	4.17275	-0.585	1.18407	hsa-miR-18a-5p
20500173	0.058578	0.00117	4.10335	-0.70955	0.774601	hsa-miR-93-5p
20500181	0.058578	0.00118	-4.09958	-0.71633	-1.07419	hsa-miR-99a-5p
20537430	0.059623	0.00122	-4.08034	-0.75094	-0.142359	hsa-mir-6500
20523011	0.060459	0.00124	-4.07235	-0.76533	-0.159393	hsa-miR-6079
20517691	0.067237	0.00144	-3.99669	-0.90179	-0.174482	hsa-miR-4311
20500739	0.067237	0.00144	-3.99625	-0.9026	-4.41908	hsa-miR-133a-3p
20501242	0.070139	0.00152	-3.96834	-0.95304	-2.52906	hsa-miR-378a-5p
20534570	0.070139	0.00152	-3.9673	-0.95492	-0.265325	hsa-mir-15b
20536966	0.070139	0.00152	3.96673	-0.95595	0.601151	hsa-mir-4730
20534361	0.077653	0.00171	3.90521	-1.0674	1.05541	hsa-mir-21
20503884	0.083582	0.00187	-3.8586	-1.15199	-2.49324	hsa-miR-504-5p
20535400	0.087855	0.00199	3.82638	-1.21055	0.360384	hsa-mir-650
20503793	0.088934	0.00206	3.81006	-1.24022	2.64127	hsa-miR-146b-5p
20500771	0.091733	0.00223	3.76693	-1.31875	1.58282	hsa-miR-127-3p
20500745	0.091733	0.00224	-3.76518	-1.32194	-2.194	hsa-miR-140-5p
20534571	0.09393	0.00231	-3.75074	-1.34825	-0.230601	hsa-mir-23b
20509070	0.094642	0.00238	-3.73347	-1.37972	-0.832726	hsa-miR-320d
20500735	0.094642	0.0024	-3.72901	-1.38787	-1.15802	hsa-miR-130a-3p
20529771	0.095412	0.00243	-3.72306	-1.39872	-0.178695	hsa-miR-8061
20537581	0.095412	0.00245	3.72013	-1.40406	0.921426	hsa-mir-6836
20506837	0.095412	0.00246	3.71813	-1.4077	3.40058	hsa-miR-1246
20529779	0.101418	0.00267	3.6757	-1.48513	0.698297	hsa-miR-8069
20534752	0.103446	0.00274	3.66168	-1.51072	0.321068	hsa-mir-155
20500796	0.104105	0.00283	-3.64482	-1.54152	-1.47531	hsa-miR-193a-3p
20504579	0.106892	0.00298	-3.61761	-1.59124	-0.155099	hsa-miR-1283
20501278	0.109044	0.00309	-3.59943	-1.62447	-2.37979	hsa-miR-328-3p
20500797	0.109044	0.00318	-3.58543	-1.65006	-2.26009	hsa-miR-194-5p
20534352	0.110453	0.00323	-3.57675	-1.66594	-0.120617	hsa-mir-16-1
20519573	0.111426	0.00327	3.57043	-1.6775	1.9643	hsa-miR-4730
20536800	0.111629	0.00333	-3.56055	-1.69557	-0.186147	hsa-mir-4521
20500798	0.114944	0.00361	-3.51903	-1.77152	-1.51347	hsa-miR-195-5p
20500152	0.114944	0.00362	-3.51807	-1.77328	-0.458154	hsa-miR-26a-5p
20500183	0.115437	0.00376	-3.49935	-1.80753	-1.47545	hsa-miR-100-5p
20505791	0.115437	0.00377	3.49731	-1.81127	1.05033	hsa-miR-877-5p
20534499	0.122523	0.00407	-3.45769	-1.88377	-0.366356	hsa-mir-30c-2
20515542	0.124306	0.00416	3.44646	-1.90434	0.183921	hsa-miR-544b
20534830	0.124936	0.00419	-3.44301	-1.91064	-0.626827	hsa-mir-361
20535212	0.125017	0.0042	-3.44226	-1.91202	-0.203943	hsa-mir-505
20515631	0.130833	0.00446	3.41139	-1.96851	0.221342	hsa-miR-3191-3p
20534495	0.131477	0.00449	-3.40804	-1.97465	-0.144365	hsa-mir-208a
20519668	0.133421	0.00458	3.39771	-1.99357	0.124662	hsa-miR-4782-3p
20500161	0.133829	0.00465	-3.38961	-2.00839	-0.74357	hsa-miR-29a-3p
20500781	0.136519	0.00476	3.37767	-2.03024	0.697185	hsa-miR-149-3p
20519665	0.136608	0.00477	3.37618	-2.03296	0.134192	hsa-miR-4781-5p
20518637	0.144819	0.00515	3.33697	-2.1047	0.229061	hsa-miR-3945
20518449	0.14931	0.00536	-3.31697	-2.1413	-0.183088	hsa-miR-3923
20537497	0.151294	0.00551	3.30289	-2.16705	0.329682	hsa-mir-6754
20500162	0.151294	0.00555	-3.29883	-2.17447	-1.74044	hsa-miR-30a-5p
20535641	0.151294	0.00563	-3.29204	-2.18688	-0.195215	hsa-mir-890
20536242	0.151294	0.00569	3.28583	-2.19823	0.195997	hsa-mir-3148
20515627	0.151294	0.00575	-3.28124	-2.20663	-1.33503	hsa-miR-320e
20500730	0.151294	0.00583	-3.27408	-2.21971	-0.926088	hsa-miR-125b-5p
20505794	0.153197	0.00595	-3.26353	-2.239	-0.44403	hsa-miR-887-3p
20536509	0.153491	0.00597	3.26127	-2.24314	0.18497	hsa-mir-4289
20536795	0.153491	0.006	-3.2592	-2.24692	-0.155882	hsa-mir-4517
20534484	0.153491	0.00603	-3.25629	-2.25224	-0.130886	hsa-mir-199a-1
20518826	0.154446	0.00616	3.24519	-2.27252	1.918	hsa-miR-4449
20503106	0.154446	0.00619	-3.24325	-2.27605	-2.15941	hsa-miR-486-3p
20500713	0.154446	0.0062	-3.24266	-2.27714	-1.2241	hsa-let-7g-5p
20500765	0.160196	0.0065	-3.21832	-2.32159	-0.730144	hsa-miR-125a-5p
20500469	0.161521	0.00658	3.21203	-2.33308	1.91928	hsa-miR-212-3p
20526882	0.163783	0.00674	3.19971	-2.35557	0.326418	hsa-miR-7160-5p
20501226	0.16408	0.00682	-3.19365	-2.36662	-0.171254	hsa-miR-369-3p
20537244	0.167138	0.00697	3.182	-2.38789	0.15233	hsa-mir-6071
20503809	0.169231	0.00711	-3.17172	-2.40663	-1.35302	hsa-miR-497-5p
20525699	0.17054	0.00728	3.15992	-2.42816	0.821434	hsa-miR-6869-5p
20505789	0.172627	0.00745	-3.14803	-2.44982	-0.484672	hsa-miR-885-5p
20525448	0.172627	0.00746	3.14738	-2.45101	0.473926	hsa-miR-6743-5p
20500440	0.172627	0.00751	-3.14435	-2.45654	-1.80916	hsa-miR-10b-5p
20519594	0.174761	0.00764	3.13546	-2.47274	0.189747	hsa-miR-4742-3p
20535217	0.175595	0.0077	-3.1314	-2.48013	-0.161636	hsa-mir-508
20525015	0.179724	0.0079	-3.11788	-2.50476	-0.699666	hsa-miR-6507-5p
20500424	0.182517	0.00823	-3.09727	-2.54228	-1.05874	hsa-miR-30d-5p
20519075	0.189414	0.00868	-3.07009	-2.5917	-0.13373	hsa-miR-3973
20504572	0.189414	0.00871	3.06807	-2.59537	2.05207	hsa-miR-1301-3p
20506901	0.189414	0.00884	3.06031	-2.60947	1.17299	hsa-miR-1307-3p
20500151	0.189414	0.00891	-3.05625	-2.61684	-0.977703	hsa-miR-25-3p
20506022	0.19319	0.00918	3.04121	-2.64415	2.67621	hsa-miR-297
20501159	0.194969	0.00928	-3.03532	-2.65485	-1.55292	hsa-miR-29c-5p
20500738	0.195002	0.00935	-3.03173	-2.66136	-2.52556	hsa-miR-133a-5p
20500433	0.195253	0.00938	-3.03013	-2.66426	-1.43554	hsa-miR-139-3p
20506899	0.197556	0.00955	3.02059	-2.68157	0.888449	hsa-miR-1306-3p
20537428	0.203634	0.0099	-3.00211	-2.71506	-0.119702	hsa-mir-6499
20501283	0.209274	0.0104	2.97685	-2.76082	0.275557	hsa-miR-323a-5p
20500167	0.212127	0.0106	2.96549	-2.78137	0.177325	hsa-miR-32-3p
20501250	0.212127	0.0107	2.96422	-2.78366	1.49364	hsa-miR-382-5p
20525472	0.214811	0.0109	-2.95328	-2.80344	-0.122152	hsa-miR-6755-3p
20515642	0.214811	0.0109	2.95327	-2.80347	0.198654	hsa-miR-3198
20519530	0.2166	0.011	2.94789	-2.81319	0.336997	hsa-miR-4709-3p
20536968	0.21708	0.011	2.94647	-2.81575	0.23797	hsa-mir-4732
20517811	0.217242	0.0111	-2.94581	-2.81695	-0.235873	hsa-miR-3605-3p
20518882	0.217326	0.0111	2.94393	-2.82034	0.660587	hsa-miR-4488
20501280	0.217326	0.0111	2.94254	-2.82286	0.459782	hsa-miR-342-3p
20529762	0.218998	0.0113	2.93503	-2.83641	0.210379	hsa-miR-8052
20512262	0.218998	0.0113	2.93502	-2.83643	0.217655	hsa-miR-2277-3p
20535406	0.220414	0.0114	2.93143	-2.84291	0.598804	hsa-mir-663a
20537252	0.22143	0.0114	-2.92851	-2.84819	-0.125369	hsa-mir-6079
20536760	0.22143	0.0114	-2.92762	-2.84978	-0.114201	hsa-mir-4487
20519405	0.225039	0.0118	2.91048	-2.88071	1.23682	hsa-miR-4632-5p
20500795	0.225039	0.0119	-2.90986	-2.88183	-0.869242	hsa-miR-193a-5p
20500718	0.227533	0.0121	-2.89829	-2.90267	-0.787023	hsa-miR-15b-5p
20525602	0.231155	0.0124	-2.88618	-2.92449	-0.222468	hsa-miR-6820-3p
20506797	0.231275	0.0124	2.88512	-2.9264	1.26932	hsa-miR-663b
20503107	0.234871	0.0127	2.87454	-2.94544	0.160568	hsa-miR-487a-5p
20535907	0.235048	0.0127	2.87389	-2.94661	0.0856862	hsa-mir-548i-4
20517752	0.237631	0.0129	-2.86599	-2.9608	-0.301693	hsa-miR-4329
20504561	0.238424	0.013	-2.86366	-2.96499	-0.902303	hsa-miR-151b
20529789	0.238791	0.013	2.86081	-2.97011	0.122334	hsa-miR-8079
20536921	0.238791	0.0131	2.85951	-2.97245	0.26161	hsa-mir-4690
20500191	0.238791	0.0132	2.85251	-2.98502	0.379827	hsa-miR-103a-3p
20517948	0.240116	0.0134	2.84818	-2.99281	2.45298	hsa-miR-3687
20537271	0.241122	0.0134	-2.8452	-2.99814	-0.201074	hsa-mir-6130
20536030	0.242838	0.0137	2.83686	-3.01312	0.209266	hsa-mir-548q
20504290	0.242838	0.0137	-2.83536	-3.0158	-0.513342	hsa-miR-551b-3p
20518892	0.246718	0.014	2.82502	-3.03436	0.722176	hsa-miR-4497
20519518	0.247392	0.0141	2.8216	-3.04047	1.62156	hsa-miR-4701-3p
20537023	0.248129	0.0141	2.81882	-3.04547	0.212684	hsa-mir-4775
20522041	0.249457	0.0143	-2.81432	-3.05353	-0.148624	hsa-miR-5704
20501243	0.249709	0.0143	-2.81205	-3.05758	-0.945854	hsa-miR-378a-3p
20534573	0.250034	0.0144	-2.81015	-3.061	-0.14261	hsa-mir-30b
20537870	0.250609	0.0144	2.80822	-3.06445	0.127315	hsa-mir-7154
20518883	0.252309	0.0146	-2.80349	-3.07291	-0.168174	hsa-miR-4489
20519426	0.257145	0.0149	2.79017	-3.09674	0.174939	hsa-miR-4646-3p
20517925	0.259252	0.0151	2.78554	-3.10501	0.106809	hsa-miR-3670
20500117	0.261148	0.0154	-2.77375	-3.12607	-0.552314	hsa-let-7c-5p
20504332	0.261799	0.0155	2.7715	-3.13008	1.5198	hsa-miR-595
20519588	0.262149	0.0155	2.7704	-3.13205	0.8905	hsa-miR-4738-3p
20537086	0.262149	0.0155	2.77033	-3.13218	0.0931867	hsa-mir-5094
20518629	0.264183	0.0158	2.76273	-3.14573	0.483778	hsa-miR-3940-5p
20535862	0.264472	0.0158	2.76146	-3.148	0.212036	hsa-mir-1248
20536328	0.264472	0.0158	2.76145	-3.14801	0.13144	hsa-mir-514b
20535935	0.264902	0.0158	-2.76014	-3.15036	-0.108105	hsa-mir-103b-2
20536201	0.265748	0.016	-2.75634	-3.15712	-0.130713	hsa-mir-3122
20501171	0.265748	0.016	2.7561	-3.15755	0.806389	hsa-miR-34c-3p
20515563	0.267766	0.0161	2.75148	-3.16579	0.348102	hsa-miR-3149
20536693	0.268758	0.0162	2.74909	-3.17004	0.190942	hsa-mir-4440
20537131	0.268924	0.0162	2.7482	-3.17163	0.107065	hsa-mir-5189
20529143	0.269099	0.0162	2.74725	-3.17332	0.277735	hsa-miR-7851-3p
20525024	0.272146	0.0166	-2.73718	-3.19125	-0.997054	hsa-miR-6511a-3p
20500438	0.275627	0.017	-2.72407	-3.21457	-1.92998	hsa-miR-10a-5p
20536817	0.275639	0.017	-2.72382	-3.21502	-0.139886	hsa-mir-1587
20518815	0.279043	0.0173	2.71561	-3.22961	1.7637	hsa-miR-4440
20536728	0.280949	0.0174	-2.71023	-3.23915	-0.148498	hsa-mir-4468
20535131	0.28261	0.0176	-2.70465	-3.24906	-0.0712513	hsa-mir-376b
20536651	0.283515	0.0178	-2.70106	-3.25543	-0.132182	hsa-mir-3945
20537455	0.284976	0.0179	-2.69622	-3.26402	-0.16217	hsa-mir-6715a
20511562	0.285161	0.018	-2.6952	-3.26583	-0.159157	hsa-miR-2117
20534397	0.285161	0.018	-2.69447	-3.26712	-0.19703	hsa-mir-29b-2
20518872	0.285161	0.018	2.69421	-3.26758	0.140336	hsa-miR-548ak
20525420	0.286404	0.0181	2.69113	-3.27304	0.551761	hsa-miR-6729-5p
20537431	0.287108	0.0182	-2.68872	-3.27731	-0.123464	hsa-mir-548az
20517682	0.287275	0.0183	2.68687	-3.28059	0.454061	hsa-miR-4304
20500760	0.288448	0.0184	2.6827	-3.28797	0.143925	hsa-miR-153-5p
20522011	0.289114	0.0185	-2.68016	-3.29247	-0.764714	hsa-miR-5680
20525575	0.29039	0.0186	2.67669	-3.29862	0.638933	hsa-miR-6807-5p
20536249	0.290586	0.0186	2.67582	-3.30015	0.127097	hsa-mir-3074
20535668	0.29155	0.0187	-2.673	-3.30514	-0.0884291	hsa-mir-877
20517944	0.29155	0.0187	-2.6729	-3.30532	-0.170903	hsa-miR-3683
20525492	0.293963	0.019	2.66706	-3.31564	0.221855	hsa-miR-6765-3p
20536608	0.296639	0.0193	2.65881	-3.33023	0.1972	hsa-mir-3910-1
20537158	0.297758	0.0193	2.65663	-3.33407	0.118159	hsa-mir-5583-2
20504364	0.298941	0.0195	2.65369	-3.33927	0.959604	hsa-miR-619-5p
20534587	0.300073	0.0196	-2.6493	-3.34701	-1.10753	hsa-mir-133a-1
20534590	0.300073	0.0196	-2.6493	-3.34701	-1.10753	hsa-mir-133a-2
20519493	0.30063	0.0197	2.6479	-3.34948	0.435279	hsa-miR-4687-3p
20518922	0.300736	0.0197	2.64612	-3.35262	0.141633	hsa-miR-4523
20501313	0.301029	0.02	2.64002	-3.36338	0.162269	hsa-miR-345-3p
20518835	0.301029	0.02	2.63898	-3.36521	0.383796	hsa-miR-4455
20500128	0.301029	0.0201	-2.63787	-3.36718	-0.408386	hsa-miR-16-5p
20518931	0.303967	0.0203	2.63036	-3.3804	0.519183	hsa-miR-4530
20536628	0.304203	0.0204	2.62961	-3.38172	0.108228	hsa-mir-3910-2
20524999	0.304466	0.0204	2.62895	-3.38288	0.128129	hsa-miR-6500-5p
20535382	0.30612	0.0206	-2.62436	-3.39097	-0.109488	hsa-mir-633
20535119	0.30707	0.0207	2.62174	-3.39558	0.151207	hsa-mir-409
20517833	0.308326	0.0208	2.61918	-3.40007	0.542997	hsa-miR-3620-5p
20518801	0.309128	0.0209	-2.61711	-3.40373	-0.93261	hsa-miR-4429
20535690	0.309128	0.0209	2.61674	-3.40437	0.491964	hsa-mir-939
20515599	0.30924	0.021	2.61319	-3.41062	0.153801	hsa-miR-1193
20534826	0.309668	0.0211	-2.6112	-3.41412	-0.116749	hsa-mir-296
20536607	0.311425	0.0213	2.60637	-3.42259	0.221536	hsa-mir-3910-1
20506774	0.311492	0.0213	2.60577	-3.42366	0.64158	hsa-miR-1228-5p
20519636	0.312767	0.0215	2.60271	-3.42903	0.366238	hsa-miR-4763-3p
20535293	0.312834	0.0215	-2.60211	-3.43008	-0.119666	hsa-mir-553
20536907	0.319155	0.022	2.58896	-3.45315	0.168624	hsa-mir-4679-1
20500755	0.319932	0.0222	-2.5853	-3.45957	-0.435049	hsa-miR-145-5p
20535211	0.320483	0.0223	-2.58173	-3.46583	-0.188488	hsa-mir-504
20534396	0.320483	0.0224	-2.57964	-3.46948	-0.183561	hsa-mir-29b-2
20501297	0.320483	0.0225	-2.57732	-3.47355	-0.34286	hsa-miR-338-3p
20535174	0.322062	0.0227	2.57349	-3.48025	0.228818	hsa-mir-518b
20519693	0.326705	0.0231	2.56336	-3.49797	0.0992026	hsa-miR-4796-5p
20518446	0.326934	0.0232	-2.56261	-3.49927	-0.273687	hsa-miR-3921
20517827	0.326934	0.0232	-2.56157	-3.50109	-1.11614	hsa-miR-3617-5p
20538021	0.328165	0.0233	-2.5592	-3.50524	-0.147972	hsa-mir-8063
20537024	0.328662	0.0234	2.55664	-3.5097	0.134037	hsa-mir-4776-1
20537027	0.328662	0.0234	2.55664	-3.5097	0.134037	hsa-mir-4776-2
20506833	0.328662	0.0236	-2.55288	-3.51628	-0.147007	hsa-miR-548f-5p
20537913	0.328936	0.0236	2.55205	-3.51773	0.220933	hsa-mir-7515
20534601	0.330591	0.0238	-2.54889	-3.52323	-0.308162	hsa-mir-143
20500124	0.332029	0.024	-2.54402	-3.53173	-0.182005	hsa-let-7f-1-3p
20537491	0.333583	0.0242	-2.54058	-3.53773	-0.138385	hsa-mir-6748
20504303	0.333875	0.0242	-2.53884	-3.54077	-0.0774265	hsa-miR-578
20536970	0.335913	0.0245	2.53332	-3.55038	0.40472	hsa-mir-4734
20518945	0.335913	0.0245	2.53316	-3.55066	0.555762	hsa-miR-4538
20536484	0.33678	0.0246	-2.53043	-3.55542	-0.135335	hsa-mir-2355
20525390	0.337219	0.0247	2.52856	-3.55867	0.222866	hsa-miR-6720-5p
20534628	0.341988	0.0252	2.51923	-3.57489	0.25352	hsa-mir-185
20535168	0.342337	0.0252	2.5185	-3.57616	0.137612	hsa-mir-525
20537022	0.343024	0.0253	-2.51717	-3.57847	-0.0867936	hsa-mir-4774
20519612	0.343024	0.0253	-2.51667	-3.57935	-0.124602	hsa-miR-4752
20503808	0.343152	0.0253	2.51569	-3.58105	0.716295	hsa-miR-193b-3p
20517910	0.345291	0.0255	2.51184	-3.58773	0.16781	hsa-miR-1273e
20537539	0.346502	0.0256	2.50942	-3.59194	0.116858	hsa-mir-6796
20536766	0.348086	0.0258	2.50546	-3.59881	0.181389	hsa-mir-4492
20526183	0.350073	0.0261	2.50111	-3.60635	0.147586	hsa-miR-7112-3p
20537270	0.350571	0.0261	2.50003	-3.60823	0.0987391	hsa-mir-6129
20518442	0.350571	0.0261	-2.49978	-3.60866	-0.103333	hsa-miR-3919
20535634	0.350757	0.0262	2.49912	-3.60982	0.102342	hsa-mir-891a
20515532	0.351882	0.0263	2.49579	-3.61558	0.183919	hsa-miR-3130-3p
20535136	0.352358	0.0264	-2.49459	-3.61766	-0.144408	hsa-mir-486
20500159	0.353838	0.0268	-2.48642	-3.6318	-1.14505	hsa-miR-28-3p
20525712	0.354329	0.0268	2.4855	-3.63339	0.762036	hsa-miR-6875-3p
20537530	0.358747	0.0274	-2.47383	-3.65359	-0.150624	hsa-mir-6787
20519679	0.361322	0.0277	2.46932	-3.66136	0.515697	hsa-miR-4787-5p
20536702	0.362107	0.0279	2.46573	-3.66758	1.36793	hsa-mir-4449
20536192	0.363702	0.0282	-2.46025	-3.67703	-0.114843	hsa-mir-3118-1
20536194	0.363702	0.0282	-2.46025	-3.67703	-0.114843	hsa-mir-3118-3
20525547	0.363702	0.0282	2.46023	-3.67707	0.252068	hsa-miR-6793-5p
20518432	0.363702	0.0282	-2.45975	-3.6779	-1.2647	hsa-miR-3911
20529766	0.364098	0.0282	2.45883	-3.67947	0.139887	hsa-miR-8056
20535407	0.365311	0.0284	2.45566	-3.68494	0.319336	hsa-mir-663a
20536281	0.366577	0.0286	-2.45229	-3.69075	-0.144673	hsa-mir-1193
20537049	0.366624	0.0286	2.45189	-3.69144	0.16238	hsa-mir-4793
20536826	0.368034	0.0288	2.44842	-3.69741	0.332248	hsa-mir-3960
20525715	0.368068	0.0289	2.44709	-3.6997	0.336588	hsa-miR-6877-5p
20517940	0.368079	0.029	-2.44535	-3.7027	-0.140011	hsa-miR-3681-5p
20515650	0.369927	0.0292	2.44084	-3.71045	0.209147	hsa-miR-1273d
20506898	0.369927	0.0292	-2.44068	-3.71073	-0.239558	hsa-miR-1306-5p
20537540	0.370228	0.0293	2.4397	-3.71242	0.15699	hsa-mir-6797
20521803	0.371481	0.0294	2.43682	-3.71738	0.147684	hsa-miR-548aq-3p
20534401	0.372573	0.0296	-2.43453	-3.7213	-0.100864	hsa-mir-103a-1
20529132	0.37344	0.0297	2.43276	-3.72435	0.793864	hsa-miR-1273h-5p
20522040	0.373498	0.0297	-2.43231	-3.72512	-0.103313	hsa-miR-5692b
20536488	0.374206	0.0298	-2.43076	-3.72778	-0.089615	hsa-mir-4264
20528733	0.377176	0.0302	2.42294	-3.7412	0.619072	hsa-miR-7704
20520209	0.377176	0.0305	-2.41745	-3.75062	-0.159559	hsa-miR-5006-3p
20535637	0.377176	0.0308	-2.41387	-3.75676	-0.0917262	hsa-mir-892a
20500777	0.377176	0.0308	2.41343	-3.75752	1.4314	hsa-miR-138-1-3p
20537854	0.377176	0.031	2.40969	-3.7639	0.415474	hsa-mir-7114
20500119	0.377176	0.0312	-2.40545	-3.77117	-0.496499	hsa-let-7d-5p
20523009	0.377176	0.0313	-2.40421	-3.7733	-0.107354	hsa-miR-6077
20500717	0.377176	0.0315	-2.40082	-3.7791	-3.57216	hsa-miR-1
20537978	0.377176	0.0316	-2.3999	-3.78066	-0.183741	hsa-mir-7703
20526185	0.377176	0.0316	2.39976	-3.78091	0.0833051	hsa-miR-7113-3p
20504407	0.377176	0.0316	2.39868	-3.78274	0.370585	hsa-miR-652-5p
20501197	0.377176	0.0317	-2.3975	-3.78477	-0.576548	hsa-miR-361-5p
20501238	0.377176	0.0317	-2.39709	-3.78546	-0.131056	hsa-miR-376a-5p
20500150	0.377176	0.0318	2.39668	-3.78616	1.40907	hsa-miR-25-5p
20500393	0.377176	0.0318	2.39621	-3.78697	1.06361	hsa-miR-196a-5p
20501228	0.377176	0.0319	2.39476	-3.78944	1.10001	hsa-miR-370-3p
20500176	0.377176	0.0319	-2.39425	-3.79032	-0.18861	hsa-miR-95-3p
20536975	0.377635	0.0321	2.39195	-3.79425	0.141941	hsa-mir-3064
20504187	0.377635	0.0321	2.39171	-3.79465	0.752218	hsa-miR-455-3p
20535817	0.377898	0.0321	-2.39048	-3.79675	-0.0997914	hsa-mir-548e
20537198	0.379427	0.0323	-2.38734	-3.80211	-0.092329	hsa-mir-548aw
20520201	0.379427	0.0325	-2.38493	-3.80623	-0.134792	hsa-miR-5002-3p
20501206	0.379427	0.0326	-2.38338	-3.80887	-1.42837	hsa-miR-363-3p
20536660	0.379427	0.0327	2.38198	-3.81125	0.171399	hsa-mir-1254-2
20500752	0.379427	0.0327	-2.38067	-3.81349	-0.816051	hsa-miR-143-3p
20504363	0.379466	0.0329	-2.37858	-3.81704	-0.0897408	hsa-miR-618
20537045	0.379575	0.0329	-2.37826	-3.81759	-0.125387	hsa-mir-4789
20536808	0.380778	0.0333	-2.37153	-3.82905	-0.141595	hsa-mir-4528
20536555	0.380778	0.0334	2.3702	-3.83132	0.239739	hsa-mir-3651
20534749	0.380778	0.0334	-2.37004	-3.83159	-0.140583	hsa-mir-1-1
20500753	0.38451	0.0339	2.36202	-3.84522	0.11007	hsa-miR-144-5p
20535107	0.384764	0.0341	2.35986	-3.84889	0.176422	hsa-mir-431
20536688	0.38513	0.0343	-2.35631	-3.85492	-0.115421	hsa-mir-4437
20518621	0.385642	0.0345	2.35321	-3.86018	0.211105	hsa-miR-3934-5p
20536614	0.385918	0.0346	-2.352	-3.86224	-0.116469	hsa-mir-3915
20536999	0.385918	0.0346	2.35185	-3.86249	0.848886	hsa-mir-4758
20536041	0.386267	0.0346	2.35088	-3.86414	0.708596	hsa-mir-711
20506879	0.387347	0.0348	2.34842	-3.86832	0.0960063	hsa-miR-548i
20536979	0.388325	0.0349	2.34626	-3.87197	0.231288	hsa-mir-4741
20536453	0.389155	0.0352	-2.34167	-3.87974	-0.114694	hsa-mir-4312
20537560	0.389155	0.0354	-2.3392	-3.88394	-0.119133	hsa-mir-6816
20501084	0.389155	0.0354	2.33919	-3.88395	0.0833127	hsa-miR-155-3p
20500148	0.389155	0.0355	2.3373	-3.88715	0.203103	hsa-miR-24-3p
20518946	0.389968	0.0357	2.33464	-3.89166	1.10305	hsa-miR-4539
20536647	0.391713	0.0359	2.33156	-3.89685	0.116155	hsa-mir-3941
20536767	0.396502	0.0366	2.32211	-3.91283	0.104442	hsa-mir-4493
20517678	0.39683	0.0366	-2.32125	-3.91427	-0.194166	hsa-miR-4301
20501282	0.397953	0.0368	-2.31798	-3.91979	-0.0939466	hsa-miR-337-3p
20534847	0.398093	0.0369	2.31743	-3.92073	0.160335	hsa-mir-370
20518910	0.398302	0.0369	2.31699	-3.92146	0.39214	hsa-miR-4513
20506768	0.399299	0.0371	2.31407	-3.92639	0.302546	hsa-miR-1226-3p
20523020	0.39966	0.0372	2.31343	-3.92746	0.382625	hsa-miR-6088
20500122	0.402574	0.0376	-2.30725	-3.93787	-0.571404	hsa-let-7e-3p
20500130	0.402574	0.0378	2.30463	-3.94229	0.319497	hsa-miR-17-5p
20519574	0.403351	0.038	2.30138	-3.94776	0.145911	hsa-miR-4731-5p
20501161	0.403351	0.0382	-2.29926	-3.95133	-0.628157	hsa-miR-30c-1-3p
20526171	0.403351	0.0382	-2.29869	-3.95228	-0.0985559	hsa-miR-7106-3p
20525387	0.403351	0.0382	-2.29827	-3.95298	-0.350395	hsa-miR-6511b-3p
20501296	0.403351	0.0383	-2.29757	-3.95416	-1.67406	hsa-miR-338-5p
20534346	0.403351	0.0383	-2.29729	-3.95464	-0.117037	hsa-let-7e
20536218	0.403351	0.0383	2.29692	-3.95526	0.112426	hsa-mir-3132
20506828	0.403351	0.0384	2.29611	-3.95661	0.333627	hsa-miR-1303
20501293	0.403351	0.0384	-2.29584	-3.95706	-0.852357	hsa-miR-331-3p
20537000	0.4043	0.0385	2.29428	-3.95969	0.751604	hsa-mir-4758
20536762	0.404729	0.0386	2.29325	-3.96142	0.141913	hsa-mir-4489
20523022	0.404774	0.0386	2.29298	-3.96187	0.414076	hsa-miR-6090
20537555	0.406053	0.0388	-2.28996	-3.96695	-0.104538	hsa-mir-6811
20518913	0.406203	0.0389	2.28954	-3.96765	0.445414	hsa-miR-4516
20515546	0.4076	0.039	2.287	-3.97191	0.0924821	hsa-miR-3140-5p
20535143	0.408479	0.0392	2.28538	-3.97463	0.123493	hsa-mir-146b
20519484	0.408479	0.0392	-2.28523	-3.97487	-0.0897529	hsa-miR-4681
20526877	0.409446	0.0394	-2.28259	-3.97932	-0.14158	hsa-miR-7158-3p
20525593	0.41099	0.0395	2.28009	-3.9835	0.645274	hsa-miR-6816-5p
20520216	0.41099	0.0396	-2.2792	-3.98498	-0.109279	hsa-miR-5009-5p
20519673	0.412684	0.0402	-2.2712	-3.99839	-0.138786	hsa-miR-1245b-5p
20500133	0.41478	0.0406	2.26576	-4.00748	0.548681	hsa-miR-18a-3p
20515534	0.416513	0.0409	2.26226	-4.01332	0.148202	hsa-miR-3132
20534827	0.420053	0.0414	2.25612	-4.02357	0.170606	hsa-mir-130b
20529774	0.423322	0.0418	-2.25003	-4.03373	-0.52626	hsa-miR-8064
20536997	0.423322	0.0418	-2.24992	-4.03391	-0.107294	hsa-mir-4756
20535144	0.423626	0.0419	2.24888	-4.03565	0.0818974	hsa-mir-202
20518894	0.423901	0.042	2.24809	-4.03696	0.160856	hsa-miR-4419b
20536791	0.424007	0.0423	2.24349	-4.04461	0.123231	hsa-mir-4513
20500188	0.424007	0.0424	-2.24303	-4.04538	-1.05898	hsa-miR-29b-3p
20525571	0.424918	0.0425	2.24114	-4.04854	0.53722	hsa-miR-6805-5p
20524250	0.425623	0.0427	-2.23834	-4.05318	-0.951471	hsa-miR-6165
20505760	0.425623	0.0428	2.2375	-4.05459	1.05066	hsa-miR-708-5p
20506803	0.425633	0.0429	-2.23658	-4.05611	-0.179	hsa-miR-1208
20518804	0.425662	0.0429	-2.23636	-4.05648	-0.10259	hsa-miR-4431
20535899	0.425913	0.043	-2.23459	-4.05942	-0.0881514	hsa-mir-1277
20534821	0.425913	0.0431	2.23438	-4.05978	0.172613	hsa-mir-34c
20534829	0.425913	0.0431	2.23427	-4.05996	0.10072	hsa-mir-26a-2
20517735	0.425913	0.0433	-2.23165	-4.0643	-0.223955	hsa-miR-4274
20500794	0.425913	0.0435	2.2295	-4.06788	0.133276	hsa-miR-190a-3p
20519444	0.425913	0.0435	-2.22864	-4.06931	-0.0860405	hsa-miR-4659a-5p
20518444	0.42621	0.0436	2.22734	-4.07146	0.127362	hsa-miR-3150b-3p
20519586	0.426844	0.0438	-2.22538	-4.07471	-0.142015	hsa-miR-3064-3p
20506847	0.428307	0.044	2.22239	-4.07968	0.441387	hsa-miR-1254
20537248	0.428644	0.0441	2.22182	-4.08062	0.0985291	hsa-mir-6075
20537061	0.428914	0.0441	-2.22133	-4.08142	-0.145479	hsa-mir-4803
20518803	0.429634	0.0442	-2.21985	-4.08388	-0.126679	hsa-miR-548ad
20519599	0.432683	0.0446	-2.21518	-4.09162	-0.176018	hsa-miR-3591-3p
20523021	0.432891	0.0447	2.21448	-4.09276	0.424777	hsa-miR-6089
20500121	0.433242	0.0449	-2.21161	-4.09753	-0.529559	hsa-let-7e-5p
20521804	0.433431	0.045	-2.21094	-4.09863	-0.102484	hsa-miR-548ar-5p
20535699	0.435055	0.0452	2.20778	-4.10385	0.716067	hsa-mir-297
20535384	0.438493	0.0458	2.20168	-4.11393	0.128198	hsa-mir-635
20504425	0.43883	0.0459	-2.19998	-4.11674	-0.120894	hsa-miR-656-3p
20515622	0.438864	0.0459	2.19961	-4.11735	0.31324	hsa-miR-3187-5p
20537523	0.43973	0.0461	2.19816	-4.11974	0.103458	hsa-mir-6780a
20515545	0.44118	0.0463	-2.19482	-4.12525	-0.106605	hsa-miR-3139
20535304	0.441235	0.0464	-2.19454	-4.12571	-0.176107	hsa-mir-564
20535244	0.441235	0.0464	-2.19447	-4.12582	-0.0948681	hsa-mir-539
20517919	0.441631	0.0464	2.19384	-4.12686	0.463325	hsa-miR-3665
20529138	0.443127	0.0468	2.18919	-4.13453	1.37489	hsa-miR-7846-3p
20536276	0.443573	0.0469	-2.1885	-4.13565	-0.11018	hsa-mir-3168
20525006	0.445971	0.0473	-2.18376	-4.14346	-0.135792	hsa-miR-6502-3p
20506783	0.446839	0.0475	-2.18187	-4.14656	-0.13285	hsa-miR-1234-3p
20529772	0.446882	0.0475	-2.18134	-4.14743	-0.0810538	hsa-miR-8062
20503900	0.446882	0.0475	2.18111	-4.14782	0.159454	hsa-miR-514a-3p
20536220	0.449208	0.0481	-2.17423	-4.15911	-0.0811313	hsa-mir-3134
20503789	0.449208	0.0483	-2.17293	-4.16125	-0.655146	hsa-miR-491-5p
20525440	0.449208	0.0483	2.17286	-4.16136	0.143868	hsa-miR-6739-5p
20525496	0.449208	0.0483	2.172	-4.16278	0.0921547	hsa-miR-6767-3p
20515575	0.449255	0.0486	2.16933	-4.16716	0.155879	hsa-miR-3156-5p
20501236	0.450033	0.0488	-2.16695	-4.17106	-0.0823766	hsa-miR-374a-3p
20515562	0.450033	0.0488	2.16687	-4.17119	0.871374	hsa-miR-3148
20520332	0.451032	0.049	2.16443	-4.17519	0.739977	hsa-miR-5093
20537075	0.451427	0.0491	-2.16343	-4.17683	-0.070574	hsa-mir-5010
20535380	0.451427	0.0492	-2.1623	-4.17867	-0.17786	hsa-mir-33b
20536925	0.453939	0.0497	-2.15729	-4.18687	-0.0810963	hsa-mir-4694
20536889	0.454722	0.0498	-2.15576	-4.18938	-0.0778024	hsa-mir-4664
20515539	0.456606	0.0502	2.1516	-4.19617	0.104874	hsa-miR-466
20537550	0.457249	0.0504	-2.14975	-4.19919	-0.163559	hsa-mir-6806
20536324	0.458253	0.0506	2.14724	-4.20329	0.121725	hsa-mir-3199-2
20529795	0.459327	0.0508	2.14511	-4.20676	0.346921	hsa-miR-8085
20534637	0.460499	0.051	-2.14319	-4.20991	-0.291372	hsa-mir-320a
20525747	0.461353	0.0511	2.14177	-4.21221	0.436453	hsa-miR-6893-5p
20515586	0.461867	0.0513	-2.13971	-4.21558	-0.208746	hsa-miR-3162-3p
20535640	0.461867	0.0514	2.13851	-4.21753	0.119811	hsa-mir-874
20505806	0.461867	0.0515	-2.1382	-4.21804	-0.125751	hsa-miR-208b-3p
20509232	0.462038	0.0515	2.13746	-4.21924	0.134951	hsa-miR-1912
20537484	0.463196	0.0517	2.13529	-4.22277	0.106868	hsa-mir-6741
20518920	0.463281	0.0518	2.13479	-4.22359	0.518149	hsa-miR-1269b
20537516	0.465364	0.0521	2.13141	-4.22909	0.0956537	hsa-mir-6773
20536694	0.466588	0.0523	2.12899	-4.23302	0.142593	hsa-mir-4440
20519524	0.467343	0.0525	2.12762	-4.23525	0.84174	hsa-miR-4706
20519629	0.467876	0.0525	-2.1267	-4.23674	-0.152016	hsa-miR-4760-5p
20506834	0.467876	0.0526	2.1266	-4.23691	0.144915	hsa-miR-548f-3p
20536499	0.471975	0.0533	2.11918	-4.24896	0.100258	hsa-mir-4278
20534886	0.472101	0.0533	2.1186	-4.2499	0.095533	hsa-mir-335
20507943	0.473362	0.0536	-2.11598	-4.25414	-0.110359	hsa-miR-1537-3p
20537047	0.473808	0.0537	-2.11504	-4.25566	-0.0755	hsa-mir-4791
20534633	0.476924	0.0541	-2.11084	-4.26248	-0.207267	hsa-mir-193a
20507944	0.477178	0.0542	2.10977	-4.2642	0.579128	hsa-miR-1538
20515564	0.477178	0.0542	-2.10966	-4.26438	-0.0852724	hsa-miR-3150a-5p
20515555	0.477178	0.0542	-2.10961	-4.26446	-0.0799473	hsa-miR-3144-3p
20534392	0.477952	0.0544	-2.10763	-4.26766	-0.110517	hsa-mir-101-1
20534881	0.480323	0.0549	2.10289	-4.27533	0.118839	hsa-mir-148b
20517749	0.482185	0.0552	-2.10007	-4.27988	-0.156732	hsa-miR-4289
20519472	0.482235	0.0552	2.09981	-4.2803	0.15852	hsa-miR-4672
20528734	0.482376	0.0553	2.09841	-4.28256	0.146625	hsa-miR-7705
20526875	0.482718	0.0554	-2.09776	-4.28362	-0.123657	hsa-miR-7157-3p
20537583	0.482987	0.0555	2.09695	-4.28493	0.0872602	hsa-mir-6838
20506800	0.482987	0.0555	2.09693	-4.28495	0.10059	hsa-miR-1206
20538319	0.483204	0.0556	2.09616	-4.2862	0.353649	hsa-mir-4466
20535906	0.483956	0.0557	2.09465	-4.28863	0.0868664	hsa-mir-548i-4
20535959	0.484611	0.0558	2.09378	-4.29003	0.241358	hsa-mir-1908
20525634	0.48479	0.0559	-2.09306	-4.2912	-0.0821707	hsa-miR-6780b-3p
20537606	0.485073	0.0559	2.09248	-4.29214	0.437794	hsa-mir-6860
20504382	0.485083	0.056	-2.09155	-4.29363	-0.0866706	hsa-miR-631
20535299	0.485632	0.0563	-2.08939	-4.29712	-0.122082	hsa-mir-558
20502360	0.485632	0.0563	2.0891	-4.29757	0.246926	hsa-miR-429
20519683	0.486485	0.0566	-2.08645	-4.30184	-0.101545	hsa-miR-4789-3p
20504362	0.487132	0.0567	-2.08521	-4.30385	-2.23096	hsa-miR-617
20502455	0.48951	0.0572	2.0806	-4.31127	0.686507	hsa-miR-409-5p
20535672	0.489988	0.0572	-2.07993	-4.31234	-0.0894918	hsa-mir-543
20519488	0.490537	0.0574	2.07818	-4.31516	0.194927	hsa-miR-4684-3p
20525551	0.491355	0.0577	2.0757	-4.31913	0.481599	hsa-miR-6795-5p
20519659	0.491355	0.0577	2.07538	-4.31965	0.111791	hsa-miR-4778-5p
20501158	0.491355	0.0578	2.07422	-4.32151	1.18845	hsa-miR-106b-3p
20536721	0.491355	0.0579	2.07398	-4.3219	0.117319	hsa-mir-4462
20534371	0.491355	0.0579	2.07387	-4.32207	0.197728	hsa-mir-26b
20523017	0.491615	0.0581	2.07206	-4.32498	0.67359	hsa-miR-6085
20515617	0.492268	0.0582	2.0704	-4.32765	0.419586	hsa-miR-3185
20534608	0.492268	0.0583	2.07018	-4.32799	0.104373	hsa-mir-153-2
20519568	0.49231	0.0583	-2.06994	-4.32838	-0.0841905	hsa-miR-4727-5p
20525488	0.493452	0.0585	2.06797	-4.33154	0.120642	hsa-miR-6763-3p
20519425	0.493554	0.0585	2.06773	-4.33193	0.929929	hsa-miR-4646-5p
20517926	0.494501	0.0589	-2.06441	-4.33724	-0.114894	hsa-miR-3671
20537986	0.494501	0.0589	2.06396	-4.33797	0.200501	hsa-mir-6516
20500192	0.494501	0.059	2.0636	-4.33854	0.764544	hsa-miR-105-5p
20517903	0.494501	0.059	2.06349	-4.33872	0.581059	hsa-miR-3652
20536918	0.49632	0.0593	2.06033	-4.34377	0.168131	hsa-mir-1343
20536470	0.496401	0.0594	2.05948	-4.34513	0.0913697	hsa-mir-4260
20537078	0.497475	0.0596	2.05779	-4.34784	0.0970537	hsa-mir-5047
20500788	0.497835	0.0597	2.05707	-4.349	0.645887	hsa-miR-185-3p
20536678	0.501129	0.0607	2.04756	-4.36418	0.114321	hsa-mir-4428
20537480	0.502777	0.0612	2.04336	-4.37087	0.287867	hsa-mir-6736
20525666	0.502777	0.0612	2.04281	-4.37175	0.108012	hsa-miR-6852-3p
20517742	0.502777	0.0614	2.04113	-4.37443	0.0934388	hsa-miR-4285
20536998	0.502777	0.0614	2.04103	-4.37459	0.133947	hsa-mir-4757
20536847	0.502777	0.0616	-2.04003	-4.37618	-0.0968761	hsa-mir-3975
20519509	0.502777	0.0616	-2.03967	-4.37676	-0.0894825	hsa-miR-4696
20518905	0.502777	0.0616	2.0394	-4.37719	0.53108	hsa-miR-4508
20503799	0.502777	0.0616	2.03938	-4.37722	0.879417	hsa-miR-493-3p
20534374	0.502777	0.0617	-2.03894	-4.37791	-0.473706	hsa-mir-28
20537544	0.502777	0.0617	2.03893	-4.37793	0.293044	hsa-mir-6800
20501179	0.502777	0.0617	2.03893	-4.37793	0.731822	hsa-miR-296-3p
20505742	0.502777	0.0617	-2.03843	-4.37872	-0.0974656	hsa-miR-892a
20537463	0.502884	0.0618	-2.03769	-4.3799	-0.128261	hsa-mir-6721
20537586	0.503801	0.062	-2.0357	-4.38307	-0.0889133	hsa-mir-6841
20536616	0.503803	0.0621	-2.03539	-4.38357	-0.126909	hsa-mir-3914-2
20535646	0.504066	0.0622	-2.03474	-4.3846	-0.0866257	hsa-mir-541
20537268	0.504411	0.0622	-2.03405	-4.3857	-0.105931	hsa-mir-6128
20535633	0.505057	0.0623	2.0331	-4.38721	0.0967731	hsa-mir-891a
20535652	0.505245	0.0624	-2.03254	-4.3881	-0.0877301	hsa-mir-147b
20520208	0.505245	0.0624	-2.03252	-4.38813	-1.30166	hsa-miR-5006-5p
20517813	0.505346	0.0624	-2.03229	-4.3885	-0.0858284	hsa-miR-3606-3p
20537543	0.505736	0.0626	2.03112	-4.39036	0.292649	hsa-mir-6800
20537532	0.506043	0.0627	2.03017	-4.39186	0.173366	hsa-mir-6789
20518904	0.506417	0.0628	2.0294	-4.39309	0.510999	hsa-miR-4507
20504581	0.50662	0.0628	2.02905	-4.39364	0.435504	hsa-miR-769-3p
20506853	0.506996	0.0629	-2.02783	-4.39558	-0.0989861	hsa-miR-548g-5p
20515639	0.506996	0.0629	-2.02783	-4.39558	-0.0989861	hsa-miR-548x-5p
20518849	0.506996	0.0629	-2.02783	-4.39558	-0.0989861	hsa-miR-548aj-5p
20515629	0.506996	0.0631	2.02656	-4.39759	0.121186	hsa-miR-3190-3p
20525479	0.507136	0.0631	2.02628	-4.39803	0.181809	hsa-miR-6759-5p
20505795	0.507704	0.0633	2.02483	-4.40034	1.1084	hsa-miR-665
20518721	0.509637	0.0636	2.02218	-4.40454	0.823857	hsa-miR-642b-3p
20500756	0.510911	0.0639	-2.01957	-4.40868	-0.910869	hsa-miR-145-3p
20506875	0.511376	0.0641	-2.01806	-4.41106	-0.0954788	hsa-miR-302f
20515632	0.511376	0.0641	-2.01759	-4.41181	-0.119187	hsa-miR-3192-5p
20519669	0.511376	0.0641	2.01758	-4.41182	0.0951393	hsa-miR-4783-5p
20535362	0.511462	0.0642	2.01659	-4.41339	0.106178	hsa-mir-615
20534388	0.511671	0.0643	2.01624	-4.41394	0.107179	hsa-mir-96
20537026	0.512299	0.0644	-2.01533	-4.41539	-0.0957669	hsa-mir-4776-1
20534524	0.512299	0.0644	2.01532	-4.4154	0.117605	hsa-mir-204
20504304	0.512329	0.0644	2.01505	-4.41584	0.112897	hsa-miR-579-5p
20525708	0.513134	0.0646	-2.01366	-4.41804	-0.072603	hsa-miR-6873-3p
20535883	0.513134	0.0646	2.01355	-4.41821	0.0922796	hsa-mir-548o
20504271	0.513134	0.0646	-2.01333	-4.41855	-0.140194	hsa-miR-553
20518919	0.51344	0.0647	-2.01276	-4.41946	-1.00802	hsa-miR-4521
20522029	0.515089	0.0649	-2.01043	-4.42314	-0.110442	hsa-miR-5694
20505757	0.519041	0.0657	-2.00408	-4.43316	-0.118109	hsa-miR-875-3p
20506815	0.519186	0.0662	-2.00005	-4.43952	-0.902501	hsa-miR-1287-5p
20537068	0.519186	0.0662	1.99981	-4.4399	0.0959088	hsa-mir-5004
20525553	0.519186	0.0662	1.99951	-4.44038	0.311423	hsa-miR-6796-5p
20536823	0.519186	0.0663	1.9992	-4.44086	0.339475	hsa-mir-4539
20525430	0.519186	0.0664	1.99819	-4.44246	0.221197	hsa-miR-6734-5p
20536577	0.51919	0.0664	1.99793	-4.44287	0.0764213	hsa-mir-3673
20535447	0.520196	0.0666	1.99631	-4.44542	0.149603	hsa-mir-1301
20535164	0.520196	0.0666	1.99626	-4.4455	0.118789	hsa-mir-519c
20517705	0.522972	0.067	1.99283	-4.4509	0.0574445	hsa-miR-4256
20534393	0.523462	0.0672	-1.99159	-4.45284	-0.107789	hsa-mir-101-1
20534873	0.524132	0.0673	1.99039	-4.45473	0.106246	hsa-mir-330
20517818	0.524745	0.0676	-1.98829	-4.45804	-0.128532	hsa-miR-3611
20536615	0.525852	0.0679	-1.98549	-4.46242	-0.0959012	hsa-mir-3914-2
20517914	0.525861	0.068	-1.98537	-4.46263	-0.160332	hsa-miR-3662
20536550	0.527705	0.0683	1.98235	-4.46735	0.125293	hsa-mir-3622b
20519412	0.529087	0.0687	1.97941	-4.47197	0.178979	hsa-miR-4637
20536696	0.529512	0.0689	1.97794	-4.47427	0.554335	hsa-mir-4442
20534832	0.529512	0.069	1.97654	-4.47647	0.175763	hsa-mir-362
20519441	0.529512	0.0691	1.97625	-4.47692	0.807033	hsa-miR-4656
20518874	0.53004	0.0692	1.97521	-4.47855	0.425855	hsa-miR-4481
20534812	0.53004	0.0693	-1.97447	-4.4797	-0.113612	hsa-mir-29c
20515618	0.53004	0.0694	-1.97335	-4.48147	-0.150071	hsa-miR-3065-5p
20538030	0.53004	0.0695	-1.97284	-4.48225	-0.140349	hsa-mir-8071-1
20538093	0.53004	0.0695	-1.97284	-4.48225	-0.140349	hsa-mir-8071-2
20503801	0.53004	0.0696	1.97241	-4.48294	0.116731	hsa-miR-432-3p
20536623	0.53004	0.0696	-1.97196	-4.48363	-0.103493	hsa-mir-3920
20502437	0.53004	0.0696	1.97167	-4.48409	0.549824	hsa-miR-431-5p
20515638	0.53004	0.07	1.96912	-4.48808	0.502323	hsa-miR-3196
20536590	0.53004	0.07	1.96874	-4.48867	1.45896	hsa-mir-3687
20537154	0.53004	0.0702	-1.96706	-4.4913	-0.0980257	hsa-mir-548at
20503783	0.53004	0.0703	1.9668	-4.49171	0.126691	hsa-miR-488-5p
20500118	0.531872	0.0709	-1.96138	-4.50016	-0.0953858	hsa-let-7c-3p
20536964	0.531879	0.071	1.96103	-4.50071	0.114568	hsa-mir-4728
20536316	0.533801	0.0716	-1.95649	-4.50779	-0.0818063	hsa-mir-548x
20536632	0.534047	0.0717	1.9551	-4.50995	0.0860665	hsa-mir-3926-1
20506715	0.534047	0.0718	1.95463	-4.51069	0.501348	hsa-miR-1183
20518634	0.534047	0.0718	1.95459	-4.51074	0.101698	hsa-miR-3943
20538009	0.534342	0.0721	-1.95273	-4.51364	-0.112857	hsa-mir-7978
20500194	0.534342	0.0722	1.95189	-4.51495	0.264994	hsa-miR-106a-5p
20505745	0.535838	0.0726	1.94876	-4.51983	0.13307	hsa-miR-874-5p
20537015	0.536702	0.0728	-1.94684	-4.52281	-0.0826379	hsa-mir-4772
20524035	0.536968	0.0731	1.94434	-4.52669	0.394111	hsa-miR-6125
20519048	0.536968	0.0732	1.94359	-4.52786	0.514394	hsa-miR-3960
20519443	0.536968	0.0733	1.94332	-4.52827	0.0920442	hsa-miR-4658
20536754	0.536968	0.0735	1.94188	-4.5305	0.0982603	hsa-mir-4482
20534872	0.536968	0.0735	1.94187	-4.53053	0.0865082	hsa-mir-340
20536603	0.536968	0.0735	1.94183	-4.53058	0.1817	hsa-mir-3689b
20500123	0.536968	0.0736	-1.94079	-4.5322	-0.708109	hsa-let-7f-5p
20519656	0.538104	0.0738	-1.93927	-4.53455	-0.104523	hsa-miR-4776-3p
20525468	0.538899	0.074	1.93744	-4.53739	0.50243	hsa-miR-6753-3p
20535913	0.538899	0.0741	-1.93678	-4.53842	-0.063431	hsa-mir-1284
20517677	0.539907	0.0743	1.93524	-4.54081	0.0986644	hsa-miR-4294
20519631	0.540276	0.0744	1.93443	-4.54205	0.14763	hsa-miR-4761-5p
20535369	0.540598	0.0745	-1.93388	-4.54291	-0.106556	hsa-mir-621
20519569	0.540661	0.0746	1.93324	-4.54389	0.136999	hsa-miR-4727-3p
20517815	0.541134	0.0749	-1.93138	-4.54678	-0.111096	hsa-miR-3607-3p
20520351	0.541134	0.0749	-1.93138	-4.54678	-0.774041	hsa-miR-1273g-3p
20537133	0.541134	0.0749	-1.93114	-4.54715	-0.112766	hsa-mir-5191
20506860	0.541134	0.0751	-1.92989	-4.54908	-0.1067	hsa-miR-1265
20517821	0.542186	0.0755	1.92649	-4.55433	1.35802	hsa-miR-3613-3p
20500751	0.542471	0.0756	-1.9256	-4.55571	-1.70113	hsa-miR-143-5p
20525497	0.543989	0.076	1.92281	-4.56003	0.392938	hsa-miR-6768-5p
20504428	0.544093	0.0761	1.92236	-4.56072	0.354511	hsa-miR-658
20536559	0.544475	0.0761	-1.92179	-4.5616	-0.100068	hsa-mir-3655
20519617	0.544562	0.0762	1.92154	-4.56198	0.109728	hsa-miR-4754
20525505	0.546303	0.0766	1.91819	-4.56715	0.276607	hsa-miR-6772-5p
20536790	0.546303	0.0772	1.9141	-4.57344	0.0928691	hsa-mir-4512
20501160	0.546303	0.0772	-1.91407	-4.57349	-0.961516	hsa-miR-29c-3p
20534540	0.546303	0.0772	1.91375	-4.57398	0.0984789	hsa-mir-223
20536630	0.546303	0.0774	-1.91281	-4.57543	-0.0800155	hsa-mir-3924
20537847	0.546303	0.0774	-1.91269	-4.57561	-0.104008	hsa-mir-7107
20501157	0.546303	0.0774	1.91258	-4.57579	0.473761	hsa-miR-106b-5p
20535835	0.546303	0.0774	-1.91256	-4.57582	-0.0821161	hsa-mir-1297
20535893	0.548203	0.0778	1.90988	-4.57994	0.065689	hsa-mir-548h-3
20517703	0.54852	0.0779	-1.90934	-4.58078	-0.0920167	hsa-miR-4323
20536743	0.548897	0.0779	-1.90873	-4.58171	-0.0817347	hsa-mir-548x-2
20504291	0.549171	0.0781	1.90758	-4.58348	0.0951123	hsa-miR-569
20525480	0.549297	0.0781	1.90734	-4.58385	0.0914107	hsa-miR-6759-3p
20509226	0.549737	0.0783	1.90606	-4.58581	0.277401	hsa-miR-1909-5p
20503105	0.550158	0.0788	-1.90268	-4.591	-1.25766	hsa-miR-486-5p
20519464	0.551757	0.0793	-1.89886	-4.59686	-0.117295	hsa-miR-4668-3p
20519615	0.554286	0.08	-1.89429	-4.60387	-1.11944	hsa-miR-371b-5p
20536185	0.554286	0.08	-1.89398	-4.60434	-0.106788	hsa-mir-3116-1
20536188	0.554286	0.08	-1.89398	-4.60434	-0.106788	hsa-mir-3116-2
20536886	0.555234	0.0803	1.89208	-4.60725	0.0959268	hsa-mir-4663
20525592	0.555255	0.0803	-1.89195	-4.60744	-0.136546	hsa-miR-6815-3p
20519074	0.555671	0.0804	1.89114	-4.60869	0.0863483	hsa-miR-3972
20535150	0.556486	0.0807	1.88929	-4.61151	0.0857424	hsa-mir-496
20536217	0.556486	0.0807	1.88922	-4.61161	0.124519	hsa-mir-3131
20504396	0.556839	0.0808	1.88815	-4.61325	1.18238	hsa-miR-642a-3p
20536495	0.556839	0.0808	-1.88809	-4.61335	-0.115608	hsa-mir-4274
20515640	0.55761	0.081	-1.88688	-4.61519	-0.176686	hsa-miR-548x-3p
20525028	0.5586	0.0814	-1.88436	-4.61904	-0.119606	hsa-miR-6513-3p
20500473	0.5586	0.0815	-1.88331	-4.62064	-0.0800764	hsa-miR-215-5p
20504404	0.5586	0.0817	1.88198	-4.62267	1.07317	hsa-miR-650
20537073	0.5586	0.0818	1.88178	-4.62297	0.0912385	hsa-mir-5008
20525716	0.5586	0.082	1.88013	-4.6255	0.894503	hsa-miR-6877-3p
20534813	0.5586	0.0823	-1.87817	-4.62849	-0.0968548	hsa-mir-30c-1
20523019	0.5586	0.0824	1.87754	-4.62944	0.395312	hsa-miR-6087
20519571	0.5586	0.0825	1.87686	-4.63048	0.106154	hsa-miR-4728-3p
20500470	0.5586	0.0826	1.87592	-4.6319	0.286323	hsa-miR-181a-3p
20515515	0.5586	0.0827	-1.87535	-4.63277	-0.0909129	hsa-miR-3120-3p
20505803	0.5586	0.0827	1.8752	-4.63301	0.107278	hsa-miR-216b-5p
20536747	0.558838	0.0828	1.87439	-4.63424	0.287024	hsa-mir-3689f
20522025	0.559989	0.0831	-1.87243	-4.63721	-0.105052	hsa-miR-5691
20535378	0.560277	0.0832	1.87156	-4.63854	0.129652	hsa-mir-630
20536310	0.560414	0.0833	1.87129	-4.63896	0.123756	hsa-mir-3191
20506855	0.560414	0.0833	1.87119	-4.6391	0.0941074	hsa-miR-1261
20506818	0.560414	0.0833	1.871	-4.63939	1.0198	hsa-miR-1290
20500466	0.561339	0.0837	1.86863	-4.64299	0.100386	hsa-miR-211-5p
20523000	0.561339	0.0837	-1.86843	-4.6433	-1.09277	hsa-miR-6068
20535845	0.561339	0.0837	-1.86832	-4.64347	-0.0900884	hsa-mir-1302-8
20503784	0.561339	0.0839	-1.86706	-4.64537	-0.102633	hsa-miR-488-3p
20500155	0.561764	0.0842	-1.86536	-4.64795	-0.143511	hsa-miR-26b-3p
20511368	0.561764	0.0842	-1.86499	-4.64852	-0.0882313	hsa-miR-2054
20536275	0.561764	0.0842	1.86492	-4.64863	0.103888	hsa-mir-3167
20519559	0.561764	0.0842	1.86489	-4.64867	0.265088	hsa-miR-4723-5p
20534841	0.561764	0.0843	-1.8647	-4.64896	-0.0632497	hsa-mir-302b
20536599	0.561764	0.0845	1.86335	-4.65101	0.12388	hsa-mir-3180-4
20536600	0.561764	0.0845	1.86335	-4.65101	0.12388	hsa-mir-3180-5
20536024	0.561764	0.0845	-1.86309	-4.65141	-0.0816541	hsa-mir-2053
20503794	0.561764	0.0845	1.86306	-4.65145	0.405151	hsa-miR-146b-3p
20501244	0.561764	0.0845	1.86285	-4.65177	0.781361	hsa-miR-379-5p
20519451	0.561787	0.0846	1.86272	-4.65196	0.125418	hsa-miR-4659b-5p
20519515	0.562976	0.0849	1.86069	-4.65504	0.112212	hsa-miR-4700-5p
20519702	0.563081	0.0849	1.86038	-4.65551	0.269771	hsa-miR-4800-3p
20504554	0.563128	0.0849	1.86023	-4.65574	0.310493	hsa-miR-668-5p
20536899	0.563538	0.0852	1.85835	-4.65859	0.190633	hsa-mir-4673
20504351	0.563538	0.0853	1.85759	-4.65974	0.359645	hsa-miR-610
20537595	0.563538	0.0856	1.8556	-4.66275	0.230671	hsa-mir-6850
20537253	0.563538	0.0857	1.85501	-4.66364	0.181689	hsa-mir-6080
20501291	0.563538	0.0858	-1.85447	-4.66447	-1.14755	hsa-miR-148b-3p
20534583	0.563538	0.0859	-1.8541	-4.66501	-0.206862	hsa-mir-125b-1
20515561	0.563538	0.0859	-1.85394	-4.66526	-0.116429	hsa-miR-548v
20537003	0.563538	0.0859	1.85371	-4.66561	0.085107	hsa-mir-4761
20502126	0.563708	0.0861	1.85265	-4.6672	1.61963	hsa-miR-424-3p
20504383	0.566599	0.0868	1.84798	-4.67426	0.0698632	hsa-miR-33b-5p
20537057	0.567521	0.087	-1.84624	-4.67688	-0.110279	hsa-mir-3688-2
20536724	0.567791	0.0871	-1.8456	-4.67786	-0.0917884	hsa-mir-548ai
20520352	0.567791	0.0872	1.84515	-4.67854	0.200314	hsa-miR-5096
20525520	0.567791	0.0872	-1.84495	-4.67883	-0.113726	hsa-miR-6779-3p
20519560	0.568068	0.0874	-1.84422	-4.67994	-0.139421	hsa-miR-4723-3p
20519593	0.568068	0.0874	-1.84389	-4.68043	-0.150954	hsa-miR-4742-5p
20521813	0.568068	0.0875	-1.84336	-4.68123	-2.61541	hsa-miR-5580-3p
20525579	0.568261	0.0876	-1.84275	-4.68215	-0.0937799	hsa-miR-6809-5p
20534376	0.568402	0.0876	-1.8424	-4.68267	-0.0781621	hsa-mir-29a
20529136	0.568482	0.0877	1.84192	-4.68341	0.871913	hsa-miR-7844-5p
20518632	0.568482	0.0878	1.84118	-4.68451	0.107003	hsa-miR-3942-5p
20525555	0.568482	0.0879	1.84082	-4.68506	0.500362	hsa-miR-6797-5p
20536938	0.568482	0.0879	1.8407	-4.68523	0.135545	hsa-mir-4707
20536906	0.568482	0.0879	1.8406	-4.6854	0.136767	hsa-mir-4679-1
20519445	0.56858	0.088	-1.84029	-4.68586	-0.131128	hsa-miR-4659a-3p
20525685	0.56858	0.088	-1.83998	-4.68633	-0.17977	hsa-miR-6861-3p
20537025	0.56858	0.0882	-1.83899	-4.68782	-0.0934321	hsa-mir-4776-1
20519552	0.56858	0.0882	-1.83882	-4.68807	-0.301369	hsa-miR-4720-5p
20535445	0.568727	0.0883	1.83831	-4.68884	0.0728128	hsa-mir-1323
20515557	0.568948	0.0884	-1.8376	-4.68991	-0.0805471	hsa-miR-3145-3p
20521812	0.569009	0.0885	-1.83701	-4.69079	-0.0860441	hsa-miR-5580-5p
20536902	0.569584	0.0888	1.83515	-4.69359	0.0789453	hsa-mir-4676
20500479	0.569584	0.0888	1.83486	-4.69403	0.110665	hsa-miR-218-1-3p
20504590	0.569584	0.0889	1.83431	-4.69485	0.0987874	hsa-miR-1298-5p
20535697	0.569682	0.0889	1.83404	-4.69526	0.0908754	hsa-mir-943
20535206	0.569682	0.089	1.83334	-4.69631	0.168329	hsa-mir-502
20504311	0.569682	0.0891	-1.83324	-4.69647	-0.140809	hsa-miR-583
20537080	0.570657	0.0892	1.83206	-4.69823	0.0698584	hsa-mir-5088
20537435	0.570657	0.0894	1.83126	-4.69943	0.0718298	hsa-mir-6504
20536533	0.570657	0.0894	1.83085	-4.70004	0.0907438	hsa-mir-3606
20538013	0.572269	0.0899	1.82809	-4.7042	0.102555	hsa-mir-8055
20521811	0.572269	0.0899	1.8279	-4.70448	0.834439	hsa-miR-664b-3p
20504279	0.572269	0.0899	-1.8278	-4.70462	-0.0801493	hsa-miR-558
20519613	0.572335	0.09	1.82748	-4.70511	0.0990612	hsa-miR-4753-5p
20525645	0.572837	0.0901	-1.82677	-4.70618	-0.0871627	hsa-miR-6841-5p
20538046	0.573183	0.0902	-1.82623	-4.70698	-0.0869898	hsa-mir-8086
20520333	0.573496	0.0903	-1.82559	-4.70794	-0.102359	hsa-miR-5094
20520221	0.574015	0.0904	-1.82465	-4.70935	-0.11007	hsa-miR-5011-3p
20504391	0.574478	0.0907	1.82295	-4.7119	0.351338	hsa-miR-638
20503879	0.575216	0.091	1.82122	-4.71449	0.157738	hsa-miR-502-5p
20525531	0.57606	0.0912	1.81978	-4.71664	0.589573	hsa-miR-6785-5p
20504583	0.576073	0.0914	-1.81853	-4.71852	-0.966072	hsa-miR-766-3p
20519440	0.576073	0.0915	-1.81788	-4.71949	-0.092307	hsa-miR-4655-3p
20536928	0.576222	0.0916	-1.81743	-4.72016	-0.092891	hsa-mir-4697
20513192	0.576417	0.0917	-1.8165	-4.72154	-0.138727	hsa-miR-2681-3p
20535855	0.576417	0.0919	1.81519	-4.72351	0.0772909	hsa-mir-548f-4
20529781	0.576417	0.0923	1.81313	-4.72659	1.19031	hsa-miR-8071
20536734	0.576417	0.0924	1.81249	-4.72754	0.0984885	hsa-mir-4474
20519427	0.576421	0.0925	1.81187	-4.72845	0.236462	hsa-miR-4647
20518898	0.576465	0.0925	1.81167	-4.72877	0.769722	hsa-miR-4502
20518454	0.576476	0.0932	-1.80707	-4.73562	-0.111383	hsa-miR-3927-5p
20529128	0.576476	0.0933	-1.80662	-4.73629	-0.074471	hsa-miR-7843-5p
20537622	0.576476	0.0936	1.80506	-4.73861	0.708596	hsa-mir-6876
20535801	0.576476	0.0937	1.80424	-4.73983	0.121681	hsa-mir-1234
20500197	0.576476	0.0941	1.80181	-4.74345	0.16425	hsa-miR-16-2-3p
20537593	0.576476	0.0942	1.80124	-4.7443	0.163584	hsa-mir-6848
20500464	0.576476	0.0944	1.79976	-4.7465	0.122756	hsa-miR-210-5p
20526184	0.576476	0.0947	1.79828	-4.7487	0.158292	hsa-miR-7113-5p
20500780	0.576476	0.095	-1.79644	-4.75143	-2.17334	hsa-miR-149-5p
20518928	0.576476	0.0954	-1.79422	-4.75473	-0.113407	hsa-miR-4528
20500737	0.576476	0.0955	1.79322	-4.7562	0.751976	hsa-miR-132-3p
20529134	0.576487	0.0959	1.79103	-4.75945	0.154669	hsa-miR-6516-5p
20502238	0.576842	0.096	-1.7904	-4.76039	-0.129337	hsa-miR-20b-3p
20503836	0.576871	0.0961	-1.78999	-4.761	-0.0895229	hsa-miR-518f-3p
20537604	0.577626	0.0964	1.78819	-4.76366	0.130696	hsa-mir-6859-1
20538096	0.577626	0.0964	1.78819	-4.76366	0.130696	hsa-mir-6859-2
20538097	0.577626	0.0964	1.78819	-4.76366	0.130696	hsa-mir-6859-3
20535146	0.578535	0.0967	1.78605	-4.76683	0.0836277	hsa-mir-493
20504346	0.578609	0.0967	-1.78588	-4.76708	-0.0853112	hsa-miR-605-3p
20525687	0.57931	0.0969	-1.78501	-4.76837	-0.0724748	hsa-miR-6862-3p
20504357	0.579311	0.0971	1.78405	-4.76978	0.720922	hsa-miR-615-3p
20519545	0.579311	0.0971	1.78388	-4.77003	0.142984	hsa-miR-4716-3p
20504576	0.580195	0.0974	1.78228	-4.7724	0.83164	hsa-miR-1185-2-3p
20525491	0.580195	0.0975	1.78161	-4.7734	0.442295	hsa-miR-6765-5p
20519566	0.580195	0.0975	1.78141	-4.77368	0.33004	hsa-miR-4726-5p
20525494	0.580195	0.0975	-1.78113	-4.77411	-0.113865	hsa-miR-6766-3p
20536617	0.580195	0.0977	1.78023	-4.77543	0.112658	hsa-mir-3916
20525460	0.580875	0.0986	-1.77478	-4.78347	-0.112126	hsa-miR-6749-3p
20536958	0.581415	0.0988	-1.77397	-4.78467	-0.0810324	hsa-mir-4723
20519696	0.582104	0.0993	-1.77067	-4.78953	-0.129911	hsa-miR-4797-3p
20537594	0.582457	0.0994	1.77004	-4.79045	0.10627	hsa-mir-6849
20521806	0.583497	0.0998	-1.76773	-4.79385	-0.0877708	hsa-miR-548as-5p
20500790	0.584605	0.1	-1.76524	-4.79752	-0.146692	hsa-miR-186-3p
20517721	0.584605	0.1	1.76455	-4.79853	0.130437	hsa-miR-4267
20501240	0.584605	0.1	1.76415	-4.79911	0.152651	hsa-miR-377-5p
20515522	0.584605	0.101	-1.76365	-4.79985	-0.0620919	hsa-miR-548s
20537229	0.584605	0.101	-1.76334	-4.80031	-0.0935319	hsa-mir-5706
20534364	0.584605	0.101	-1.762	-4.80226	-0.0871244	hsa-mir-24-1
20536305	0.584605	0.101	1.76129	-4.80332	0.0816404	hsa-mir-3187
20501237	0.584605	0.101	-1.76088	-4.80392	-3.06819	hsa-miR-375
20509228	0.584793	0.101	1.7606	-4.80433	0.803297	hsa-miR-1910-5p
20537505	0.584814	0.101	1.76049	-4.80449	0.196495	hsa-mir-6762
20504432	0.584894	0.101	1.76009	-4.80507	0.259699	hsa-miR-660-3p
20537153	0.5849	0.101	-1.75906	-4.80658	-0.0759819	hsa-mir-5581
20525416	0.5849	0.101	1.759	-4.80667	0.367043	hsa-miR-6727-5p
20536689	0.58665	0.102	1.7561	-4.81092	0.125708	hsa-mir-548ae-1
20501217	0.587553	0.102	1.75438	-4.81344	0.0937098	hsa-miR-302c-5p
20506012	0.587768	0.102	1.75399	-4.81401	0.847594	hsa-miR-941
20528732	0.588472	0.103	1.75126	-4.818	0.125556	hsa-miR-7703
20519486	0.589467	0.103	1.74976	-4.8202	0.0954693	hsa-miR-4683
20525663	0.589957	0.103	-1.74809	-4.82264	-1.2436	hsa-miR-6851-5p
20536624	0.590564	0.104	1.74675	-4.82459	0.103621	hsa-mir-3921
20525469	0.591078	0.104	1.74493	-4.82725	0.308175	hsa-miR-6754-5p
20536685	0.591078	0.105	-1.73877	-4.83622	-0.11929	hsa-mir-4435-1
20536687	0.591078	0.105	-1.73877	-4.83622	-0.11929	hsa-mir-4435-2
20534855	0.591078	0.105	-1.73817	-4.8371	-0.0664551	hsa-mir-377
20537223	0.591078	0.105	-1.73746	-4.83814	-0.0743815	hsa-mir-5701-1
20537237	0.591078	0.105	-1.73746	-4.83814	-0.0743815	hsa-mir-5701-2
20534842	0.591078	0.105	-1.7373	-4.83836	-0.0663945	hsa-mir-302c
20507742	0.591078	0.105	1.73641	-4.83966	0.369936	hsa-miR-1469
20503875	0.591078	0.105	1.7363	-4.83982	1.05283	hsa-miR-500a-5p
20500754	0.591078	0.105	-1.73605	-4.84018	-0.082105	hsa-miR-144-3p
20525489	0.591352	0.106	1.73452	-4.84241	0.094836	hsa-miR-6764-5p
20535813	0.59191	0.106	-1.73343	-4.84398	-0.0970187	hsa-mir-1207
20509229	0.593525	0.107	1.72898	-4.85045	0.17629	hsa-miR-1910-3p
20503881	0.593525	0.107	-1.72724	-4.85297	-0.116427	hsa-miR-450a-2-3p
20525396	0.593525	0.107	1.72678	-4.85365	0.330083	hsa-miR-6724-5p
20519585	0.593525	0.107	1.72514	-4.85602	0.952721	hsa-miR-3064-5p
20537549	0.593525	0.107	1.72498	-4.85624	0.134378	hsa-mir-6805
20500791	0.593525	0.108	1.72482	-4.85648	0.456008	hsa-miR-188-5p
20500487	0.594464	0.108	-1.72235	-4.86006	-0.123713	hsa-miR-223-5p
20500156	0.594464	0.108	1.72175	-4.86092	1.42091	hsa-miR-27a-5p
20536963	0.594464	0.108	-1.72171	-4.86098	-0.0961274	hsa-mir-4727
20500149	0.594464	0.108	-1.72107	-4.86191	-0.839713	hsa-miR-24-2-5p
20536478	0.594464	0.108	-1.72101	-4.86199	-0.07576	hsa-mir-4327
20518900	0.594464	0.108	1.72097	-4.86205	0.0720109	hsa-miR-4504
20536652	0.594464	0.108	-1.72096	-4.86207	-0.0777845	hsa-mir-374c
20534877	0.594464	0.108	-1.72091	-4.86213	-0.0675223	hsa-mir-323a
20536036	0.594464	0.108	-1.72072	-4.86242	-0.0595441	hsa-mir-2276
20519537	0.595114	0.109	-1.7192	-4.86461	-0.104081	hsa-miR-4712-3p
20535169	0.595445	0.109	1.71866	-4.8654	0.087353	hsa-mir-525
20513596	0.595445	0.109	1.71795	-4.86641	0.168665	hsa-miR-711
20535825	0.596475	0.109	-1.71523	-4.87034	-0.0953965	hsa-mir-1289-1
20501177	0.596615	0.109	1.71439	-4.87156	1.07004	hsa-miR-99b-3p
20526866	0.596615	0.109	-1.71432	-4.87167	-0.0807572	hsa-miR-7153-5p
20534607	0.596822	0.11	1.71328	-4.87316	0.0902375	hsa-mir-153-2
20519549	0.597349	0.11	1.7121	-4.87486	0.41919	hsa-miR-4717-3p
20517956	0.598272	0.11	1.71042	-4.87729	0.0804984	hsa-miR-3692-5p
20504566	0.599521	0.111	-1.70876	-4.87967	-0.0665915	hsa-miR-1468-5p
20500453	0.600633	0.111	1.70707	-4.88211	0.408771	hsa-miR-183-3p
20518426	0.600796	0.111	1.70675	-4.88257	0.695123	hsa-miR-3907
20529768	0.601509	0.111	-1.70462	-4.88563	-0.0696092	hsa-miR-8058
20536554	0.601635	0.111	1.70389	-4.88668	0.0978588	hsa-mir-3650
20535461	0.601635	0.111	1.70373	-4.88691	0.0707817	hsa-mir-2113
20506011	0.601635	0.112	1.70212	-4.88923	0.0949365	hsa-miR-940
20525538	0.601635	0.112	-1.70178	-4.88971	-0.0700287	hsa-miR-6788-3p
20525567	0.601635	0.112	1.70049	-4.89157	0.313799	hsa-miR-6803-5p
20500145	0.601754	0.113	1.69663	-4.89711	1.4999	hsa-miR-23a-5p
20534846	0.602547	0.113	1.69516	-4.89921	0.0591095	hsa-mir-369
20536676	0.605355	0.114	-1.6894	-4.90745	-0.067163	hsa-mir-4426
20519603	0.605355	0.114	1.68934	-4.90755	0.0961956	hsa-miR-4746-3p
20500769	0.605355	0.115	-1.68765	-4.90995	-0.593267	hsa-miR-126-3p
20536288	0.605355	0.115	-1.68761	-4.91001	-0.0779336	hsa-mir-3177
20507094	0.605355	0.115	1.68676	-4.91123	0.121832	hsa-miR-1322
20536479	0.605355	0.115	-1.68657	-4.9115	-0.0898551	hsa-mir-4261
20515516	0.606743	0.115	-1.68442	-4.91457	-0.0909716	hsa-miR-3121-5p
20517699	0.607289	0.115	1.68355	-4.9158	0.0545958	hsa-miR-4320
20535863	0.607653	0.116	1.68286	-4.9168	0.0850396	hsa-mir-1249
20536876	0.607653	0.116	1.68263	-4.91713	0.0883238	hsa-mir-4655
20503796	0.607653	0.116	-1.68197	-4.91806	-0.0981599	hsa-miR-202-3p
20525467	0.608342	0.116	1.68067	-4.91992	0.547896	hsa-miR-6753-5p
20536552	0.608398	0.116	1.68053	-4.92012	0.594314	hsa-mir-3648
20536581	0.610938	0.117	-1.67375	-4.92977	-0.0601602	hsa-mir-3678
20500477	0.610938	0.117	1.67369	-4.92986	0.0886128	hsa-miR-217
20536822	0.610938	0.117	1.67368	-4.92987	0.188694	hsa-mir-4538
20536227	0.611189	0.118	1.67293	-4.93093	0.0570593	hsa-mir-3138
20518631	0.611246	0.118	-1.67278	-4.93115	-0.058488	hsa-miR-3941
20525517	0.611384	0.118	-1.67232	-4.9318	-0.609573	hsa-miR-6778-5p
20525471	0.611556	0.118	-1.6719	-4.93239	-0.109797	hsa-miR-6755-5p
20535459	0.612502	0.118	-1.67051	-4.93437	-0.0912093	hsa-mir-670
20535805	0.612502	0.118	-1.67049	-4.9344	-0.100372	hsa-mir-1200
20525727	0.612587	0.118	1.67027	-4.93472	0.386914	hsa-miR-6883-5p
20536932	0.613755	0.118	1.66828	-4.93754	0.17524	hsa-mir-4701
20518811	0.614461	0.119	1.66686	-4.93955	0.073319	hsa-miR-4437
20534879	0.614561	0.119	-1.66624	-4.94042	-0.158217	hsa-mir-151a
20535167	0.615573	0.119	1.66494	-4.94227	0.0693345	hsa-mir-519b
20536541	0.616201	0.119	1.66425	-4.94324	0.0998322	hsa-mir-3616
20537088	0.61738	0.12	1.66195	-4.9465	0.121726	hsa-mir-1273f
20519686	0.617758	0.12	1.66117	-4.9476	0.089653	hsa-miR-4791
20501298	0.617786	0.12	1.66026	-4.94889	0.855159	hsa-miR-339-5p
20536501	0.617786	0.12	-1.66023	-4.94894	-0.0939653	hsa-mir-4282
20515514	0.618844	0.12	1.6588	-4.95096	0.163152	hsa-miR-3120-5p
20517901	0.619354	0.121	1.65809	-4.95197	0.0589134	hsa-miR-3650
20538039	0.619354	0.121	1.65808	-4.95197	0.0928225	hsa-mir-8079
20535086	0.619354	0.121	-1.65806	-4.952	-0.061529	hsa-mir-18b
20535198	0.620516	0.121	1.65616	-4.95469	0.0731423	hsa-mir-527
20536798	0.620822	0.121	1.65555	-4.95554	0.11726	hsa-mir-4520a
20536301	0.621595	0.121	1.65468	-4.95678	0.152981	hsa-mir-3185
20519458	0.622136	0.121	1.65391	-4.95786	0.0959485	hsa-miR-4665-3p
20521830	0.622329	0.121	-1.65351	-4.95843	-0.0868155	hsa-miR-548au-5p
20504268	0.622329	0.122	-1.65223	-4.96023	-0.0899772	hsa-miR-551a
20519510	0.622723	0.122	1.6516	-4.96111	0.143216	hsa-miR-4697-5p
20525589	0.623122	0.122	1.65031	-4.96293	0.0998395	hsa-miR-6814-5p
20536038	0.623689	0.122	1.64927	-4.96439	0.0591124	hsa-mir-2278
20517823	0.623835	0.122	-1.64848	-4.96551	-0.0727247	hsa-miR-3614-3p
20536269	0.623835	0.123	1.64792	-4.9663	0.103145	hsa-mir-3162
20504294	0.623835	0.123	-1.6479	-4.96632	-0.341997	hsa-miR-571
20500758	0.624488	0.123	-1.64511	-4.97025	-0.569943	hsa-miR-152-3p
20534618	0.624508	0.123	1.64445	-4.97118	0.0793147	hsa-mir-127
20525532	0.626064	0.124	-1.64156	-4.97523	-0.0613667	hsa-miR-6785-3p
20519450	0.626739	0.124	-1.64005	-4.97735	-0.0586597	hsa-miR-4662a-3p
20535329	0.626739	0.124	-1.63961	-4.97797	-0.0893166	hsa-mir-548b
20535295	0.626739	0.124	1.63955	-4.97806	0.294407	hsa-mir-92b
20529797	0.626739	0.124	-1.63937	-4.97831	-0.115283	hsa-miR-8087
20525461	0.626739	0.124	1.63894	-4.97891	1.10021	hsa-miR-6750-5p
20512261	0.626739	0.124	1.63887	-4.97902	0.17841	hsa-miR-2277-5p
20536971	0.626739	0.125	-1.63833	-4.97976	-0.0810627	hsa-mir-4735
20535243	0.626739	0.125	1.63744	-4.98101	0.113566	hsa-mir-455
20535336	0.626739	0.125	1.63667	-4.98209	0.177839	hsa-mir-591
20534355	0.626739	0.125	-1.6365	-4.98233	-0.126346	hsa-mir-18a
20529776	0.626739	0.125	-1.63634	-4.98255	-0.0763591	hsa-miR-8066
20518636	0.627708	0.125	1.63458	-4.98502	0.554747	hsa-miR-3944-3p
20519689	0.627744	0.125	1.63441	-4.98526	1.01556	hsa-miR-4793-3p
20536923	0.627908	0.126	1.63242	-4.98804	0.0773107	hsa-mir-4692
20537513	0.627908	0.126	1.632	-4.98862	0.123509	hsa-mir-6770-1
20538094	0.627908	0.126	1.632	-4.98862	0.123509	hsa-mir-6770-2
20538095	0.627908	0.126	1.632	-4.98862	0.123509	hsa-mir-6770-3
20504366	0.627908	0.126	-1.6312	-4.98975	-0.111418	hsa-miR-620
20504433	0.627908	0.126	-1.6306	-4.99059	-1.2315	hsa-miR-421
20502236	0.628094	0.126	-1.63015	-4.99122	-0.0944492	hsa-miR-18b-3p
20518832	0.629042	0.127	1.62818	-4.99396	0.0993156	hsa-miR-4452
20519435	0.630028	0.127	-1.62664	-4.99612	-0.0900466	hsa-miR-4652-3p
20506810	0.632461	0.128	-1.62203	-5.00255	-0.0818562	hsa-miR-548j-5p
20509233	0.632461	0.128	1.62193	-5.00269	0.109517	hsa-miR-1913
20537477	0.633322	0.129	1.61986	-5.00557	0.0889184	hsa-mir-6733
20518925	0.63405	0.129	1.61893	-5.00685	0.332706	hsa-miR-4525
20534538	0.634148	0.129	1.61852	-5.00743	0.0750295	hsa-mir-221
20536571	0.635029	0.129	-1.61716	-5.00931	-0.0998469	hsa-mir-3667
20537584	0.636077	0.13	-1.61509	-5.0122	-0.0954477	hsa-mir-6839
20519463	0.636077	0.13	1.61507	-5.01222	0.941155	hsa-miR-4668-5p
20504295	0.636077	0.13	-1.61467	-5.01278	-1.29262	hsa-miR-572
20523018	0.636077	0.13	-1.61453	-5.01297	-1.48555	hsa-miR-6086
20536270	0.636077	0.13	-1.61351	-5.01439	-0.0911288	hsa-mir-3163
20536573	0.636077	0.13	-1.61254	-5.01574	-0.0817447	hsa-mir-3669
20519479	0.636307	0.13	-1.61138	-5.01734	-0.116425	hsa-miR-4677-3p
20537876	0.636307	0.13	-1.61127	-5.01749	-0.0624795	hsa-mir-7159
20515609	0.636307	0.13	1.61126	-5.01751	0.0675493	hsa-miR-3180-5p
20519625	0.636526	0.13	1.6109	-5.01801	0.106113	hsa-miR-4757-3p
20517816	0.63716	0.131	-1.60966	-5.01973	-1.2411	hsa-miR-3609
20500420	0.63716	0.131	1.6095	-5.01995	0.102326	hsa-miR-148a-5p
20537148	0.637308	0.131	1.6091	-5.02051	0.111914	hsa-mir-548aq
20503824	0.637608	0.131	1.60808	-5.02192	0.0750442	hsa-miR-519c-3p
20536936	0.637608	0.131	-1.60773	-5.0224	-0.0754407	hsa-mir-4705
20536609	0.637608	0.131	1.60769	-5.02246	0.116278	hsa-mir-3911
20525415	0.637826	0.131	1.60728	-5.02303	0.0797271	hsa-miR-6726-3p
20500441	0.638091	0.132	-1.60613	-5.02461	-0.241491	hsa-miR-10b-3p
20536266	0.638091	0.132	-1.60401	-5.02754	-0.124077	hsa-mir-3160-2
20511367	0.638091	0.132	-1.60369	-5.02798	-0.10817	hsa-miR-2053
20519655	0.638091	0.132	1.60321	-5.02866	0.271673	hsa-miR-4776-5p
20500177	0.638091	0.132	1.60284	-5.02917	0.0919003	hsa-miR-96-5p
20505746	0.638091	0.132	1.6026	-5.0295	0.766078	hsa-miR-874-3p
20536680	0.639003	0.133	1.6008	-5.03199	0.27702	hsa-mir-4430
20534856	0.63907	0.133	-1.60057	-5.0323	-0.0589655	hsa-mir-378a
20504376	0.639314	0.133	1.59822	-5.03555	0.0915601	hsa-miR-627-3p
20535367	0.639314	0.133	-1.59803	-5.03581	-0.105198	hsa-mir-619
20536230	0.639314	0.133	-1.59735	-5.03674	-0.0731274	hsa-mir-548t
20536231	0.639314	0.133	-1.59735	-5.03674	-0.0731274	hsa-mir-548t
20535207	0.639314	0.134	1.59626	-5.03824	0.14949	hsa-mir-502
20504419	0.639314	0.134	-1.59576	-5.03893	-0.143215	hsa-miR-411-3p
20525414	0.639314	0.134	1.59478	-5.04028	0.483999	hsa-miR-6726-5p
20518865	0.639314	0.134	1.59454	-5.04061	0.195504	hsa-miR-4478
20522024	0.639314	0.134	1.59423	-5.04105	0.0971771	hsa-miR-5690
20500158	0.639314	0.134	-1.59407	-5.04126	-0.769948	hsa-miR-28-5p
20538010	0.639663	0.135	1.59268	-5.04318	0.080465	hsa-mir-8052
20501209	0.639663	0.135	1.59254	-5.04337	0.600187	hsa-miR-365a-5p
20517751	0.639663	0.135	-1.59244	-5.04351	-0.0993753	hsa-miR-4291
20535892	0.63997	0.135	1.59165	-5.04459	0.0476621	hsa-mir-548h-3
20536464	0.639985	0.135	1.59148	-5.04482	0.125693	hsa-mir-4323
20536775	0.64014	0.135	1.59126	-5.04513	0.0888919	hsa-mir-4500
20536462	0.640365	0.135	1.59081	-5.04574	0.224294	hsa-mir-4322
20519481	0.641619	0.135	1.58922	-5.04794	0.0902052	hsa-miR-4679
20535810	0.641619	0.135	-1.58906	-5.04815	-0.2648	hsa-mir-1204
20537215	0.641619	0.135	1.58887	-5.04842	0.0589606	hsa-mir-5693
20536878	0.643373	0.136	1.58553	-5.053	0.112086	hsa-mir-4657
20515558	0.643373	0.136	-1.58499	-5.05374	-0.0665865	hsa-miR-1273c
20504591	0.643373	0.136	1.58459	-5.05429	0.139307	hsa-miR-1298-3p
20525748	0.643373	0.136	-1.58431	-5.05467	-0.110195	hsa-miR-6893-3p
20535670	0.643373	0.136	1.58427	-5.05473	0.0940385	hsa-mir-665
20515613	0.643373	0.136	1.58403	-5.05506	0.079445	hsa-miR-3182
20535692	0.643373	0.137	1.58387	-5.05527	0.493482	hsa-mir-941-1
20535693	0.643373	0.137	1.58387	-5.05527	0.493482	hsa-mir-941-2
20535694	0.643373	0.137	1.58387	-5.05527	0.493482	hsa-mir-941-3
20535695	0.643373	0.137	1.58387	-5.05527	0.493482	hsa-mir-941-4
20519461	0.643373	0.137	1.58373	-5.05547	0.624851	hsa-miR-4667-5p
20521810	0.643373	0.137	1.58289	-5.05661	0.500561	hsa-miR-664b-5p
20535196	0.643373	0.137	1.58274	-5.05682	0.0487638	hsa-mir-522
20501771	0.643373	0.137	1.58207	-5.05774	0.189971	hsa-miR-196b-5p
20537474	0.64437	0.137	1.58075	-5.05955	0.222638	hsa-mir-6730
20520199	0.644908	0.137	1.58	-5.06057	0.127321	hsa-miR-5001-3p
20536757	0.645448	0.138	-1.57889	-5.06209	-0.108907	hsa-mir-4485
20526186	0.64563	0.138	1.57849	-5.06264	0.599993	hsa-miR-7114-5p
20500143	0.646488	0.138	-1.57684	-5.0649	-0.914392	hsa-miR-22-5p
20535824	0.64685	0.138	1.57627	-5.06567	0.0621751	hsa-mir-1287
20504342	0.647255	0.138	1.57534	-5.06695	0.580452	hsa-miR-602
20515615	0.647747	0.139	1.5745	-5.0681	0.0673217	hsa-miR-3184-5p
20517733	0.647747	0.139	-1.57443	-5.06819	-0.134829	hsa-miR-4276
20515606	0.647747	0.139	1.57425	-5.06843	0.194063	hsa-miR-3177-3p
20518851	0.647747	0.139	1.57399	-5.06879	0.336054	hsa-miR-4466
20534485	0.64797	0.139	-1.57153	-5.07214	-0.111853	hsa-mir-199a-1
20503907	0.64797	0.139	1.57139	-5.07234	0.369299	hsa-miR-532-5p
20519504	0.64797	0.139	-1.57117	-5.07264	-0.075147	hsa-miR-4693-3p
20519411	0.648357	0.14	1.56868	-5.07603	0.0609814	hsa-miR-4636
20525546	0.648357	0.14	-1.5684	-5.07641	-0.126022	hsa-miR-6792-3p
20509225	0.648357	0.14	-1.56773	-5.07732	-0.0936124	hsa-miR-1908-3p
20536547	0.648889	0.141	1.56571	-5.08008	0.0972861	hsa-mir-3621
20537445	0.649092	0.141	-1.5651	-5.08091	-0.07029	hsa-mir-6514
20525734	0.649472	0.141	1.56367	-5.08284	0.0939787	hsa-miR-6886-3p
20506016	0.649472	0.141	1.56354	-5.08303	0.0583888	hsa-miR-944
20537494	0.649472	0.142	1.562	-5.08512	0.0796469	hsa-mir-6751
20515530	0.649472	0.142	1.56098	-5.0865	0.127864	hsa-miR-3129-3p
20525711	0.649472	0.142	-1.56082	-5.08671	-0.526374	hsa-miR-6875-5p
20502123	0.649472	0.142	1.56068	-5.0869	0.628061	hsa-miR-423-5p
20503790	0.649472	0.142	1.56024	-5.0875	0.0786784	hsa-miR-491-3p
20525025	0.649587	0.142	-1.56006	-5.08775	-0.0910838	hsa-miR-6512-5p
20504420	0.649683	0.142	1.5593	-5.08877	0.490769	hsa-miR-654-5p
20503819	0.64999	0.142	-1.55869	-5.0896	-0.136388	hsa-miR-519e-5p
20534629	0.651931	0.143	-1.55554	-5.09388	-0.119052	hsa-mir-186
20536481	0.651931	0.143	1.55529	-5.09421	0.0831034	hsa-mir-4266
20502124	0.651931	0.143	1.55454	-5.09523	0.427529	hsa-miR-423-3p
20529566	0.65242	0.144	-1.55348	-5.09666	-0.960849	hsa-miR-7975
20519697	0.652724	0.144	1.55267	-5.09776	0.0940127	hsa-miR-4798-5p
20535379	0.652807	0.144	1.55234	-5.0982	0.10015	hsa-mir-631
20518718	0.652951	0.144	-1.5519	-5.0988	-0.157015	hsa-miR-374c-5p
20519533	0.652951	0.144	1.55173	-5.09903	0.610989	hsa-miR-4710
20501227	0.652951	0.144	-1.55133	-5.09958	-0.0596753	hsa-miR-370-5p
20513597	0.652951	0.144	1.55106	-5.09993	0.126876	hsa-miR-718
20506897	0.652951	0.144	-1.55033	-5.10092	-0.104354	hsa-miR-664a-3p
20504593	0.652951	0.144	-1.54994	-5.10145	-0.120373	hsa-miR-761
20537493	0.653312	0.145	1.5493	-5.10232	0.0799276	hsa-mir-6750
20536631	0.653312	0.145	1.54908	-5.10261	0.08205	hsa-mir-3925
20525597	0.653523	0.145	1.54717	-5.10518	0.0720638	hsa-miR-6818-5p
20500164	0.654015	0.146	1.54549	-5.10746	3.30909	hsa-miR-31-5p
20519608	0.654024	0.146	-1.5452	-5.10785	-0.0883928	hsa-miR-4749-3p
20518429	0.654062	0.146	1.54456	-5.10871	0.11449	hsa-miR-3908
20537083	0.654062	0.146	1.54452	-5.10877	0.0903193	hsa-mir-5091
20536285	0.654062	0.146	1.54378	-5.10976	0.0800541	hsa-mir-3174
20501285	0.654062	0.146	-1.54346	-5.1102	-0.267314	hsa-miR-326
20519525	0.654366	0.146	1.54249	-5.1115	0.325033	hsa-miR-4707-5p
20525022	0.654366	0.146	-1.54203	-5.11212	-0.97592	hsa-miR-6510-3p
20517899	0.654514	0.147	1.54095	-5.11358	1.02582	hsa-miR-3648
20537436	0.654569	0.147	-1.54075	-5.11385	-0.0893205	hsa-mir-6505
20518942	0.654629	0.147	1.53971	-5.11524	0.0620156	hsa-miR-4536-3p
20535357	0.654629	0.147	-1.53932	-5.11576	-0.103918	hsa-mir-610
20525691	0.654629	0.147	1.53896	-5.11625	0.587119	hsa-miR-6865-5p
20525536	0.654629	0.147	1.53878	-5.11648	0.0771966	hsa-miR-6787-3p
20504288	0.654629	0.147	-1.53779	-5.11782	-0.0776435	hsa-miR-568
20503101	0.654629	0.148	-1.53692	-5.11899	-0.0599723	hsa-miR-483-3p
20535894	0.654629	0.148	-1.53673	-5.11925	-0.113783	hsa-mir-548h-4
20515607	0.65468	0.148	1.53655	-5.11949	0.426326	hsa-miR-3178
20537018	0.654868	0.148	-1.535	-5.12157	-0.0628016	hsa-mir-4773-1
20525702	0.654868	0.148	-1.53496	-5.12162	-0.070882	hsa-miR-6870-3p
20535932	0.654868	0.148	1.53492	-5.12168	0.0994477	hsa-mir-1539
20503873	0.654868	0.148	-1.53448	-5.12227	-0.214061	hsa-miR-499a-5p
20535409	0.656011	0.149	-1.53243	-5.12501	-0.0880337	hsa-mir-449b
20518923	0.656502	0.149	-1.53137	-5.12644	-0.0722168	hsa-miR-4524a-5p
20500182	0.65665	0.149	-1.53072	-5.12731	-0.0845267	hsa-miR-99a-3p
20534885	0.656697	0.149	1.53039	-5.12774	0.157655	hsa-mir-339
20536436	0.657006	0.149	1.52969	-5.12868	0.0860088	hsa-mir-378c
20536544	0.657006	0.149	1.52944	-5.12902	0.0824392	hsa-mir-3619
20506838	0.657006	0.15	1.52873	-5.12997	0.370348	hsa-miR-1247-5p
20535292	0.657286	0.15	1.52785	-5.13115	0.0846306	hsa-mir-552
20536776	0.658781	0.15	-1.52504	-5.13491	-0.0923428	hsa-mir-4501
20500186	0.658781	0.151	-1.52492	-5.13507	-0.370811	hsa-miR-101-3p
20500165	0.659631	0.151	1.52328	-5.13725	0.853822	hsa-miR-31-3p
20519663	0.659631	0.151	1.52189	-5.13911	0.38193	hsa-miR-4436b-5p
20535437	0.659631	0.151	1.52187	-5.13914	0.0880549	hsa-mir-767
20525441	0.659631	0.151	-1.52133	-5.13985	-0.051199	hsa-miR-6739-3p
20529133	0.659631	0.152	1.5208	-5.14057	0.112009	hsa-miR-1273h-3p
20526862	0.659631	0.152	-1.5198	-5.1419	-0.0850908	hsa-miR-7151-5p
20500463	0.659631	0.152	1.51937	-5.14246	0.140691	hsa-miR-205-3p
20536957	0.659631	0.152	-1.5191	-5.14282	-0.0723444	hsa-mir-4520b
20537462	0.659631	0.152	1.51798	-5.14432	0.0739168	hsa-mir-6720
20519468	0.659631	0.152	1.51703	-5.14559	0.0508497	hsa-miR-4670-5p
20536735	0.659631	0.153	-1.51641	-5.14641	-0.0669801	hsa-mir-4475
20503798	0.659631	0.153	1.51632	-5.14653	0.107991	hsa-miR-493-5p
20504349	0.659631	0.153	1.51617	-5.14673	0.153285	hsa-miR-608
20525599	0.659631	0.153	-1.51608	-5.14684	-0.998078	hsa-miR-6819-5p
20535812	0.659631	0.153	-1.5158	-5.14722	-0.0988101	hsa-mir-1206
20500170	0.659631	0.153	1.51378	-5.14991	0.70883	hsa-miR-92a-1-5p
20535580	0.659631	0.153	1.51311	-5.15079	0.0910201	hsa-mir-675
20534579	0.659631	0.153	1.51304	-5.15089	0.0875831	hsa-mir-124-2
20504368	0.659631	0.153	1.51298	-5.15097	0.0831016	hsa-miR-622
20535936	0.659631	0.154	-1.50979	-5.15521	-0.082615	hsa-mir-103b-2
20518810	0.659631	0.154	1.50929	-5.15586	0.0514523	hsa-miR-4436a
20537137	0.659631	0.155	1.50887	-5.15642	0.179135	hsa-mir-5195
20537485	0.659631	0.155	-1.50819	-5.15733	-0.240054	hsa-mir-6742
20537166	0.659631	0.155	1.50751	-5.15823	0.0906807	hsa-mir-4536-2
20505787	0.659631	0.155	1.50739	-5.15838	0.51684	hsa-miR-744-5p
20525725	0.659631	0.155	-1.50738	-5.15841	-0.103362	hsa-miR-6882-5p
20506816	0.659631	0.155	-1.50663	-5.1594	-0.0657276	hsa-miR-1287-3p
20515619	0.659631	0.155	-1.50657	-5.15947	-0.241687	hsa-miR-3065-3p
20538043	0.659631	0.155	1.50641	-5.15968	0.0714608	hsa-mir-8083
20535386	0.659631	0.155	1.50641	-5.15969	0.0766645	hsa-mir-637
20525522	0.659631	0.155	-1.50639	-5.15971	-0.0939562	hsa-miR-6780a-3p
20536626	0.659631	0.155	-1.50637	-5.15974	-0.108164	hsa-mir-3923
20525506	0.659631	0.155	1.50614	-5.16004	0.13394	hsa-miR-6772-3p
20536753	0.659631	0.156	-1.50504	-5.16149	-0.0767736	hsa-mir-4481
20519555	0.659631	0.156	1.5037	-5.16327	0.191474	hsa-miR-4722-5p
20529788	0.659631	0.156	1.50306	-5.16412	0.162654	hsa-miR-8078
20535417	0.659631	0.156	1.5022	-5.16526	0.121282	hsa-mir-658
20534582	0.659631	0.156	-1.50217	-5.16529	-0.158132	hsa-mir-125b-1
20504557	0.659631	0.156	1.50133	-5.1664	0.809762	hsa-miR-767-5p
20534615	0.659631	0.157	-1.49829	-5.17042	-0.0585034	hsa-mir-125a
20504352	0.659631	0.157	-1.49792	-5.17091	-0.0802986	hsa-miR-611
20536290	0.659631	0.157	-1.49766	-5.17125	-0.0765929	hsa-mir-3179-1
20536293	0.659631	0.157	-1.49766	-5.17125	-0.0765929	hsa-mir-3179-2
20536295	0.659631	0.157	-1.49766	-5.17125	-0.0765929	hsa-mir-3179-3
20537576	0.659631	0.157	-1.4976	-5.17133	-0.083787	hsa-mir-6832
20500478	0.659631	0.158	-1.49709	-5.17201	-0.50475	hsa-miR-218-5p
20525650	0.659631	0.158	-1.49688	-5.17228	-0.0756674	hsa-miR-6844
20502125	0.659631	0.158	1.49616	-5.17323	0.58001	hsa-miR-424-5p
20536621	0.659857	0.158	1.49388	-5.17623	0.104262	hsa-mir-3150b
20519516	0.659857	0.158	-1.49359	-5.17661	-0.0807658	hsa-miR-4700-3p
20500455	0.659857	0.158	-1.49355	-5.17667	-1.95026	hsa-miR-187-3p
20535762	0.659997	0.159	1.49268	-5.17781	0.104064	hsa-mir-1184-1
20536518	0.659997	0.159	1.49268	-5.17781	0.104064	hsa-mir-1184-2
20536519	0.659997	0.159	1.49268	-5.17781	0.104064	hsa-mir-1184-3
20535189	0.660281	0.159	-1.492	-5.17871	-0.0902997	hsa-mir-518a-1
20535141	0.660385	0.159	-1.49144	-5.17944	-0.079828	hsa-mir-491
20536562	0.660385	0.159	1.49086	-5.18021	0.0845293	hsa-mir-3658
20525521	0.660385	0.159	1.49067	-5.18045	0.234694	hsa-miR-6780a-5p
20501233	0.660385	0.16	1.48911	-5.18251	0.0783663	hsa-miR-373-5p
20537629	0.660385	0.16	-1.48893	-5.18274	-0.0986266	hsa-mir-6883
20535219	0.660385	0.16	-1.48826	-5.18362	-0.0536655	hsa-mir-510
20525540	0.660385	0.16	-1.48746	-5.18467	-0.0907995	hsa-miR-6789-3p
20518455	0.660385	0.16	-1.48653	-5.1859	-0.0690942	hsa-miR-3927-3p
20500778	0.660385	0.16	1.48636	-5.18611	0.691674	hsa-miR-146a-5p
20519580	0.660394	0.16	1.48626	-5.18625	0.329527	hsa-miR-4734
20534527	0.660394	0.16	-1.48608	-5.18649	-0.101531	hsa-mir-211
20534858	0.660502	0.16	-1.48584	-5.18681	-0.086194	hsa-mir-380
20526878	0.66089	0.161	-1.48541	-5.18737	-0.112258	hsa-miR-7161-5p
20534598	0.6625	0.161	-1.48307	-5.19043	-0.121745	hsa-mir-140
20537071	0.662607	0.161	1.4829	-5.19065	0.0795645	hsa-mir-5007
20520195	0.663191	0.162	-1.48146	-5.19254	-0.0914574	hsa-miR-4999-3p
20517753	0.663407	0.162	-1.48065	-5.1936	-0.0762978	hsa-miR-4330
20515635	0.663407	0.162	1.48063	-5.19363	0.152916	hsa-miR-3194-5p
20500775	0.663557	0.162	-1.47812	-5.1969	-0.0722159	hsa-miR-136-5p
20536783	0.663698	0.163	1.47714	-5.19819	0.150871	hsa-mir-4507
20520579	0.663837	0.163	1.47667	-5.1988	0.099689	hsa-miR-5197-5p
20535183	0.663941	0.163	-1.47643	-5.19912	-0.0612953	hsa-mir-520d
20525594	0.664162	0.163	1.47567	-5.20012	0.0941137	hsa-miR-6816-3p
20535804	0.664162	0.163	1.4753	-5.20059	0.0841014	hsa-mir-1238
20536580	0.664162	0.163	1.47513	-5.20082	0.106797	hsa-mir-3677
20519511	0.664268	0.163	1.4747	-5.20138	0.0914885	hsa-miR-4697-3p
20535328	0.664466	0.164	1.47419	-5.20204	0.0627472	hsa-mir-587
20518911	0.664466	0.164	1.47409	-5.20218	0.132297	hsa-miR-4514
20517722	0.664466	0.164	-1.474	-5.20229	-0.107153	hsa-miR-4262
20534748	0.664497	0.164	-1.47373	-5.20264	-0.0647403	hsa-mir-1-1
20518907	0.664545	0.164	-1.47362	-5.20279	-0.139106	hsa-miR-4510
20500787	0.665681	0.164	1.47104	-5.20615	0.50503	hsa-miR-185-5p
20534822	0.665949	0.164	1.47062	-5.2067	0.0707546	hsa-mir-299
20526884	0.666135	0.165	-1.47001	-5.2075	-0.0854526	hsa-miR-7162-5p
20537492	0.666226	0.165	1.46978	-5.20779	0.0670143	hsa-mir-6749
20537065	0.667185	0.165	1.46804	-5.21006	0.124203	hsa-mir-5001
20519541	0.667311	0.165	-1.46774	-5.21044	-0.0842235	hsa-miR-4714-3p
20517915	0.667311	0.165	1.46761	-5.21061	0.241532	hsa-miR-3663-5p
20504335	0.667679	0.166	1.46644	-5.21213	0.0543259	hsa-miR-597-3p
20515579	0.668566	0.166	1.46507	-5.21391	0.1089	hsa-miR-3158-5p
20534367	0.669286	0.166	1.46352	-5.21593	0.0678939	hsa-mir-24-2
20534592	0.669328	0.166	-1.46314	-5.21642	-0.10734	hsa-mir-133a-2
20517907	0.669442	0.167	1.46296	-5.21665	0.332924	hsa-miR-3656
20537610	0.670012	0.167	-1.46203	-5.21785	-0.0918106	hsa-mir-6864
20525705	0.670344	0.167	-1.46124	-5.21888	-0.0668182	hsa-miR-6872-5p
20506787	0.671526	0.167	1.45995	-5.22056	0.386094	hsa-miR-1237-5p
20537554	0.671914	0.168	1.4589	-5.22192	0.0829067	hsa-mir-6810
20525533	0.671958	0.168	1.45795	-5.22314	0.345434	hsa-miR-6786-5p
20535800	0.671958	0.168	1.45777	-5.22338	0.27232	hsa-mir-1233-1
20536520	0.671958	0.168	1.45777	-5.22338	0.27232	hsa-mir-1233-2
20536321	0.672019	0.168	-1.45765	-5.22354	-0.0705113	hsa-mir-3199-1
20536289	0.672677	0.168	-1.45624	-5.22536	-0.122512	hsa-mir-3178
20504374	0.672929	0.169	-1.45565	-5.22613	-0.0831866	hsa-miR-626
20536642	0.673094	0.169	-1.45446	-5.22767	-0.0751399	hsa-mir-3937
20535081	0.673094	0.169	1.45434	-5.22782	0.0758489	hsa-mir-422a
20502446	0.673094	0.169	-1.45377	-5.22855	-1.09812	hsa-miR-451a
20525026	0.675141	0.17	1.45062	-5.23262	0.0775231	hsa-miR-6512-3p
20501286	0.675282	0.17	-1.44967	-5.23384	-0.279195	hsa-miR-151a-5p
20537553	0.676358	0.17	1.44841	-5.23546	0.0607392	hsa-mir-6809
20535642	0.676948	0.171	-1.44774	-5.23633	-0.0686125	hsa-mir-891b
20525502	0.67747	0.171	-1.44658	-5.23782	-0.062159	hsa-miR-6770-3p
20515571	0.67747	0.171	-1.44649	-5.23794	-0.0875449	hsa-miR-3074-5p
20535843	0.67747	0.171	-1.44575	-5.23889	-0.0776808	hsa-mir-1302-6
20521839	0.67747	0.171	-1.44548	-5.23924	-0.0817215	hsa-miR-5590-3p
20536821	0.67747	0.171	1.44543	-5.2393	0.361165	hsa-mir-4537
20503834	0.677539	0.171	-1.44485	-5.24004	-0.0883615	hsa-miR-523-3p
20519550	0.677539	0.171	1.44476	-5.24017	0.0736788	hsa-miR-4718
20535152	0.677674	0.172	-1.44443	-5.24059	-0.0842221	hsa-mir-497
20536450	0.678438	0.172	-1.44325	-5.2421	-0.0899944	hsa-mir-4308
20518452	0.678709	0.172	-1.4426	-5.24294	-0.0704118	hsa-miR-3925-3p
20510799	0.67907	0.172	1.442	-5.24371	0.420604	hsa-miR-1972
20525661	0.679899	0.173	1.44023	-5.24598	0.266071	hsa-miR-6850-5p
20538011	0.680172	0.173	1.43968	-5.24669	0.0771941	hsa-mir-8053
20504353	0.680393	0.173	1.4391	-5.24743	0.193948	hsa-miR-612
20536922	0.680783	0.173	1.43861	-5.24806	0.0677284	hsa-mir-4691
20518827	0.680991	0.173	-1.438	-5.24884	-0.0999491	hsa-miR-548ag
20503786	0.680991	0.174	-1.43746	-5.24953	-1.03892	hsa-miR-489-3p
20506712	0.680991	0.174	1.43736	-5.24966	1.20091	hsa-miR-1180-3p
20525559	0.680991	0.174	1.43689	-5.25026	0.715189	hsa-miR-6799-5p
20536926	0.680991	0.174	1.43661	-5.25062	0.0598229	hsa-mir-4695
20518457	0.680991	0.174	-1.43604	-5.25136	-0.0800298	hsa-miR-676-3p
20500126	0.680991	0.174	-1.4349	-5.25281	-0.502301	hsa-miR-15a-5p
20500770	0.680991	0.174	1.43481	-5.25293	0.42522	hsa-miR-127-5p
20535910	0.680991	0.174	-1.43403	-5.25392	-0.0796465	hsa-mir-1281
20518450	0.680991	0.175	-1.4339	-5.25409	-0.0601444	hsa-miR-3924
20515570	0.680991	0.175	-1.4334	-5.25473	-0.0765921	hsa-miR-3153
20500154	0.680991	0.175	-1.43284	-5.25544	-0.81294	hsa-miR-26b-5p
20518439	0.681563	0.175	1.43131	-5.2574	0.167106	hsa-miR-3916
20503826	0.681563	0.175	1.43105	-5.25773	0.0667748	hsa-miR-520a-3p
20519470	0.682768	0.176	-1.42921	-5.26008	-0.0842095	hsa-miR-4671-5p
20525707	0.683507	0.176	1.42774	-5.26196	0.103006	hsa-miR-6873-5p
20534394	0.68375	0.176	1.42718	-5.26267	0.0595034	hsa-mir-29b-1
20537502	0.683823	0.177	-1.42642	-5.26364	-0.074194	hsa-mir-6759
20503887	0.683823	0.177	-1.42638	-5.26369	-0.317997	hsa-miR-505-3p
20519622	0.683834	0.177	1.42623	-5.26388	0.0558096	hsa-miR-4756-5p
20506846	0.683834	0.177	-1.426	-5.26418	-0.109541	hsa-miR-1253
20535387	0.683845	0.177	1.42468	-5.26586	0.212264	hsa-mir-638
20529146	0.684374	0.178	1.42298	-5.26802	0.113462	hsa-miR-7854-3p
20518870	0.684476	0.178	1.42259	-5.26851	0.15513	hsa-miR-4479
20525031	0.684546	0.178	1.42238	-5.26879	0.131959	hsa-miR-6515-5p
20524036	0.684577	0.178	1.42104	-5.27048	0.898946	hsa-miR-6126
20503893	0.684836	0.178	-1.42074	-5.27087	-0.0841166	hsa-miR-508-5p
20535941	0.685096	0.178	1.4203	-5.27142	0.133598	hsa-mir-1825
20536768	0.6853	0.178	1.41992	-5.27191	0.0695376	hsa-mir-4494
20537228	0.685418	0.179	1.41962	-5.27229	0.0738608	hsa-mir-5705
20536540	0.686393	0.179	1.41819	-5.2741	0.0775196	hsa-mir-3615
20535448	0.687236	0.179	1.4167	-5.276	0.0754687	hsa-mir-454
20522039	0.687916	0.18	1.41532	-5.27775	0.13586	hsa-miR-5703
20536710	0.687916	0.18	1.41495	-5.27821	0.0809428	hsa-mir-4453
20526865	0.687916	0.18	1.41475	-5.27847	0.289925	hsa-miR-7152-3p
20535319	0.687916	0.18	-1.4147	-5.27852	-0.0839639	hsa-mir-579
20517832	0.688484	0.18	-1.41371	-5.27978	-0.850089	hsa-miR-23c
20515646	0.688909	0.18	1.41319	-5.28043	0.431907	hsa-miR-3201
20502438	0.691267	0.182	1.40877	-5.28603	0.0984234	hsa-miR-431-3p
20519498	0.691327	0.182	1.40818	-5.28677	0.799699	hsa-miR-4690-5p
20518918	0.691853	0.182	-1.40719	-5.28802	-0.0906639	hsa-miR-4520a-3p
20535371	0.691853	0.182	1.40693	-5.28835	0.068346	hsa-mir-623
20519682	0.691853	0.182	1.4069	-5.28838	0.0485527	hsa-miR-4789-5p
20535653	0.692208	0.182	-1.40626	-5.28919	-0.0730215	hsa-mir-190b
20536977	0.692208	0.183	1.40556	-5.29008	0.131654	hsa-mir-4739
20518859	0.692208	0.183	-1.40553	-5.29011	-0.0548957	hsa-miR-4474-5p
20535867	0.692208	0.183	-1.40553	-5.29012	-0.0684945	hsa-mir-1254-1
20526182	0.693128	0.183	1.40443	-5.2915	0.350227	hsa-miR-7112-5p
20538019	0.693277	0.183	-1.40355	-5.29261	-0.0782729	hsa-mir-8061
20515521	0.693277	0.183	1.40336	-5.29285	0.0588663	hsa-miR-3124-3p
20535351	0.693277	0.183	-1.40324	-5.293	-0.0628617	hsa-mir-604
20517694	0.693308	0.183	1.40304	-5.29325	0.0879891	hsa-miR-4315
20525629	0.693308	0.183	1.40302	-5.29327	0.104623	hsa-miR-6834-5p
20536216	0.693484	0.183	-1.4026	-5.2938	-0.0555294	hsa-mir-3130-2
20519512	0.694477	0.184	1.40059	-5.29634	0.115385	hsa-miR-4698
20519670	0.694843	0.184	1.39952	-5.29768	0.269881	hsa-miR-4783-3p
20536638	0.694843	0.184	1.3995	-5.29771	0.0820935	hsa-mir-3928
20538313	0.696274	0.185	1.39627	-5.30175	0.0742015	hsa-mir-548n
20504431	0.696274	0.185	-1.39616	-5.3019	-0.927135	hsa-miR-660-5p
20515598	0.696328	0.185	1.39577	-5.30239	0.110309	hsa-miR-3173-3p
20501287	0.696328	0.186	-1.39565	-5.30254	-0.292202	hsa-miR-151a-3p
20535314	0.69709	0.186	-1.39424	-5.3043	-0.181546	hsa-mir-574
20535365	0.69709	0.186	-1.3941	-5.30448	-0.0775291	hsa-mir-617
20517828	0.697528	0.186	1.39346	-5.30528	0.0578098	hsa-miR-3617-3p
20537264	0.69845	0.187	-1.39211	-5.30698	-0.0616703	hsa-mir-6124
20525622	0.698506	0.187	-1.39149	-5.30775	-0.0760068	hsa-miR-6830-3p
20534586	0.699494	0.187	1.39	-5.30961	0.113668	hsa-mir-132
20534525	0.700093	0.188	1.38873	-5.3112	0.313897	hsa-mir-205
20537132	0.700093	0.188	-1.3887	-5.31123	-0.067053	hsa-mir-5190
20525000	0.700356	0.188	1.38824	-5.31181	0.104569	hsa-miR-6500-3p
20536232	0.700467	0.188	1.38755	-5.31267	0.0567086	hsa-mir-3141
20519630	0.700467	0.188	-1.38739	-5.31287	-0.0589872	hsa-miR-4760-3p
20520212	0.700467	0.188	-1.38683	-5.31357	-0.0661041	hsa-miR-548ap-5p
20534636	0.700467	0.188	-1.38672	-5.3137	-0.168357	hsa-mir-206
20525451	0.700467	0.188	-1.38584	-5.31481	-0.157378	hsa-miR-6744-3p
20518817	0.700467	0.188	1.38581	-5.31484	0.178103	hsa-miR-4442
20515550	0.700867	0.189	1.38531	-5.31547	0.233622	hsa-miR-3141
20537473	0.701018	0.189	1.3848	-5.31611	0.173307	hsa-mir-6729
20522537	0.702247	0.189	1.38296	-5.31839	0.378368	hsa-miR-5787
20536711	0.702247	0.189	1.38289	-5.31849	0.101925	hsa-mir-4454
20535203	0.703188	0.19	1.38109	-5.32072	0.162416	hsa-mir-500a
20535069	0.703188	0.19	1.38092	-5.32094	0.0900835	hsa-mir-384
20520349	0.703188	0.19	1.38011	-5.32194	0.671926	hsa-miR-1273f
20537599	0.703188	0.19	-1.37965	-5.32252	-0.128411	hsa-mir-6854
20536969	0.703188	0.191	-1.37863	-5.32378	-0.0988023	hsa-mir-4733
20506835	0.703188	0.191	-1.37846	-5.324	-0.661332	hsa-miR-1244
20503848	0.703313	0.191	-1.37821	-5.3243	-0.0795162	hsa-miR-519d-5p
20537637	0.703545	0.191	1.37756	-5.32512	0.0987565	hsa-mir-6891
20535934	0.703579	0.191	1.37745	-5.32525	0.0968422	hsa-mir-103b-1
20535151	0.703692	0.191	1.37723	-5.32552	0.0852809	hsa-mir-193b
20518880	0.703804	0.191	1.37692	-5.32591	0.994368	hsa-miR-4486
20537163	0.703841	0.191	-1.37658	-5.32633	-0.105359	hsa-mir-548au
20537434	0.703932	0.191	1.37641	-5.32654	0.179287	hsa-mir-6503
20506795	0.705419	0.192	1.37403	-5.32949	0.538431	hsa-miR-1202
20535326	0.705795	0.192	1.37318	-5.33055	0.264659	hsa-mir-548a-1
20525741	0.705836	0.192	1.37306	-5.3307	0.146957	hsa-miR-6890-5p
20537446	0.706465	0.193	1.37022	-5.33421	0.070158	hsa-mir-6515
20500726	0.706465	0.193	-1.37012	-5.33433	-1.1132	hsa-miR-122-5p
20504574	0.707068	0.194	-1.36747	-5.33761	-0.304181	hsa-miR-454-3p
20504423	0.707343	0.194	-1.36655	-5.33875	-0.0810293	hsa-miR-655-3p
20537628	0.707343	0.194	1.36607	-5.33933	0.0676883	hsa-mir-6882
20503807	0.707343	0.194	1.36582	-5.33965	1.07641	hsa-miR-193b-5p
20519433	0.707343	0.194	1.36579	-5.33968	0.25112	hsa-miR-4651
20535083	0.707343	0.195	1.36551	-5.34003	0.165526	hsa-mir-424
20537541	0.708144	0.195	-1.36441	-5.34139	-0.0553912	hsa-mir-6798
20525611	0.708553	0.195	1.36341	-5.34262	0.217403	hsa-miR-6825-5p
20520207	0.708553	0.195	-1.36297	-5.34316	-0.0935929	hsa-miR-548ao-3p
20503108	0.708553	0.195	1.36296	-5.34317	0.183383	hsa-miR-487a-3p
20518789	0.708813	0.195	-1.36254	-5.3437	-0.0503415	hsa-miR-4420
20536669	0.709011	0.196	1.36229	-5.344	0.0553613	hsa-mir-4420
20536984	0.709646	0.196	1.36113	-5.34543	0.223313	hsa-mir-4745
20517819	0.710239	0.196	1.35993	-5.3469	0.0570563	hsa-miR-3612
20535149	0.710442	0.196	-1.35943	-5.34753	-0.0729229	hsa-mir-495
20534875	0.710874	0.197	1.35847	-5.3487	0.0768964	hsa-mir-342
20536686	0.71089	0.197	-1.3582	-5.34904	-0.112385	hsa-mir-4436a
20519645	0.71192	0.197	1.35652	-5.3511	0.096084	hsa-miR-4769-5p
20503888	0.712355	0.198	-1.3555	-5.35234	-0.11092	hsa-miR-513a-5p
20536256	0.712718	0.198	-1.35467	-5.35337	-0.0923268	hsa-mir-3158-1
20519705	0.712836	0.198	-1.35436	-5.35375	-0.0797016	hsa-miR-4802-3p
20511557	0.712836	0.198	-1.35388	-5.35434	-0.0750321	hsa-miR-2114-3p
20536781	0.712836	0.198	-1.35358	-5.3547	-0.0624728	hsa-mir-4506
20506710	0.712836	0.198	-1.35322	-5.35514	-0.0455817	hsa-miR-1179
20515595	0.714096	0.199	1.34997	-5.35912	0.0814677	hsa-miR-3170
20535308	0.714096	0.199	1.34985	-5.35927	0.0905048	hsa-mir-569
20511559	0.714096	0.199	-1.34959	-5.35959	-0.0505523	hsa-miR-2115-3p
20518844	0.714244	0.2	-1.34919	-5.36007	-1.40804	hsa-miR-4462
20504568	0.714244	0.2	1.34829	-5.36118	0.123049	hsa-miR-1323
20501246	0.714244	0.2	-1.34755	-5.36209	-0.0792602	hsa-miR-380-5p
20502441	0.714244	0.2	1.34716	-5.36255	0.475461	hsa-miR-433-3p
20535964	0.714244	0.2	1.34681	-5.36299	0.163531	hsa-mir-1913
20501170	0.714244	0.201	1.34631	-5.3636	0.65158	hsa-miR-34c-5p
20517939	0.715598	0.201	1.34376	-5.36671	0.104384	hsa-miR-3680-3p
20536611	0.715598	0.202	-1.34292	-5.36773	-0.0609774	hsa-mir-3913-1
20536612	0.715598	0.202	-1.34292	-5.36773	-0.0609774	hsa-mir-3913-2
20518924	0.715598	0.202	-1.34287	-5.36779	-0.0504288	hsa-miR-4524a-3p
20537609	0.7158	0.202	-1.34248	-5.36827	-0.0632005	hsa-mir-6863
20534840	0.716486	0.202	-1.34173	-5.36919	-0.0540631	hsa-mir-302b
20518891	0.716511	0.202	1.34138	-5.3696	0.139635	hsa-miR-4496
20534884	0.716511	0.202	-1.34134	-5.36966	-0.0786821	hsa-mir-338
20536193	0.716511	0.202	-1.34121	-5.36981	-0.0705708	hsa-mir-3118-2
20513193	0.716733	0.202	-1.3404	-5.37081	-0.0674475	hsa-miR-2682-5p
20537472	0.717024	0.203	-1.33958	-5.3718	-0.0598644	hsa-mir-6728
20535193	0.717266	0.203	-1.33912	-5.37235	-0.104311	hsa-mir-517c
20503857	0.717599	0.203	-1.33858	-5.37302	-0.117556	hsa-miR-516b-3p
20503872	0.717599	0.203	-1.33858	-5.37302	-0.117556	hsa-miR-516a-3p
20535381	0.717599	0.203	-1.33766	-5.37414	-0.0839694	hsa-mir-632
20501245	0.717599	0.203	-1.33699	-5.37494	-0.0913808	hsa-miR-379-3p
20506844	0.717599	0.204	1.33682	-5.37515	0.0614481	hsa-miR-1251-5p
20506716	0.717599	0.204	1.33679	-5.37519	0.494813	hsa-miR-1184
20500729	0.717599	0.204	-1.33639	-5.37568	-0.12141	hsa-miR-124-3p
20535844	0.717599	0.204	-1.33582	-5.37636	-0.0616206	hsa-mir-1302-7
20504326	0.717599	0.204	1.33576	-5.37643	0.074542	hsa-miR-590-5p
20536797	0.717599	0.204	1.33576	-5.37644	0.0492561	hsa-mir-4519
20518623	0.717724	0.204	-1.33546	-5.3768	-0.920574	hsa-miR-3935
20517924	0.717724	0.204	-1.33533	-5.37695	-0.0735732	hsa-miR-3669
20537979	0.717724	0.204	1.33523	-5.37708	0.0861824	hsa-mir-7704
20536542	0.717862	0.204	-1.33484	-5.37756	-0.110885	hsa-mir-3617
20525580	0.718616	0.205	1.33316	-5.37959	0.0722301	hsa-miR-6809-3p
20501772	0.718616	0.205	1.33312	-5.37964	0.0877929	hsa-miR-196b-3p
20534349	0.718616	0.205	1.33308	-5.37969	0.0671414	hsa-let-7f-2
20536264	0.718616	0.205	1.33279	-5.38004	0.0822434	hsa-mir-3160-1
20537219	0.718616	0.205	-1.33274	-5.3801	-0.0458692	hsa-mir-5697
20537465	0.71958	0.205	-1.33156	-5.38153	-0.131114	hsa-mir-6723
20535192	0.719771	0.205	-1.33121	-5.38195	-0.0748146	hsa-mir-518a-2
20503816	0.720164	0.206	-1.32957	-5.38394	-0.0863099	hsa-miR-520e
20534627	0.720261	0.206	1.32935	-5.38421	0.059355	hsa-mir-184
20536803	0.720261	0.206	1.32929	-5.38428	0.213754	hsa-mir-4523
20501231	0.721263	0.207	-1.3272	-5.3868	-0.0691269	hsa-miR-372-5p
20500454	0.721263	0.207	-1.32658	-5.38756	-0.487506	hsa-miR-187-5p
20536198	0.721263	0.207	-1.32588	-5.3884	-0.0881291	hsa-mir-3119-2
20504559	0.721263	0.207	-1.3258	-5.3885	-1.64589	hsa-miR-1224-5p
20525750	0.721263	0.207	1.32533	-5.38906	0.100666	hsa-miR-6894-3p
20525659	0.721263	0.207	1.32487	-5.38962	0.55819	hsa-miR-6849-5p
20519430	0.721263	0.207	-1.32463	-5.3899	-0.0911585	hsa-miR-4649-3p
20521784	0.721263	0.207	-1.32459	-5.38995	-0.13835	hsa-miR-5571-3p
20500439	0.721263	0.207	-1.32456	-5.38999	-0.26238	hsa-miR-10a-3p
20504586	0.721263	0.208	1.32431	-5.39029	0.305735	hsa-miR-762
20534621	0.721263	0.208	-1.32375	-5.39097	-0.0712793	hsa-mir-136
20537202	0.721263	0.208	-1.32327	-5.39154	-0.070625	hsa-mir-5692c-1
20503830	0.721263	0.208	-1.32291	-5.39198	-0.0494223	hsa-miR-519b-3p
20519677	0.721263	0.208	1.32267	-5.39227	0.0654607	hsa-miR-4786-5p
20501252	0.721263	0.208	-1.32241	-5.39257	-0.0810319	hsa-miR-383-5p
20519651	0.72137	0.208	1.32156	-5.39361	0.080263	hsa-miR-4773
20515573	0.721419	0.208	-1.32142	-5.39378	-0.373633	hsa-miR-3154
20536994	0.721808	0.209	1.32027	-5.39515	0.0927416	hsa-mir-4754
20515518	0.722589	0.209	1.31883	-5.39688	0.079655	hsa-miR-3122
20519647	0.722613	0.21	-1.31781	-5.39812	-0.438158	hsa-miR-4770
20534634	0.722613	0.21	-1.31637	-5.39985	-0.0805409	hsa-mir-194-1
20503095	0.722613	0.21	-1.3157	-5.40064	-0.0566918	hsa-miR-412-3p
20525641	0.722613	0.21	-1.31545	-5.40095	-0.0889499	hsa-miR-6839-5p
20518906	0.722613	0.21	-1.31537	-5.40104	-0.0952453	hsa-miR-4509
20519459	0.722613	0.211	-1.31509	-5.40138	-0.0546751	hsa-miR-4666a-5p
20515548	0.722613	0.211	1.31487	-5.40164	0.069872	hsa-miR-548t-5p
20534474	0.722613	0.211	-1.31479	-5.40174	-0.0574619	hsa-mir-192
20505799	0.722613	0.211	-1.31475	-5.40178	-0.7387	hsa-miR-374b-5p
20536025	0.722613	0.211	1.31431	-5.40232	0.0585071	hsa-mir-2110
20537203	0.722613	0.211	-1.31404	-5.40264	-0.0698889	hsa-mir-5692c-1
20514163	0.722613	0.211	1.31332	-5.4035	0.25527	hsa-miR-2861
20515641	0.722613	0.211	1.31292	-5.40398	1.07645	hsa-miR-3197
20501224	0.722613	0.211	-1.31241	-5.40459	-0.343026	hsa-miR-376c-3p
20506887	0.722818	0.212	1.31176	-5.40537	0.285863	hsa-miR-1292-5p
20536996	0.722941	0.212	-1.31126	-5.40597	-0.0499988	hsa-mir-499b
20535684	0.723022	0.212	1.31094	-5.40635	0.505043	hsa-mir-933
20536494	0.723821	0.212	1.3091	-5.40856	0.105303	hsa-mir-4275
20525019	0.723945	0.213	1.30867	-5.40906	0.113181	hsa-miR-6509-5p
20500761	0.724198	0.213	-1.30717	-5.41085	-0.185176	hsa-miR-191-5p
20537251	0.724379	0.213	-1.30659	-5.41155	-0.055875	hsa-mir-6078
20536845	0.724463	0.213	-1.30632	-5.41187	-0.0582763	hsa-mir-3973
20525625	0.724463	0.213	1.30615	-5.41207	0.0655593	hsa-miR-6832-5p
20517904	0.726547	0.215	-1.30266	-5.41623	-0.0914167	hsa-miR-3653
20536953	0.727429	0.215	1.30146	-5.41766	0.054075	hsa-mir-4719
20520574	0.728329	0.216	1.29939	-5.42012	0.120326	hsa-miR-5194
20525652	0.728939	0.216	-1.29842	-5.42127	-0.0692093	hsa-miR-6845-3p
20536027	0.729149	0.216	-1.298	-5.42178	-0.0807462	hsa-mir-2115
20535806	0.729443	0.216	-1.29757	-5.42229	-0.0555697	hsa-mir-1202
20519499	0.729494	0.216	1.29739	-5.4225	0.048629	hsa-miR-4690-3p
20504565	0.729494	0.216	1.29719	-5.42273	0.0932208	hsa-miR-1296-3p
20537548	0.729494	0.216	1.29716	-5.42277	0.11831	hsa-mir-6804
20535871	0.729514	0.217	-1.29701	-5.42295	-0.0583062	hsa-mir-1257
20520202	0.729537	0.217	-1.29679	-5.4232	-0.0805592	hsa-miR-5003-5p
20504570	0.729537	0.217	-1.29656	-5.42348	-0.0507153	hsa-miR-1271-3p
20500187	0.729537	0.217	-1.29649	-5.42357	-0.573849	hsa-miR-29b-1-5p
20536684	0.729537	0.217	-1.29638	-5.42369	-0.0624673	hsa-mir-4433
20536723	0.729537	0.217	-1.29627	-5.42383	-0.0596166	hsa-mir-4464
20525723	0.729549	0.217	-1.29575	-5.42444	-0.0998657	hsa-miR-6881-5p
20534617	0.730213	0.217	-1.29428	-5.42618	-0.113765	hsa-mir-126
20536595	0.730213	0.217	-1.29423	-5.42625	-0.111585	hsa-mir-3691
20518440	0.730651	0.218	1.29262	-5.42816	0.168084	hsa-miR-3917
20500394	0.730651	0.218	-1.29238	-5.42844	-0.643812	hsa-miR-197-5p
20535366	0.730651	0.218	1.29234	-5.42848	0.0664196	hsa-mir-618
20537276	0.730651	0.218	-1.29234	-5.42849	-0.0707266	hsa-mir-6134
20537239	0.733665	0.219	1.2884	-5.43314	0.0940625	hsa-mir-1199
20536733	0.733665	0.219	1.28822	-5.43335	0.0718455	hsa-mir-4473
20536658	0.73368	0.22	-1.28802	-5.43359	-0.072299	hsa-mir-548aa-1
20537029	0.73368	0.22	1.28797	-5.43364	0.0739507	hsa-mir-4776-2
20536944	0.733798	0.22	-1.28769	-5.43398	-0.0769292	hsa-mir-4712
20534513	0.734273	0.22	1.28697	-5.43483	0.081574	hsa-mir-34a
20537249	0.734305	0.22	-1.28682	-5.435	-0.0545926	hsa-mir-6076
20535698	0.734597	0.22	1.28638	-5.43552	0.0556332	hsa-mir-944
20535458	0.735028	0.22	-1.2859	-5.43609	-0.0631907	hsa-mir-802
20537161	0.735206	0.22	-1.2853	-5.4368	-0.0739605	hsa-mir-5586
20535245	0.735206	0.221	1.28463	-5.43759	0.0511648	hsa-mir-544a
20536570	0.735206	0.221	-1.28453	-5.4377	-0.0458553	hsa-mir-3666
20515533	0.735272	0.221	1.28435	-5.43792	0.164765	hsa-miR-3131
20506789	0.735297	0.221	1.28421	-5.43808	0.131704	hsa-miR-1238-5p
20512263	0.735321	0.221	1.28386	-5.43849	0.179018	hsa-miR-2278
20504360	0.735321	0.221	1.28359	-5.43881	0.0509315	hsa-miR-548c-5p
20518781	0.735321	0.221	1.28359	-5.43881	0.0509315	hsa-miR-548o-5p
20518938	0.735321	0.221	1.28359	-5.43881	0.0509315	hsa-miR-548am-5p
20535433	0.735534	0.221	-1.28239	-5.44022	-0.0826672	hsa-mir-1264
20520214	0.735534	0.221	1.28224	-5.4404	0.157045	hsa-miR-5008-5p
20501300	0.735534	0.222	1.28179	-5.44093	0.124714	hsa-miR-335-5p
20534541	0.736157	0.222	1.2807	-5.44221	0.314648	hsa-mir-224
20534351	0.736157	0.222	-1.2805	-5.44245	-0.0585124	hsa-mir-15a
20536247	0.736671	0.222	-1.27989	-5.44316	-0.0631652	hsa-mir-3152
20535339	0.737438	0.223	1.2791	-5.44409	0.0596117	hsa-mir-595
20538036	0.738397	0.223	-1.27775	-5.44567	-0.0589199	hsa-mir-8076
20525613	0.739259	0.223	1.27644	-5.44721	0.115682	hsa-miR-6826-5p
20504310	0.739259	0.224	1.27595	-5.44778	0.0764071	hsa-miR-582-3p
20534379	0.739259	0.224	1.27491	-5.44901	0.101202	hsa-mir-31
20535960	0.739259	0.224	1.27456	-5.44942	0.136958	hsa-mir-1909
20517754	0.739259	0.224	-1.27442	-5.44958	-0.0923671	hsa-miR-500b-5p
20500731	0.739259	0.224	-1.27385	-5.45024	-0.678942	hsa-miR-125b-1-3p
20519564	0.739316	0.225	-1.27304	-5.45119	-0.103449	hsa-miR-4725-5p
20534360	0.740588	0.225	-1.27058	-5.45407	-0.0734517	hsa-mir-20a
20537848	0.740588	0.226	1.27038	-5.45431	0.194853	hsa-mir-7108
20518782	0.741245	0.226	1.26935	-5.45551	0.766237	hsa-miR-1268b
20519438	0.741245	0.226	1.26912	-5.45578	0.0687709	hsa-miR-4654
20500472	0.741245	0.226	1.26874	-5.45622	0.606893	hsa-miR-214-3p
20534572	0.741381	0.226	-1.26832	-5.4567	-0.0717124	hsa-mir-27b
20520205	0.741552	0.226	1.2677	-5.45743	0.081265	hsa-miR-5004-3p
20535442	0.741883	0.227	1.26641	-5.45893	0.168434	hsa-mir-320c-1
20525466	0.741883	0.227	1.26538	-5.46013	0.0749774	hsa-miR-6752-3p
20534882	0.741883	0.227	1.26534	-5.46018	0.0892031	hsa-mir-331
20517695	0.741883	0.227	1.26488	-5.46071	0.0834455	hsa-miR-4316
20504318	0.742494	0.228	1.26339	-5.46244	0.075519	hsa-miR-587
20537157	0.743424	0.229	1.26187	-5.46422	0.0789782	hsa-mir-5583-2
20534338	0.743424	0.229	1.26084	-5.46541	0.0621911	hsa-let-7a-1
20535177	0.743424	0.229	-1.2596	-5.46685	-0.0511578	hsa-mir-518c
20504435	0.743424	0.229	1.25939	-5.46709	0.0798913	hsa-miR-542-3p
20500716	0.743424	0.229	1.25932	-5.46718	0.189919	hsa-let-7i-3p
20536719	0.743718	0.23	-1.25885	-5.46772	-0.0555589	hsa-mir-378h
20537087	0.743718	0.23	1.2588	-5.46778	0.595314	hsa-mir-5095
20522022	0.744594	0.23	1.25773	-5.46902	0.0502142	hsa-miR-5681b
20501312	0.745298	0.23	1.25635	-5.47061	0.974073	hsa-miR-345-5p
20506796	0.745298	0.231	-1.25594	-5.47109	-0.12607	hsa-miR-1203
20537869	0.745298	0.231	1.25544	-5.47168	0.0712105	hsa-mir-7153
20534625	0.745298	0.231	1.25452	-5.47273	0.0658351	hsa-mir-150
20537247	0.745298	0.231	1.25442	-5.47284	0.090996	hsa-mir-6074
20504344	0.745298	0.231	1.25438	-5.4729	0.0811301	hsa-miR-604
20536718	0.745298	0.231	1.25397	-5.47337	0.0571173	hsa-mir-4461
20534878	0.745298	0.231	1.25387	-5.47348	0.124897	hsa-mir-326
20501036	0.745298	0.231	1.25338	-5.47405	3.0053	hsa-miR-200c-3p
20519589	0.746562	0.233	1.25043	-5.47746	0.249404	hsa-miR-4739
20525398	0.74658	0.233	-1.24913	-5.47896	-0.068422	hsa-miR-892c-3p
20520218	0.74658	0.233	1.24901	-5.4791	0.257441	hsa-miR-5010-5p
20535312	0.74658	0.233	-1.2489	-5.47922	-0.110937	hsa-mir-572
20521819	0.74658	0.233	-1.24875	-5.47939	-0.0507315	hsa-miR-5582-3p
20503811	0.74658	0.233	-1.24825	-5.47997	-0.904764	hsa-miR-181d-5p
20525737	0.74658	0.233	-1.24824	-5.47999	-0.0884287	hsa-miR-6888-5p
20536625	0.746877	0.234	-1.24703	-5.48138	-0.115584	hsa-mir-3922
20517709	0.746904	0.234	1.24657	-5.4819	0.0775391	hsa-miR-4260
20504422	0.746904	0.234	-1.24655	-5.48194	-0.0807846	hsa-miR-655-5p
20537212	0.747423	0.235	-1.24477	-5.48397	-0.0726647	hsa-mir-5692a-1
20537213	0.747423	0.235	-1.24477	-5.48397	-0.0726647	hsa-mir-5692a-2
20525668	0.747423	0.235	-1.2447	-5.48406	-0.0585415	hsa-miR-6853-3p
20538023	0.747423	0.235	1.24444	-5.48435	0.0586783	hsa-mir-8065
20536854	0.749132	0.236	1.24146	-5.48778	0.422323	hsa-mir-4634
20504287	0.74966	0.236	-1.24014	-5.48929	-0.0730352	hsa-miR-567
20501035	0.74966	0.236	-1.23991	-5.48956	-0.133063	hsa-miR-200c-5p
20537597	0.74966	0.236	1.23979	-5.48969	0.0779736	hsa-mir-6852
20520576	0.74966	0.236	1.23947	-5.49006	0.128878	hsa-miR-5195-3p
20536263	0.74966	0.237	1.23869	-5.49095	0.0672296	hsa-mir-3160-1
20529782	0.74966	0.237	1.23817	-5.49155	0.31357	hsa-miR-8072
20538015	0.74966	0.237	-1.23652	-5.49344	-0.077761	hsa-mir-8057
20519633	0.74966	0.238	-1.23645	-5.49352	-0.0892539	hsa-miR-4762-5p
20504275	0.74966	0.238	-1.23582	-5.49424	-0.0757943	hsa-miR-555
20534809	0.74966	0.238	-1.23489	-5.4953	-0.0873336	hsa-mir-194-2
20536644	0.74966	0.238	-1.23387	-5.49647	-0.0851296	hsa-mir-548y
20501288	0.74966	0.238	-1.23373	-5.49663	-0.0625176	hsa-miR-135b-5p
20500451	0.74966	0.239	-1.2325	-5.49803	-0.0490545	hsa-miR-182-3p
20536683	0.74966	0.239	1.23238	-5.49817	0.0575829	hsa-mir-4432
20500719	0.74966	0.239	1.23124	-5.49947	0.0620688	hsa-miR-15b-3p
20500480	0.74966	0.24	1.23073	-5.50004	0.0612433	hsa-miR-218-2-3p
20503096	0.750594	0.24	-1.2292	-5.50178	-0.102852	hsa-miR-410-5p
20536782	0.750852	0.241	-1.22713	-5.50414	-0.0697049	hsa-mir-2392
20515626	0.750852	0.241	-1.22703	-5.50425	-0.111315	hsa-miR-3189-3p
20506764	0.750852	0.241	-1.22665	-5.50469	-0.0859417	hsa-miR-1225-3p
20520279	0.751722	0.242	-1.2253	-5.50622	-0.0565913	hsa-miR-5047
20519531	0.751738	0.242	-1.22512	-5.50643	-0.0655928	hsa-miR-203b-5p
20504403	0.752208	0.242	1.22349	-5.50827	0.0727414	hsa-miR-649
20519637	0.752208	0.242	1.22318	-5.50863	0.0711706	hsa-miR-4764-5p
20525683	0.752208	0.242	1.22274	-5.50912	0.665486	hsa-miR-6860
20500462	0.752208	0.243	1.22175	-5.51024	3.26825	hsa-miR-205-5p
20534519	0.752291	0.243	-1.22073	-5.5114	-0.0672914	hsa-mir-187
20500396	0.753793	0.244	1.2182	-5.51427	0.179162	hsa-miR-198
20525427	0.753863	0.244	-1.21772	-5.51481	-0.0679845	hsa-miR-6732-3p
20535398	0.753863	0.244	-1.21758	-5.51496	-0.0620715	hsa-mir-648
20525739	0.753863	0.244	1.21734	-5.51524	0.433283	hsa-miR-6889-5p
20505741	0.753863	0.244	-1.21728	-5.5153	-0.0768216	hsa-miR-300
20525486	0.753863	0.245	1.21714	-5.51546	0.0522212	hsa-miR-6762-3p
20535833	0.75391	0.245	1.21703	-5.51559	0.0776774	hsa-mir-1294
20506891	0.753992	0.245	-1.21653	-5.51615	-0.0710455	hsa-miR-1255b-5p
20534522	0.753992	0.245	1.21646	-5.51622	0.102918	hsa-mir-199b
20535337	0.754037	0.245	-1.21548	-5.51734	-0.0598918	hsa-mir-592
20524995	0.754037	0.245	1.21484	-5.51805	0.0808453	hsa-miR-6499-5p
20519428	0.754037	0.245	-1.21469	-5.51823	-0.230613	hsa-miR-4648
20502129	0.754037	0.245	-1.2146	-5.51833	-0.267101	hsa-miR-425-5p
20519517	0.754307	0.246	-1.21388	-5.51914	-0.0710642	hsa-miR-4701-5p
20525021	0.754437	0.246	1.21352	-5.51955	0.33604	hsa-miR-6510-5p
20509235	0.755307	0.247	1.21179	-5.52149	0.106983	hsa-miR-1914-3p
20537432	0.755477	0.247	1.21154	-5.52177	0.0752499	hsa-mir-6501
20536283	0.75562	0.247	1.21121	-5.52214	0.0502986	hsa-mir-323b
20517700	0.755891	0.247	-1.21068	-5.52274	-0.17703	hsa-miR-4317
20529794	0.755891	0.247	1.21066	-5.52276	0.334167	hsa-miR-8084
20500436	0.756235	0.247	-1.20996	-5.52355	-0.323764	hsa-miR-7-1-3p
20537615	0.75638	0.247	1.20948	-5.52409	0.327885	hsa-mir-6869
20502444	0.75638	0.247	-1.20942	-5.52415	-0.0678507	hsa-miR-329-5p
20518812	0.75638	0.247	1.20938	-5.5242	0.122352	hsa-miR-548ae
20500741	0.75638	0.247	1.20928	-5.52431	0.362746	hsa-miR-135a-3p
20537878	0.75638	0.248	1.20911	-5.52451	0.18968	hsa-mir-486-2
20536738	0.75638	0.248	-1.20903	-5.5246	-0.0635343	hsa-mir-4477a
20525751	0.75638	0.248	1.20887	-5.52477	0.141578	hsa-miR-6895-5p
20536720	0.75638	0.248	1.20863	-5.52505	0.0550536	hsa-mir-3135b
20517715	0.75638	0.248	-1.20855	-5.52514	-0.0639431	hsa-miR-4325
20503849	0.75638	0.248	-1.20844	-5.52525	-0.0524071	hsa-miR-519d-3p
20535439	0.75688	0.248	1.20703	-5.52684	0.065726	hsa-mir-151b
20534341	0.756961	0.248	-1.2068	-5.5271	-0.0751783	hsa-let-7a-3
20536716	0.757554	0.249	-1.20588	-5.52813	-0.112674	hsa-mir-4459
20535291	0.75765	0.249	-1.20567	-5.52836	-0.0669987	hsa-mir-551a
20519634	0.75765	0.249	-1.20559	-5.52846	-0.0562632	hsa-miR-4762-3p
20520330	0.75765	0.249	1.20558	-5.52847	0.0703805	hsa-miR-5091
20500767	0.757759	0.249	-1.2045	-5.52968	-0.811943	hsa-miR-125b-2-3p
20503865	0.757759	0.249	-1.20428	-5.52992	-0.067692	hsa-miR-520h
20511563	0.757932	0.25	-1.20303	-5.53132	-0.11366	hsa-miR-548q
20535809	0.758011	0.25	1.20256	-5.53184	0.165919	hsa-mir-663b
20535419	0.758011	0.25	-1.20216	-5.5323	-0.138431	hsa-mir-660
20537981	0.758011	0.25	1.20197	-5.5325	0.165818	hsa-mir-7706
20504293	0.758011	0.25	-1.20191	-5.53258	-0.0793065	hsa-miR-570-3p
20536235	0.758771	0.251	-1.19985	-5.53488	-0.0847112	hsa-mir-3143
20519562	0.758771	0.251	-1.19976	-5.53498	-0.0840148	hsa-miR-4724-5p
20536223	0.759649	0.252	1.19746	-5.53754	0.287887	hsa-mir-466
20529784	0.759649	0.252	1.19728	-5.53774	0.0958727	hsa-miR-8074
20518944	0.759967	0.252	1.19666	-5.53843	0.0518458	hsa-miR-4537
20510801	0.759967	0.252	-1.19656	-5.53855	-0.0727928	hsa-miR-1976
20525504	0.760159	0.253	-1.19477	-5.54054	-0.0714892	hsa-miR-6771-3p
20534837	0.760159	0.253	-1.19424	-5.54113	-0.0911948	hsa-mir-365a
20536448	0.760159	0.253	1.19401	-5.54138	0.0867807	hsa-mir-4309
20506841	0.760159	0.253	-1.19396	-5.54144	-0.100155	hsa-miR-1249
20525444	0.760815	0.254	1.19286	-5.54266	0.624443	hsa-miR-6741-5p
20518720	0.760815	0.254	1.19282	-5.54271	0.0555365	hsa-miR-642b-5p
20519690	0.760815	0.254	-1.19229	-5.5433	-0.0719292	hsa-miR-4794
20536191	0.761155	0.254	1.19174	-5.54391	0.10561	hsa-mir-3117
20535170	0.761395	0.254	1.19142	-5.54426	0.0645622	hsa-mir-523
20534619	0.761732	0.255	-1.19044	-5.54535	-0.0554665	hsa-mir-129-2
20525655	0.761732	0.255	1.18998	-5.54586	0.252888	hsa-miR-6847-5p
20518903	0.761732	0.255	1.18987	-5.54598	0.266395	hsa-miR-2392
20519543	0.761732	0.255	-1.18968	-5.5462	-0.0811316	hsa-miR-4715-3p
20507095	0.761732	0.255	1.18961	-5.54627	0.0742494	hsa-miR-1197
20517748	0.763248	0.256	1.187	-5.54916	0.0882754	hsa-miR-4292
20536618	0.76377	0.256	1.18634	-5.54989	0.11842	hsa-mir-3917
20522045	0.763844	0.256	1.18622	-5.55002	0.0723524	hsa-miR-5708
20525742	0.764552	0.257	-1.18513	-5.55123	-0.0764123	hsa-miR-6890-3p
20517999	0.764552	0.257	1.18508	-5.55129	0.0530741	hsa-miR-3713
20506845	0.764586	0.257	1.18461	-5.55181	0.0527094	hsa-miR-1251-3p
20535375	0.765212	0.257	1.18354	-5.55299	0.0502428	hsa-mir-627
20536534	0.766417	0.258	-1.18181	-5.55489	-0.0863505	hsa-mir-3607
20501173	0.767536	0.259	1.17973	-5.55719	0.438186	hsa-miR-299-3p
20537043	0.767666	0.259	1.1794	-5.55756	0.172945	hsa-mir-4787
20525680	0.76871	0.259	-1.17758	-5.55956	-0.10943	hsa-miR-6859-3p
20520575	0.76871	0.259	1.17751	-5.55963	0.0629433	hsa-miR-5195-5p
20535807	0.76871	0.26	-1.17733	-5.55984	-0.0543624	hsa-mir-1203
20536991	0.76871	0.26	1.17731	-5.55986	0.0387404	hsa-mir-4752
20509237	0.76871	0.26	1.17724	-5.55993	0.267572	hsa-miR-1915-3p
20500147	0.76871	0.26	-1.17684	-5.56037	-0.167102	hsa-miR-24-1-5p
20534356	0.76871	0.26	-1.17683	-5.56038	-0.0500361	hsa-mir-19a
20534854	0.769049	0.26	-1.17635	-5.56091	-0.0520944	hsa-mir-376a-1
20535449	0.769049	0.26	1.17555	-5.56178	0.0570863	hsa-mir-1185-2
20535456	0.769049	0.26	1.17555	-5.56178	0.0570863	hsa-mir-1185-1
20525674	0.769049	0.26	-1.17552	-5.56182	-0.078294	hsa-miR-6856-3p
20500766	0.769049	0.26	-1.17541	-5.56194	-0.565309	hsa-miR-125a-3p
20534536	0.769049	0.26	1.17509	-5.56229	0.0521895	hsa-mir-218-2
20519507	0.769049	0.261	-1.17453	-5.5629	-0.482166	hsa-miR-4695-5p
20537085	0.769049	0.261	1.17427	-5.56319	0.0558816	hsa-mir-5093
20522042	0.769049	0.261	1.17406	-5.56343	0.0580474	hsa-miR-5705
20535213	0.769049	0.261	-1.17397	-5.56352	-0.0851334	hsa-mir-513a-1
20535214	0.769049	0.261	-1.17397	-5.56352	-0.0851334	hsa-mir-513a-2
20515624	0.769049	0.261	-1.17367	-5.56386	-0.598514	hsa-miR-3188
20536210	0.769049	0.261	-1.17343	-5.56412	-0.0547791	hsa-mir-3129
20504356	0.769049	0.261	1.17282	-5.56479	0.255276	hsa-miR-615-5p
20515593	0.769544	0.262	-1.1721	-5.56558	-0.0947323	hsa-miR-3168
20503895	0.76964	0.262	1.1706	-5.56722	0.0922269	hsa-miR-509-5p
20525499	0.76964	0.262	1.17032	-5.56752	0.378433	hsa-miR-6769a-5p
20505608	0.76964	0.263	1.16918	-5.56877	0.56538	hsa-miR-675-5p
20525586	0.76964	0.263	-1.16852	-5.56949	-0.101853	hsa-miR-6812-3p
20536903	0.76964	0.263	-1.16803	-5.57002	-0.0608532	hsa-mir-4677
20504301	0.76964	0.263	-1.16785	-5.57023	-0.0322429	hsa-miR-576-3p
20537017	0.76964	0.263	-1.16763	-5.57047	-0.064992	hsa-mir-4773-1
20536893	0.76964	0.264	-1.16679	-5.57139	-0.048175	hsa-mir-4668
20537207	0.76964	0.264	1.16675	-5.57142	0.0427931	hsa-mir-5681b
20521817	0.76964	0.264	-1.16602	-5.57222	-0.0438751	hsa-miR-548at-3p
20529765	0.76964	0.264	1.16585	-5.57241	0.0604224	hsa-miR-8055
20517738	0.76964	0.265	-1.16422	-5.57418	-0.0888403	hsa-miR-4279
20503104	0.76964	0.265	1.16256	-5.57599	0.464507	hsa-miR-485-3p
20525656	0.76964	0.265	-1.16247	-5.57609	-0.0538509	hsa-miR-6847-3p
20500400	0.76964	0.265	-1.16237	-5.5762	-0.386745	hsa-miR-199a-3p
20500458	0.76964	0.265	-1.16237	-5.5762	-0.386745	hsa-miR-199b-3p
20501277	0.76964	0.265	1.16207	-5.57652	0.250854	hsa-miR-328-5p
20535405	0.76964	0.266	1.1617	-5.57693	0.0536153	hsa-mir-662
20500768	0.76964	0.266	-1.16096	-5.57774	-0.0592439	hsa-miR-126-5p
20500743	0.76964	0.266	1.16086	-5.57784	0.841997	hsa-miR-138-5p
20525563	0.76964	0.266	-1.1607	-5.57802	-0.574063	hsa-miR-6801-5p
20518836	0.769641	0.266	-1.16062	-5.5781	-0.0368314	hsa-miR-4456
20517931	0.769641	0.266	-1.15967	-5.57913	-0.0481364	hsa-miR-3675-3p
20518723	0.769641	0.266	-1.15958	-5.57923	-0.0633081	hsa-miR-550b-3p
20537230	0.769641	0.267	1.15942	-5.57941	0.0399313	hsa-mir-5707
20501276	0.769641	0.267	1.159	-5.57986	0.719649	hsa-miR-330-3p
20523016	0.769641	0.267	-1.15885	-5.58003	-0.113772	hsa-miR-6084
20506856	0.769641	0.267	1.15865	-5.58024	0.0443488	hsa-miR-1262
20536445	0.769641	0.267	1.15859	-5.5803	0.050692	hsa-mir-4303
20536764	0.770139	0.267	-1.15741	-5.58159	-0.155894	hsa-mir-4490
20537135	0.770139	0.268	-1.15682	-5.58223	-0.0642427	hsa-mir-5193
20504564	0.770139	0.268	-1.15558	-5.58357	-0.448236	hsa-miR-1296-5p
20529568	0.770139	0.268	-1.15522	-5.58396	-0.303601	hsa-miR-7977
20525437	0.770139	0.268	1.15521	-5.58398	0.0733238	hsa-miR-6737-3p
20500481	0.770139	0.268	-1.15484	-5.58437	-0.0551042	hsa-miR-219a-5p
20534368	0.771163	0.269	-1.1529	-5.58648	-0.105837	hsa-mir-25
20515569	0.771163	0.269	-1.15279	-5.58659	-0.0530896	hsa-miR-3152-3p
20525456	0.771566	0.27	1.15174	-5.58773	0.107153	hsa-miR-6747-3p
20518825	0.77161	0.27	-1.1516	-5.58788	-0.275709	hsa-miR-4448
20537588	0.77161	0.27	-1.15143	-5.58806	-0.0393572	hsa-mir-6843
20522044	0.77189	0.27	1.15101	-5.58851	0.0566417	hsa-miR-5707
20537042	0.772037	0.27	1.15038	-5.5892	0.0314058	hsa-mir-4786
20504315	0.772037	0.27	-1.15036	-5.58922	-0.0457037	hsa-miR-585-3p
20517932	0.772121	0.27	1.14973	-5.58989	0.0650581	hsa-miR-3677-5p
20525001	0.772325	0.271	-1.14901	-5.59067	-0.0606508	hsa-miR-548az-5p
20519495	0.772637	0.271	1.14793	-5.59183	0.0896131	hsa-miR-1343-3p
20525673	0.772692	0.272	1.14515	-5.59483	0.385565	hsa-miR-6856-5p
20538004	0.772692	0.272	-1.14503	-5.59496	-0.0450707	hsa-mir-7973-2
20517729	0.772692	0.272	-1.14494	-5.59505	-0.354989	hsa-miR-4270
20518842	0.772692	0.272	-1.14476	-5.59525	-0.159252	hsa-miR-378h
20525519	0.772692	0.272	1.1447	-5.59532	0.514941	hsa-miR-6779-5p
20537989	0.772692	0.272	1.14449	-5.59554	0.0496389	hsa-mir-7846
20525581	0.772692	0.273	1.14391	-5.59616	0.0845231	hsa-miR-6810-5p
20536729	0.772692	0.273	1.1425	-5.59767	0.124258	hsa-mir-4469
20500185	0.772692	0.273	-1.14212	-5.59808	-0.0866258	hsa-miR-101-5p
20535878	0.772692	0.274	1.14031	-5.60002	0.0454337	hsa-mir-1262
20537260	0.772692	0.274	1.13937	-5.60103	0.0666764	hsa-mir-6088
20535688	0.772692	0.275	1.13927	-5.60114	0.0763139	hsa-mir-937
20501763	0.772692	0.276	-1.1359	-5.60474	-0.0570061	hsa-miR-384
20535438	0.772692	0.276	-1.13457	-5.60617	-0.0974588	hsa-mir-1224
20525749	0.772692	0.277	1.13351	-5.60729	0.220382	hsa-miR-6894-5p
20535216	0.772692	0.277	1.13232	-5.60856	0.0530935	hsa-mir-507
20525454	0.772692	0.278	-1.13183	-5.60908	-0.0692097	hsa-miR-6746-3p
20536892	0.772692	0.278	-1.1317	-5.60922	-0.0641063	hsa-mir-4667
20536640	0.772692	0.278	-1.13148	-5.60946	-0.0710989	hsa-mir-3935
20506858	0.772692	0.278	-1.13066	-5.61033	-0.0620126	hsa-miR-548n
20515637	0.772692	0.279	-1.12947	-5.6116	-0.597731	hsa-miR-3195
20519532	0.772692	0.279	-1.12935	-5.61172	-0.11967	hsa-miR-203b-3p
20536480	0.772692	0.279	-1.12829	-5.61285	-0.0583318	hsa-mir-4265
20525511	0.772692	0.28	1.12678	-5.61446	0.185454	hsa-miR-6775-5p
20525558	0.772692	0.281	-1.12422	-5.61717	-0.097383	hsa-miR-6798-3p
20534851	0.772692	0.281	-1.12415	-5.61724	-0.0589062	hsa-mir-374a
20537262	0.772692	0.281	1.12369	-5.61773	0.512579	hsa-mir-6090
20535851	0.772692	0.282	1.1214	-5.62015	0.0560964	hsa-mir-548f-2
20503835	0.773158	0.282	-1.12011	-5.62151	-0.0598208	hsa-miR-518f-5p
20529137	0.773405	0.282	1.11984	-5.6218	0.403627	hsa-miR-7845-5p
20536862	0.773518	0.283	-1.11851	-5.62321	-0.0593425	hsa-mir-4642
20537487	0.774397	0.284	-1.11644	-5.62538	-0.0754963	hsa-mir-6744
20536535	0.774397	0.284	1.11623	-5.62561	0.0755447	hsa-mir-3609
20501247	0.774397	0.284	-1.11597	-5.62588	-0.112803	hsa-miR-380-3p
20505756	0.774397	0.284	-1.11595	-5.6259	-0.0495836	hsa-miR-875-5p
20517953	0.774712	0.284	1.11511	-5.62678	0.0616561	hsa-miR-3690
20504328	0.775031	0.285	-1.11461	-5.62731	-0.0525812	hsa-miR-591
20505762	0.775079	0.285	1.11416	-5.62779	0.0747325	hsa-miR-147b
20519639	0.77595	0.285	-1.11246	-5.62957	-0.0575934	hsa-miR-4765
20519528	0.776124	0.286	1.1122	-5.62985	0.109663	hsa-miR-4708-3p
20537444	0.776579	0.286	-1.11141	-5.63068	-0.0593877	hsa-mir-6513
20525455	0.776678	0.286	1.11119	-5.6309	0.0845704	hsa-miR-6747-5p
20524052	0.777028	0.286	-1.11083	-5.63128	-0.0921366	hsa-miR-6131
20510800	0.777938	0.287	-1.1086	-5.63362	-0.448008	hsa-miR-1973
20500134	0.778008	0.287	-1.10818	-5.63406	-0.0596655	hsa-miR-19a-5p
20500476	0.779393	0.288	1.10564	-5.63671	0.0662928	hsa-miR-216a-3p
20518833	0.780105	0.289	1.10455	-5.63786	0.0535238	hsa-miR-4453
20536601	0.780384	0.289	1.10405	-5.63837	0.207741	hsa-mir-3907
20504307	0.780681	0.289	1.10357	-5.63887	0.0533323	hsa-miR-580-3p
20536950	0.780739	0.289	1.10347	-5.63898	0.0551949	hsa-mir-3529
20538024	0.780866	0.29	-1.10274	-5.63974	-0.0478539	hsa-mir-8066
20537478	0.781387	0.29	-1.10207	-5.64043	-0.0692204	hsa-mir-6734
20506863	0.781503	0.29	-1.10184	-5.64068	-0.0697442	hsa-miR-1266-3p
20535185	0.781503	0.29	1.10168	-5.64085	0.143439	hsa-mir-520g
20535194	0.781503	0.29	1.10168	-5.64085	0.143439	hsa-mir-520h
20534362	0.782169	0.292	-1.09757	-5.64512	-0.14722	hsa-mir-22
20506781	0.782169	0.292	1.09743	-5.64527	0.843307	hsa-miR-1233-5p
20536458	0.782169	0.292	1.09738	-5.64532	0.050514	hsa-mir-4318
20537170	0.782169	0.292	-1.09711	-5.64559	-0.0514897	hsa-mir-548av
20525618	0.782169	0.292	-1.09635	-5.64639	-0.0777578	hsa-miR-6828-3p
20500445	0.782169	0.292	-1.09578	-5.64698	-0.649668	hsa-miR-181a-2-3p
20507743	0.782169	0.293	-1.09559	-5.64718	-0.0734318	hsa-miR-1470
20507092	0.782169	0.293	-1.09492	-5.64787	-0.0596721	hsa-miR-513c-3p
20521818	0.782169	0.293	-1.09445	-5.64836	-0.0546638	hsa-miR-5582-5p
20536471	0.782169	0.293	1.09435	-5.64846	0.0731655	hsa-mir-4253
20517905	0.782169	0.293	1.09388	-5.64895	0.0735304	hsa-miR-3654
20534539	0.782169	0.293	1.09382	-5.649	0.0747731	hsa-mir-222
20537204	0.782169	0.293	-1.09366	-5.64918	-0.0439306	hsa-mir-5692c-2
20501281	0.782169	0.294	1.09303	-5.64983	0.582163	hsa-miR-337-5p
20536502	0.782169	0.294	-1.09238	-5.6505	-0.110393	hsa-mir-4285
20535094	0.782169	0.294	-1.09197	-5.65093	-0.0565674	hsa-mir-429
20535759	0.782169	0.294	-1.0914	-5.65151	-0.0598301	hsa-mir-1181
20538312	0.782169	0.295	1.09066	-5.65227	0.0491719	hsa-mir-548n
20535886	0.782169	0.295	1.0906	-5.65234	0.0330742	hsa-mir-1269a
20534596	0.782169	0.295	-1.08999	-5.65297	-0.0488864	hsa-mir-138-2
20537469	0.782169	0.295	-1.08898	-5.65401	-0.0652706	hsa-mir-6726
20536228	0.782169	0.296	1.08831	-5.6547	0.0445884	hsa-mir-3139
20501198	0.782169	0.296	-1.08797	-5.65505	-0.170653	hsa-miR-361-3p
20500749	0.782169	0.296	1.08739	-5.65565	0.0825238	hsa-miR-142-5p
20504588	0.782411	0.296	1.08632	-5.65675	0.246113	hsa-miR-670-5p
20520326	0.7825	0.297	1.08609	-5.65698	0.0549922	hsa-miR-5088-3p
20526176	0.783151	0.297	1.08527	-5.65783	0.583735	hsa-miR-7109-5p
20537167	0.783878	0.297	1.08416	-5.65897	0.0470717	hsa-mir-5590
20504573	0.784034	0.298	-1.08379	-5.65935	-0.0495159	hsa-miR-454-5p
20537873	0.784326	0.298	1.08328	-5.65988	0.0547296	hsa-mir-7157
20518830	0.784416	0.298	-1.08308	-5.66009	-0.0584753	hsa-miR-548ah-3p
20538037	0.784894	0.298	-1.0821	-5.66109	-0.0442811	hsa-mir-8077
20518890	0.784894	0.298	-1.08205	-5.66115	-0.0742206	hsa-miR-4495
20504189	0.785186	0.299	-1.08111	-5.6621	-0.0507031	hsa-miR-539-3p
20501210	0.785186	0.299	-1.07992	-5.66333	-0.122639	hsa-miR-365a-3p
20501214	0.785186	0.299	-1.07992	-5.66333	-0.122639	hsa-miR-365b-3p
20537520	0.786026	0.3	1.07852	-5.66476	0.0597398	hsa-mir-6777
20535636	0.786525	0.3	-1.07783	-5.66547	-0.0480834	hsa-mir-892a
20525561	0.78668	0.3	1.07764	-5.66566	0.206979	hsa-miR-6800-5p
20506886	0.786819	0.3	1.07723	-5.66608	0.0602909	hsa-miR-1288-3p
20525665	0.786819	0.3	1.07721	-5.6661	0.0708571	hsa-miR-6852-5p
20525382	0.786949	0.3	1.07699	-5.66632	0.0929917	hsa-miR-6715b-3p
20537995	0.787033	0.301	1.07687	-5.66645	0.0817084	hsa-mir-7852
20536912	0.787095	0.301	1.07653	-5.66679	0.0832822	hsa-mir-4682
20525014	0.787096	0.301	-1.07636	-5.66697	-0.0703964	hsa-miR-6506-3p
20537526	0.788634	0.302	-1.07354	-5.66985	-0.0650215	hsa-mir-6783
20537566	0.788974	0.303	1.07203	-5.67138	0.0673908	hsa-mir-6822
20536962	0.788974	0.303	1.07193	-5.67149	0.0623194	hsa-mir-4726
20518809	0.78923	0.303	1.0715	-5.67192	0.0732132	hsa-miR-4435
20536189	0.789371	0.303	-1.07091	-5.67252	-0.0648893	hsa-mir-3116-2
20519664	0.789371	0.303	1.07076	-5.67267	0.0704913	hsa-miR-4436b-3p
20536259	0.789371	0.303	1.0703	-5.67315	0.0556094	hsa-mir-3158-2
20535432	0.789371	0.303	1.07009	-5.67335	0.0564667	hsa-mir-758
20518837	0.789371	0.304	-1.0696	-5.67386	-0.0595197	hsa-miR-4457
20534380	0.789371	0.304	1.06946	-5.674	0.0551973	hsa-mir-32
20525718	0.789371	0.304	-1.06941	-5.67405	-0.0602927	hsa-miR-6878-3p
20504414	0.789371	0.304	1.06908	-5.67438	0.0517777	hsa-miR-449b-5p
20503815	0.789371	0.304	-1.06885	-5.67463	-0.111266	hsa-miR-498
20518841	0.789371	0.304	1.06881	-5.67466	0.0778431	hsa-miR-4461
20519489	0.789371	0.304	1.06832	-5.67516	0.159846	hsa-miR-4685-5p
20534623	0.789402	0.305	1.06758	-5.67591	0.0785994	hsa-mir-146a
20534575	0.789402	0.305	-1.06749	-5.676	-0.0901605	hsa-mir-124-1
20534578	0.789402	0.305	-1.06749	-5.676	-0.0901605	hsa-mir-124-2
20534580	0.789402	0.305	-1.06749	-5.676	-0.0901605	hsa-mir-124-3
20525576	0.790001	0.305	1.06666	-5.67685	0.0644176	hsa-miR-6807-3p
20535134	0.790627	0.305	1.06595	-5.67756	0.0621744	hsa-mir-485
20537872	0.790661	0.305	1.06582	-5.67769	0.0415912	hsa-mir-7156
20535880	0.790704	0.305	1.06548	-5.67804	0.0363996	hsa-mir-548m
20537443	0.790704	0.306	1.06507	-5.67846	0.0422277	hsa-mir-6512
20535311	0.790704	0.306	1.065	-5.67852	0.0599028	hsa-mir-571
20506002	0.790704	0.306	1.06493	-5.67859	0.53491	hsa-miR-933
20500764	0.790704	0.306	-1.06448	-5.67905	-0.163229	hsa-miR-9-3p
20525493	0.790704	0.306	1.06447	-5.67906	0.0837471	hsa-miR-6766-5p
20519695	0.790704	0.306	1.0639	-5.67964	0.0777585	hsa-miR-4797-5p
20500461	0.790704	0.306	1.0637	-5.67984	0.692165	hsa-miR-204-3p
20521831	0.790869	0.306	-1.06349	-5.68005	-0.0752846	hsa-miR-548au-3p
20521816	0.790936	0.306	-1.06338	-5.68016	-0.0539247	hsa-miR-548at-5p
20525016	0.790993	0.307	1.0627	-5.68086	0.065299	hsa-miR-6507-3p
20534605	0.790993	0.307	1.0626	-5.68095	0.0471787	hsa-mir-153-1
20536930	0.790993	0.307	-1.06211	-5.68145	-0.0575461	hsa-mir-4699
20519672	0.790993	0.307	1.06198	-5.68158	0.0879541	hsa-miR-4785
20536451	0.790993	0.307	1.06181	-5.68176	0.0694201	hsa-mir-4310
20536855	0.790993	0.308	-1.06021	-5.68337	-0.0763471	hsa-mir-4635
20529144	0.790993	0.308	-1.05956	-5.68402	-0.0522937	hsa-miR-7852-3p
20525662	0.790993	0.309	1.05807	-5.68552	0.0745066	hsa-miR-6850-3p
20517728	0.791008	0.309	-1.05709	-5.68651	-0.0479232	hsa-miR-4264
20535091	0.79138	0.309	1.05642	-5.68719	0.0653212	hsa-mir-448
20517688	0.791586	0.31	1.05599	-5.68762	0.0685346	hsa-miR-4307
20537165	0.791803	0.31	1.05564	-5.68796	0.0382033	hsa-mir-5589
20537255	0.791937	0.31	1.05518	-5.68843	0.0496819	hsa-mir-6082
20537993	0.792061	0.31	1.05474	-5.68888	0.0529821	hsa-mir-7850
20511549	0.792061	0.31	-1.05472	-5.68889	-0.649091	hsa-miR-2110
20504313	0.792114	0.31	1.05449	-5.68913	0.139393	hsa-miR-584-3p
20525556	0.792114	0.31	-1.05431	-5.6893	-0.114639	hsa-miR-6797-3p
20525713	0.792363	0.311	1.05365	-5.68996	0.0732034	hsa-miR-6876-5p
20517734	0.792495	0.311	1.05282	-5.6908	0.0584498	hsa-miR-4275
20515582	0.792495	0.311	-1.05265	-5.69098	-0.0687108	hsa-miR-3160-5p
20534500	0.792495	0.311	-1.05252	-5.6911	-0.048264	hsa-mir-30d
20501216	0.792495	0.312	-1.05165	-5.69198	-0.0488573	hsa-miR-302b-3p
20536203	0.792495	0.312	-1.05115	-5.69248	-0.0734931	hsa-mir-3124
20535829	0.792495	0.312	-1.05107	-5.69255	-0.0411004	hsa-mir-1291
20535296	0.792532	0.312	1.05078	-5.69284	0.0561033	hsa-mir-555
20536960	0.792636	0.312	-1.0505	-5.69312	-0.0534302	hsa-mir-4724
20534354	0.793029	0.312	-1.04954	-5.69408	-0.0647312	hsa-mir-18a
20518940	0.79356	0.314	1.04678	-5.69685	0.614105	hsa-miR-1587
20518863	0.79356	0.314	1.04585	-5.69777	0.0585457	hsa-miR-4477a
20535574	0.79356	0.314	-1.04574	-5.69788	-0.0729141	hsa-mir-765
20517906	0.79356	0.314	1.04568	-5.69794	0.0756541	hsa-miR-3655
20503896	0.79356	0.315	-1.04451	-5.69911	-0.0683776	hsa-miR-509-3p
20501162	0.79356	0.315	1.0445	-5.69912	0.89927	hsa-miR-200a-5p
20536726	0.79356	0.315	-1.04402	-5.69959	-0.0521624	hsa-mir-4465
20500793	0.79356	0.315	1.04384	-5.69977	0.0459071	hsa-miR-190a-5p
20525607	0.79356	0.315	-1.04363	-5.69998	-0.104238	hsa-miR-6823-5p
20500113	0.793669	0.315	1.04293	-5.70069	0.110672	hsa-let-7a-3p
20536732	0.794926	0.316	1.04074	-5.70286	0.0585806	hsa-mir-4472-1
20519526	0.794926	0.316	1.04054	-5.70306	0.0716098	hsa-miR-4707-3p
20536202	0.794926	0.317	1.04032	-5.70328	0.100749	hsa-mir-3123
20535842	0.794926	0.317	-1.04008	-5.70351	-0.0560991	hsa-mir-1302-5
20535904	0.794926	0.317	1.0398	-5.70379	0.0504453	hsa-mir-548i-2
20506005	0.794926	0.317	1.03956	-5.70403	0.0831547	hsa-miR-936
20517824	0.795008	0.317	1.03935	-5.70424	0.543525	hsa-miR-3615
20525534	0.795414	0.317	-1.03849	-5.70509	-0.0525413	hsa-miR-6786-3p
20537442	0.795414	0.318	1.03804	-5.70553	0.112009	hsa-mir-6511a-1
20537459	0.795414	0.318	1.03804	-5.70553	0.112009	hsa-mir-6511b-1
20537858	0.795414	0.318	1.03804	-5.70553	0.112009	hsa-mir-6511b-2
20537863	0.795414	0.318	1.03804	-5.70553	0.112009	hsa-mir-6511a-2
20537864	0.795414	0.318	1.03804	-5.70553	0.112009	hsa-mir-6511a-3
20537865	0.795414	0.318	1.03804	-5.70553	0.112009	hsa-mir-6511a-4
20538041	0.795573	0.318	-1.03763	-5.70595	-0.0546611	hsa-mir-8081
20535307	0.795997	0.318	-1.03691	-5.70666	-0.0638299	hsa-mir-551b
20518434	0.795997	0.318	-1.03673	-5.70684	-0.0586677	hsa-miR-3912-3p
20517938	0.795997	0.318	1.03671	-5.70685	0.0688951	hsa-miR-3680-5p
20537056	0.796596	0.319	-1.03598	-5.70758	-0.0839588	hsa-mir-3688-2
20515535	0.79668	0.319	-1.03555	-5.70801	-0.0502897	hsa-miR-3133
20518857	0.79668	0.319	1.03487	-5.70867	0.143255	hsa-miR-4472
20537265	0.79668	0.319	1.03476	-5.70878	0.114887	hsa-mir-6125
20500460	0.79668	0.32	-1.0335	-5.71003	-0.159571	hsa-miR-204-5p
20535933	0.797771	0.32	1.03175	-5.71176	0.0595036	hsa-mir-103b-1
20535918	0.798248	0.321	-1.0309	-5.71259	-0.0778173	hsa-mir-1255b-2
20504281	0.798562	0.321	1.03053	-5.71296	0.0481112	hsa-miR-561-5p
20525541	0.798643	0.321	-1.0304	-5.71308	-0.636683	hsa-miR-6790-5p
20536516	0.800385	0.322	-1.02788	-5.71557	-0.0716856	hsa-mir-4328
20521838	0.800445	0.322	1.02736	-5.71607	0.0600868	hsa-miR-5590-5p
20536493	0.800445	0.323	-1.0271	-5.71634	-0.0539385	hsa-mir-4276
20525704	0.800445	0.323	-1.02693	-5.7165	-0.0868197	hsa-miR-6871-3p
20515540	0.800445	0.323	1.02599	-5.71742	0.0739221	hsa-miR-3136-5p
20500465	0.800445	0.323	1.02584	-5.71757	0.584209	hsa-miR-210-3p
20506788	0.800445	0.323	1.02541	-5.71799	0.0493669	hsa-miR-1237-3p
20523002	0.800445	0.323	1.02535	-5.71805	0.0523904	hsa-miR-6070
20521825	0.800492	0.323	1.02526	-5.71814	0.0963228	hsa-miR-5585-3p
20523006	0.800613	0.323	1.02504	-5.71835	0.066485	hsa-miR-6074
20537573	0.801221	0.324	1.02422	-5.71915	0.0738711	hsa-mir-6829
20525706	0.801958	0.324	-1.02298	-5.72037	-0.0620129	hsa-miR-6872-3p
20518899	0.801958	0.325	-1.0226	-5.72075	-0.0526454	hsa-miR-4503
20519503	0.801958	0.325	-1.02245	-5.72089	-0.07504	hsa-miR-4693-5p
20521837	0.802304	0.325	1.02193	-5.7214	0.0669133	hsa-miR-5589-3p
20534589	0.802311	0.325	-1.02185	-5.72148	-0.0984091	hsa-mir-133a-1
20517746	0.8025	0.325	1.02149	-5.72183	0.0523515	hsa-miR-4287
20504417	0.802542	0.325	1.02121	-5.72211	0.126285	hsa-miR-653-3p
20517747	0.802792	0.325	1.02094	-5.72237	0.0741507	hsa-miR-4288
20507096	0.803063	0.326	-1.02021	-5.72308	-0.0768928	hsa-miR-1324
20536320	0.803409	0.326	-1.01917	-5.72409	-0.0511389	hsa-mir-3199-1
20515556	0.803409	0.326	-1.01899	-5.72427	-0.0654545	hsa-miR-3145-5p
20534890	0.803983	0.327	-1.01735	-5.72587	-0.0491739	hsa-mir-133b
20525653	0.804054	0.327	1.01701	-5.7262	0.298372	hsa-miR-6846-5p
20525578	0.804709	0.328	-1.01549	-5.72768	-0.0532162	hsa-miR-6808-3p
20537852	0.804709	0.328	1.01548	-5.72769	0.0483485	hsa-mir-7112-1
20538091	0.804709	0.328	1.01548	-5.72769	0.0483485	hsa-mir-7112-2
20537072	0.804709	0.328	-1.01516	-5.72801	-0.0547006	hsa-mir-548ap
20535869	0.804855	0.328	1.01439	-5.72875	0.0392864	hsa-mir-1255a
20534853	0.804855	0.329	-1.01366	-5.72946	-0.0567261	hsa-mir-376a-1
20525010	0.804855	0.329	-1.01317	-5.72993	-0.267917	hsa-miR-6504-3p
20503103	0.804855	0.329	1.01283	-5.73027	0.448026	hsa-miR-485-5p
20535391	0.804855	0.33	-1.01134	-5.73171	-0.06475	hsa-mir-642a
20501301	0.804855	0.33	-1.01123	-5.73182	-0.0538203	hsa-miR-335-3p
20518786	0.804855	0.33	1.01009	-5.73292	0.0536875	hsa-miR-4418
20509224	0.804855	0.33	1.00978	-5.73323	0.232384	hsa-miR-1908-5p
20535184	0.804855	0.331	-1.00942	-5.73357	-0.0575192	hsa-mir-517b
20525604	0.804855	0.331	-1.0093	-5.73369	-0.0675629	hsa-miR-6821-3p
20517820	0.804855	0.331	-1.00895	-5.73402	-0.77927	hsa-miR-3613-5p
20535359	0.804855	0.331	1.00884	-5.73413	0.0925423	hsa-mir-612
20525642	0.804855	0.331	-1.00872	-5.73425	-0.063885	hsa-miR-6839-3p
20535346	0.804855	0.331	1.00862	-5.73435	0.051951	hsa-mir-600
20537590	0.804855	0.331	1.00762	-5.73531	0.0718346	hsa-mir-6845
20525435	0.80493	0.332	-1.00744	-5.73548	-0.0634108	hsa-miR-6736-3p
20518805	0.804937	0.332	-1.00734	-5.73558	-0.0534207	hsa-miR-4432
20535148	0.805302	0.332	1.00596	-5.73691	0.10172	hsa-mir-494
20535343	0.805302	0.332	-1.00553	-5.73733	-0.0466051	hsa-mir-599
20536712	0.805302	0.333	-1.0054	-5.73746	-0.0443334	hsa-mir-4455
20521808	0.805302	0.333	-1.00505	-5.73779	-0.0821878	hsa-miR-5579-5p
20536940	0.805302	0.333	1.00494	-5.7379	0.0671124	hsa-mir-4709
20517900	0.805302	0.333	-1.00475	-5.73808	-0.0420255	hsa-miR-3649
20506708	0.805302	0.333	1.00435	-5.73847	0.058068	hsa-miR-1178-5p
20535868	0.805302	0.333	-1.00426	-5.73856	-0.0693008	hsa-mir-1254-1
20517706	0.805302	0.333	1.00338	-5.73941	0.112217	hsa-miR-4257
20522031	0.805302	0.334	-1.00308	-5.73969	-0.0613234	hsa-miR-5696
20535643	0.805302	0.334	-1.00152	-5.74119	-0.0543727	hsa-mir-891b
20525585	0.805302	0.334	-1.00143	-5.74128	-0.409219	hsa-miR-6812-5p
20535385	0.805302	0.335	1.00092	-5.74177	0.0730799	hsa-mir-636
20535341	0.805302	0.335	1.00043	-5.74224	0.0363619	hsa-mir-597
20537259	0.805302	0.335	-1.00012	-5.74253	-0.0384991	hsa-mir-6086
20517911	0.805302	0.335	-0.999693	-5.74295	-0.0935866	hsa-miR-3659
20537030	0.805302	0.336	0.998896	-5.74371	0.0414706	hsa-mir-4777
20506771	0.805302	0.336	-0.998722	-5.74388	-0.357604	hsa-miR-1227-5p
20535650	0.805302	0.336	0.9979	-5.74467	0.0609115	hsa-mir-708
20535209	0.805302	0.337	-0.995877	-5.7466	-0.0594896	hsa-mir-450a-2
20536303	0.805631	0.337	0.994727	-5.7477	0.0608059	hsa-mir-3186
20536460	0.805719	0.338	-0.9946	-5.74782	-0.0723856	hsa-mir-4320
20537070	0.805987	0.338	0.99422	-5.74819	0.0511588	hsa-mir-5006
20503863	0.805987	0.338	-0.993794	-5.74859	-0.0420701	hsa-miR-518d-3p
20518941	0.806341	0.338	0.992979	-5.74937	0.0497408	hsa-miR-4536-5p
20504316	0.806677	0.339	-0.992323	-5.75	-0.320336	hsa-miR-548a-3p
20537197	0.807688	0.34	-0.989576	-5.75262	-0.0504539	hsa-mir-5682
20504411	0.807698	0.34	-0.989357	-5.75282	-0.0757739	hsa-miR-661
20536864	0.807698	0.34	0.989262	-5.75291	0.0557897	hsa-mir-4644
20504427	0.807698	0.34	-0.989258	-5.75292	-0.0440937	hsa-miR-657
20536236	0.807775	0.34	0.988666	-5.75348	0.0534475	hsa-mir-548u
20518800	0.807775	0.34	0.98851	-5.75363	0.203216	hsa-miR-4428
20504285	0.807775	0.341	0.987733	-5.75437	0.0846917	hsa-miR-564
20515645	0.807775	0.341	-0.987427	-5.75466	-0.0880429	hsa-miR-3200-3p
20504322	0.807775	0.341	-0.986384	-5.75565	-0.0860532	hsa-miR-589-5p
20537467	0.807775	0.341	-0.986291	-5.75574	-0.0536797	hsa-mir-892c
20535191	0.807775	0.341	0.986219	-5.75581	0.0454067	hsa-mir-516b-1
20535154	0.807775	0.342	0.985651	-5.75634	0.0572895	hsa-mir-181d
20503852	0.807775	0.342	-0.985608	-5.75638	-0.0579277	hsa-miR-520d-3p
20536989	0.807775	0.342	0.985516	-5.75647	0.0753568	hsa-mir-4750
20504320	0.807775	0.342	-0.984931	-5.75703	-0.0359088	hsa-miR-548b-3p
20521843	0.807775	0.342	0.984809	-5.75714	0.056648	hsa-miR-548av-3p
20517838	0.807775	0.342	0.984345	-5.75758	0.0866276	hsa-miR-3622b-5p
20506848	0.807775	0.343	0.983673	-5.75822	0.0517616	hsa-miR-1255a
20506822	0.807775	0.343	-0.982157	-5.75965	-0.0973368	hsa-miR-1294
20518917	0.807775	0.344	-0.981977	-5.75982	-0.0784589	hsa-miR-4520a-5p
20519557	0.807775	0.344	-0.981977	-5.75982	-0.0784589	hsa-miR-4520b-5p
20504331	0.807775	0.344	-0.981831	-5.75996	-0.0544842	hsa-miR-593-3p
20515531	0.807943	0.344	0.981369	-5.7604	0.0532116	hsa-miR-3130-5p
20515537	0.807943	0.344	0.981364	-5.7604	0.0622942	hsa-miR-3134
20505788	0.808117	0.344	0.980333	-5.76137	0.052809	hsa-miR-744-3p
20517935	0.808117	0.345	-0.979287	-5.76236	-0.04405	hsa-miR-3678-3p
20503882	0.808117	0.345	0.978313	-5.76328	0.799152	hsa-miR-503-5p
20536934	0.808117	0.345	-0.977827	-5.76374	-0.0518024	hsa-mir-4703
20504395	0.80847	0.346	0.976843	-5.76466	0.0514825	hsa-miR-642a-5p
20536588	0.80852	0.346	-0.976725	-5.76478	-0.0472949	hsa-mir-3685
20518876	0.80852	0.346	-0.97668	-5.76482	-0.0752014	hsa-miR-4482-3p
20535195	0.808547	0.346	0.976023	-5.76544	0.052659	hsa-mir-521-1
20517739	0.809069	0.347	-0.974684	-5.76669	-0.0629347	hsa-miR-4278
20506817	0.809069	0.347	-0.974564	-5.76681	-0.0580894	hsa-miR-1289
20519692	0.809069	0.347	-0.974299	-5.76706	-0.0476371	hsa-miR-4795-3p
20537510	0.809206	0.348	0.973163	-5.76812	0.061595	hsa-mir-6767
20503100	0.809206	0.348	0.972976	-5.7683	0.459278	hsa-miR-483-5p
20536026	0.809206	0.348	-0.97283	-5.76843	-0.0434017	hsa-mir-2114
20525445	0.809206	0.348	0.97258	-5.76867	0.0546955	hsa-miR-6741-3p
20504274	0.809206	0.348	0.971894	-5.76931	0.254798	hsa-miR-92b-3p
20536736	0.810867	0.349	-0.969817	-5.77126	-0.0497264	hsa-mir-4476
20536487	0.81091	0.349	-0.969515	-5.77154	-0.0413218	hsa-mir-4263
20519635	0.811594	0.35	-0.968469	-5.77252	-0.0460449	hsa-miR-4763-5p
20535399	0.811594	0.35	0.968331	-5.77264	0.0406265	hsa-mir-649
20504398	0.811687	0.35	0.968064	-5.77289	0.0416937	hsa-miR-644a
20519431	0.811687	0.35	-0.96752	-5.7734	-0.0514547	hsa-miR-4650-5p
20537508	0.811687	0.351	0.967281	-5.77362	0.257919	hsa-mir-6765
20504387	0.812424	0.351	0.96585	-5.77496	0.0380245	hsa-miR-634
20536238	0.812439	0.351	-0.965565	-5.77522	-0.042381	hsa-mir-3145
20537579	0.812489	0.351	-0.965414	-5.77537	-0.0286626	hsa-mir-6835
20536874	0.812746	0.352	-0.964885	-5.77586	-0.060649	hsa-mir-4653
20504333	0.812746	0.352	0.964376	-5.77633	0.10656	hsa-miR-596
20502445	0.812746	0.352	-0.96393	-5.77675	-0.0676188	hsa-miR-329-3p
20537621	0.812965	0.352	0.963687	-5.77697	0.0901331	hsa-mir-6875
20525726	0.813069	0.352	0.963548	-5.7771	0.0477379	hsa-miR-6882-3p
20500386	0.813434	0.353	-0.962867	-5.77774	-0.042693	hsa-miR-192-3p
20537980	0.813472	0.353	-0.96272	-5.77787	-0.0535902	hsa-mir-7705
20537850	0.81353	0.353	-0.962367	-5.7782	-0.0328029	hsa-mir-7110
20518873	0.813678	0.353	0.961949	-5.77859	0.0448807	hsa-miR-4480
20535651	0.813678	0.353	-0.961893	-5.77864	-0.0517155	hsa-mir-147b
20504306	0.813701	0.353	0.961822	-5.77871	0.044235	hsa-miR-580-5p
20535389	0.813785	0.353	0.961655	-5.77886	0.0445831	hsa-mir-640
20522013	0.81411	0.354	0.960802	-5.77965	0.0580252	hsa-miR-5682
20536442	0.81411	0.354	-0.960582	-5.77986	-0.034574	hsa-mir-4300
20505964	0.81411	0.354	-0.960529	-5.77991	-0.0868013	hsa-miR-924
20503898	0.814402	0.354	-0.960036	-5.78036	-0.0755363	hsa-miR-510-3p
20535402	0.81487	0.355	-0.958929	-5.78139	-0.100504	hsa-mir-652
20515536	0.814894	0.355	-0.958808	-5.7815	-0.0856973	hsa-miR-378b
20536865	0.814928	0.355	0.95866	-5.78164	0.049441	hsa-mir-4645
20503810	0.81497	0.355	-0.958369	-5.78191	-0.0497454	hsa-miR-497-3p
20535411	0.815304	0.355	0.957575	-5.78264	0.0680606	hsa-mir-411
20522019	0.815304	0.355	-0.957517	-5.78269	-0.0523145	hsa-miR-5692c
20518930	0.815358	0.355	0.957374	-5.78283	0.139283	hsa-miR-4529-3p
20534377	0.815886	0.356	-0.956646	-5.7835	-0.0471019	hsa-mir-30a
20519624	0.815935	0.356	0.956477	-5.78366	0.0442285	hsa-miR-4757-5p
20504580	0.816536	0.357	-0.954036	-5.78591	-0.435145	hsa-miR-769-5p
20537618	0.816536	0.357	-0.953953	-5.78599	-0.0687381	hsa-mir-6872
20534849	0.816536	0.357	0.953249	-5.78664	0.04813	hsa-mir-372
20535839	0.816536	0.357	0.953091	-5.78678	0.0376988	hsa-mir-1302-2
20535840	0.816536	0.357	0.953091	-5.78678	0.0376988	hsa-mir-1302-3
20536525	0.816536	0.357	0.953091	-5.78678	0.0376988	hsa-mir-1302-9
20536526	0.816536	0.357	0.953091	-5.78678	0.0376988	hsa-mir-1302-10
20536527	0.816536	0.357	0.953091	-5.78678	0.0376988	hsa-mir-1302-11
20504418	0.816536	0.357	0.953073	-5.7868	0.317799	hsa-miR-411-5p
20503880	0.816536	0.358	0.952486	-5.78734	0.359177	hsa-miR-502-3p
20536273	0.81654	0.358	-0.952436	-5.78738	-0.0372226	hsa-mir-3166
20537482	0.81684	0.358	0.951523	-5.78822	0.0462585	hsa-mir-6739
20538018	0.817718	0.359	-0.950041	-5.78959	-0.0545026	hsa-mir-8060
[truncated: 2,604 more rows]

## Sheet: logFC>2
ID	adj.P.Val	P.Value	t	B	logFC	miRNA_ID	SPOT_ID
20500141	0.002304	1.72e-06	8.04423	5.26499	3.07816	hsa-miR-21-5p
20500142	0.004047	4.61e-06	7.35854	4.39987	3.71534	hsa-miR-21-3p
20518785	0.011545	3.38e-05	6.08795	2.60283	4.06888	hsa-miR-4417
20525635	0.02411	0.000124	5.32761	1.4025	2.69341	hsa-miR-6836-5p
20502456	0.02411	0.000137	5.27011	1.308	2.28831	hsa-miR-409-3p
20515603	0.03164	0.000367	4.723	0.38411	2.88694	hsa-miR-3175
20500773	0.03164	0.000371	4.71682	0.37344	2.57105	hsa-miR-134-5p
20517902	0.039916	0.000522	4.53202	0.05183	3.1681	hsa-miR-3651
20503800	0.042379	0.000636	4.42641	-0.13386	2.18907	hsa-miR-432-5p

## Sheet: logFC<-2
ID	adj.P.Val	P.Value	t	B	logFC	miRNA_ID	SPOT_ID
20500163	0.004047	7.15e-06	-7.06655	4.0097	-4.52263	hsa-miR-30a-3p
20518788	0.012968	3.9e-05	-6.00111	2.47047	-2.60685	hsa-miR-378f
20504584	0.013013	3.95e-05	-5.99355	2.45888	-3.92973	hsa-miR-378d
20500722	0.013472	4.42e-05	-5.92576	2.35462	-2.64857	hsa-miR-27b-5p
20518794	0.014522	4.84e-05	-5.87257	2.27229	-3.56018	hsa-miR-378g
20518936	0.01976	7.36e-05	-5.62572	1.88419	-2.2429	hsa-miR-378i
20504378	0.02411	0.000181	-5.11355	1.0481	-2.44793	hsa-miR-628-3p
20501183	0.02411	0.000186	-5.09657	1.01969	-2.68016	hsa-miR-30e-3p
20500422	0.02411	0.000199	-5.06002	0.9584	-2.0483	hsa-miR-30c-5p
20500800	0.02411	0.000209	-5.03265	0.91236	-6.29999	hsa-miR-206
20501182	0.033491	0.000412	-4.65978	0.27463	-2.076	hsa-miR-30e-5p
20518783	0.034266	0.000431	-4.6359	0.23316	-2.44986	hsa-miR-378e
20500385	0.034266	0.000438	-4.62716	0.21794	-2.20298	hsa-miR-192-5p
20501309	0.041953	0.000606	-4.45249	-0.08789	-4.4069	hsa-miR-133b
20500432	0.044566	0.000673	-4.39663	-0.18646	-2.62388	hsa-miR-139-5p
20500189	0.045593	0.000692	-4.38158	-0.21308	-2.92319	hsa-miR-29b-2-5p
