# Supplementary material for: Bioinformatics-based analysis of the lncRNA–miRNA–mRNA and TF regulatory networks reveals functional genes in esophageal squamous cell carcinoma
Source: Biosci Rep. 2020 Aug 20;40(8):BSR20201727. doi: 10.1042/BSR20201727 (PMC7441485; doi:10.1042/BSR20201727)
Supplement: Supplementary Tables S1-S8 [file BSR-2020-1727_supp1.zip › BSR-2020-1727_suppST2.xls]

## Sheet: GSE59973
ID	adj.P.Val	P.Value	t	B	logFC	miRNA_ID	SPOT_ID
hsa-miR-455-5p	0.0109	0.000109	7.04697	1.7827	2.35475	hsa-miR-455-5p
hsa-miR-18b	0.0109	0.000144	6.7643	1.5182	2.73855	hsa-miR-18b
hsa-miR-133b	0.0109	0.00017	-6.60639	1.3657	-4.16625	hsa-miR-133b
hsa-miR-18a	0.0109	0.000171	6.60269	1.3621	2.68622	hsa-miR-18a
hsa-miR-7	0.0109	0.00018	6.5509	1.3113	3.4479	hsa-miR-7
hsa-miR-223	0.0109	0.00026	6.20801	0.9653	2.65696	hsa-miR-223
hsa-miR-145	0.0109	0.000264	-6.19137	0.9481	-3.42281	hsa-miR-145
hsa-miR-224	0.0109	0.00027	6.17223	0.9283	2.21775	hsa-miR-224
hsa-miR-301a	0.0109	0.000272	6.16625	0.9221	2.18911	hsa-miR-301a
hsa-miR-139-5p	0.0141	0.000388	-5.84465	0.5799	-2.39577	hsa-miR-139-5p
hsa-miR-944	0.0146	0.000445	6.21168	0.5171	2.92249	hsa-miR-944
hsa-miR-130b	0.0176	0.000613	5.45061	0.1389	2.37399	hsa-miR-130b
hsa-miR-424	0.0176	0.000631	5.42597	0.1105	2.75529	hsa-miR-424
hsa-miR-630	0.0191	0.00078	5.24913	-0.0962	2.18452	hsa-miR-630
hsa-miR-30a	0.0191	0.000789	-5.23938	-0.1077	-1.92287	hsa-miR-30a
hsa-miR-143	0.0229	0.001011	-5.03814	-0.3493	-2.78371	hsa-miR-143
hsa-miR-21	0.0247	0.001159	4.92853	-0.4837	1.97592	hsa-miR-21
hsa-miR-1290	0.0274	0.00136	4.80221	-0.641	3.4548	hsa-miR-1290
hsa-miR-497	0.0274	0.001437	-4.75933	-0.695	-1.74012	hsa-miR-497
hsa-miR-99a	0.0275	0.001522	-4.71445	-0.7519	-2.00389	hsa-miR-99a
hsa-miR-455-3p	0.0277	0.001609	4.67144	-0.8067	2.28533	hsa-miR-455-3p
hsa-miR-29b-1*	0.0287	0.001743	4.61007	-0.8854	1.56205	hsa-miR-29b-1*
hsa-miR-196b	0.0307	0.00212	4.74087	-0.9577	2.93936	hsa-miR-196b
hsa-miR-34c-5p	0.0326	0.002342	5.05523	-0.9698	3.85649	hsa-miR-34c-5p
hsa-miR-145*	0.0301	0.001915	-4.53782	-0.9788	-2.38186	hsa-miR-145*
hsa-miR-34b*	0.0307	0.002062	4.48174	-1.0519	2.07046	hsa-miR-34b*
hsa-miR-629*	0.0421	0.003375	4.69343	-1.2953	2.42339	hsa-miR-629*
hsa-miR-642b	0.0421	0.00322	4.15095	-1.4935	2.3122	hsa-miR-642b
hsa-miR-143*	0.0446	0.003695	-4.2759	-1.4982	-2.72524	hsa-miR-143*
hsa-miR-155	0.0421	0.003281	4.13737	-1.512	1.56789	hsa-miR-155
hsa-miR-125b-2*	0.0452	0.003997	-4.21237	-1.5749	-1.72543	hsa-miR-125b-2*
hsa-miR-205*	0.0452	0.003894	4.01341	-1.6822	1.47702	hsa-miR-205*
hsa-miR-183	0.0481	0.004455	3.91718	-1.8159	2.08284	hsa-miR-183
hsa-miR-19a	0.0481	0.004518	3.90715	-1.8299	1.48	hsa-miR-19a
hsa-miR-1	0.0487	0.004711	-3.87759	-1.8713	-3.25488	hsa-miR-1	NA
hsa-miR-505*	0.0553	0.005807	3.91602	-1.9417	1.99571	hsa-miR-505*
hsa-miR-100	0.0517	0.005142	-3.81573	-1.9583	-1.50912	hsa-miR-100	NA
hsa-miR-30a*	0.0591	0.006367	-3.84462	-2.0323	-2.0074	hsa-miR-30a*
hsa-miR-3648	0.0553	0.005738	3.73879	-2.0673	1.35906	hsa-miR-3648
hsa-miR-125b	0.0603	0.0067	-3.63102	-2.2214	-1.51845	hsa-miR-125b
hsa-miR-17	0.0603	0.006833	3.61744	-2.2409	1.41951	hsa-miR-17
hsa-miR-128	0.0657	0.007733	3.53232	-2.3638	1.21183	hsa-miR-128
hsa-miR-3663-3p	0.0657	0.007803	3.52614	-2.3728	1.46099	hsa-miR-3663-3p
hsa-miR-1181	0.0744	0.011805	3.57265	-2.4534	1.91233	hsa-miR-1181
hsa-miR-93	0.0687	0.00869	3.4527	-2.4796	1.41459	hsa-miR-93
hsa-miR-195	0.0687	0.008811	-3.44325	-2.4933	-1.39323	hsa-miR-195
hsa-miR-454	0.0687	0.009085	3.42248	-2.5237	1.4348	hsa-miR-454
hsa-miR-500a	0.0687	0.00909	3.4221	-2.5242	1.57787	hsa-miR-500a
hsa-miR-4306	0.0687	0.009114	3.42029	-2.5269	1.2098	hsa-miR-4306
hsa-miR-185	0.0687	0.009297	3.40686	-2.5465	1.23367	hsa-miR-185
hsa-miR-188-5p	0.0693	0.009685	3.37913	-2.5872	1.38119	hsa-miR-188-5p
hsa-miR-192	0.0693	0.009766	3.37354	-2.5954	1.3244	hsa-miR-192
hsa-miR-1246	0.0697	0.010017	3.35638	-2.6206	3.90343	hsa-miR-1246
hsa-miR-663	0.0717	0.010499	3.32472	-2.6672	1.48521	hsa-miR-663
hsa-miR-29c*	0.0744	0.012029	-3.23349	-2.8019	-1.29749	hsa-miR-29c*
hsa-miR-150*	0.0744	0.012044	3.23269	-2.8031	1.52363	hsa-miR-150*
hsa-miR-151-3p	0.0744	0.01205	3.23238	-2.8036	1.11223	hsa-miR-151-3p
hsa-miR-15b	0.0744	0.012077	3.23088	-2.8058	1.36301	hsa-miR-15b
hsa-miR-98	0.0744	0.012241	3.22184	-2.8192	1.65439	hsa-miR-98
hsa-miR-1268	0.0744	0.012485	3.20872	-2.8386	1.52803	hsa-miR-1268
hsa-miR-16-2*	0.0744	0.012538	3.20588	-2.8429	1.17481	hsa-miR-16-2*
hsa-miR-196a	0.0862	0.015509	3.18156	-2.9105	1.74572	hsa-miR-196a
hsa-miR-25	0.0805	0.013785	3.14284	-2.9366	1.25012	hsa-miR-25
hsa-miR-483-5p	0.0823	0.014325	3.11736	-2.9746	1.76612	hsa-miR-483-5p
hsa-miR-625	0.0884	0.016845	3.12228	-2.9919	1.32661	hsa-miR-625
hsa-miR-3652	0.084	0.014842	3.09387	-3.0096	1.59459	hsa-miR-3652
hsa-miR-215	0.1044	0.02221	3.06346	-3.0539	1.69635	hsa-miR-215
mr_1	0.0862	0.015708	3.05646	-3.0655	1.15109		#NAME?
hsa-miR-375	0.0919	0.018404	-3.05909	-3.0791	-2.66849	hsa-miR-375
miRNABrightCorner30	0.0881	0.016312	3.03159	-3.1028	1.145		#NAME?
hsa-miR-20b	0.0884	0.016726	3.01509	-3.1275	1.18274	hsa-miR-20b
hsa-miR-135a*	0.0919	0.017889	2.97097	-3.1936	2.02498	hsa-miR-135a*
hsv2-miR-H6	0.0919	0.018102	2.96319	-3.2053	1.12655	hsv2-miR-H6
hsa-miR-20a	0.0919	0.018541	2.94751	-3.2289	1.23567	hsa-miR-20a
hsa-miR-29c	0.0959	0.019601	-2.91115	-3.2835	-1.08862	hsa-miR-29c
hsa-miR-3651	0.1016	0.02105	2.86462	-3.3535	1.14422	hsa-miR-3651
hsa-miR-652	0.1044	0.022067	2.8339	-3.3998	0.949739	hsa-miR-652
hsa-miR-3141	0.1054	0.022711	2.81519	-3.428	1.35995	hsa-miR-3141
hsa-miR-106b	0.1078	0.023524	2.79234	-3.4625	1.12502	hsa-miR-106b	NA
hsa-miR-146b-5p	0.111	0.02454	2.76491	-3.5039	1.17896	hsa-miR-146b-5p
hsa-miR-135b	0.1117	0.025004	2.75276	-3.5222	1.42028	hsa-miR-135b
hur_6	0.116	0.026282	2.72049	-3.5709	1.03382	hur_6
hsa-miR-30c	0.1181	0.027079	-2.70116	-3.6	-0.9534	hsa-miR-30c
hsa-miR-144	0.1236	0.028998	-2.65695	-3.6667	-1.45174	hsa-miR-144
hsa-miR-429	0.1236	0.029012	2.65663	-3.6672	1.00674	hsa-miR-429
hsa-miR-4298	0.1356	0.03222	2.58902	-3.7692	1.17438	hsa-miR-4298
hsa-miR-1224-5p	0.1402	0.033869	-2.5569	-3.8176	-1.39631	hsa-miR-1224-5p
hsa-let-7i	0.1402	0.034228	2.55012	-3.8278	0.847411	hsa-let-7i	NA
hsa-miR-1260b	0.1402	0.034468	2.54562	-3.8346	1.35983	hsa-miR-1260b
hsa-miR-141*	0.1613	0.040998	2.50128	-3.8627	1.87473	hsa-miR-141*
hsa-miR-16	0.1451	0.036084	2.51617	-3.879	0.844655	hsa-miR-16
hsa-miR-23a	0.1493	0.03754	2.49076	-3.9172	0.914562	hsa-miR-23a
hsa-miR-1225-3p	0.1838	0.055351	-2.37386	-3.9238	-1.56182	hsa-miR-1225-3p
hsa-miR-4327	0.1689	0.044784	2.44091	-3.9482	1.03497	hsa-miR-4327
hsa-miR-31*	0.1716	0.047123	2.40619	-3.9973	1.89554	hsa-miR-31*
hsa-miR-409-3p	0.1716	0.047455	2.40141	-4.0041	2.62329	hsa-miR-409-3p
hsa-miR-501-3p	0.1716	0.048172	2.3912	-4.0185	1.19104	hsa-miR-501-3p
hsv1-miR-H18	0.1626	0.041763	2.42233	-4.02	0.918247	hsv1-miR-H18
hsa-miR-27a	0.1654	0.042955	2.40428	-4.047	0.907163	hsa-miR-27a
hsa-miR-148b	0.1674	0.043924	2.38996	-4.0685	0.838466	hsa-miR-148b
hsa-miR-146a	0.1716	0.048429	2.32736	-4.162	1.25744	hsa-miR-146a
hsa-miR-26a	0.1716	0.048456	-2.327	-4.1626	-0.960324	hsa-miR-26a
hsa-miR-200c	0.1716	0.048567	2.32553	-4.1648	1.02935	hsa-miR-200c
hsa-miR-423-3p	0.1716	0.048818	2.32223	-4.1697	0.799329	hsa-miR-423-3p
hsa-miR-96	0.174	0.050201	2.30432	-4.1964	1.31103	hsa-miR-96
hsa-miR-4291	0.174	0.050737	2.2975	-4.2065	0.805682	hsa-miR-4291
hsa-miR-19b	0.174	0.050941	2.29493	-4.2104	0.823136	hsa-miR-19b
hsa-miR-551b	0.2049	0.068495	-2.21823	-4.2276	-1.89824	hsa-miR-551b
hsa-miR-182	0.1762	0.052215	2.2791	-4.2339	1.5032	hsa-miR-182
hsa-miR-3679-5p	0.1762	0.052576	2.27467	-4.2405	0.939274	hsa-miR-3679-5p
hsa-miR-744	0.1854	0.056325	2.23049	-4.306	0.9154	hsa-miR-744
hsa-miR-200a*	0.1861	0.057061	2.22217	-4.3183	0.978506	hsa-miR-200a*
hsa-miR-769-5p	0.1861	0.058128	2.21028	-4.3359	1.01196	hsa-miR-769-5p
hsa-miR-378*	0.1861	0.058488	-2.20632	-4.3418	-1.12227	hsa-miR-378*
hsa-miR-4281	0.1861	0.058614	2.20494	-4.3438	1.00417	hsa-miR-4281
hsa-let-7d	0.1892	0.060118	2.18868	-4.3678	0.9899	hsa-let-7d	NA
hsa-miR-4270	0.1978	0.063394	2.1546	-4.418	1.10862	hsa-miR-4270
hsa-miR-3162	0.1996	0.064507	2.14341	-4.4344	0.940018	hsa-miR-3162
hsa-miR-1471	0.2981	0.130591	1.89975	-4.4429	1.4435	hsa-miR-1471
hsa-miR-22*	0.2028	0.066247	2.12631	-4.4595	0.865126	hsa-miR-22*
hsa-miR-152	0.2028	0.067089	2.11819	-4.4713	0.728181	hsa-miR-152
hsa-miR-500a*	0.2028	0.067236	2.11678	-4.4734	0.760171	hsa-miR-500a*
hsa-miR-378	0.2079	0.070276	-2.08834	-4.515	-0.791035	hsa-miR-378
hsa-miR-15a	0.2079	0.071419	2.07795	-4.5301	0.691286	hsa-miR-15a
hsa-miR-4257	0.2079	0.071953	2.07315	-4.5371	1.05012	hsa-miR-4257
hsa-miR-140-3p	0.2079	0.072106	-2.07179	-4.5391	-0.74414	hsa-miR-140-3p
hsa-miR-1972	0.2079	0.072358	2.06954	-4.5423	0.783078	hsa-miR-1972
hsa-miR-191*	0.2691	0.109309	-1.87993	-4.5591	-1.53505	hsa-miR-191*
hsa-miR-24	0.2163	0.075898	2.03875	-4.587	0.688678	hsa-miR-24
hsa-miR-3676	0.3344	0.154989	-1.7519	-4.6026	-1.33116	hsa-miR-3676
hsa-miR-452	0.2243	0.079316	2.01033	-4.6281	0.741525	hsa-miR-452
hsa-miR-1275	0.2266	0.080767	1.99862	-4.645	0.864414	hsa-miR-1275
hsa-miR-3610	0.2573	0.097795	1.91047	-4.6896	1.18078	hsa-miR-3610
hsa-miR-224*	0.2383	0.08556	1.96134	-4.6985	0.704091	hsa-miR-224*
hsa-miR-493*	0.2573	0.100193	1.89398	-4.7121	2.4865	hsa-miR-493*
hsa-miR-505	0.2406	0.087062	1.95007	-4.7146	0.737119	hsa-miR-505
hsa-miR-21*	0.2483	0.091066	1.92093	-4.7561	1.16346	hsa-miR-21*
hsa-miR-425	0.2483	0.091215	1.91987	-4.7576	0.679428	hsa-miR-425
hsa-miR-4284	0.2551	0.094414	1.89748	-4.7894	0.766366	hsa-miR-4284
hsa-miR-200b	0.2573	0.096587	1.88268	-4.8103	0.724507	hsa-miR-200b
hsa-miR-193b*	0.3367	0.160479	1.64798	-4.8104	0.982201	hsa-miR-193b*
hsa-miR-132	0.2573	0.097297	1.87792	-4.817	0.74048	hsa-miR-132
hsa-miR-3198	0.2573	0.098632	1.86905	-4.8295	0.705606	hsa-miR-3198
hsa-miR-331-3p	0.2573	0.098814	1.86785	-4.8312	0.664655	hsa-miR-331-3p
dmr_285	0.2573	0.100219	1.85865	-4.8441	0.676821		#NAME?
hsa-miR-718	0.2807	0.116448	1.79139	-4.8504	0.849231	hsa-miR-718
hsa-miR-590-5p	0.2577	0.101094	1.85299	-4.8521	0.863254	hsa-miR-590-5p
hsa-miR-374a	0.2578	0.101824	1.8483	-4.8587	0.668833	hsa-miR-374a
hsa-miR-221	0.268	0.106621	1.81824	-4.9007	0.811167	hsa-miR-221
hsa-miR-342-5p	0.2691	0.108523	1.80668	-4.9168	0.622379	hsa-miR-342-5p
hsa-miR-762	0.2691	0.109348	1.80172	-4.9236	0.684088	hsa-miR-762
dmr_31a	0.2691	0.110009	1.79777	-4.9291	0.624815		#NAME?
hsa-miR-31	0.2981	0.131772	1.70657	-4.9628	1.66206	hsa-miR-31
hsa-miR-221*	0.2803	0.115383	1.76649	-4.9723	0.71859	hsa-miR-221*
hsa-miR-502-5p	0.3533	0.175287	1.53726	-4.9829	0.796218	hsa-miR-502-5p
hsa-miR-4323	0.4063	0.235993	-1.39426	-4.9847	-1.0594	hsa-miR-4323
hsa-miR-362-5p	0.2807	0.117106	1.75676	-4.9857	0.613578	hsa-miR-362-5p
hsa-miR-660	0.2826	0.118641	1.74819	-4.9975	0.606759	hsa-miR-660
hsa-miR-1260	0.2838	0.120443	1.73827	-5.011	0.583295	hsa-miR-1260
hsa-miR-32	0.3698	0.201228	1.47189	-5.0132	0.895535	hsa-miR-32
hsa-miR-3195	0.2838	0.12074	1.73665	-5.0133	0.89722	hsa-miR-3195
hsa-miR-575	0.2971	0.128151	1.69734	-5.0667	0.628719	hsa-miR-575
hsa-miR-654-3p	0.2971	0.128535	1.69536	-5.0694	1.36508	hsa-miR-654-3p
hsa-miR-151-5p	0.2971	0.128847	1.69375	-5.0716	0.72932	hsa-miR-151-5p
kshv-miR-K12-3	0.2981	0.131139	1.68208	-5.0873	0.761827	kshv-miR-K12-3
hsa-miR-193a-3p	0.2999	0.133367	-1.67092	-5.1024	-0.942037	hsa-miR-193a-3p
hsa-miR-671-5p	0.3028	0.135825	1.6588	-5.1186	0.79628	hsa-miR-671-5p
hsa-miR-337-5p	0.3355	0.157109	1.58493	-5.1202	1.70153	hsa-miR-337-5p
hsa-miR-1280	0.3028	0.136349	1.65623	-5.122	1.18143	hsa-miR-1280
hsa-miR-19b-1*	0.4094	0.243172	1.32341	-5.178	0.782919	hsa-miR-19b-1*
hsa-miR-30e	0.3292	0.149128	-1.5965	-5.2013	-0.570167	hsa-miR-30e
hsa-miR-142-3p	0.3327	0.151649	1.58527	-5.216	0.533893	hsa-miR-142-3p
hsa-miR-379	0.3344	0.154449	1.57299	-5.232	1.57631	hsa-miR-379
hsa-miR-330-3p	0.3344	0.155196	1.56975	-5.2363	0.558089	hsa-miR-330-3p
hur_4	0.3355	0.157559	1.55959	-5.2495	0.529243	hur_4
kshv-miR-K12-10b	0.3367	0.16084	1.54571	-5.2675	0.573533	kshv-miR-K12-10b
hsa-miR-148a	0.3367	0.160895	1.54548	-5.2678	0.540409	hsa-miR-148a
hsa-miR-365	0.3461	0.166378	1.52286	-5.2969	0.820387	hsa-miR-365
hsa-miR-181b	0.3484	0.168433	1.51454	-5.3075	0.534692	hsa-miR-181b
hsa-miR-1274a	0.3533	0.173685	1.49372	-5.3341	0.621716	hsa-miR-1274a
hsa-miR-34a*	0.3533	0.173836	1.49313	-5.3348	0.49983	hsa-miR-34a*
hsa-miR-3125	0.3533	0.175242	1.48765	-5.3418	0.598041	hsa-miR-3125
hsa-miR-484	0.3533	0.176208	1.48391	-5.3465	0.516376	hsa-miR-484
hsa-miR-23b	0.3533	0.176764	-1.48177	-5.3492	-0.686936	hsa-miR-23b
hsa-miR-218	0.3533	0.177639	-1.4784	-5.3535	-0.915388	hsa-miR-218
hsa-miR-136*	0.4063	0.23704	1.31381	-5.3661	1.35612	hsa-miR-136*
hsa-miR-502-3p	0.3574	0.180929	1.46589	-5.3692	0.559943	hsa-miR-502-3p
hsa-miR-7-1*	0.3773	0.209496	1.38224	-5.3701	0.719531	hsa-miR-7-1*
hsv1-miR-H17	0.3574	0.181961	1.46201	-5.3741	0.616412	hsv1-miR-H17
hsa-miR-1288	0.3574	0.18303	1.45801	-5.3791	0.548649	hsa-miR-1288
hsa-miR-627	0.5188	0.376883	-0.99361	-5.3791	-0.754981	hsa-miR-627
hsa-miR-1973	0.3574	0.183647	1.45571	-5.382	0.630366	hsa-miR-1973
hsa-miR-132*	0.4482	0.286881	1.16896	-5.3972	0.658405	hsa-miR-132*
hsa-miR-30e*	0.3621	0.187072	-1.44306	-5.3978	-0.567196	hsa-miR-30e*
hsa-miR-107	0.3633	0.189436	1.43445	-5.4085	0.489012	hsa-miR-107	NA
hsa-miR-200a	0.3633	0.189677	1.43358	-5.4095	0.63513	hsa-miR-200a
hsa-miR-193b	0.3642	0.191128	1.42834	-5.416	0.785843	hsa-miR-193b
hsa-miR-362-3p	0.3668	0.194066	1.41786	-5.429	0.590518	hsa-miR-362-3p
hsa-miR-532-5p	0.3668	0.194965	1.41468	-5.4329	0.478208	hsa-miR-532-5p
hsa-miR-92a	0.3668	0.196858	1.40802	-5.4411	0.623221	hsa-miR-92a
hsa-miR-22	0.3668	0.198257	1.40313	-5.4471	0.493738	hsa-miR-22
hsa-miR-28-5p	0.3668	0.198415	-1.40258	-5.4477	-0.716765	hsa-miR-28-5p
hsa-miR-103	0.3668	0.198589	1.40198	-5.4485	0.469485	hsa-miR-103	NA
hsa-let-7f	0.3719	0.203432	1.38532	-5.4688	0.730392	hsa-let-7f	NA
hsa-miR-720	0.373	0.205061	1.3798	-5.4755	0.483242	hsa-miR-720
hsa-miR-134	0.3741	0.206686	1.37433	-5.4821	0.560845	hsa-miR-134
hsa-miR-205	0.3838	0.214177	1.34957	-5.5119	0.598924	hsa-miR-205
hsa-miR-20a*	0.4131	0.248794	1.2581	-5.5138	0.550174	hsa-miR-20a*
hsa-miR-3137	0.5165	0.372413	-0.97962	-5.525	-0.621302	hsa-miR-3137
hsa-miR-1249	0.3909	0.219223	1.33331	-5.5313	0.491073	hsa-miR-1249
hur_1	0.3922	0.221011	1.32763	-5.538	0.455324	hur_1
hsa-miR-1183	0.4939	0.343821	1.02774	-5.5385	0.71268	hsa-miR-1183
hsa-miR-3156	0.3961	0.22433	1.31718	-5.5504	0.564188	hsa-miR-3156
hsa-miR-4299	0.3993	0.227244	1.30812	-5.561	0.542498	hsa-miR-4299
hsa-miR-495	0.4013	0.230363	1.29852	-5.5723	1.6426	hsa-miR-495
hsa-miR-197	0.4013	0.230578	1.29787	-5.573	0.437675	hsa-miR-197
hsa-miR-299-5p	0.433	0.269121	1.2004	-5.5778	1.29468	hsa-miR-299-5p
hsv2-miR-H25	0.4019	0.232008	1.29351	-5.5781	0.621208	hsv2-miR-H25
hsa-miR-892b	0.4063	0.238803	1.27311	-5.6017	0.487812	hsa-miR-892b
hsa-miR-425*	0.6443	0.5108	-0.7213	-5.6031	-0.548067	hsa-miR-425*
hsa-miR-24-1*	0.4063	0.239971	-1.26965	-5.6057	-0.745111	hsa-miR-24-1*
hur_2	0.4063	0.240174	1.26905	-5.6064	0.451864	hur_2
ebv-miR-BART13	0.412	0.246473	1.25066	-5.6275	0.529436	ebv-miR-BART13	NA
hsa-miR-320c	0.412	0.246984	1.24918	-5.6292	0.512924	hsa-miR-320c
hsa-miR-30b*	0.4512	0.293018	1.13708	-5.6458	0.452351	hsa-miR-30b*
hsa-miR-181d	0.4261	0.257794	1.21857	-5.6637	0.588808	hsa-miR-181d
hbv-miR-B2RC	0.5609	0.410636	0.88435	-5.669	0.545723	hbv-miR-B2RC	NA
hsa-miR-17*	0.4277	0.259913	1.21269	-5.6703	0.519885	hsa-miR-17*
hsa-miR-101	0.4285	0.261583	-1.20809	-5.6754	-0.434799	hsa-miR-101	NA
hsa-miR-23a*	0.4627	0.305904	1.10468	-5.6796	0.623732	hsa-miR-23a*
hur_5	0.4295	0.263391	1.20313	-5.6809	0.456054	hur_5
hsa-miR-361-3p	0.431	0.265516	1.19735	-5.6873	0.454677	hsa-miR-361-3p
hsa-miR-487b	0.433	0.268105	1.19035	-5.6951	1.06202	hsa-miR-487b
hsa-miR-136	0.4686	0.316547	1.07875	-5.7062	0.989114	hsa-miR-136
hsa-miR-1914*	0.4403	0.275286	1.17121	-5.716	0.501286	hsa-miR-1914*
hsa-miR-1207-5p	0.4403	0.276083	1.16911	-5.7183	0.45411	hsa-miR-1207-5p
hsa-miR-127-3p	0.4445	0.279954	1.15899	-5.7293	1.03037	hsa-miR-127-3p
hsa-miR-3665	0.4457	0.28193	1.15387	-5.7348	0.442139	hsa-miR-3665
hsa-miR-1305	0.4477	0.284482	1.14729	-5.7419	0.44271	hsa-miR-1305
hsa-miR-95	0.4482	0.2881	1.13806	-5.7518	0.557462	hsa-miR-95
hsa-miR-125a-3p	0.4482	0.288479	1.13709	-5.7528	0.591891	hsa-miR-125a-3p
hsa-miR-3926	0.646	0.517537	-0.69603	-5.7579	-0.633117	hsa-miR-3926
hsa-miR-574-3p	0.4512	0.293085	-1.12548	-5.7652	-0.376292	hsa-miR-574-3p
hsa-let-7c	0.4512	0.294136	-1.12285	-5.768	-0.385275	hsa-let-7c	NA
hsa-miR-149*	0.7682	0.676926	0.44878	-5.771	0.340999	hsa-miR-149*
hsa-miR-200b*	0.454	0.297252	1.1151	-5.7762	0.448304	hsa-miR-200b*
hsa-miR-4286	0.4627	0.306162	1.09328	-5.799	0.398796	hsa-miR-4286
hsa-miR-1274b	0.4627	0.306753	1.09185	-5.8004	0.350436	hsa-miR-1274b
hsa-miR-1281	0.5118	0.363364	0.97232	-5.8105	0.447809	hsa-miR-1281
hsa-miR-10a	0.4672	0.311042	-1.08155	-5.8111	-0.54102	hsa-miR-10a	NA
hsa-miR-939	0.4686	0.313996	1.07451	-5.8183	0.411405	hsa-miR-939
hsa-miR-320d	0.4686	0.315409	1.07117	-5.8217	0.460996	hsa-miR-320d
hsa-miR-194	0.4686	0.317499	1.06624	-5.8267	0.374866	hsa-miR-194
hsv1-miR-H6-5p	0.6951	0.579869	0.59171	-5.8277	0.456351	hsv1-miR-H6-5p
hsa-miR-296-5p	0.4686	0.318643	1.06355	-5.8295	0.539607	hsa-miR-296-5p
hsa-miR-320e	0.4686	0.3207	1.05874	-5.8344	0.459576	hsa-miR-320e
hsv2-miR-H24	0.4686	0.321015	1.05801	-5.8351	0.396345	hsv2-miR-H24
hsa-miR-33a	0.4735	0.325699	-1.04715	-5.8461	-0.468088	hsa-miR-33a
hsa-miR-933	0.727	0.608537	-0.54612	-5.8551	-0.357916	hsa-miR-933
hsa-miR-129*	0.9062	0.841114	0.21392	-5.8581	0.162545	hsa-miR-129*
hsa-miR-181c*	0.9233	0.865885	0.18007	-5.8657	0.136827	hsa-miR-181c*
hsa-miR-3654	0.6835	0.564942	-0.60896	-5.8756	-0.457216	hsa-miR-3654
hsa-let-7a	0.4921	0.339823	1.01513	-5.8779	0.478857	hsa-let-7a	NA
hsa-miR-210	0.4922	0.341254	1.01194	-5.881	0.444957	hsa-miR-210
hsa-miR-376c	0.4983	0.348239	0.99653	-5.896	0.966371	hsa-miR-376c
hsa-miR-377	0.5034	0.353188	0.98575	-5.9064	0.888858	hsa-miR-377
hsa-miR-199a-5p	0.5053	0.356308	-0.97901	-5.9128	-0.579234	hsa-miR-199a-5p
hsa-miR-338-3p	0.5053	0.357329	-0.97682	-5.9149	-0.405346	hsa-miR-338-3p
hsa-miR-129-3p	0.6215	0.485877	-0.74255	-5.9165	-0.391528	hsa-miR-129-3p
hsa-miR-28-3p	0.7276	0.611028	-0.53641	-5.919	-0.387115	hsa-miR-28-3p
hsa-miR-130a	0.5142	0.366759	0.95677	-5.9339	0.376898	hsa-miR-130a
hsa-miR-3656	0.5142	0.367909	0.95435	-5.9361	0.413067	hsa-miR-3656
hsa-miR-374b	0.5165	0.371373	0.9471	-5.9429	0.360683	hsa-miR-374b
hsa-miR-765	0.7405	0.641904	0.48952	-5.9445	0.355533	hsa-miR-765
hsa-miR-320b	0.5174	0.374507	0.94058	-5.9489	0.409917	hsa-miR-320b
hsa-miR-378b	0.6068	0.469347	0.76498	-5.9893	0.473137	hsa-miR-378b
hsa-miR-584	0.8054	0.727487	-0.36526	-6.0014	-0.341598	hsa-miR-584
hsa-miR-940	0.5592	0.407793	0.87371	-6.009	0.289913	hsa-miR-940
hsa-miR-339-3p	0.9656	0.921375	0.1038	-6.0126	0.062568	hsa-miR-339-3p
hsa-miR-204	0.9656	0.92785	0.09522	-6.0135	0.056075	hsa-miR-204
hsa-miR-139-3p	0.9683	0.936234	0.08412	-6.0147	0.049543	hsa-miR-139-3p
hsa-miR-181c	0.5616	0.412671	-0.86424	-6.0172	-0.413252	hsa-miR-181c
hsa-miR-99b	0.5682	0.419073	-0.85194	-6.0278	-0.431794	hsa-miR-99b
hsa-miR-320a	0.5684	0.421838	0.84666	-6.0322	0.371233	hsa-miR-320a
hsa-miR-376a	0.5684	0.422866	0.84471	-6.0339	0.901622	hsa-miR-376a
hsa-miR-140-5p	0.5684	0.427702	-0.83556	-6.0416	-0.288323	hsa-miR-140-5p
hsa-miR-27b	0.5684	0.42773	-0.83551	-6.0417	-0.375356	hsa-miR-27b
hsa-miR-154	0.5684	0.429161	0.83281	-6.0439	0.590502	hsa-miR-154
hsa-miR-486-5p	0.5684	0.429286	-0.83258	-6.0441	-0.461591	hsa-miR-486-5p
hsa-miR-1228	0.5684	0.430204	0.83086	-6.0456	0.31228	hsa-miR-1228
ebv-miR-BART12	0.9058	0.835729	-0.21658	-6.0485	-0.120261	ebv-miR-BART12	NA
hcmv-miR-UL70-3p	0.5728	0.436525	0.81905	-6.0554	0.520032	hcmv-miR-UL70-3p	NA
hsa-miR-125a-5p	0.5728	0.436714	0.8187	-6.0557	0.368527	hsa-miR-125a-5p
hsa-miR-4271	0.9344	0.880216	0.15726	-6.0607	0.127251	hsa-miR-4271
hsa-miR-324-3p	0.5818	0.445185	-0.80307	-6.0685	-0.285325	hsa-miR-324-3p
hsv1-miR-H7*	0.6579	0.534322	-0.65355	-6.0706	-0.442816	hsv1-miR-H7*
hsa-miR-1273e	0.9712	0.941642	0.07633	-6.0711	0.061181	hsa-miR-1273e
hsa-miR-3934	0.9987	0.99819	0.00237	-6.0743	0.001386	hsa-miR-3934
hsa-miR-361-5p	0.5999	0.460675	0.77501	-6.0909	0.25995	hsa-miR-361-5p
hsa-miR-342-3p	0.6068	0.468598	0.76089	-6.1019	0.296397	hsa-miR-342-3p
hsa-miR-34a	0.6149	0.477335	0.74552	-6.1138	0.253611	hsa-miR-34a
hsa-miR-3188	0.6197	0.482714	0.73614	-6.1209	0.511432	hsa-miR-3188
hsa-miR-1225-5p	0.6326	0.496268	0.71281	-6.1382	0.311571	hsa-miR-1225-5p
hsa-miR-451	0.633	0.498359	-0.70925	-6.1408	-0.277501	hsa-miR-451
hsa-miR-141	0.6411	0.506486	0.69549	-6.1508	0.459895	hsa-miR-141
hsa-miR-532-3p	0.6456	0.513619	0.68353	-6.1593	0.22276	hsa-miR-532-3p
hsa-miR-214	0.646	0.517397	-0.67724	-6.1637	-0.293679	hsa-miR-214
hsa-let-7g	0.6463	0.520772	0.67164	-6.1676	0.282117	hsa-let-7g	NA
hsa-miR-582-5p	0.6463	0.521324	0.67073	-6.1682	0.341563	hsa-miR-582-5p
hsa-miR-23b*	0.6488	0.525149	-0.66441	-6.1726	-0.414957	hsa-miR-23b*
hsa-miR-1238	0.6739	0.549183	0.62537	-6.1988	0.269697	hsa-miR-1238
hsa-miR-324-5p	0.6773	0.555305	0.61559	-6.2051	0.271982	hsa-miR-324-5p
hsa-miR-574-5p	0.6773	0.555697	0.61497	-6.2055	0.237736	hsa-miR-574-5p
hsa-miR-3653	0.6835	0.564498	-0.60102	-6.2144	-0.238685	hsa-miR-3653
hsa-miR-335	0.6835	0.566533	0.59781	-6.2164	0.31963	hsa-miR-335
hsa-miR-181a	0.6835	0.568318	0.59501	-6.2181	0.195399	hsa-miR-181a
dmr_3	0.7297	0.614806	0.52356	-6.2602	0.196056		#NAME?
hsa-miR-3127	0.895	0.821671	-0.23404	-6.2693	-0.15199	hsa-miR-3127
hsv2-miR-H22	0.895	0.823321	0.23183	-6.2699	0.121286	hsv2-miR-H22
hsa-miR-3196	0.7405	0.629017	-0.5023	-6.2718	-0.22941	hsa-miR-3196
hsa-miR-340	0.7405	0.631128	0.49916	-6.2734	0.16748	hsa-miR-340
hsa-miR-29b	0.7405	0.631284	-0.49893	-6.2736	-0.236111	hsa-miR-29b
hiv1-miR-H1	0.9062	0.840292	-0.20916	-6.2754	-0.146507	hiv1-miR-H1	NA
hsa-miR-423-5p	0.7405	0.634412	0.4943	-6.276	0.163821	hsa-miR-423-5p
hsa-miR-572	0.7405	0.635306	-0.49297	-6.2767	-0.2082	hsa-miR-572
hsa-miR-3911	0.7405	0.639168	-0.48727	-6.2797	-0.21035	hsa-miR-3911
hsa-miR-186	0.7405	0.640475	0.48534	-6.2807	0.201822	hsa-miR-186
hsv2-miR-H10	0.7405	0.642355	0.48257	-6.2821	0.228469	hsv2-miR-H10
hsa-miR-199a-3p	0.7498	0.652413	0.46783	-6.2895	0.216474	hsa-miR-199a-3p
hsa-miR-219-5p	0.9957	0.987491	0.01625	-6.2993	0.008239	hsa-miR-219-5p
hsa-miR-664*	0.7639	0.666804	0.44693	-6.2997	0.265662	hsa-miR-664*
hsa-miR-1202	0.7654	0.670817	0.44114	-6.3025	0.202293	hsa-miR-1202
hsa-miR-30d	0.7654	0.672402	-0.43886	-6.3036	-0.174514	hsa-miR-30d
hsa-miR-29a	0.7698	0.680471	-0.42727	-6.3089	-0.146991	hsa-miR-29a
dmr_6	0.7809	0.693854	0.4082	-6.3175	0.153939		#NAME?
hsa-miR-638	0.7809	0.695567	-0.40578	-6.3185	-0.174447	hsa-miR-638
hsa-miR-1234	0.7809	0.696762	0.40408	-6.3192	0.180095	hsa-miR-1234
hsa-miR-30b	0.7974	0.713659	-0.38028	-6.3293	-0.141121	hsa-miR-30b
hsa-miR-193a-5p	0.8038	0.722888	-0.36738	-6.3345	-0.180674	hsa-miR-193a-5p
hsa-miR-142-5p	0.8038	0.723822	0.36607	-6.335	0.132672	hsa-miR-142-5p
hsa-miR-494	0.8146	0.738069	0.3463	-6.3426	0.17778	hsa-miR-494
hsa-miR-222	0.8426	0.765804	-0.30822	-6.356	-0.200133	hsa-miR-222
hsa-miR-150	0.8797	0.801944	0.25933	-6.3711	0.112147	hsa-miR-150
hsa-miR-4313	0.8872	0.811253	0.24685	-6.3745	0.182037	hsa-miR-4313
hsa-miR-874	0.9063	0.843739	0.20363	-6.3851	0.071323	hsa-miR-874
hsa-miR-126	0.9233	0.866746	-0.17328	-6.3913	-0.069291	hsa-miR-126
hsa-miR-199b-5p	0.9233	0.86718	-0.17271	-6.3914	-0.078704	hsa-miR-199b-5p
hsa-miR-203	0.9396	0.887704	0.14579	-6.3961	0.089103	hsa-miR-203
hsa-let-7b	0.9603	0.909859	0.11686	-6.4003	0.040153	hsa-let-7b	NA
hsa-miR-1271	0.9614	0.913579	-0.11201	-6.4009	-0.048437	hsa-miR-1271
hsa-miR-598	0.9656	0.927319	-0.09414	-6.4029	-0.064523	hsa-miR-598
hsa-miR-3907	0.9656	0.929666	0.09109	-6.4032	0.035445	hsa-miR-3907
hsa-let-7e	0.9656	0.930919	0.08946	-6.4034	0.045508	hsa-let-7e	NA
hsa-miR-144*	0.9731	0.946177	0.06966	-6.4051	0.034466	hsa-miR-144*
hsa-miR-10b	0.9741	0.949836	-0.06492	-6.4054	-0.03229	hsa-miR-10b
hsa-miR-2861	0.9817	0.960036	-0.0517	-6.4063	-0.023948	hsa-miR-2861
hsa-miR-766	0.9851	0.967973	-0.04143	-6.4068	-0.015464	hsa-miR-766
hsa-miR-26b	0.9851	0.968788	0.04037	-6.4069	0.019468	hsa-miR-26b
hsa-miR-1915	0.9905	0.978124	-0.02829	-6.4073	-0.011767	hsa-miR-1915
hsa-miR-381	0.9905	0.979553	0.02644	-6.4074	0.025974	hsa-miR-381
hsa-miR-363	0.9987	0.99512	-0.00631	-6.4077	-0.002301	hsa-miR-363
hsa-miR-149	0.9987	0.998715	-0.00166	-6.4077	-0.000988	hsa-miR-149
bkv-miR-B1-3p	NA	NA	NA	NA	NA		--bkv-miR-B1-3p
bkv-miR-B1-5p	NA	NA	NA	NA	NA		--bkv-miR-B1-5p
Blank	NA	NA	NA	NA	NA		#NAME?
dmr_308	NA	NA	NA	NA	NA		#NAME?
dmr_316	NA	NA	NA	NA	NA		#NAME?
ebv-miR-BART1-3p	NA	NA	NA	NA	NA	ebv-miR-BART1-3p	NA
ebv-miR-BART1-5p	NA	NA	NA	NA	NA	ebv-miR-BART1-5p	NA
ebv-miR-BART10	NA	NA	NA	NA	NA	ebv-miR-BART10	NA
ebv-miR-BART10*	NA	NA	NA	NA	NA	ebv-miR-BART10*	NA
ebv-miR-BART11-3p	NA	NA	NA	NA	NA	ebv-miR-BART11-3p	NA
ebv-miR-BART11-5p	NA	NA	NA	NA	NA	ebv-miR-BART11-5p	NA
ebv-miR-BART13*	NA	NA	NA	NA	NA	ebv-miR-BART13*	NA
ebv-miR-BART14	NA	NA	NA	NA	NA	ebv-miR-BART14	NA
ebv-miR-BART14*	NA	NA	NA	NA	NA	ebv-miR-BART14*	NA
ebv-miR-BART15	NA	NA	NA	NA	NA	ebv-miR-BART15	NA
ebv-miR-BART16	NA	NA	NA	NA	NA	ebv-miR-BART16	NA
ebv-miR-BART17-3p	NA	NA	NA	NA	NA	ebv-miR-BART17-3p	NA
ebv-miR-BART17-5p	NA	NA	NA	NA	NA	ebv-miR-BART17-5p	NA
ebv-miR-BART18-3p	NA	NA	NA	NA	NA	ebv-miR-BART18-3p	NA
ebv-miR-BART18-5p	NA	NA	NA	NA	NA	ebv-miR-BART18-5p	NA
ebv-miR-BART19-3p	NA	NA	NA	NA	NA	ebv-miR-BART19-3p	NA
ebv-miR-BART19-5p	NA	NA	NA	NA	NA	ebv-miR-BART19-5p	NA
ebv-miR-BART2-3p	NA	NA	NA	NA	NA	ebv-miR-BART2-3p	NA
ebv-miR-BART2-5p	NA	NA	NA	NA	NA	ebv-miR-BART2-5p	NA
ebv-miR-BART20-3p	NA	NA	NA	NA	NA	ebv-miR-BART20-3p	NA
ebv-miR-BART20-5p	NA	NA	NA	NA	NA	ebv-miR-BART20-5p	NA
ebv-miR-BART21-3p	NA	NA	NA	NA	NA	ebv-miR-BART21-3p	NA
ebv-miR-BART21-5p	NA	NA	NA	NA	NA	ebv-miR-BART21-5p	NA
ebv-miR-BART22	NA	NA	NA	NA	NA	ebv-miR-BART22	NA
ebv-miR-BART3	NA	NA	NA	NA	NA	ebv-miR-BART3	NA
ebv-miR-BART3*	NA	NA	NA	NA	NA	ebv-miR-BART3*	NA
ebv-miR-BART4	NA	NA	NA	NA	NA	ebv-miR-BART4	NA
ebv-miR-BART4*	NA	NA	NA	NA	NA	ebv-miR-BART4*	NA
ebv-miR-BART5	NA	NA	NA	NA	NA	ebv-miR-BART5	NA
ebv-miR-BART5*	NA	NA	NA	NA	NA	ebv-miR-BART5*	NA
ebv-miR-BART6-3p	NA	NA	NA	NA	NA	ebv-miR-BART6-3p	NA
ebv-miR-BART6-5p	NA	NA	NA	NA	NA	ebv-miR-BART6-5p	NA
ebv-miR-BART7	NA	NA	NA	NA	NA	ebv-miR-BART7	NA
ebv-miR-BART7*	NA	NA	NA	NA	NA	ebv-miR-BART7*	NA
ebv-miR-BART8	NA	NA	NA	NA	NA	ebv-miR-BART8	NA
ebv-miR-BART8*	NA	NA	NA	NA	NA	ebv-miR-BART8*	NA
ebv-miR-BART9	NA	NA	NA	NA	NA	ebv-miR-BART9	NA
ebv-miR-BART9*	NA	NA	NA	NA	NA	ebv-miR-BART9*	NA
ebv-miR-BHRF1-1	NA	NA	NA	NA	NA	ebv-miR-BHRF1-1	NA
ebv-miR-BHRF1-2	NA	NA	NA	NA	NA	ebv-miR-BHRF1-2	NA
ebv-miR-BHRF1-2*	NA	NA	NA	NA	NA	ebv-miR-BHRF1-2*	NA
ebv-miR-BHRF1-3	NA	NA	NA	NA	NA	ebv-miR-BHRF1-3	NA
hbv-miR-B20	NA	NA	NA	NA	NA	hbv-miR-B20	NA
hbv-miR-B4	NA	NA	NA	NA	NA	hbv-miR-B4	NA
hcmv-miR-UL112	NA	NA	NA	NA	NA	hcmv-miR-UL112	NA
hcmv-miR-UL148D	NA	NA	NA	NA	NA	hcmv-miR-UL148D	NA
hcmv-miR-UL22A	NA	NA	NA	NA	NA	hcmv-miR-UL22A	NA
hcmv-miR-UL22A*	NA	NA	NA	NA	NA	hcmv-miR-UL22A*	NA
hcmv-miR-UL36	NA	NA	NA	NA	NA	hcmv-miR-UL36	NA
hcmv-miR-UL36*	NA	NA	NA	NA	NA	hcmv-miR-UL36*	NA
hcmv-miR-UL70-5p	NA	NA	NA	NA	NA	hcmv-miR-UL70-5p	NA
hcmv-miR-US25-1	NA	NA	NA	NA	NA	hcmv-miR-US25-1	NA
hcmv-miR-US25-1*	NA	NA	NA	NA	NA	hcmv-miR-US25-1*	NA
hcmv-miR-US25-2-3p	NA	NA	NA	NA	NA	hcmv-miR-US25-2-3p	NA
hcmv-miR-US25-2-5p	NA	NA	NA	NA	NA	hcmv-miR-US25-2-5p	NA
hcmv-miR-US33-3p	NA	NA	NA	NA	NA	hcmv-miR-US33-3p	NA
hcmv-miR-US33-5p	NA	NA	NA	NA	NA	hcmv-miR-US33-5p	NA
hcmv-miR-US4	NA	NA	NA	NA	NA	hcmv-miR-US4	NA
hcmv-miR-US5-1	NA	NA	NA	NA	NA	hcmv-miR-US5-1	NA
hcmv-miR-US5-2	NA	NA	NA	NA	NA	hcmv-miR-US5-2	NA
hiv1-miR-N367	NA	NA	NA	NA	NA	hiv1-miR-N367	NA
hiv1-miR-TAR-3p	NA	NA	NA	NA	NA	hiv1-miR-TAR-3p	NA
hiv1-miR-TAR-5p	NA	NA	NA	NA	NA	hiv1-miR-TAR-5p	NA
hsa-let-7a*	NA	NA	NA	NA	NA	hsa-let-7a*	NA
hsa-let-7b*	NA	NA	NA	NA	NA	hsa-let-7b*	NA
hsa-let-7c*	NA	NA	NA	NA	NA	hsa-let-7c*	NA
hsa-let-7d*	NA	NA	NA	NA	NA	hsa-let-7d*	NA
hsa-let-7e*	NA	NA	NA	NA	NA	hsa-let-7e*	NA
hsa-let-7f-1*	NA	NA	NA	NA	NA	hsa-let-7f-1*	NA
hsa-let-7f-2*	NA	NA	NA	NA	NA	hsa-let-7f-2*	NA
hsa-let-7g*	NA	NA	NA	NA	NA	hsa-let-7g*	NA
hsa-let-7i*	NA	NA	NA	NA	NA	hsa-let-7i*	NA
hsa-miR-100*	NA	NA	NA	NA	NA	hsa-miR-100*	NA
hsa-miR-101*	NA	NA	NA	NA	NA	hsa-miR-101*	NA
hsa-miR-103-2*	NA	NA	NA	NA	NA	hsa-miR-103-2*	NA
hsa-miR-103-as	NA	NA	NA	NA	NA	hsa-miR-103-as	NA
hsa-miR-105	NA	NA	NA	NA	NA	hsa-miR-105	NA
hsa-miR-105*	NA	NA	NA	NA	NA	hsa-miR-105*	NA
hsa-miR-106a*	NA	NA	NA	NA	NA	hsa-miR-106a*	NA
hsa-miR-106b*	NA	NA	NA	NA	NA	hsa-miR-106b*	NA
hsa-miR-10a*	NA	NA	NA	NA	NA	hsa-miR-10a*
hsa-miR-10b*	NA	NA	NA	NA	NA	hsa-miR-10b*
hsa-miR-1178	NA	NA	NA	NA	NA	hsa-miR-1178
hsa-miR-1179	NA	NA	NA	NA	NA	hsa-miR-1179
hsa-miR-1180	NA	NA	NA	NA	NA	hsa-miR-1180
hsa-miR-1182	NA	NA	NA	NA	NA	hsa-miR-1182
hsa-miR-1184	NA	NA	NA	NA	NA	hsa-miR-1184
hsa-miR-1185	NA	NA	NA	NA	NA	hsa-miR-1185
hsa-miR-1193	NA	NA	NA	NA	NA	hsa-miR-1193
hsa-miR-1197	NA	NA	NA	NA	NA	hsa-miR-1197
hsa-miR-1200	NA	NA	NA	NA	NA	hsa-miR-1200
hsa-miR-1203	NA	NA	NA	NA	NA	hsa-miR-1203
hsa-miR-1204	NA	NA	NA	NA	NA	hsa-miR-1204
hsa-miR-1205	NA	NA	NA	NA	NA	hsa-miR-1205
hsa-miR-1206	NA	NA	NA	NA	NA	hsa-miR-1206
hsa-miR-1207-3p	NA	NA	NA	NA	NA	hsa-miR-1207-3p
hsa-miR-1208	NA	NA	NA	NA	NA	hsa-miR-1208
hsa-miR-122	NA	NA	NA	NA	NA	hsa-miR-122
hsa-miR-122*	NA	NA	NA	NA	NA	hsa-miR-122*
hsa-miR-1224-3p	NA	NA	NA	NA	NA	hsa-miR-1224-3p
hsa-miR-1226	NA	NA	NA	NA	NA	hsa-miR-1226
hsa-miR-1226*	NA	NA	NA	NA	NA	hsa-miR-1226*
hsa-miR-1227	NA	NA	NA	NA	NA	hsa-miR-1227
hsa-miR-1228*	NA	NA	NA	NA	NA	hsa-miR-1228*
hsa-miR-1229	NA	NA	NA	NA	NA	hsa-miR-1229
hsa-miR-1231	NA	NA	NA	NA	NA	hsa-miR-1231
hsa-miR-1233	NA	NA	NA	NA	NA	hsa-miR-1233
hsa-miR-1236	NA	NA	NA	NA	NA	hsa-miR-1236
hsa-miR-1237	NA	NA	NA	NA	NA	hsa-miR-1237
hsa-miR-124	NA	NA	NA	NA	NA	hsa-miR-124
hsa-miR-124*	NA	NA	NA	NA	NA	hsa-miR-124*
hsa-miR-1243	NA	NA	NA	NA	NA	hsa-miR-1243
hsa-miR-1244	NA	NA	NA	NA	NA	hsa-miR-1244
hsa-miR-1245	NA	NA	NA	NA	NA	hsa-miR-1245
hsa-miR-1247	NA	NA	NA	NA	NA	hsa-miR-1247
hsa-miR-1248	NA	NA	NA	NA	NA	hsa-miR-1248
hsa-miR-1250	NA	NA	NA	NA	NA	hsa-miR-1250
hsa-miR-1251	NA	NA	NA	NA	NA	hsa-miR-1251
hsa-miR-1252	NA	NA	NA	NA	NA	hsa-miR-1252
hsa-miR-1253	NA	NA	NA	NA	NA	hsa-miR-1253
hsa-miR-1254	NA	NA	NA	NA	NA	hsa-miR-1254
hsa-miR-1255a	NA	NA	NA	NA	NA	hsa-miR-1255a
hsa-miR-1255b	NA	NA	NA	NA	NA	hsa-miR-1255b
hsa-miR-1256	NA	NA	NA	NA	NA	hsa-miR-1256
hsa-miR-1257	NA	NA	NA	NA	NA	hsa-miR-1257
hsa-miR-1258	NA	NA	NA	NA	NA	hsa-miR-1258
hsa-miR-125b-1*	NA	NA	NA	NA	NA	hsa-miR-125b-1*
hsa-miR-126*	NA	NA	NA	NA	NA	hsa-miR-126*
hsa-miR-1261	NA	NA	NA	NA	NA	hsa-miR-1261
hsa-miR-1262	NA	NA	NA	NA	NA	hsa-miR-1262
hsa-miR-1263	NA	NA	NA	NA	NA	hsa-miR-1263
hsa-miR-1264	NA	NA	NA	NA	NA	hsa-miR-1264
hsa-miR-1265	NA	NA	NA	NA	NA	hsa-miR-1265
hsa-miR-1266	NA	NA	NA	NA	NA	hsa-miR-1266
hsa-miR-1267	NA	NA	NA	NA	NA	hsa-miR-1267
hsa-miR-1269	NA	NA	NA	NA	NA	hsa-miR-1269
hsa-miR-127-5p	NA	NA	NA	NA	NA	hsa-miR-127-5p
hsa-miR-1270	NA	NA	NA	NA	NA	hsa-miR-1270
hsa-miR-1272	NA	NA	NA	NA	NA	hsa-miR-1272
hsa-miR-1273	NA	NA	NA	NA	NA	hsa-miR-1273
hsa-miR-1273c	NA	NA	NA	NA	NA	hsa-miR-1273c
hsa-miR-1273d	NA	NA	NA	NA	NA	hsa-miR-1273d
hsa-miR-1276	NA	NA	NA	NA	NA	hsa-miR-1276
hsa-miR-1277	NA	NA	NA	NA	NA	hsa-miR-1277
hsa-miR-1278	NA	NA	NA	NA	NA	hsa-miR-1278
hsa-miR-1279	NA	NA	NA	NA	NA	hsa-miR-1279
hsa-miR-1282	NA	NA	NA	NA	NA	hsa-miR-1282
hsa-miR-1283	NA	NA	NA	NA	NA	hsa-miR-1283
hsa-miR-1284	NA	NA	NA	NA	NA	hsa-miR-1284
hsa-miR-1285	NA	NA	NA	NA	NA	hsa-miR-1285
hsa-miR-1286	NA	NA	NA	NA	NA	hsa-miR-1286
hsa-miR-1287	NA	NA	NA	NA	NA	hsa-miR-1287
hsa-miR-1289	NA	NA	NA	NA	NA	hsa-miR-1289
hsa-miR-129-5p	NA	NA	NA	NA	NA	hsa-miR-129-5p
hsa-miR-1291	NA	NA	NA	NA	NA	hsa-miR-1291
hsa-miR-1292	NA	NA	NA	NA	NA	hsa-miR-1292
hsa-miR-1293	NA	NA	NA	NA	NA	hsa-miR-1293
hsa-miR-1294	NA	NA	NA	NA	NA	hsa-miR-1294
hsa-miR-1295	NA	NA	NA	NA	NA	hsa-miR-1295
hsa-miR-1296	NA	NA	NA	NA	NA	hsa-miR-1296
hsa-miR-1297	NA	NA	NA	NA	NA	hsa-miR-1297
hsa-miR-1298	NA	NA	NA	NA	NA	hsa-miR-1298
hsa-miR-1299	NA	NA	NA	NA	NA	hsa-miR-1299
hsa-miR-1301	NA	NA	NA	NA	NA	hsa-miR-1301
hsa-miR-1302	NA	NA	NA	NA	NA	hsa-miR-1302
hsa-miR-1303	NA	NA	NA	NA	NA	hsa-miR-1303
hsa-miR-1304	NA	NA	NA	NA	NA	hsa-miR-1304
hsa-miR-1306	NA	NA	NA	NA	NA	hsa-miR-1306
hsa-miR-1307	NA	NA	NA	NA	NA	hsa-miR-1307
hsa-miR-130a*	NA	NA	NA	NA	NA	hsa-miR-130a*
hsa-miR-130b*	NA	NA	NA	NA	NA	hsa-miR-130b*
hsa-miR-1321	NA	NA	NA	NA	NA	hsa-miR-1321
hsa-miR-1322	NA	NA	NA	NA	NA	hsa-miR-1322
hsa-miR-1323	NA	NA	NA	NA	NA	hsa-miR-1323
hsa-miR-1324	NA	NA	NA	NA	NA	hsa-miR-1324
hsa-miR-133a	NA	NA	NA	NA	NA	hsa-miR-133a
hsa-miR-135a	NA	NA	NA	NA	NA	hsa-miR-135a
hsa-miR-135b*	NA	NA	NA	NA	NA	hsa-miR-135b*
hsa-miR-137	NA	NA	NA	NA	NA	hsa-miR-137
hsa-miR-138	NA	NA	NA	NA	NA	hsa-miR-138
hsa-miR-138-1*	NA	NA	NA	NA	NA	hsa-miR-138-1*
hsa-miR-138-2*	NA	NA	NA	NA	NA	hsa-miR-138-2*
hsa-miR-1468	NA	NA	NA	NA	NA	hsa-miR-1468
hsa-miR-1469	NA	NA	NA	NA	NA	hsa-miR-1469
hsa-miR-146a*	NA	NA	NA	NA	NA	hsa-miR-146a*
hsa-miR-146b-3p	NA	NA	NA	NA	NA	hsa-miR-146b-3p
hsa-miR-147	NA	NA	NA	NA	NA	hsa-miR-147
hsa-miR-1470	NA	NA	NA	NA	NA	hsa-miR-1470
hsa-miR-147b	NA	NA	NA	NA	NA	hsa-miR-147b
hsa-miR-148a*	NA	NA	NA	NA	NA	hsa-miR-148a*
hsa-miR-148b*	NA	NA	NA	NA	NA	hsa-miR-148b*
hsa-miR-153	NA	NA	NA	NA	NA	hsa-miR-153
hsa-miR-1537	NA	NA	NA	NA	NA	hsa-miR-1537
hsa-miR-1538	NA	NA	NA	NA	NA	hsa-miR-1538
hsa-miR-1539	NA	NA	NA	NA	NA	hsa-miR-1539
hsa-miR-154*	NA	NA	NA	NA	NA	hsa-miR-154*
hsa-miR-155*	NA	NA	NA	NA	NA	hsa-miR-155*
hsa-miR-15a*	NA	NA	NA	NA	NA	hsa-miR-15a*
hsa-miR-15b*	NA	NA	NA	NA	NA	hsa-miR-15b*
hsa-miR-16-1*	NA	NA	NA	NA	NA	hsa-miR-16-1*
hsa-miR-181a*	NA	NA	NA	NA	NA	hsa-miR-181a*
hsa-miR-181a-2*	NA	NA	NA	NA	NA	hsa-miR-181a-2*
hsa-miR-182*	NA	NA	NA	NA	NA	hsa-miR-182*
hsa-miR-1825	NA	NA	NA	NA	NA	hsa-miR-1825
hsa-miR-1827	NA	NA	NA	NA	NA	hsa-miR-1827
hsa-miR-183*	NA	NA	NA	NA	NA	hsa-miR-183*
hsa-miR-184	NA	NA	NA	NA	NA	hsa-miR-184
hsa-miR-185*	NA	NA	NA	NA	NA	hsa-miR-185*
hsa-miR-186*	NA	NA	NA	NA	NA	hsa-miR-186*
hsa-miR-187	NA	NA	NA	NA	NA	hsa-miR-187
hsa-miR-187*	NA	NA	NA	NA	NA	hsa-miR-187*
hsa-miR-188-3p	NA	NA	NA	NA	NA	hsa-miR-188-3p
hsa-miR-18a*	NA	NA	NA	NA	NA	hsa-miR-18a*
hsa-miR-18b*	NA	NA	NA	NA	NA	hsa-miR-18b*
hsa-miR-190	NA	NA	NA	NA	NA	hsa-miR-190
hsa-miR-1908	NA	NA	NA	NA	NA	hsa-miR-1908
hsa-miR-1909	NA	NA	NA	NA	NA	hsa-miR-1909
hsa-miR-1909*	NA	NA	NA	NA	NA	hsa-miR-1909*
hsa-miR-190b	NA	NA	NA	NA	NA	hsa-miR-190b
hsa-miR-191	NA	NA	NA	NA	NA	hsa-miR-191
hsa-miR-1910	NA	NA	NA	NA	NA	hsa-miR-1910
hsa-miR-1911	NA	NA	NA	NA	NA	hsa-miR-1911
hsa-miR-1911*	NA	NA	NA	NA	NA	hsa-miR-1911*
hsa-miR-1912	NA	NA	NA	NA	NA	hsa-miR-1912
hsa-miR-1913	NA	NA	NA	NA	NA	hsa-miR-1913
hsa-miR-1914	NA	NA	NA	NA	NA	hsa-miR-1914
hsa-miR-1915*	NA	NA	NA	NA	NA	hsa-miR-1915*
hsa-miR-192*	NA	NA	NA	NA	NA	hsa-miR-192*
hsa-miR-194*	NA	NA	NA	NA	NA	hsa-miR-194*
hsa-miR-195*	NA	NA	NA	NA	NA	hsa-miR-195*
hsa-miR-196a*	NA	NA	NA	NA	NA	hsa-miR-196a*
hsa-miR-196b*	NA	NA	NA	NA	NA	hsa-miR-196b*
hsa-miR-1976	NA	NA	NA	NA	NA	hsa-miR-1976
hsa-miR-198	NA	NA	NA	NA	NA	hsa-miR-198
hsa-miR-19a*	NA	NA	NA	NA	NA	hsa-miR-19a*
hsa-miR-19b-2*	NA	NA	NA	NA	NA	hsa-miR-19b-2*
hsa-miR-200c*	NA	NA	NA	NA	NA	hsa-miR-200c*
hsa-miR-202	NA	NA	NA	NA	NA	hsa-miR-202
hsa-miR-202*	NA	NA	NA	NA	NA	hsa-miR-202*
hsa-miR-2052	NA	NA	NA	NA	NA	hsa-miR-2052
hsa-miR-2053	NA	NA	NA	NA	NA	hsa-miR-2053
hsa-miR-206	NA	NA	NA	NA	NA	hsa-miR-206
hsa-miR-208a	NA	NA	NA	NA	NA	hsa-miR-208a
hsa-miR-208b	NA	NA	NA	NA	NA	hsa-miR-208b
hsa-miR-20b*	NA	NA	NA	NA	NA	hsa-miR-20b*
hsa-miR-211	NA	NA	NA	NA	NA	hsa-miR-211
hsa-miR-2110	NA	NA	NA	NA	NA	hsa-miR-2110
hsa-miR-2113	NA	NA	NA	NA	NA	hsa-miR-2113
hsa-miR-2114	NA	NA	NA	NA	NA	hsa-miR-2114
hsa-miR-2114*	NA	NA	NA	NA	NA	hsa-miR-2114*
hsa-miR-2115	NA	NA	NA	NA	NA	hsa-miR-2115
hsa-miR-2115*	NA	NA	NA	NA	NA	hsa-miR-2115*
hsa-miR-2116	NA	NA	NA	NA	NA	hsa-miR-2116
hsa-miR-2116*	NA	NA	NA	NA	NA	hsa-miR-2116*
hsa-miR-2117	NA	NA	NA	NA	NA	hsa-miR-2117
hsa-miR-212	NA	NA	NA	NA	NA	hsa-miR-212
hsa-miR-214*	NA	NA	NA	NA	NA	hsa-miR-214*
hsa-miR-216a	NA	NA	NA	NA	NA	hsa-miR-216a
hsa-miR-216b	NA	NA	NA	NA	NA	hsa-miR-216b
hsa-miR-217	NA	NA	NA	NA	NA	hsa-miR-217
hsa-miR-218-1*	NA	NA	NA	NA	NA	hsa-miR-218-1*
hsa-miR-218-2*	NA	NA	NA	NA	NA	hsa-miR-218-2*
hsa-miR-219-1-3p	NA	NA	NA	NA	NA	hsa-miR-219-1-3p
hsa-miR-219-2-3p	NA	NA	NA	NA	NA	hsa-miR-219-2-3p
hsa-miR-222*	NA	NA	NA	NA	NA	hsa-miR-222*
hsa-miR-223*	NA	NA	NA	NA	NA	hsa-miR-223*
hsa-miR-2276	NA	NA	NA	NA	NA	hsa-miR-2276
hsa-miR-2277-3p	NA	NA	NA	NA	NA	hsa-miR-2277-3p
hsa-miR-2277-5p	NA	NA	NA	NA	NA	hsa-miR-2277-5p
hsa-miR-2278	NA	NA	NA	NA	NA	hsa-miR-2278
hsa-miR-2355-3p	NA	NA	NA	NA	NA	hsa-miR-2355-3p
hsa-miR-2355-5p	NA	NA	NA	NA	NA	hsa-miR-2355-5p
hsa-miR-23c	NA	NA	NA	NA	NA	hsa-miR-23c
hsa-miR-24-2*	NA	NA	NA	NA	NA	hsa-miR-24-2*
hsa-miR-25*	NA	NA	NA	NA	NA	hsa-miR-25*
hsa-miR-26a-1*	NA	NA	NA	NA	NA	hsa-miR-26a-1*
hsa-miR-26a-2*	NA	NA	NA	NA	NA	hsa-miR-26a-2*
hsa-miR-26b*	NA	NA	NA	NA	NA	hsa-miR-26b*
hsa-miR-27a*	NA	NA	NA	NA	NA	hsa-miR-27a*
hsa-miR-27b*	NA	NA	NA	NA	NA	hsa-miR-27b*
hsa-miR-2909	NA	NA	NA	NA	NA	hsa-miR-2909
hsa-miR-296-3p	NA	NA	NA	NA	NA	hsa-miR-296-3p
hsa-miR-297	NA	NA	NA	NA	NA	hsa-miR-297
hsa-miR-298	NA	NA	NA	NA	NA	hsa-miR-298
hsa-miR-299-3p	NA	NA	NA	NA	NA	hsa-miR-299-3p
hsa-miR-29a*	NA	NA	NA	NA	NA	hsa-miR-29a*
hsa-miR-29b-2*	NA	NA	NA	NA	NA	hsa-miR-29b-2*
hsa-miR-300	NA	NA	NA	NA	NA	hsa-miR-300
hsa-miR-301b	NA	NA	NA	NA	NA	hsa-miR-301b
hsa-miR-302a	NA	NA	NA	NA	NA	hsa-miR-302a
hsa-miR-302a*	NA	NA	NA	NA	NA	hsa-miR-302a*
hsa-miR-302b	NA	NA	NA	NA	NA	hsa-miR-302b
hsa-miR-302b*	NA	NA	NA	NA	NA	hsa-miR-302b*
hsa-miR-302c	NA	NA	NA	NA	NA	hsa-miR-302c
hsa-miR-302c*	NA	NA	NA	NA	NA	hsa-miR-302c*
hsa-miR-302d	NA	NA	NA	NA	NA	hsa-miR-302d
hsa-miR-302d*	NA	NA	NA	NA	NA	hsa-miR-302d*
hsa-miR-302e	NA	NA	NA	NA	NA	hsa-miR-302e
hsa-miR-302f	NA	NA	NA	NA	NA	hsa-miR-302f
hsa-miR-3065-3p	NA	NA	NA	NA	NA	hsa-miR-3065-3p
hsa-miR-3065-5p	NA	NA	NA	NA	NA	hsa-miR-3065-5p
hsa-miR-3074	NA	NA	NA	NA	NA	hsa-miR-3074
hsa-miR-30c-1*	NA	NA	NA	NA	NA	hsa-miR-30c-1*
hsa-miR-30c-2*	NA	NA	NA	NA	NA	hsa-miR-30c-2*
hsa-miR-30d*	NA	NA	NA	NA	NA	hsa-miR-30d*
hsa-miR-3115	NA	NA	NA	NA	NA	hsa-miR-3115
hsa-miR-3116	NA	NA	NA	NA	NA	hsa-miR-3116
hsa-miR-3117	NA	NA	NA	NA	NA	hsa-miR-3117
hsa-miR-3118	NA	NA	NA	NA	NA	hsa-miR-3118
hsa-miR-3119	NA	NA	NA	NA	NA	hsa-miR-3119
hsa-miR-3120	NA	NA	NA	NA	NA	hsa-miR-3120
hsa-miR-3121	NA	NA	NA	NA	NA	hsa-miR-3121
hsa-miR-3122	NA	NA	NA	NA	NA	hsa-miR-3122
hsa-miR-3123	NA	NA	NA	NA	NA	hsa-miR-3123
hsa-miR-3124	NA	NA	NA	NA	NA	hsa-miR-3124
hsa-miR-3126-3p	NA	NA	NA	NA	NA	hsa-miR-3126-3p
hsa-miR-3126-5p	NA	NA	NA	NA	NA	hsa-miR-3126-5p
hsa-miR-3128	NA	NA	NA	NA	NA	hsa-miR-3128
hsa-miR-3129	NA	NA	NA	NA	NA	hsa-miR-3129
hsa-miR-3130-3p	NA	NA	NA	NA	NA	hsa-miR-3130-3p
hsa-miR-3130-5p	NA	NA	NA	NA	NA	hsa-miR-3130-5p
hsa-miR-3131	NA	NA	NA	NA	NA	hsa-miR-3131
hsa-miR-3132	NA	NA	NA	NA	NA	hsa-miR-3132
hsa-miR-3133	NA	NA	NA	NA	NA	hsa-miR-3133
hsa-miR-3134	NA	NA	NA	NA	NA	hsa-miR-3134
hsa-miR-3135	NA	NA	NA	NA	NA	hsa-miR-3135
hsa-miR-3136	NA	NA	NA	NA	NA	hsa-miR-3136
hsa-miR-3138	NA	NA	NA	NA	NA	hsa-miR-3138
hsa-miR-3139	NA	NA	NA	NA	NA	hsa-miR-3139
hsa-miR-3140	NA	NA	NA	NA	NA	hsa-miR-3140
hsa-miR-3142	NA	NA	NA	NA	NA	hsa-miR-3142
hsa-miR-3143	NA	NA	NA	NA	NA	hsa-miR-3143
hsa-miR-3144-3p	NA	NA	NA	NA	NA	hsa-miR-3144-3p
hsa-miR-3144-5p	NA	NA	NA	NA	NA	hsa-miR-3144-5p
hsa-miR-3145	NA	NA	NA	NA	NA	hsa-miR-3145
hsa-miR-3146	NA	NA	NA	NA	NA	hsa-miR-3146
hsa-miR-3147	NA	NA	NA	NA	NA	hsa-miR-3147
hsa-miR-3148	NA	NA	NA	NA	NA	hsa-miR-3148
hsa-miR-3149	NA	NA	NA	NA	NA	hsa-miR-3149
hsa-miR-3150	NA	NA	NA	NA	NA	hsa-miR-3150
hsa-miR-3150b	NA	NA	NA	NA	NA	hsa-miR-3150b
hsa-miR-3151	NA	NA	NA	NA	NA	hsa-miR-3151
hsa-miR-3152	NA	NA	NA	NA	NA	hsa-miR-3152
hsa-miR-3153	NA	NA	NA	NA	NA	hsa-miR-3153
hsa-miR-3154	NA	NA	NA	NA	NA	hsa-miR-3154
hsa-miR-3155	NA	NA	NA	NA	NA	hsa-miR-3155
hsa-miR-3157	NA	NA	NA	NA	NA	hsa-miR-3157
hsa-miR-3158	NA	NA	NA	NA	NA	hsa-miR-3158
hsa-miR-3159	NA	NA	NA	NA	NA	hsa-miR-3159
hsa-miR-3160	NA	NA	NA	NA	NA	hsa-miR-3160
hsa-miR-3161	NA	NA	NA	NA	NA	hsa-miR-3161
hsa-miR-3163	NA	NA	NA	NA	NA	hsa-miR-3163
hsa-miR-3164	NA	NA	NA	NA	NA	hsa-miR-3164
hsa-miR-3165	NA	NA	NA	NA	NA	hsa-miR-3165
hsa-miR-3166	NA	NA	NA	NA	NA	hsa-miR-3166
hsa-miR-3167	NA	NA	NA	NA	NA	hsa-miR-3167
hsa-miR-3168	NA	NA	NA	NA	NA	hsa-miR-3168
hsa-miR-3169	NA	NA	NA	NA	NA	hsa-miR-3169
hsa-miR-3170	NA	NA	NA	NA	NA	hsa-miR-3170
hsa-miR-3171	NA	NA	NA	NA	NA	hsa-miR-3171
hsa-miR-3173	NA	NA	NA	NA	NA	hsa-miR-3173
hsa-miR-3174	NA	NA	NA	NA	NA	hsa-miR-3174
hsa-miR-3175	NA	NA	NA	NA	NA	hsa-miR-3175
hsa-miR-3176	NA	NA	NA	NA	NA	hsa-miR-3176
hsa-miR-3177	NA	NA	NA	NA	NA	hsa-miR-3177
hsa-miR-3178	NA	NA	NA	NA	NA	hsa-miR-3178
hsa-miR-3179	NA	NA	NA	NA	NA	hsa-miR-3179
hsa-miR-3180	NA	NA	NA	NA	NA	hsa-miR-3180
hsa-miR-3180-3p	NA	NA	NA	NA	NA	hsa-miR-3180-3p
hsa-miR-3180-5p	NA	NA	NA	NA	NA	hsa-miR-3180-5p
hsa-miR-3181	NA	NA	NA	NA	NA	hsa-miR-3181
hsa-miR-3182	NA	NA	NA	NA	NA	hsa-miR-3182
hsa-miR-3183	NA	NA	NA	NA	NA	hsa-miR-3183
hsa-miR-3184	NA	NA	NA	NA	NA	hsa-miR-3184
hsa-miR-3185	NA	NA	NA	NA	NA	hsa-miR-3185
hsa-miR-3186-3p	NA	NA	NA	NA	NA	hsa-miR-3186-3p
hsa-miR-3186-5p	NA	NA	NA	NA	NA	hsa-miR-3186-5p
hsa-miR-3187	NA	NA	NA	NA	NA	hsa-miR-3187
hsa-miR-3189	NA	NA	NA	NA	NA	hsa-miR-3189
hsa-miR-3190	NA	NA	NA	NA	NA	hsa-miR-3190
hsa-miR-3191	NA	NA	NA	NA	NA	hsa-miR-3191
hsa-miR-3192	NA	NA	NA	NA	NA	hsa-miR-3192
hsa-miR-3193	NA	NA	NA	NA	NA	hsa-miR-3193
hsa-miR-3194	NA	NA	NA	NA	NA	hsa-miR-3194
hsa-miR-3197	NA	NA	NA	NA	NA	hsa-miR-3197
hsa-miR-3199	NA	NA	NA	NA	NA	hsa-miR-3199
hsa-miR-32*	NA	NA	NA	NA	NA	hsa-miR-32*
hsa-miR-3200-3p	NA	NA	NA	NA	NA	hsa-miR-3200-3p
hsa-miR-3200-5p	NA	NA	NA	NA	NA	hsa-miR-3200-5p
hsa-miR-3201	NA	NA	NA	NA	NA	hsa-miR-3201
hsa-miR-3202	NA	NA	NA	NA	NA	hsa-miR-3202
hsa-miR-323-3p	NA	NA	NA	NA	NA	hsa-miR-323-3p
hsa-miR-323-5p	NA	NA	NA	NA	NA	hsa-miR-323-5p
hsa-miR-323b-3p	NA	NA	NA	NA	NA	hsa-miR-323b-3p
hsa-miR-323b-5p	NA	NA	NA	NA	NA	hsa-miR-323b-5p
hsa-miR-325	NA	NA	NA	NA	NA	hsa-miR-325
hsa-miR-326	NA	NA	NA	NA	NA	hsa-miR-326
hsa-miR-328	NA	NA	NA	NA	NA	hsa-miR-328
hsa-miR-329	NA	NA	NA	NA	NA	hsa-miR-329
hsa-miR-330-5p	NA	NA	NA	NA	NA	hsa-miR-330-5p
hsa-miR-331-5p	NA	NA	NA	NA	NA	hsa-miR-331-5p
hsa-miR-335*	NA	NA	NA	NA	NA	hsa-miR-335*
hsa-miR-337-3p	NA	NA	NA	NA	NA	hsa-miR-337-3p
hsa-miR-338-5p	NA	NA	NA	NA	NA	hsa-miR-338-5p
hsa-miR-339-5p	NA	NA	NA	NA	NA	hsa-miR-339-5p
hsa-miR-33a*	NA	NA	NA	NA	NA	hsa-miR-33a*
hsa-miR-33b	NA	NA	NA	NA	NA	hsa-miR-33b
hsa-miR-33b*	NA	NA	NA	NA	NA	hsa-miR-33b*
hsa-miR-340*	NA	NA	NA	NA	NA	hsa-miR-340*
hsa-miR-345	NA	NA	NA	NA	NA	hsa-miR-345
hsa-miR-346	NA	NA	NA	NA	NA	hsa-miR-346
hsa-miR-34b	NA	NA	NA	NA	NA	hsa-miR-34b
hsa-miR-34c-3p	NA	NA	NA	NA	NA	hsa-miR-34c-3p
hsa-miR-3605-3p	NA	NA	NA	NA	NA	hsa-miR-3605-3p
hsa-miR-3605-5p	NA	NA	NA	NA	NA	hsa-miR-3605-5p
hsa-miR-3606	NA	NA	NA	NA	NA	hsa-miR-3606
hsa-miR-3607-3p	NA	NA	NA	NA	NA	hsa-miR-3607-3p
hsa-miR-3607-5p	NA	NA	NA	NA	NA	hsa-miR-3607-5p
hsa-miR-3609	NA	NA	NA	NA	NA	hsa-miR-3609
hsa-miR-3611	NA	NA	NA	NA	NA	hsa-miR-3611
hsa-miR-3612	NA	NA	NA	NA	NA	hsa-miR-3612
hsa-miR-3613-3p	NA	NA	NA	NA	NA	hsa-miR-3613-3p
hsa-miR-3613-5p	NA	NA	NA	NA	NA	hsa-miR-3613-5p
hsa-miR-3614-3p	NA	NA	NA	NA	NA	hsa-miR-3614-3p
hsa-miR-3614-5p	NA	NA	NA	NA	NA	hsa-miR-3614-5p
hsa-miR-3615	NA	NA	NA	NA	NA	hsa-miR-3615
hsa-miR-3616-3p	NA	NA	NA	NA	NA	hsa-miR-3616-3p
hsa-miR-3616-5p	NA	NA	NA	NA	NA	hsa-miR-3616-5p
hsa-miR-3617	NA	NA	NA	NA	NA	hsa-miR-3617
hsa-miR-3618	NA	NA	NA	NA	NA	hsa-miR-3618
hsa-miR-3619	NA	NA	NA	NA	NA	hsa-miR-3619
hsa-miR-3620	NA	NA	NA	NA	NA	hsa-miR-3620
hsa-miR-3621	NA	NA	NA	NA	NA	hsa-miR-3621
hsa-miR-3622a-3p	NA	NA	NA	NA	NA	hsa-miR-3622a-3p
hsa-miR-3622a-5p	NA	NA	NA	NA	NA	hsa-miR-3622a-5p
hsa-miR-3622b-3p	NA	NA	NA	NA	NA	hsa-miR-3622b-3p
hsa-miR-3622b-5p	NA	NA	NA	NA	NA	hsa-miR-3622b-5p
hsa-miR-363*	NA	NA	NA	NA	NA	hsa-miR-363*
hsa-miR-3646	NA	NA	NA	NA	NA	hsa-miR-3646
hsa-miR-3647-3p	NA	NA	NA	NA	NA	hsa-miR-3647-3p
hsa-miR-3647-5p	NA	NA	NA	NA	NA	hsa-miR-3647-5p
hsa-miR-3649	NA	NA	NA	NA	NA	hsa-miR-3649
hsa-miR-365*	NA	NA	NA	NA	NA	hsa-miR-365*
hsa-miR-3650	NA	NA	NA	NA	NA	hsa-miR-3650
hsa-miR-3655	NA	NA	NA	NA	NA	hsa-miR-3655
hsa-miR-3657	NA	NA	NA	NA	NA	hsa-miR-3657
hsa-miR-3658	NA	NA	NA	NA	NA	hsa-miR-3658
hsa-miR-3659	NA	NA	NA	NA	NA	hsa-miR-3659
hsa-miR-3660	NA	NA	NA	NA	NA	hsa-miR-3660
hsa-miR-3661	NA	NA	NA	NA	NA	hsa-miR-3661
hsa-miR-3662	NA	NA	NA	NA	NA	hsa-miR-3662
hsa-miR-3663-5p	NA	NA	NA	NA	NA	hsa-miR-3663-5p
hsa-miR-3664	NA	NA	NA	NA	NA	hsa-miR-3664
hsa-miR-3666	NA	NA	NA	NA	NA	hsa-miR-3666
hsa-miR-3667-3p	NA	NA	NA	NA	NA	hsa-miR-3667-3p
hsa-miR-3667-5p	NA	NA	NA	NA	NA	hsa-miR-3667-5p
hsa-miR-3668	NA	NA	NA	NA	NA	hsa-miR-3668
hsa-miR-3669	NA	NA	NA	NA	NA	hsa-miR-3669
hsa-miR-367	NA	NA	NA	NA	NA	hsa-miR-367
hsa-miR-367*	NA	NA	NA	NA	NA	hsa-miR-367*
hsa-miR-3670	NA	NA	NA	NA	NA	hsa-miR-3670
hsa-miR-3671	NA	NA	NA	NA	NA	hsa-miR-3671
hsa-miR-3672	NA	NA	NA	NA	NA	hsa-miR-3672
hsa-miR-3673	NA	NA	NA	NA	NA	hsa-miR-3673
hsa-miR-3674	NA	NA	NA	NA	NA	hsa-miR-3674
hsa-miR-3675-3p	NA	NA	NA	NA	NA	hsa-miR-3675-3p
hsa-miR-3675-5p	NA	NA	NA	NA	NA	hsa-miR-3675-5p
hsa-miR-3677	NA	NA	NA	NA	NA	hsa-miR-3677
hsa-miR-3678-3p	NA	NA	NA	NA	NA	hsa-miR-3678-3p
hsa-miR-3678-5p	NA	NA	NA	NA	NA	hsa-miR-3678-5p
hsa-miR-3679-3p	NA	NA	NA	NA	NA	hsa-miR-3679-3p
hsa-miR-3680	NA	NA	NA	NA	NA	hsa-miR-3680
hsa-miR-3680*	NA	NA	NA	NA	NA	hsa-miR-3680*
hsa-miR-3681	NA	NA	NA	NA	NA	hsa-miR-3681
hsa-miR-3681*	NA	NA	NA	NA	NA	hsa-miR-3681*
hsa-miR-3682	NA	NA	NA	NA	NA	hsa-miR-3682
hsa-miR-3683	NA	NA	NA	NA	NA	hsa-miR-3683
hsa-miR-3684	NA	NA	NA	NA	NA	hsa-miR-3684
hsa-miR-3685	NA	NA	NA	NA	NA	hsa-miR-3685
hsa-miR-3686	NA	NA	NA	NA	NA	hsa-miR-3686
hsa-miR-3687	NA	NA	NA	NA	NA	hsa-miR-3687
hsa-miR-3688	NA	NA	NA	NA	NA	hsa-miR-3688
hsa-miR-3689a-3p	NA	NA	NA	NA	NA	hsa-miR-3689a-3p
hsa-miR-3689a-5p	NA	NA	NA	NA	NA	hsa-miR-3689a-5p
hsa-miR-3689b*	NA	NA	NA	NA	NA	hsa-miR-3689b*
hsa-miR-369-3p	NA	NA	NA	NA	NA	hsa-miR-369-3p
hsa-miR-369-5p	NA	NA	NA	NA	NA	hsa-miR-369-5p
hsa-miR-3690	NA	NA	NA	NA	NA	hsa-miR-3690
hsa-miR-3691	NA	NA	NA	NA	NA	hsa-miR-3691
hsa-miR-3692	NA	NA	NA	NA	NA	hsa-miR-3692
hsa-miR-3692*	NA	NA	NA	NA	NA	hsa-miR-3692*
hsa-miR-370	NA	NA	NA	NA	NA	hsa-miR-370
hsa-miR-371-3p	NA	NA	NA	NA	NA	hsa-miR-371-3p
hsa-miR-371-5p	NA	NA	NA	NA	NA	hsa-miR-371-5p
hsa-miR-3713	NA	NA	NA	NA	NA	hsa-miR-3713
hsa-miR-3714	NA	NA	NA	NA	NA	hsa-miR-3714
hsa-miR-372	NA	NA	NA	NA	NA	hsa-miR-372
hsa-miR-373	NA	NA	NA	NA	NA	hsa-miR-373
hsa-miR-373*	NA	NA	NA	NA	NA	hsa-miR-373*
hsa-miR-374a*	NA	NA	NA	NA	NA	hsa-miR-374a*
hsa-miR-374b*	NA	NA	NA	NA	NA	hsa-miR-374b*
hsa-miR-374c	NA	NA	NA	NA	NA	hsa-miR-374c
hsa-miR-376a*	NA	NA	NA	NA	NA	hsa-miR-376a*
hsa-miR-376b	NA	NA	NA	NA	NA	hsa-miR-376b
hsa-miR-377*	NA	NA	NA	NA	NA	hsa-miR-377*
hsa-miR-378c	NA	NA	NA	NA	NA	hsa-miR-378c
hsa-miR-379*	NA	NA	NA	NA	NA	hsa-miR-379*
hsa-miR-380	NA	NA	NA	NA	NA	hsa-miR-380
hsa-miR-380*	NA	NA	NA	NA	NA	hsa-miR-380*
hsa-miR-382	NA	NA	NA	NA	NA	hsa-miR-382
hsa-miR-383	NA	NA	NA	NA	NA	hsa-miR-383
hsa-miR-384	NA	NA	NA	NA	NA	hsa-miR-384
hsa-miR-3908	NA	NA	NA	NA	NA	hsa-miR-3908
hsa-miR-3909	NA	NA	NA	NA	NA	hsa-miR-3909
hsa-miR-3910	NA	NA	NA	NA	NA	hsa-miR-3910
hsa-miR-3912	NA	NA	NA	NA	NA	hsa-miR-3912
hsa-miR-3913	NA	NA	NA	NA	NA	hsa-miR-3913
hsa-miR-3914	NA	NA	NA	NA	NA	hsa-miR-3914
hsa-miR-3915	NA	NA	NA	NA	NA	hsa-miR-3915
hsa-miR-3916	NA	NA	NA	NA	NA	hsa-miR-3916
hsa-miR-3917	NA	NA	NA	NA	NA	hsa-miR-3917
hsa-miR-3918	NA	NA	NA	NA	NA	hsa-miR-3918
hsa-miR-3919	NA	NA	NA	NA	NA	hsa-miR-3919
hsa-miR-3920	NA	NA	NA	NA	NA	hsa-miR-3920
hsa-miR-3921	NA	NA	NA	NA	NA	hsa-miR-3921
hsa-miR-3922	NA	NA	NA	NA	NA	hsa-miR-3922
hsa-miR-3923	NA	NA	NA	NA	NA	hsa-miR-3923
hsa-miR-3924	NA	NA	NA	NA	NA	hsa-miR-3924
hsa-miR-3925	NA	NA	NA	NA	NA	hsa-miR-3925
hsa-miR-3927	NA	NA	NA	NA	NA	hsa-miR-3927
hsa-miR-3928	NA	NA	NA	NA	NA	hsa-miR-3928
hsa-miR-3929	NA	NA	NA	NA	NA	hsa-miR-3929
hsa-miR-3935	NA	NA	NA	NA	NA	hsa-miR-3935
hsa-miR-3936	NA	NA	NA	NA	NA	hsa-miR-3936
hsa-miR-3937	NA	NA	NA	NA	NA	hsa-miR-3937
hsa-miR-3938	NA	NA	NA	NA	NA	hsa-miR-3938
hsa-miR-3939	NA	NA	NA	NA	NA	hsa-miR-3939
hsa-miR-3940	NA	NA	NA	NA	NA	hsa-miR-3940
hsa-miR-3941	NA	NA	NA	NA	NA	hsa-miR-3941
hsa-miR-3942	NA	NA	NA	NA	NA	hsa-miR-3942
hsa-miR-3943	NA	NA	NA	NA	NA	hsa-miR-3943
hsa-miR-3944	NA	NA	NA	NA	NA	hsa-miR-3944
hsa-miR-3945	NA	NA	NA	NA	NA	hsa-miR-3945
hsa-miR-409-5p	NA	NA	NA	NA	NA	hsa-miR-409-5p
hsa-miR-410	NA	NA	NA	NA	NA	hsa-miR-410
hsa-miR-411	NA	NA	NA	NA	NA	hsa-miR-411
hsa-miR-411*	NA	NA	NA	NA	NA	hsa-miR-411*
hsa-miR-412	NA	NA	NA	NA	NA	hsa-miR-412
hsa-miR-421	NA	NA	NA	NA	NA	hsa-miR-421
hsa-miR-422a	NA	NA	NA	NA	NA	hsa-miR-422a
hsa-miR-424*	NA	NA	NA	NA	NA	hsa-miR-424*
hsa-miR-4251	NA	NA	NA	NA	NA	hsa-miR-4251
hsa-miR-4252	NA	NA	NA	NA	NA	hsa-miR-4252
hsa-miR-4253	NA	NA	NA	NA	NA	hsa-miR-4253
hsa-miR-4254	NA	NA	NA	NA	NA	hsa-miR-4254
hsa-miR-4255	NA	NA	NA	NA	NA	hsa-miR-4255
hsa-miR-4256	NA	NA	NA	NA	NA	hsa-miR-4256
hsa-miR-4258	NA	NA	NA	NA	NA	hsa-miR-4258
hsa-miR-4259	NA	NA	NA	NA	NA	hsa-miR-4259
hsa-miR-4260	NA	NA	NA	NA	NA	hsa-miR-4260
hsa-miR-4261	NA	NA	NA	NA	NA	hsa-miR-4261
hsa-miR-4262	NA	NA	NA	NA	NA	hsa-miR-4262
hsa-miR-4263	NA	NA	NA	NA	NA	hsa-miR-4263
hsa-miR-4264	NA	NA	NA	NA	NA	hsa-miR-4264
hsa-miR-4265	NA	NA	NA	NA	NA	hsa-miR-4265
hsa-miR-4266	NA	NA	NA	NA	NA	hsa-miR-4266
hsa-miR-4267	NA	NA	NA	NA	NA	hsa-miR-4267
hsa-miR-4268	NA	NA	NA	NA	NA	hsa-miR-4268
hsa-miR-4269	NA	NA	NA	NA	NA	hsa-miR-4269
hsa-miR-4272	NA	NA	NA	NA	NA	hsa-miR-4272
hsa-miR-4273	NA	NA	NA	NA	NA	hsa-miR-4273
hsa-miR-4274	NA	NA	NA	NA	NA	hsa-miR-4274
hsa-miR-4275	NA	NA	NA	NA	NA	hsa-miR-4275
hsa-miR-4276	NA	NA	NA	NA	NA	hsa-miR-4276
hsa-miR-4277	NA	NA	NA	NA	NA	hsa-miR-4277
hsa-miR-4278	NA	NA	NA	NA	NA	hsa-miR-4278
hsa-miR-4279	NA	NA	NA	NA	NA	hsa-miR-4279
hsa-miR-4280	NA	NA	NA	NA	NA	hsa-miR-4280
hsa-miR-4282	NA	NA	NA	NA	NA	hsa-miR-4282
hsa-miR-4283	NA	NA	NA	NA	NA	hsa-miR-4283
hsa-miR-4285	NA	NA	NA	NA	NA	hsa-miR-4285
hsa-miR-4287	NA	NA	NA	NA	NA	hsa-miR-4287
hsa-miR-4288	NA	NA	NA	NA	NA	hsa-miR-4288
hsa-miR-4289	NA	NA	NA	NA	NA	hsa-miR-4289
hsa-miR-4290	NA	NA	NA	NA	NA	hsa-miR-4290
hsa-miR-4292	NA	NA	NA	NA	NA	hsa-miR-4292
hsa-miR-4293	NA	NA	NA	NA	NA	hsa-miR-4293
hsa-miR-4294	NA	NA	NA	NA	NA	hsa-miR-4294
hsa-miR-4295	NA	NA	NA	NA	NA	hsa-miR-4295
hsa-miR-4296	NA	NA	NA	NA	NA	hsa-miR-4296
hsa-miR-4297	NA	NA	NA	NA	NA	hsa-miR-4297
hsa-miR-4300	NA	NA	NA	NA	NA	hsa-miR-4300
hsa-miR-4301	NA	NA	NA	NA	NA	hsa-miR-4301
hsa-miR-4302	NA	NA	NA	NA	NA	hsa-miR-4302
hsa-miR-4303	NA	NA	NA	NA	NA	hsa-miR-4303
hsa-miR-4304	NA	NA	NA	NA	NA	hsa-miR-4304
hsa-miR-4305	NA	NA	NA	NA	NA	hsa-miR-4305
hsa-miR-4307	NA	NA	NA	NA	NA	hsa-miR-4307
hsa-miR-4308	NA	NA	NA	NA	NA	hsa-miR-4308
hsa-miR-4309	NA	NA	NA	NA	NA	hsa-miR-4309
hsa-miR-431	NA	NA	NA	NA	NA	hsa-miR-431
hsa-miR-431*	NA	NA	NA	NA	NA	hsa-miR-431*
hsa-miR-4310	NA	NA	NA	NA	NA	hsa-miR-4310
hsa-miR-4311	NA	NA	NA	NA	NA	hsa-miR-4311
hsa-miR-4312	NA	NA	NA	NA	NA	hsa-miR-4312
hsa-miR-4314	NA	NA	NA	NA	NA	hsa-miR-4314
hsa-miR-4315	NA	NA	NA	NA	NA	hsa-miR-4315
hsa-miR-4316	NA	NA	NA	NA	NA	hsa-miR-4316
hsa-miR-4317	NA	NA	NA	NA	NA	hsa-miR-4317
hsa-miR-4318	NA	NA	NA	NA	NA	hsa-miR-4318
hsa-miR-4319	NA	NA	NA	NA	NA	hsa-miR-4319
hsa-miR-432	NA	NA	NA	NA	NA	hsa-miR-432
hsa-miR-432*	NA	NA	NA	NA	NA	hsa-miR-432*
hsa-miR-4320	NA	NA	NA	NA	NA	hsa-miR-4320
hsa-miR-4321	NA	NA	NA	NA	NA	hsa-miR-4321
hsa-miR-4322	NA	NA	NA	NA	NA	hsa-miR-4322
hsa-miR-4324	NA	NA	NA	NA	NA	hsa-miR-4324
hsa-miR-4325	NA	NA	NA	NA	NA	hsa-miR-4325
hsa-miR-4326	NA	NA	NA	NA	NA	hsa-miR-4326
hsa-miR-4328	NA	NA	NA	NA	NA	hsa-miR-4328
hsa-miR-4329	NA	NA	NA	NA	NA	hsa-miR-4329
hsa-miR-433	NA	NA	NA	NA	NA	hsa-miR-433
hsa-miR-4330	NA	NA	NA	NA	NA	hsa-miR-4330
hsa-miR-448	NA	NA	NA	NA	NA	hsa-miR-448
hsa-miR-449a	NA	NA	NA	NA	NA	hsa-miR-449a
hsa-miR-449b	NA	NA	NA	NA	NA	hsa-miR-449b
hsa-miR-449b*	NA	NA	NA	NA	NA	hsa-miR-449b*
hsa-miR-449c	NA	NA	NA	NA	NA	hsa-miR-449c
hsa-miR-449c*	NA	NA	NA	NA	NA	hsa-miR-449c*
hsa-miR-450a	NA	NA	NA	NA	NA	hsa-miR-450a
hsa-miR-450b-3p	NA	NA	NA	NA	NA	hsa-miR-450b-3p
hsa-miR-450b-5p	NA	NA	NA	NA	NA	hsa-miR-450b-5p
hsa-miR-452*	NA	NA	NA	NA	NA	hsa-miR-452*
hsa-miR-454*	NA	NA	NA	NA	NA	hsa-miR-454*
hsa-miR-466	NA	NA	NA	NA	NA	hsa-miR-466
hsa-miR-483-3p	NA	NA	NA	NA	NA	hsa-miR-483-3p
hsa-miR-485-3p	NA	NA	NA	NA	NA	hsa-miR-485-3p
hsa-miR-485-5p	NA	NA	NA	NA	NA	hsa-miR-485-5p
hsa-miR-486-3p	NA	NA	NA	NA	NA	hsa-miR-486-3p
hsa-miR-487a	NA	NA	NA	NA	NA	hsa-miR-487a
hsa-miR-488	NA	NA	NA	NA	NA	hsa-miR-488
hsa-miR-488*	NA	NA	NA	NA	NA	hsa-miR-488*
hsa-miR-489	NA	NA	NA	NA	NA	hsa-miR-489
hsa-miR-490-3p	NA	NA	NA	NA	NA	hsa-miR-490-3p
hsa-miR-490-5p	NA	NA	NA	NA	NA	hsa-miR-490-5p
hsa-miR-491-3p	NA	NA	NA	NA	NA	hsa-miR-491-3p
hsa-miR-491-5p	NA	NA	NA	NA	NA	hsa-miR-491-5p
hsa-miR-492	NA	NA	NA	NA	NA	hsa-miR-492
hsa-miR-493	NA	NA	NA	NA	NA	hsa-miR-493
hsa-miR-496	NA	NA	NA	NA	NA	hsa-miR-496
hsa-miR-497*	NA	NA	NA	NA	NA	hsa-miR-497*
hsa-miR-498	NA	NA	NA	NA	NA	hsa-miR-498
hsa-miR-499-3p	NA	NA	NA	NA	NA	hsa-miR-499-3p
hsa-miR-499-5p	NA	NA	NA	NA	NA	hsa-miR-499-5p
hsa-miR-500b	NA	NA	NA	NA	NA	hsa-miR-500b
hsa-miR-501-5p	NA	NA	NA	NA	NA	hsa-miR-501-5p
hsa-miR-503	NA	NA	NA	NA	NA	hsa-miR-503
hsa-miR-504	NA	NA	NA	NA	NA	hsa-miR-504
hsa-miR-506	NA	NA	NA	NA	NA	hsa-miR-506
hsa-miR-507	NA	NA	NA	NA	NA	hsa-miR-507
hsa-miR-508-3p	NA	NA	NA	NA	NA	hsa-miR-508-3p
hsa-miR-508-5p	NA	NA	NA	NA	NA	hsa-miR-508-5p
hsa-miR-509-3-5p	NA	NA	NA	NA	NA	hsa-miR-509-3-5p
hsa-miR-509-3p	NA	NA	NA	NA	NA	hsa-miR-509-3p
hsa-miR-509-5p	NA	NA	NA	NA	NA	hsa-miR-509-5p
hsa-miR-510	NA	NA	NA	NA	NA	hsa-miR-510
hsa-miR-511	NA	NA	NA	NA	NA	hsa-miR-511
hsa-miR-512-3p	NA	NA	NA	NA	NA	hsa-miR-512-3p
hsa-miR-512-5p	NA	NA	NA	NA	NA	hsa-miR-512-5p
hsa-miR-513a-3p	NA	NA	NA	NA	NA	hsa-miR-513a-3p
hsa-miR-513a-5p	NA	NA	NA	NA	NA	hsa-miR-513a-5p
hsa-miR-513b	NA	NA	NA	NA	NA	hsa-miR-513b
hsa-miR-513c	NA	NA	NA	NA	NA	hsa-miR-513c
hsa-miR-514	NA	NA	NA	NA	NA	hsa-miR-514
hsa-miR-514b-3p	NA	NA	NA	NA	NA	hsa-miR-514b-3p
hsa-miR-514b-5p	NA	NA	NA	NA	NA	hsa-miR-514b-5p
hsa-miR-515-3p	NA	NA	NA	NA	NA	hsa-miR-515-3p
hsa-miR-515-5p	NA	NA	NA	NA	NA	hsa-miR-515-5p
hsa-miR-516a-3p	NA	NA	NA	NA	NA	hsa-miR-516a-3p
hsa-miR-516a-5p	NA	NA	NA	NA	NA	hsa-miR-516a-5p
hsa-miR-516b	NA	NA	NA	NA	NA	hsa-miR-516b
hsa-miR-517*	NA	NA	NA	NA	NA	hsa-miR-517*
hsa-miR-517a	NA	NA	NA	NA	NA	hsa-miR-517a
hsa-miR-517b	NA	NA	NA	NA	NA	hsa-miR-517b
hsa-miR-517c	NA	NA	NA	NA	NA	hsa-miR-517c
hsa-miR-518a-3p	NA	NA	NA	NA	NA	hsa-miR-518a-3p
hsa-miR-518a-5p	NA	NA	NA	NA	NA	hsa-miR-518a-5p
hsa-miR-518b	NA	NA	NA	NA	NA	hsa-miR-518b
hsa-miR-518c	NA	NA	NA	NA	NA	hsa-miR-518c
hsa-miR-518c*	NA	NA	NA	NA	NA	hsa-miR-518c*
hsa-miR-518d-3p	NA	NA	NA	NA	NA	hsa-miR-518d-3p
hsa-miR-518e	NA	NA	NA	NA	NA	hsa-miR-518e
hsa-miR-518e*	NA	NA	NA	NA	NA	hsa-miR-518e*
hsa-miR-518f	NA	NA	NA	NA	NA	hsa-miR-518f
hsa-miR-518f*	NA	NA	NA	NA	NA	hsa-miR-518f*
hsa-miR-519b-3p	NA	NA	NA	NA	NA	hsa-miR-519b-3p
hsa-miR-519c-3p	NA	NA	NA	NA	NA	hsa-miR-519c-3p
hsa-miR-519d	NA	NA	NA	NA	NA	hsa-miR-519d
hsa-miR-519e	NA	NA	NA	NA	NA	hsa-miR-519e
hsa-miR-519e*	NA	NA	NA	NA	NA	hsa-miR-519e*
hsa-miR-520a-3p	NA	NA	NA	NA	NA	hsa-miR-520a-3p
hsa-miR-520a-5p	NA	NA	NA	NA	NA	hsa-miR-520a-5p
hsa-miR-520b	NA	NA	NA	NA	NA	hsa-miR-520b
hsa-miR-520c-3p	NA	NA	NA	NA	NA	hsa-miR-520c-3p
hsa-miR-520d-3p	NA	NA	NA	NA	NA	hsa-miR-520d-3p
hsa-miR-520e	NA	NA	NA	NA	NA	hsa-miR-520e
hsa-miR-520f	NA	NA	NA	NA	NA	hsa-miR-520f
hsa-miR-520g	NA	NA	NA	NA	NA	hsa-miR-520g
hsa-miR-520h	NA	NA	NA	NA	NA	hsa-miR-520h
hsa-miR-521	NA	NA	NA	NA	NA	hsa-miR-521
hsa-miR-522	NA	NA	NA	NA	NA	hsa-miR-522
hsa-miR-523	NA	NA	NA	NA	NA	hsa-miR-523
hsa-miR-524-3p	NA	NA	NA	NA	NA	hsa-miR-524-3p
hsa-miR-525-3p	NA	NA	NA	NA	NA	hsa-miR-525-3p
hsa-miR-525-5p	NA	NA	NA	NA	NA	hsa-miR-525-5p
hsa-miR-526b	NA	NA	NA	NA	NA	hsa-miR-526b
hsa-miR-526b*	NA	NA	NA	NA	NA	hsa-miR-526b*
hsa-miR-539	NA	NA	NA	NA	NA	hsa-miR-539
hsa-miR-541	NA	NA	NA	NA	NA	hsa-miR-541
hsa-miR-541*	NA	NA	NA	NA	NA	hsa-miR-541*
hsa-miR-542-3p	NA	NA	NA	NA	NA	hsa-miR-542-3p
hsa-miR-542-5p	NA	NA	NA	NA	NA	hsa-miR-542-5p
hsa-miR-543	NA	NA	NA	NA	NA	hsa-miR-543
hsa-miR-544	NA	NA	NA	NA	NA	hsa-miR-544
hsa-miR-544b	NA	NA	NA	NA	NA	hsa-miR-544b
hsa-miR-545	NA	NA	NA	NA	NA	hsa-miR-545
hsa-miR-545*	NA	NA	NA	NA	NA	hsa-miR-545*
hsa-miR-548a-3p	NA	NA	NA	NA	NA	hsa-miR-548a-3p
hsa-miR-548a-5p	NA	NA	NA	NA	NA	hsa-miR-548a-5p
hsa-miR-548aa	NA	NA	NA	NA	NA	hsa-miR-548aa
hsa-miR-548b-3p	NA	NA	NA	NA	NA	hsa-miR-548b-3p
hsa-miR-548b-5p	NA	NA	NA	NA	NA	hsa-miR-548b-5p
hsa-miR-548c-3p	NA	NA	NA	NA	NA	hsa-miR-548c-3p
hsa-miR-548c-5p	NA	NA	NA	NA	NA	hsa-miR-548c-5p
hsa-miR-548d-3p	NA	NA	NA	NA	NA	hsa-miR-548d-3p
hsa-miR-548d-5p	NA	NA	NA	NA	NA	hsa-miR-548d-5p
hsa-miR-548e	NA	NA	NA	NA	NA	hsa-miR-548e
hsa-miR-548f	NA	NA	NA	NA	NA	hsa-miR-548f
hsa-miR-548g	NA	NA	NA	NA	NA	hsa-miR-548g
hsa-miR-548h	NA	NA	NA	NA	NA	hsa-miR-548h
hsa-miR-548i	NA	NA	NA	NA	NA	hsa-miR-548i
hsa-miR-548j	NA	NA	NA	NA	NA	hsa-miR-548j
hsa-miR-548k	NA	NA	NA	NA	NA	hsa-miR-548k
hsa-miR-548l	NA	NA	NA	NA	NA	hsa-miR-548l
hsa-miR-548m	NA	NA	NA	NA	NA	hsa-miR-548m
hsa-miR-548n	NA	NA	NA	NA	NA	hsa-miR-548n
hsa-miR-548o	NA	NA	NA	NA	NA	hsa-miR-548o
hsa-miR-548p	NA	NA	NA	NA	NA	hsa-miR-548p
hsa-miR-548q	NA	NA	NA	NA	NA	hsa-miR-548q
hsa-miR-548s	NA	NA	NA	NA	NA	hsa-miR-548s
hsa-miR-548t	NA	NA	NA	NA	NA	hsa-miR-548t
hsa-miR-548u	NA	NA	NA	NA	NA	hsa-miR-548u
hsa-miR-548v	NA	NA	NA	NA	NA	hsa-miR-548v
hsa-miR-548w	NA	NA	NA	NA	NA	hsa-miR-548w
hsa-miR-548x	NA	NA	NA	NA	NA	hsa-miR-548x
hsa-miR-548y	NA	NA	NA	NA	NA	hsa-miR-548y
hsa-miR-548z	NA	NA	NA	NA	NA	hsa-miR-548z
hsa-miR-549	NA	NA	NA	NA	NA	hsa-miR-549
hsa-miR-550a	NA	NA	NA	NA	NA	hsa-miR-550a
hsa-miR-550a*	NA	NA	NA	NA	NA	hsa-miR-550a*
hsa-miR-550b	NA	NA	NA	NA	NA	hsa-miR-550b
hsa-miR-551a	NA	NA	NA	NA	NA	hsa-miR-551a
hsa-miR-551b*	NA	NA	NA	NA	NA	hsa-miR-551b*
hsa-miR-552	NA	NA	NA	NA	NA	hsa-miR-552
hsa-miR-553	NA	NA	NA	NA	NA	hsa-miR-553
hsa-miR-554	NA	NA	NA	NA	NA	hsa-miR-554
hsa-miR-555	NA	NA	NA	NA	NA	hsa-miR-555
hsa-miR-556-3p	NA	NA	NA	NA	NA	hsa-miR-556-3p
hsa-miR-556-5p	NA	NA	NA	NA	NA	hsa-miR-556-5p
hsa-miR-557	NA	NA	NA	NA	NA	hsa-miR-557
hsa-miR-558	NA	NA	NA	NA	NA	hsa-miR-558
hsa-miR-559	NA	NA	NA	NA	NA	hsa-miR-559
hsa-miR-561	NA	NA	NA	NA	NA	hsa-miR-561
hsa-miR-562	NA	NA	NA	NA	NA	hsa-miR-562
hsa-miR-563	NA	NA	NA	NA	NA	hsa-miR-563
hsa-miR-564	NA	NA	NA	NA	NA	hsa-miR-564
hsa-miR-566	NA	NA	NA	NA	NA	hsa-miR-566
hsa-miR-567	NA	NA	NA	NA	NA	hsa-miR-567
hsa-miR-568	NA	NA	NA	NA	NA	hsa-miR-568
hsa-miR-569	NA	NA	NA	NA	NA	hsa-miR-569
hsa-miR-570	NA	NA	NA	NA	NA	hsa-miR-570
hsa-miR-571	NA	NA	NA	NA	NA	hsa-miR-571
hsa-miR-573	NA	NA	NA	NA	NA	hsa-miR-573
hsa-miR-576-3p	NA	NA	NA	NA	NA	hsa-miR-576-3p
hsa-miR-576-5p	NA	NA	NA	NA	NA	hsa-miR-576-5p
hsa-miR-577	NA	NA	NA	NA	NA	hsa-miR-577
hsa-miR-578	NA	NA	NA	NA	NA	hsa-miR-578
hsa-miR-579	NA	NA	NA	NA	NA	hsa-miR-579
hsa-miR-580	NA	NA	NA	NA	NA	hsa-miR-580
hsa-miR-581	NA	NA	NA	NA	NA	hsa-miR-581
hsa-miR-582-3p	NA	NA	NA	NA	NA	hsa-miR-582-3p
hsa-miR-583	NA	NA	NA	NA	NA	hsa-miR-583
hsa-miR-585	NA	NA	NA	NA	NA	hsa-miR-585
hsa-miR-586	NA	NA	NA	NA	NA	hsa-miR-586
hsa-miR-587	NA	NA	NA	NA	NA	hsa-miR-587
hsa-miR-588	NA	NA	NA	NA	NA	hsa-miR-588
hsa-miR-589	NA	NA	NA	NA	NA	hsa-miR-589
hsa-miR-589*	NA	NA	NA	NA	NA	hsa-miR-589*
hsa-miR-590-3p	NA	NA	NA	NA	NA	hsa-miR-590-3p
hsa-miR-591	NA	NA	NA	NA	NA	hsa-miR-591
hsa-miR-592	NA	NA	NA	NA	NA	hsa-miR-592
hsa-miR-593	NA	NA	NA	NA	NA	hsa-miR-593
hsa-miR-593*	NA	NA	NA	NA	NA	hsa-miR-593*
hsa-miR-595	NA	NA	NA	NA	NA	hsa-miR-595
hsa-miR-596	NA	NA	NA	NA	NA	hsa-miR-596
hsa-miR-597	NA	NA	NA	NA	NA	hsa-miR-597
hsa-miR-599	NA	NA	NA	NA	NA	hsa-miR-599
hsa-miR-600	NA	NA	NA	NA	NA	hsa-miR-600
hsa-miR-601	NA	NA	NA	NA	NA	hsa-miR-601
hsa-miR-602	NA	NA	NA	NA	NA	hsa-miR-602
hsa-miR-603	NA	NA	NA	NA	NA	hsa-miR-603
hsa-miR-604	NA	NA	NA	NA	NA	hsa-miR-604
hsa-miR-605	NA	NA	NA	NA	NA	hsa-miR-605
hsa-miR-606	NA	NA	NA	NA	NA	hsa-miR-606
hsa-miR-607	NA	NA	NA	NA	NA	hsa-miR-607
hsa-miR-608	NA	NA	NA	NA	NA	hsa-miR-608
hsa-miR-609	NA	NA	NA	NA	NA	hsa-miR-609
hsa-miR-610	NA	NA	NA	NA	NA	hsa-miR-610
hsa-miR-611	NA	NA	NA	NA	NA	hsa-miR-611
hsa-miR-612	NA	NA	NA	NA	NA	hsa-miR-612
hsa-miR-613	NA	NA	NA	NA	NA	hsa-miR-613
hsa-miR-614	NA	NA	NA	NA	NA	hsa-miR-614
hsa-miR-615-3p	NA	NA	NA	NA	NA	hsa-miR-615-3p
hsa-miR-615-5p	NA	NA	NA	NA	NA	hsa-miR-615-5p
hsa-miR-616	NA	NA	NA	NA	NA	hsa-miR-616
hsa-miR-616*	NA	NA	NA	NA	NA	hsa-miR-616*
hsa-miR-617	NA	NA	NA	NA	NA	hsa-miR-617
hsa-miR-618	NA	NA	NA	NA	NA	hsa-miR-618
hsa-miR-619	NA	NA	NA	NA	NA	hsa-miR-619
hsa-miR-620	NA	NA	NA	NA	NA	hsa-miR-620
hsa-miR-621	NA	NA	NA	NA	NA	hsa-miR-621
hsa-miR-622	NA	NA	NA	NA	NA	hsa-miR-622
hsa-miR-623	NA	NA	NA	NA	NA	hsa-miR-623
hsa-miR-624	NA	NA	NA	NA	NA	hsa-miR-624
hsa-miR-624*	NA	NA	NA	NA	NA	hsa-miR-624*
hsa-miR-625*	NA	NA	NA	NA	NA	hsa-miR-625*
hsa-miR-626	NA	NA	NA	NA	NA	hsa-miR-626
hsa-miR-628-3p	NA	NA	NA	NA	NA	hsa-miR-628-3p
hsa-miR-628-5p	NA	NA	NA	NA	NA	hsa-miR-628-5p
hsa-miR-629	NA	NA	NA	NA	NA	hsa-miR-629
hsa-miR-631	NA	NA	NA	NA	NA	hsa-miR-631
hsa-miR-632	NA	NA	NA	NA	NA	hsa-miR-632
hsa-miR-633	NA	NA	NA	NA	NA	hsa-miR-633
hsa-miR-634	NA	NA	NA	NA	NA	hsa-miR-634
hsa-miR-635	NA	NA	NA	NA	NA	hsa-miR-635
hsa-miR-636	NA	NA	NA	NA	NA	hsa-miR-636
hsa-miR-637	NA	NA	NA	NA	NA	hsa-miR-637
hsa-miR-639	NA	NA	NA	NA	NA	hsa-miR-639
hsa-miR-640	NA	NA	NA	NA	NA	hsa-miR-640
hsa-miR-641	NA	NA	NA	NA	NA	hsa-miR-641
hsa-miR-642a	NA	NA	NA	NA	NA	hsa-miR-642a
hsa-miR-643	NA	NA	NA	NA	NA	hsa-miR-643
hsa-miR-644	NA	NA	NA	NA	NA	hsa-miR-644
hsa-miR-645	NA	NA	NA	NA	NA	hsa-miR-645
hsa-miR-646	NA	NA	NA	NA	NA	hsa-miR-646
hsa-miR-647	NA	NA	NA	NA	NA	hsa-miR-647
hsa-miR-648	NA	NA	NA	NA	NA	hsa-miR-648
hsa-miR-649	NA	NA	NA	NA	NA	hsa-miR-649
hsa-miR-650	NA	NA	NA	NA	NA	hsa-miR-650
hsa-miR-651	NA	NA	NA	NA	NA	hsa-miR-651
hsa-miR-653	NA	NA	NA	NA	NA	hsa-miR-653
hsa-miR-654-5p	NA	NA	NA	NA	NA	hsa-miR-654-5p
hsa-miR-655	NA	NA	NA	NA	NA	hsa-miR-655
hsa-miR-656	NA	NA	NA	NA	NA	hsa-miR-656
hsa-miR-657	NA	NA	NA	NA	NA	hsa-miR-657
hsa-miR-658	NA	NA	NA	NA	NA	hsa-miR-658
hsa-miR-659	NA	NA	NA	NA	NA	hsa-miR-659
hsa-miR-661	NA	NA	NA	NA	NA	hsa-miR-661
hsa-miR-662	NA	NA	NA	NA	NA	hsa-miR-662
hsa-miR-663b	NA	NA	NA	NA	NA	hsa-miR-663b
hsa-miR-664	NA	NA	NA	NA	NA	hsa-miR-664
hsa-miR-665	NA	NA	NA	NA	NA	hsa-miR-665
hsa-miR-668	NA	NA	NA	NA	NA	hsa-miR-668
hsa-miR-670	NA	NA	NA	NA	NA	hsa-miR-670
hsa-miR-671-3p	NA	NA	NA	NA	NA	hsa-miR-671-3p
hsa-miR-675	NA	NA	NA	NA	NA	hsa-miR-675
hsa-miR-675*	NA	NA	NA	NA	NA	hsa-miR-675*
hsa-miR-676	NA	NA	NA	NA	NA	hsa-miR-676
hsa-miR-676*	NA	NA	NA	NA	NA	hsa-miR-676*
hsa-miR-7-2*	NA	NA	NA	NA	NA	hsa-miR-7-2*
hsa-miR-708	NA	NA	NA	NA	NA	hsa-miR-708
hsa-miR-708*	NA	NA	NA	NA	NA	hsa-miR-708*
hsa-miR-711	NA	NA	NA	NA	NA	hsa-miR-711
hsa-miR-744*	NA	NA	NA	NA	NA	hsa-miR-744*
hsa-miR-758	NA	NA	NA	NA	NA	hsa-miR-758
hsa-miR-759	NA	NA	NA	NA	NA	hsa-miR-759
hsa-miR-760	NA	NA	NA	NA	NA	hsa-miR-760
hsa-miR-761	NA	NA	NA	NA	NA	hsa-miR-761
hsa-miR-764	NA	NA	NA	NA	NA	hsa-miR-764
hsa-miR-767-3p	NA	NA	NA	NA	NA	hsa-miR-767-3p
hsa-miR-767-5p	NA	NA	NA	NA	NA	hsa-miR-767-5p
hsa-miR-769-3p	NA	NA	NA	NA	NA	hsa-miR-769-3p
hsa-miR-770-5p	NA	NA	NA	NA	NA	hsa-miR-770-5p
hsa-miR-802	NA	NA	NA	NA	NA	hsa-miR-802
hsa-miR-873	NA	NA	NA	NA	NA	hsa-miR-873
hsa-miR-875-3p	NA	NA	NA	NA	NA	hsa-miR-875-3p
hsa-miR-875-5p	NA	NA	NA	NA	NA	hsa-miR-875-5p
hsa-miR-876-3p	NA	NA	NA	NA	NA	hsa-miR-876-3p
hsa-miR-876-5p	NA	NA	NA	NA	NA	hsa-miR-876-5p
hsa-miR-877	NA	NA	NA	NA	NA	hsa-miR-877
hsa-miR-877*	NA	NA	NA	NA	NA	hsa-miR-877*
hsa-miR-885-3p	NA	NA	NA	NA	NA	hsa-miR-885-3p
hsa-miR-885-5p	NA	NA	NA	NA	NA	hsa-miR-885-5p
hsa-miR-887	NA	NA	NA	NA	NA	hsa-miR-887
hsa-miR-888	NA	NA	NA	NA	NA	hsa-miR-888
hsa-miR-888*	NA	NA	NA	NA	NA	hsa-miR-888*
hsa-miR-889	NA	NA	NA	NA	NA	hsa-miR-889
hsa-miR-890	NA	NA	NA	NA	NA	hsa-miR-890
hsa-miR-891a	NA	NA	NA	NA	NA	hsa-miR-891a
hsa-miR-891b	NA	NA	NA	NA	NA	hsa-miR-891b
hsa-miR-892a	NA	NA	NA	NA	NA	hsa-miR-892a
hsa-miR-9	NA	NA	NA	NA	NA	hsa-miR-9
hsa-miR-9*	NA	NA	NA	NA	NA	hsa-miR-9*
hsa-miR-920	NA	NA	NA	NA	NA	hsa-miR-920
hsa-miR-921	NA	NA	NA	NA	NA	hsa-miR-921
hsa-miR-922	NA	NA	NA	NA	NA	hsa-miR-922
hsa-miR-924	NA	NA	NA	NA	NA	hsa-miR-924
hsa-miR-92a-1*	NA	NA	NA	NA	NA	hsa-miR-92a-1*
hsa-miR-92a-2*	NA	NA	NA	NA	NA	hsa-miR-92a-2*
hsa-miR-92b	NA	NA	NA	NA	NA	hsa-miR-92b
hsa-miR-92b*	NA	NA	NA	NA	NA	hsa-miR-92b*
hsa-miR-93*	NA	NA	NA	NA	NA	hsa-miR-93*
hsa-miR-934	NA	NA	NA	NA	NA	hsa-miR-934
hsa-miR-935	NA	NA	NA	NA	NA	hsa-miR-935
hsa-miR-936	NA	NA	NA	NA	NA	hsa-miR-936
hsa-miR-937	NA	NA	NA	NA	NA	hsa-miR-937
hsa-miR-938	NA	NA	NA	NA	NA	hsa-miR-938
hsa-miR-941	NA	NA	NA	NA	NA	hsa-miR-941
hsa-miR-942	NA	NA	NA	NA	NA	hsa-miR-942
hsa-miR-943	NA	NA	NA	NA	NA	hsa-miR-943
hsa-miR-96*	NA	NA	NA	NA	NA	hsa-miR-96*
hsa-miR-99a*	NA	NA	NA	NA	NA	hsa-miR-99a*
hsa-miR-99b*	NA	NA	NA	NA	NA	hsa-miR-99b*
hsv1-miR-H1	NA	NA	NA	NA	NA	hsv1-miR-H1
hsv1-miR-H1*	NA	NA	NA	NA	NA	hsv1-miR-H1*
hsv1-miR-H11	NA	NA	NA	NA	NA	hsv1-miR-H11
hsv1-miR-H12	NA	NA	NA	NA	NA	hsv1-miR-H12
hsv1-miR-H13	NA	NA	NA	NA	NA	hsv1-miR-H13
hsv1-miR-H14-3p	NA	NA	NA	NA	NA	hsv1-miR-H14-3p
hsv1-miR-H14-5p	NA	NA	NA	NA	NA	hsv1-miR-H14-5p
hsv1-miR-H15	NA	NA	NA	NA	NA	hsv1-miR-H15
hsv1-miR-H16	NA	NA	NA	NA	NA	hsv1-miR-H16
hsv1-miR-H2	NA	NA	NA	NA	NA	hsv1-miR-H2
hsv1-miR-H2*	NA	NA	NA	NA	NA	hsv1-miR-H2*
hsv1-miR-H3	NA	NA	NA	NA	NA	hsv1-miR-H3
hsv1-miR-H3*	NA	NA	NA	NA	NA	hsv1-miR-H3*
hsv1-miR-H4	NA	NA	NA	NA	NA	hsv1-miR-H4
hsv1-miR-H4*	NA	NA	NA	NA	NA	hsv1-miR-H4*
hsv1-miR-H5-3p	NA	NA	NA	NA	NA	hsv1-miR-H5-3p
hsv1-miR-H5-5p	NA	NA	NA	NA	NA	hsv1-miR-H5-5p
hsv1-miR-H6-3p	NA	NA	NA	NA	NA	hsv1-miR-H6-3p
hsv1-miR-H7	NA	NA	NA	NA	NA	hsv1-miR-H7
hsv1-miR-H8	NA	NA	NA	NA	NA	hsv1-miR-H8
hsv1-miR-H8*	NA	NA	NA	NA	NA	hsv1-miR-H8*
hsv2-miR-H11*	NA	NA	NA	NA	NA	hsv2-miR-H11*
hsv2-miR-H13	NA	NA	NA	NA	NA	hsv2-miR-H13
hsv2-miR-H19	NA	NA	NA	NA	NA	hsv2-miR-H19
hsv2-miR-H2	NA	NA	NA	NA	NA	hsv2-miR-H2
hsv2-miR-H20	NA	NA	NA	NA	NA	hsv2-miR-H20
hsv2-miR-H21	NA	NA	NA	NA	NA	hsv2-miR-H21
hsv2-miR-H23	NA	NA	NA	NA	NA	hsv2-miR-H23
hsv2-miR-H23*	NA	NA	NA	NA	NA	hsv2-miR-H23*
hsv2-miR-H3	NA	NA	NA	NA	NA	hsv2-miR-H3
hsv2-miR-H4-3p	NA	NA	NA	NA	NA	hsv2-miR-H4-3p
hsv2-miR-H4-5p	NA	NA	NA	NA	NA	hsv2-miR-H4-5p
hsv2-miR-H5	NA	NA	NA	NA	NA	hsv2-miR-H5
hsv2-miR-H6*	NA	NA	NA	NA	NA	hsv2-miR-H6*
hsv2-miR-H7-3p	NA	NA	NA	NA	NA	hsv2-miR-H7-3p
hsv2-miR-H7-5p	NA	NA	NA	NA	NA	hsv2-miR-H7-5p
hsv2-miR-H9-3p	NA	NA	NA	NA	NA	hsv2-miR-H9-3p
hsv2-miR-H9-5p	NA	NA	NA	NA	NA	hsv2-miR-H9-5p
jcv-miR-J1-5p	NA	NA	NA	NA	NA	jcv-miR-J1-5p
kshv-miR-K12-1	NA	NA	NA	NA	NA	kshv-miR-K12-1
kshv-miR-K12-1*	NA	NA	NA	NA	NA	kshv-miR-K12-1*
kshv-miR-K12-10a*	NA	NA	NA	NA	NA	kshv-miR-K12-10a*
kshv-miR-K12-11	NA	NA	NA	NA	NA	kshv-miR-K12-11
kshv-miR-K12-11*	NA	NA	NA	NA	NA	kshv-miR-K12-11*
kshv-miR-K12-12	NA	NA	NA	NA	NA	kshv-miR-K12-12
kshv-miR-K12-12*	NA	NA	NA	NA	NA	kshv-miR-K12-12*
kshv-miR-K12-2	NA	NA	NA	NA	NA	kshv-miR-K12-2
kshv-miR-K12-2*	NA	NA	NA	NA	NA	kshv-miR-K12-2*
kshv-miR-K12-3*	NA	NA	NA	NA	NA	kshv-miR-K12-3*
kshv-miR-K12-4-3p	NA	NA	NA	NA	NA	kshv-miR-K12-4-3p
kshv-miR-K12-4-5p	NA	NA	NA	NA	NA	kshv-miR-K12-4-5p
kshv-miR-K12-5	NA	NA	NA	NA	NA	kshv-miR-K12-5
kshv-miR-K12-5*	NA	NA	NA	NA	NA	kshv-miR-K12-5*
kshv-miR-K12-6-3p	NA	NA	NA	NA	NA	kshv-miR-K12-6-3p
kshv-miR-K12-6-5p	NA	NA	NA	NA	NA	kshv-miR-K12-6-5p
kshv-miR-K12-7	NA	NA	NA	NA	NA	kshv-miR-K12-7
kshv-miR-K12-7*	NA	NA	NA	NA	NA	kshv-miR-K12-7*
kshv-miR-K12-8	NA	NA	NA	NA	NA	kshv-miR-K12-8
kshv-miR-K12-8*	NA	NA	NA	NA	NA	kshv-miR-K12-8*
kshv-miR-K12-9	NA	NA	NA	NA	NA	kshv-miR-K12-9
kshv-miR-K12-9*	NA	NA	NA	NA	NA	kshv-miR-K12-9*
NC1_00000197	NA	NA	NA	NA	NA		#NAME?
NC1_00000215	NA	NA	NA	NA	NA		#NAME?
NC2_00079215	NA	NA	NA	NA	NA		#NAME?
NC2_00092197	NA	NA	NA	NA	NA		#NAME?
NC2_00106057	NA	NA	NA	NA	NA		#NAME?
NC2_00122731	NA	NA	NA	NA	NA		#NAME?
NegativeControl	NA	NA	NA	NA	NA		#NAME?

## Sheet: logFC>2
ID	adj.P.Val	P.Value	t	B	logFC	miRNA_ID	Used for Venn diagram analysis and predictive target gene	SPOT_ID
hsa-miR-455-5p	0.0109	0.000109	7.04697	1.7827	2.35475	hsa-miR-455-5p	hsa-miR-455-5p
hsa-miR-18b	0.0109	0.000144	6.7643	1.5182	2.73855	hsa-miR-18b	hsa-miR-18b-3p
hsa-miR-18a	0.0109	0.000171	6.60269	1.3621	2.68622	hsa-miR-18a	hsa-miR-18a-3p
hsa-miR-7	0.0109	0.00018	6.5509	1.3113	3.4479	hsa-miR-7	hsa-miR-7-5p
hsa-miR-223	0.0109	0.00026	6.20801	0.9653	2.65696	hsa-miR-223	hsa-miR-223-3p
hsa-miR-224	0.0109	0.00027	6.17223	0.9283	2.21775	hsa-miR-224	hsa-miR-223-5p
hsa-miR-301a	0.0109	0.000272	6.16625	0.9221	2.18911	hsa-miR-301a	hsa-miR-224-5p
hsa-miR-944	0.0146	0.000445	6.21168	0.5171	2.92249	hsa-miR-944	hsa-miR-301a-5p
hsa-miR-130b	0.0176	0.000613	5.45061	0.1389	2.37399	hsa-miR-130b	hsa-miR-944
hsa-miR-424	0.0176	0.000631	5.42597	0.1105	2.75529	hsa-miR-424	hsa-miR-130b-5p
hsa-miR-630	0.0191	0.00078	5.24913	-0.0962	2.18452	hsa-miR-630	hsa-miR-424-3p
hsa-miR-1290	0.0274	0.00136	4.80221	-0.641	3.4548	hsa-miR-1290	hsa-miR-630
hsa-miR-196b	0.0307	0.00212	4.74087	-0.9577	2.93936	hsa-miR-196b	hsa-miR-1290
hsa-miR-34c-5p	0.0326	0.002342	5.05523	-0.9698	3.85649	hsa-miR-34c-5p	hsa-miR-196b-3p
hsa-miR-642b	0.0421	0.00322	4.15095	-1.4935	2.3122	hsa-miR-642b	hsa-miR-34c-5p
hsa-miR-183	0.0481	0.004455	3.91718	-1.8159	2.08284	hsa-miR-183	hsa-miR-642b-5p
hsa-miR-1246	0.0697	0.010017	3.35638	-2.6206	3.90343	hsa-miR-1246	hsa-miR-183-3p
hsa-miR-409-3p	0.1716	0.047455	2.40141	-4.0041	2.62329	hsa-miR-409-3p	hsa-miR-1246
							hsa-miR-409-3p

## Sheet: logFC<-2
ID	adj.P.Val	P.Value	t	B	logFC	miRNA_ID	Used for Venn diagram analysis and predictive target gene	SPOT_ID
hsa-miR-133b	0.0109	0.00017	-6.60639	1.3657	-4.16625	hsa-miR-133b	hsa-miR-133b
hsa-miR-145	0.0109	0.000264	-6.19137	0.9481	-3.42281	hsa-miR-145	hsa-miR-145-3p
hsa-miR-139-5p	0.0141	0.000388	-5.84465	0.5799	-2.39577	hsa-miR-139-5p	hsa-miR-139-5p
hsa-miR-143	0.0229	0.001011	-5.03814	-0.3493	-2.78371	hsa-miR-143	hsa-miR-143-3p
hsa-miR-1	0.0487	0.004711	-3.87759	-1.8713	-3.25488	hsa-miR-1	hsa-miR-1-3p
hsa-miR-375	0.0919	0.018404	-3.05909	-3.0791	-2.66849	hsa-miR-375	hsa-miR-375
							hsa-miR-1-5p
							hsa-miR-145-5p
							hsa-miR-143-5p
