# Supplementary material for: Bioinformatics-based analysis of the lncRNA–miRNA–mRNA and TF regulatory networks reveals functional genes in esophageal squamous cell carcinoma
Source: Biosci Rep. 2020 Aug 20;40(8):BSR20201727. doi: 10.1042/BSR20201727 (PMC7441485; doi:10.1042/BSR20201727)
Supplement: Supplementary Tables S1-S8 [file BSR-2020-1727_supp1.zip › BSR-2020-1727_suppST3.xls]

## Sheet: lncRNA in GSE89102 logFC>2
ID	adj.P.Val	P.Value	t	B	logFC	SEQUENCE	ID	Seqname	GeneSymbol	SPOT_ID
ASHGA5P044346	1.4e-07	1.87e-10	26.6	14.58	8.47502	GACCTGTGGATGTTTTTTGAAAAGTGAATCATGTAAGTAATTGAAGTCCCAGAAGAAAAG	ASHGA5P033710	ENST00000577848	RP11-874J12.4
ASHGA5P038728	3.89e-08	1.98e-11	33.6	16.4952	7.71628	GAACCTCAGCTGACCTGCAGATTTATGAGTATGAGAATAAAGGCTTGTTAATGTATATCA	ASHGA5P036277	ENST00000436616	AC009948.5
ASHGA5P018645	1.85e-08	5.2e-12	38.5	17.5341	7.67952	AATTTGGATGAGCTCTTATGCTCCAGATCCATCATGAGAAGAACATGCCCTGGATTCCTG	ASHGA5P042496	ENST00000445310	KCNQ5-IT1
ASHGA5P048231	1.4e-07	1.89e-10	26.6	14.5739	7.24499	ATTCCAAATGCCAGAAACATCAGATGTCACGCCAAATCTCTTTTCTCAGTGAAACCTTCC	ASHGA5P038553	uc003fgr.1	BC131773
ASHGA5P044347	7.41e-08	5.41e-11	30.3	15.6638	7.20698	CTTCAAAATAGCTATTTTAATTTTGCCTAGTGAGGTAAATGCAAACATGCTCACTATGAA	ASHGA5P020436	ENST00000513492	RP11-213H15.3
ASHGA5P037533	2.06e-06	1.94e-08	16.4	10.1334	6.96619	AAGCTTTTACTTCTGGCAATTAAAGTTAATCATGTTAGAACACTGTCTAGGAATGGTTGG	ASHGA5P018109	ENST00000449527	BX571672.5
ASHGA5P017747	2.08e-06	1.98e-08	16.4	10.1133	6.92748	TTTGGCAGCTACAGATTCCCAAGACAACTAGGAAGGGAAAAGGAACCCTTCAAGGAAGTT	ASHGA5P042063	ENST00000447557	RP1-287H17.1
ASHGA5P053526	7.63e-06	1.56e-07	13.1	7.99998	6.86859	TTTAGGAAGTGTGCAGAGAAGATGAGATCATTAAAATGTACCAAGAGGTTATATTTAAAT	ASHGA5P032500	TCONS_00029745	XLOC_014418
ASHGA5P037535	2.34e-05	8.02e-07	11	6.28979	6.6462	GCTTACACCATTAGTCATAGATTCAGTGTCAGCTATGACAATTGAAAATAAGCTGTTTTG	ASHGA5P051101	NR_027873	GCFC1
ASHGA5P038633	0.000406	4.32e-05	6.97	2.0656	6.64202	GAGTGTGTTAGATAATGAAACATCCTGTGCTGTGGATATATTATTCCCATTACGATTTGG	ASHGA5P020115	ENST00000508406	RP11-8L2.1
ASHGA5P037534	3.46e-06	4.48e-08	15	9.28395	6.27143	TGGGAGTCTATTCTTCTTCCAAAAGTGCAAGCTAAGCCTTCTGAAGATGGTAAAGAACTT	ASHGA5P020784	ENST00000519762	RP11-909N17.3
ASHGA5P055877	1.08e-06	7.17e-09	18.2	11.1277	6.21521	GCCAGAACATGGTGAATACAATCAAGTTCAGTGTATTTGATAATATCAATTTGGGCCCCA	ASHGA5P016636	NR_027855	CLK1
ASHGA5P019558	0.0473	0.0213	2.74	-4.42511	6.16482	TCAGCTGTAGGTCTTCCATACTTGCCTTCAGGCACCCCAGAGCTTGAAGTTCCAAAACCA	ASHGA5P026818	TCONS_00011820	XLOC_005303
ASHGA5P030194	1.11e-05	2.78e-07	12.3	7.39803	5.87481	AGAAAACAACCTGGTTCCTGGAAGGAGAGAAACAAGGTGGAGTCTTCTCACAGAAACAAG	ASHGA5P056412	TCONS_00004032	XLOC_001870
ASHGA5P029399	3.28e-06	4.09e-08	15.2	9.3763	5.85719	TTGATTGTTAGGGAAGTATAACTTAAAAGTTTATAAAGTTTCACATACTTCTCTTTATAT	ASHGA5P057442	TCONS_00017391	XLOC_008269
ASHGA5P028974	5.83e-07	2.44e-09	20.4	12.1846	5.79793	AGAGTGAGAGATATGTAGTAAAGCAAATATAACAAAATGATGTACAATCTAAGTGGTTGG	ASHGA5P017339	ENST00000440397	RP11-95M15.1
ASHGA5P036390	0.0255	0.00983	3.2	-3.64238	5.79566	TGATTTGGAGGCGTGTTCTCATTCAAAACCTTGCAAAATATAATTTCTTCTTGTCTGGGA	ASHGA5P017872	NR_037806	NPPA-AS1
ASHGA5P049857	4.98e-07	1.91e-09	20.9	12.4209	5.76632	TCTGGGAGAAAAGAAGTCTCAAAACCTAAGGGAGATACCCAGAGTAATTTCTCTAAGGAG	ASHGA5P014965	uc002dsg.4	RRN3P2
ASHGA5P044908	0.000549	6.49e-05	6.63	1.6319	5.74606	AGGATCAAAAGCTTCTAGAGGCTATACTATGGAGTGCTTAATAAAAAGTTGAGTAAAGAG	ASHGA5P038409	ENST00000507287	RPL32P3
ASHGA5P039482	6.68e-05	3.58e-06	9.31	4.71139	5.61654	CAGTTACTATGCCCTAAAGAAACATTATTTGGACTGGCTAAACATAGGACTGAAAAAGAA	ASHGA5P054314	ENST00000428176	CHRM3-AS2
ASHGA5P022714	0.000604	7.41e-05	6.52	1.49127	5.48533	GATATGTAAAGTCTGTCATCCATTTGCAGCAAATTTTGCCTACGGTATGAAATAGGAGTT	ASHGA5P044714	ENST00000522570	CTD-2168K21.1
ASHGA5P030376	4.75e-09	4e-13	50.2	19.2724	5.48032	ACTTTGACAGAAATTGTCCGTATCCTTAGGCACGTTATGTAGGCCACGGTACATCTCCAA	ASHGA5P034759	ENST00000492121	CTD-2224J9.2
ASHGA5P021480	0.000121	8.29e-06	8.46	3.82043	5.47856	AACAGCATAGGTTTTTCAGCAGACAATCACAACCATGAAAACGCCCAAAATGGCTCCATG	ASHGA5P037474	ENST00000428667	AP000695.4
ASHGA5P030193	6.1e-05	3.16e-06	9.44	4.84372	5.46437	TAAAAAGCCGTTTCAAGATGAAATCTTATGAGTCATTATCATGTCTTCTGAGGGCTGAGA	ASHGA5P044467	ENST00000520433	RP11-152P17.2
ASHGA5P028925	0.000846	0.000117	6.16	1.00349	5.39	CGCCTCTGAAATGGTGACAATAACACTGTGTATTTCCTACTTTATGATCAGGATTAATAA	ASHGA5P058353	uc001pen.1	AF086184
ASHGA5P017391	0.00272	0.000551	5.03	-0.637871	5.3574	TGACTTCTATCTGTGGCTCACTGGAAGGAAACCCAGGTGGTTAGATAACGCTGTTATTGA	ASHGA5P049522	ENST00000460249	C17orf76-AS1
ASHGA5P052924	0.000727	9.53e-05	6.32	1.22278	5.34535	TTTTTTCTTAACAGACAAAAGTATTTGACTCCAGAATGATTTCCAGGAATTACAGTATGA	ASHGA5P021205	NR_028026	CREBZF
ASHGA5P043030	0.000684	8.8e-05	6.39	1.30732	5.28097	TAATTGGTTTGGAGATGTTTCTTAACCAGATGTCCATGAATAAACTCTTATGGCAGCTTT	ASHGA5P027402	ENST00000489520	RPSAP52
ASHGA5P054125	6.3e-07	3.08e-09	19.9	11.9583	5.26719	CATTGAATGACTGTATGCTGCTTTTGATTTCCGTTAATATGGGCAACTGTCCAATTAAAA	ASHGA5P048284	ENST00000524619	AP000487.5
ASHGA5P041209	8.66e-09	1.46e-12	43.9	18.4385	5.21475	TGAGATGGCTCATACCGGTGTGATTTTCCAGGTAAATTTATAGTCTAGTAATTGGATATT	ASHGA5P039082	ENST00000495094	WWTR1-AS1
ASHGA5P039481	8.58e-07	4.93e-09	18.9	11.4973	5.17305	CTTGATTCTATACAGAGTGGACCTTGACACATACTGCAAGTGAATGTTAAACTAAAAGTA	ASHGA5P001534	ENST00000235290	DLEU2
ASHGA5P015470	5.65e-07	2.35e-09	20.5	12.2213	5.14417	AAACCAAGGGACCTTTGACATTTAAGAAGTATATGCCCTAAGATTTCTACAGATCCTGAA	ASHGA5P033709	ENST00000573177	RP11-874J12.1
ASHGA5P039526	0.0288	0.0114	3.1	-3.79746	5.13833	TTAGAAGAAGAATGGTGTATGCCATATTTCTGCATTTAGAACTCACGTGGAGACATGTGT	ASHGA5P056780	TCONS_00008606	XLOC_004112
ASHGA5P031393	3.89e-08	1.79e-11	33.9	16.5783	5.1034	TAATATCCTGATTTCAGTGGACTTGCATGGAAGGAAACGCAAGTTCATTTGCCAGTGGGG	ASHGA5P020229	NR_033869	LOC401164
ASHGA5P044348	5.89e-06	1.07e-07	13.7	8.3883	5.05895	ACACATTTGCTGCTTCCATTCTAAACATAAGTTAGAAGAACCTTTCAACTGGATTCCAAC	ASHGA5P050390	ENST00000451644	AC096559.1
ASHGA5P035146	0.0252	0.00969	3.2	-3.62739	5.03984	TATATAGAGAGAAAGAACCACAAACTTGAAGATGGATATCAGCTACAGACTTTCCTGAGT	ASHGA5P046013	uc004bzx.1	AX748265
ASHGA5P040691	1.01e-08	1.99e-12	42.5	18.2269	4.98367	CTCTCAGAGGAGGATTTTGTTCTTCAATTGTGGAGTGATCTCTATCACCAGTGACTAAAG	ASHGA5P049607	ENST00000579692	RP11-848P1.9
ASHGA5P028972	4.76e-06	7.61e-08	14.2	8.73986	4.96805	CATATATGCAACTATGACAGGAGGTACTAAAAGCCTTAGATAAGCATGGTGTATCTTTTT	ASHGA5P052358	NR_040093	STARD4-AS1
ASHGA5P020838	1.15e-06	7.71e-09	18.1	11.056	4.87717	CAGCTGATTAAGTTTTAAAGGAGGAAGATGGAACTTGGAGAAGACATACAGGCTGAAGAA	ASHGA5P026138	ENST00000530366	TSSC2
ASHGA5P041983	2.16e-05	7.11e-07	11.1	6.41697	4.867	GAGTTAACATGTCCAAGATATTTGTTACTGGAAAAAACTGAACAGCAATGCATGGTATGA	ASHGA5P044686	uc003wzq.1	AK127443
ASHGA5P058276	2.5e-06	2.68e-08	15.9	9.80696	4.84625	ACTCTTAAGGGAATGAAATGGACGTTCTTACTCATCATACCATAAGCATCCAGGTGAATG	ASHGA5P037549	ENST00000443935	AC004019.13
ASHGA5P040616	9.69e-06	2.26e-07	12.6	7.61229	4.81579	GCTGGAATTTATGATCTCCTACCAAAACTGAAGTAACTGTAACTCTTACTATGGGGAACT	ASHGA5P045342	ENST00000427259	LINC00476
ASHGA5P028975	1.92e-05	6.02e-07	11.3	6.59092	4.80861	TGCTCACTGAAGAAAATTCCTAGAACAATTCAGGGTCCTTTCATAACCTCTACTCTGAGG	ASHGA5P054715	TCONS_00006770	XLOC_003405
ASHGA5P056364	0.000192	1.56e-05	7.86	3.14767	4.80627	ATTAAACAATTTGATCAGCATAATGTCCAGCTCAAGGATCTTGGAGGTGGTGAGGCAGCC	ASHGA5P026531	TCONS_00011946	XLOC_005458
ASHGA5P020718	1.01e-05	2.44e-07	12.5	7.53638	4.80055	AGTTTTAAAGAAGCTAAACCATATCATGTCGAAATCAGAGGAGCGATGAAAGTGTGAGTG	ASHGA5P036387	ENST00000454444	AC007879.4
ASHGA5P047547	1.62e-08	3.65e-12	40	17.7948	4.78048	TCTGACTCTGGAGTATTATAAAGTCCTTATAGTTACTGGCATTAGGTATAGGGTCTGTAT	ASHGA5P032268	ENST00000583364	AC015818.3
ASHGA5P020450	3.08e-05	1.2e-06	10.5	5.8655	4.77142	GAAAATTTATGGGCACATACAGAGGAAAAGACATGTGGGGACATAATGAGAGGACAGCCA	ASHGA5P015094	NR_047522	LOC643837
ASHGA5P017339	2.4e-07	5.38e-10	23.9	13.6177	4.76008	CCACAATGCTAGTTAATGCAGCAAGAATAGTCTTATATAGACTATAAACTCCTGGTACAC	ASHGA5P033837	TCONS_00003974	XLOC_001788
ASHGA5P035623	0.000535	6.25e-05	6.66	1.6712	4.75962	GAAAGTGTTGAAAATTGACATCTATGTTTACATATCACAGCAACACAAAGTGCCAGCAAA	ASHGA5P056386	TCONS_00003844	XLOC_001649
ASHGA5P015982	0.00154	0.000262	5.56	0.14829	4.71235	CAGTTCACAGACCTAAGTCAATGTTAGTCTACTACTGTACATCTGGTAACCTCAATCCCT	ASHGA5P047890	uc001mfg.3	BC040358
ASHGA5P037131	7.25e-08	5e-11	30.5	15.7301	4.70167	TCATCTACAGTCAAATTTAATAATGTGAATGCCTTAATAAACCACTAATTCTTCAATTTC	ASHGA5P029050	uc010amc.1	BC148262
ASHGA5P027764	0.00557	0.0014	4.4	-1.61944	4.6015	GGCTATCACTTTTTAGGTGGATGTACGTGTTAGGATTATCGAAATAAGCATCCATTTAAA	ASHGA5P048414	ENST00000530264	RP11-693N9.2
ASHGA5P033616	7.1e-05	3.92e-06	9.22	4.61421	4.56907	CAGTCAAGCCAACAAAACTGTTTCTACCACTGAGGATGAAATTTGTAAAATTTTCTCTCA	ASHGA5P052868	ENST00000574601	RP11-551A11.1
ASHGA5P039685	0.0205	0.00746	3.36	-3.36049	4.51483	TGATGAGATGGTTTCTCTCAAGGACTACTGCACCAGAATAAGGAAAACTAGAAATGAATC	ASHGA5P033616	uc002lfu.1	AK093940
ASHGA5P057261	0.0117	0.00365	3.8	-2.62032	4.4331	AGTCTCAAAGTTACCATGTGCAGCACAGTCAGGGCAGCATGTGAGAAGAACAACAAGAAA	ASHGA5P058337	uc001iot.1	BC078172
ASHGA5P044909	0.000759	0.000101	6.28	1.1585	4.42084	GTCCAGAACATTGCGCCTAAATGAATCTAACAAGAGGTAAGTTGAACATAATATTGGTAT	ASHGA5P018535	NR_033396	SLC22A20
ASHGA5P046755	0.0448	0.0199	2.78	-4.35687	4.40641	CCCTGTCTGCATCTGTAGGAGACAGAGTCACCATCACTTGCCGGGCGAGTCAGGGCATTA	ASHGA5P043012	ENST00000420243	POU6F2-AS2
ASHGA5P044342	1.02e-06	6.23e-09	18.5	11.2679	4.38803	TTAGCCATTTAAGAAGTGATGGTAGAAAGAGAAATGTATAGGTCAGAGAACAGTCCTTGG	ASHGA5P021071	NR_073006	LMO1
ASHGA5P049926	2.93e-06	3.41e-08	15.5	9.56173	4.3634	ATGATGTAACATCAGCAAGAGATATGCTGCTGTTAGCATGTTCTCAGGATGAACAAAAAA	ASHGA5P023027	NR_045815	ATF7IP2
ASHGA5P016636	0.0241	0.00912	3.24	-3.56634	4.3549	TTCACATGGGATGAAATTGTTGATACTTTAGGTGAAGGAGCTTTTGGAAAAGTTGTGGAG	ASHGA5P019421	ENST00000483262	RP11-80H8.4
ASHGA5P039223	7.17e-05	4.01e-06	9.19	4.59157	4.29625	GCTGTTTTGGCTAGATCTTGGATTTTTACAATAAAGGGTCTGTAAGGGATATTTGTGAAA	ASHGA5P035305	NR_046260	LOC100216479
ASHGA5P039686	0.037	0.0157	2.92	-4.11528	4.29481	CATAAAGCTTGGAATACATGAAGACTCTCAAAATCAGAAGAAGCTTTCAGAGCTGTTAAG	ASHGA5P026844	ENST00000445976	RP4-660H19.1
ASHGA5P053820	7.28e-05	4.1e-06	9.17	4.56628	4.29156	CTTACGTAACAGTTCAGGACTACTTCGGTTCTTTTACTGGGTAAGCACTTTCAATTTTTT	ASHGA5P046732	ENST00000541151	RP11-954J6.3
ASHGA5P044758	8.26e-06	1.77e-07	13	7.86609	4.28462	CTGCAGGTTAAGAGAAATTGAGAAACGATGGAGAATTTAAGTGTTTTAGATCCTACATAC	ASHGA5P052010	ENST00000512475	TBCAP3
ASHGA5P035299	0.0243	0.00922	3.23	-3.57672	4.24308	GGCATAAGTCTACTCACTTATATCTGTCTGGAACATAACGCTTGTTTGTTTTTACAACAA	ASHGA5P016018	uc001eho.1	BC063600
ASHGA5P055874	0.000489	5.54e-05	6.76	1.79921	4.21152	CAAAACGACTAAGCTACAATGTTTTGTCATTATTCACTCTGATGTGAAAAAGGCAGTGAA	ASHGA5P031766	ENST00000565308	CTD-2119F7.2
ASHGA5P044686	8.96e-08	7.57e-11	29.2	15.3768	4.18703	ACACTGCTAGTCATATAACAATACATACTGGATAACACTGCTAAGTTGGAAGTCATTTGC	ASHGA5P017713	NR_036693	CLEC2D
ASHGA5P040383	2.54e-05	9.09e-07	10.8	6.15845	4.11685	GTGCCTATTACTTATCTTCTGGAATTAACATGGATTGTGCTGAGAACTCAAGCAAAAATA	ASHGA5P049550	ENST00000445752	CCDC144B
ASHGA5P049111	0.00149	0.000251	5.59	0.192408	4.09974	TCTCCTTTAGGAATGTTACGTTCATAACTTACTAAGGATTAGTGTATATTTTCCAACCTT	ASHGA5P053422	ENST00000458220	GAS5
ASHGA5P044943	0.000733	9.64e-05	6.31	1.21078	4.05079	CATGAAGCCTGCGACTAAATAAACGTGTGGGGAAATATTTGTAAGGAAATAAGCTATTAA	ASHGA5P030271	ENST00000562894	CTD-2313J17.5
ASHGA5P034863	2.83e-05	1.06e-06	10.7	5.99337	4.04616	GCATGGAAGGTGACTACTCATGACTGCAACTTAGAGAACAAGGGTTATAATAAAAATAAA	ASHGA5P014683	ENST00000412431	CTB-89H12.4
ASHGA5P041019	1.77e-05	5.37e-07	11.5	6.71029	4.0431	AAGAAGTTCAGATATTTGTCGTTTTATTGGTTTAAGTACTATGTATACCTCATGTAAGTA	ASHGA5P053805	ENST00000451100	RP11-45A16.4
ASHGA5P018460	3.69e-07	1.12e-09	22.1	12.93	4.03736	TAAGCATCTTGGTGGCTGAGCGGTGACCACCTGTCAGGTGCCTACCATTGTGGAAGAGGT	ASHGA5P015470	ENST00000420572	RP1-209A6.1
ASHGA5P037789	0.000439	4.82e-05	6.88	1.94924	4.03051	TATAAAATTTCCACTGCTTCAGTCCTTTCCCAAGGGACTCAACAGTTGAAGGGCACTGCA	ASHGA5P032907	ENST00000580052	RP1-37N7.4
ASHGA5P017469	1.69e-05	5e-07	11.6	6.78467	4.02965	CCACAACATGAAAGCTTGGAAATGAATATGCTGCACTTTACAACCACTGCACTACCTGAC	ASHGA5P046415	ENST00000399966	WASIR1
ASHGA5P021986	7.64e-05	4.42e-06	9.09	4.48797	4.02796	GTTTAATATGGGATTCGCAGAGGCATTTTTGGAACATCTTTGGAAAAACTTGCAGGATCC	ASHGA5P056802	TCONS_00008755	XLOC_003455
ASHGA5P018958	0.0159	0.0054	3.56	-3.02718	4.00878	TCAGTTCAAGAAAGACGAGAATCCAGGACTTGAATCGTATCTTCCCACTTTCTGAGGACT	ASHGA5P028977	ENST00000547648	CTD-2314B22.3
ASHGA5P036267	2.2e-06	2.13e-08	16.2	10.0371	3.99462	GAAGTAGGCTAAGACTGCTGTTGAACTTGAAGCTAAACTTGAATGCCATTTAAAATAACA	ASHGA5P039685	ENST00000506634	HSP90AA6P
ASHGA5P023198	0.000249	2.25e-05	7.53	2.75859	3.99455	CAGGCAGTAAGGTTTATATTACACATTCTAAGTGTATGGTTTGATGAGTTCTAACATGTC	ASHGA5P054615	ENST00000519451	RP11-962G15.1
ASHGA5P026381	0.000185	1.49e-05	7.91	3.1986	3.99004	GTTTCTTGGACGTCCTCGGTGGAAACTTTTGTTTGATGAAATAGCAAAATATAACAGAGG	ASHGA5P022044	ENST00000547779	AL589743.1
ASHGA5P045714	0.00506	0.00124	4.48	-1.49291	3.95953	GTCCGGTTTCTTTGGAAAAGTTATATTCCAGTCTCAAACTATTACCTTTTGAAAGGACAT	ASHGA5P037131	ENST00000427794	RP5-907D15.2
ASHGA5P038695	0.000138	9.9e-06	8.29	3.63206	3.94705	ATGGTATGGTAGAGAGGAAAGAGACTCATATTTGAATATGACACAGAATAGGCCCTTAGT	ASHGA5P055878	ENST00000548903	CTD-2314B22.3
ASHGA5P039050	3.63e-06	4.76e-08	14.9	9.22221	3.94675	CAGTGAGGAAATGAAGTACTAACTTTAAATGATTTGTTGGGACGTTTGTTTCTTGTTGAC	ASHGA5P044346	uc003yao.3	BC062758
ASHGA5P028976	9.83e-05	6.3e-06	8.73	4.11131	3.93332	AAGAAAAACTACTTGCTGCCCTTACTTGAAGCTCAATTATTTAAAACAAAGAAAAAATAG	ASHGA5P041209	ENST00000507387	CTC-480C2.1
ASHGA5P026950	0.0203	0.00736	3.37	-3.34596	3.92537	CTGGAAGTATTATCTTTAGTTAGGGGTATTTCCTTAACTAATAAAGCCTAGCATTGCTGT	ASHGA5P032313	ENST00000577218	MIR4523
ASHGA5P026057	0.00863	0.00247	4.04	-2.21435	3.91199	CAGGGCTTTCTTAATTCAGTTCTCAAGTATGAATTTCTCAGGTCTGAATTTTTTAGGTAG	ASHGA5P028721	ENST00000445646	RP11-363G2.4
ASHGA5P033762	0.000145	1.07e-05	8.22	3.54933	3.90741	TGAGCAACTCTGCGCCTATTTTGAAACATTCACTGCTTTGTTTTGTTTGTTTTGTCTAAT	ASHGA5P044557	uc003yvm.3	DQ574852
ASHGA5P032318	0.000429	4.66e-05	6.9	1.98311	3.90245	ACCAACTCATGTTGTGAAAAACTCAAGGGCACGGATAGAGTACTGATGACTTGTAATGGA	ASHGA5P014871	ENST00000414189	AP001422.3
ASHGA5P021982	0.000263	2.41e-05	7.47	2.68483	3.89682	GGTCTCCGCGGTTTCTTCATGTGGCTGCAGATGGCAGGATTTCCCAAAGGTTTCTGGCTG	ASHGA5P013052	uc002zkv.3	AK056135
ASHGA5P020735	0.0222	0.00824	3.3	-3.46256	3.88518	ATACATCAAGCATTTTGTGACCGACTTATTCTTAGATCATTGGTTTTCCAAAGGCTTTGT	ASHGA5P058424	uc003jxc.4	GUSBP3
ASHGA5P027198	0.000131	9.31e-06	8.35	3.69744	3.88377	GGGAATCGTCTTCAAAACCGGAATCCATTTGGCCAATAAAGAGTCTATTTGAATTACAAA	ASHGA5P029611	uc021rum.1	AK055910
ASHGA5P037716	0.00659	0.00174	4.26	-1.84753	3.86029	GTAAGTTTCTCTCTCTTTAGAGACTCCACAATAAAGTTTTCAACATGGTAAGGTTTTCCA	ASHGA5P027648	ENST00000538710	RP11-87C12.5
ASHGA5P037549	7.56e-08	5.73e-11	30.1	15.6144	3.84315	CTTGGGACGATAAAGAGAACTGTAAACTTAATTTTGTAGTTAGAGAAGATGAACCCAAAC	ASHGA5P032858	TCONS_00029078	XLOC_014001
ASHGA5P045352	0.00337	0.000731	4.84	-0.937501	3.84182	GCCAGCATTGCGAAAACACATCCTGTTGGTGAACACATACATCAATTAAAATGTCACCCA	ASHGA5P017722	uc011kdx.2	LOC493754
ASHGA5P038775	8.96e-08	7.8e-11	29.2	15.3505	3.84153	TATGGGTTGCTCTGAAATTAGCCTTTACACTTGGCATTGTGAAAAATCTTTCCAAATCAT	ASHGA5P034863	NR_033997	RNF144A-AS1
ASHGA5P030225	0.00184	0.00033	5.39	-0.097183	3.83898	TGGAGCTACCACATGGTCAGGAGGAAGAGACTCACAAAGAAAGATGAAGGTTGCAGAGAG	ASHGA5P029549	ENST00000554055	RP11-841O20.2
ASHGA5P056009	8.4e-06	1.82e-07	12.9	7.84055	3.82234	TAAAGAAAAGCAAATAGAATCTTATCAGATAAGTGCTTTTATAAGTCTAAATATATTCTT	ASHGA5P042632	uc003qdy.1	SNORA33
ASHGA5P048283	9.13e-05	5.68e-06	8.84	4.22162	3.81111	GCATTCCAGGAATTCTGGGAGTCATTACTCTGAGCTTAATGTTTACTGTCTAATTTTAAA	ASHGA5P027317	ENST00000512916	HOXC-AS5
ASHGA5P049602	0.000332	3.3e-05	7.2	2.35148	3.80644	CACCTCTGTCCCTTCTCCATGCTCCCAACTGCAAAGGGAGGAAGAGGTGGTGTCTTTGAG	ASHGA5P029824	uc021sel.1	AF401214
ASHGA5P044311	0.000211	1.79e-05	7.74	3.00106	3.80407	CAGTGCTTTGCAGTCAGGATTCTATAATACAATGAGAAAAACAGAAGTAATAAGACGTGA	ASHGA5P058621	uc011crh.2	SMA4
ASHGA5P032822	4.4e-07	1.55e-09	21.4	12.6204	3.8029	GTCATTCCAGAGAGAACTTCAGTTTCAGACAAGTCATCAAATCCAGAAAGCAAGGAAAAA	ASHGA5P035041	ENST00000563570	RP4-597A16.2
ASHGA5P032093	9.66e-06	2.25e-07	12.6	7.61839	3.79768	AGAAAATCATGACGTTACATGTCTATACAAGATTTAGAAAGCTCCAGACGAGACTAGTAG	ASHGA5P005496	ENST00000306399	RP11-443P15.2
ASHGA5P016188	0.000619	7.66e-05	6.5	1.45516	3.76011	ATCCCTGCAGCTGTGTTTGAACAGGAAAGAAAAAAGAAGAAAACAAACCTCCATACGAGA	ASHGA5P015294	ENST00000418941	AC073957.15
ASHGA5P037133	0.000137	9.86e-06	8.3	3.63611	3.75628	GAAAGACCGACCTGGAGGCTGGTTATGGGGATAAAATAAATATGTCCTTATATATGTGTA	ASHGA5P028910	ENST00000339009	UBAC2-IT1
ASHGA5P052792	0.0126	0.00402	3.74	-2.72123	3.75344	GACTAGCAGCTTCATTTTGAAGTAGGTTGTATGGCTTAAAAGTTCTGTAGTATTTGTACT	ASHGA5P031291	ENST00000566802	RP11-252A24.2
ASHGA5P027402	2.32e-05	7.91e-07	11	6.30466	3.73931	TCTTGCACGGACTCTTAAGCAACATGAAAATAAGGTTGACAGAAAATAAACATCAGTTTC	ASHGA5P041031	NR_038848	LOC643401
ASHGA5P014574	7.28e-05	4.1e-06	9.17	4.56748	3.7316	AATTTTTGGCAGCTACAGCTACACAATCCATGGCATTTTGTTATGGAAGTCAAAGCTAAC	ASHGA5P023063	ENST00000568855	RP11-296I10.6
ASHGA5P054914	0.0439	0.0194	2.79	-4.33196	3.72233	CTGAAGTTACAGGTGAGTAAACCTAAATGTAAGGTGGACTATGCTAAAAATTCCCAATGA	ASHGA5P040790	uc009wle.2	AB074166
ASHGA5P028982	0.00129	0.000207	5.73	0.39928	3.72222	TAAAGGGGGCTCTCTGGCCTTGAAATAGTGATGTTTTTTATACAGAAAGGAGAATGCAGA	ASHGA5P022564	ENST00000558839	RP11-26F2.1
ASHGA5P026694	1.07e-05	2.65e-07	12.4	7.44981	3.7072	CTATAACTTAGCTGTTAACTGCTTAACTCACTGCTGAGTACATATTGAACGTGCAATATA	ASHGA5P051780	uc003fjb.1	AF279780
ASHGA5P026844	0.000752	9.99e-05	6.29	1.17272	3.68964	AAGTCCTGAGTCCTTTAATGACTTTACAGAGGACAGAATAAACTCCTATCATATTCATGC	ASHGA5P032365	ENST00000525111	RP11-445F12.1
ASHGA5P050221	0.00016	1.23e-05	8.09	3.40426	3.68476	TAAAAATACCTTGGTAATTTATCACTTAATAAATATCCAATAAATGCTATTATGTGCCAA	ASHGA5P054915	ENST00000535689	SNHG1
ASHGA5P033504	0.0036	0.000795	4.78	-1.02604	3.68236	CCACCGAATTTCAAGAGCCCAAGCACAGAGCCCAGAACTAAATTGTGAGGGTTTAAAAAA	ASHGA5P037110	ENST00000437987	RP4-715N11.2
ASHGA5P032705	0.000673	8.59e-05	6.41	1.33404	3.67541	GGCAGATCACCAAAGAACTCAAGATGTACTGATATTTTGCCAGTTTCCTTCATCAACAAC	ASHGA5P053528	ENST00000521622	RP11-152P17.2
ASHGA5P053805	3.52e-05	1.47e-06	10.3	5.6547	3.6679	TTGCTCTTGGGTAAGTTTTCTTTTTCTTATGTAATGAATGGGTTACTCTTCAGCCCTTAG	ASHGA5P021158	ENST00000526617	RP11-540A21.3
ASHGA5P037294	1.55e-07	2.28e-10	26.1	14.404	3.66357	CCATGTTGAAGTGTAAACTCCACTCAGCTCCAGGAGGAATCGTGTTTTCTTTATCACCAG	ASHGA5P037536	ENST00000453395	LA16c-83F12.6
ASHGA5P015469	0.0235	0.00886	3.26	-3.53646	3.64778	CTTCAGCAAGACAGAGGAACTGAAACGCGAGGTGGCTACCAACAGCGAACTGGTCCAGAG	ASHGA5P045306	NR_027471	LOC440173
ASHGA5P023085	0.0266	0.0104	3.16	-3.69514	3.64555	TCTCTTGATACATCAAGGCTTTGTGGCCATGAAGCCCTTTGAGTGAAAACTGTGCAGAAG	ASHGA5P028804	ENST00000523445	TPT1-AS1
ASHGA5P015646	0.000161	1.23e-05	8.09	3.40096	3.64237	AGGGCTGTCCTCGGTGCATCCGGCTGCAGAGGGAAATTGAGGACCTTAGAGACCAACTAG	ASHGA5P047523	BX089362
ASHGA5P036619	0.00196	0.00036	5.33	-0.187833	3.62861	ACACTCATTCCCGAGGACTCATCCAATACTAATAAGAGAATGCTCTTGTTTTTGAAGAAT	ASHGA5P035262	ENST00000449819	AC093901.1
ASHGA5P054665	5.98e-06	1.1e-07	13.6	8.35736	3.62758	CTATCTCTAGGTGAAGCTAGAGGAACCAGACCTCATCAGCCCAACATCAAAGACACCATC	ASHGA5P019061	ENST00000466668	GUSBP2
ASHGA5P049342	0.00719	0.00194	4.19	-1.96417	3.61583	CTCAACCCTTTTGACTTTAAAAGGAAAATAGCTTAACCTTCAACCTGTGTGACATTTAAC	ASHGA5P034187	NR_040015	LOC100631378
ASHGA5P021417	0.0426	0.0187	2.81	-4.2953	3.61492	TTACCATAAGGAAACCTTACAGTCTGTCAAAAGGAGCTTTGCTGTCATTTAAGCTACAGA	ASHGA5P037716	ENST00000566575	CTA-250D10.23
ASHGA5P044057	0.000426	4.62e-05	6.91	1.99394	3.61408	CACTGACTCTGGAAGCAGTGGTTTTGAAGTCTTAATTGAAACAAAGTTGAGATTTTTAAG	ASHGA5P022103	ENST00000549207	RRN3P3
ASHGA5P032938	9.25e-08	8.89e-11	28.8	15.2371	3.61366	CTTGGGTCTTCTCTGTATGATTCCCTGATGGAGATATTTACATGAGTTGAATTTTACTTT	ASHGA5P034032	ENST00000326734	FAM87B
ASHGA5P018565	0.00113	0.000173	5.86	0.589757	3.61107	GGTCTCCGCGGTTCATCTGTGTTGCTCTAAATGACACTGTTTCATTATTTTGATGGCTGG	ASHGA5P026306	ENST00000510619	RP1-68D18.2
ASHGA5P027017	0.000449	4.96e-05	6.85	1.91889	3.59357	ATGGTTAAGCCCATGCTTTGAGCTGAGTCCTGAAAGGTGGAGTATGGTTTCCAAAAGAGA	ASHGA5P017196	ENST00000438777	RP4-717I23.3
ASHGA5P030400	0.000975	0.000141	6.02	0.806151	3.57833	GCCATGTCTTCTTTTCATATCAGAGCTAATGAGTTTTGATATGTGAACATTTCTTCTCCT	ASHGA5P029193	NR_024334	FUT8-AS1
ASHGA5P027278	8.14e-05	4.84e-06	9	4.39098	3.57456	TTCCAGCCTCAGGTAGATACGAGTGAGGCTGATTTTGCCATGATTAGCAGAGTTACTTAA	ASHGA5P057687	TCONS_00020732	XLOC_010031
ASHGA5P056349	2.27e-06	2.33e-08	16.1	9.94589	3.57356	AGTATCTGATGAAGGAGGAAATGGATCCAGCCAGAAGGATCAGAGAGTGTCAGAAGATCT	ASHGA5P021165	NR_033698	FNTA
ASHGA5P050653	0.0319	0.013	3.03	-3.92684	3.55985	TTTTCTTTAATTGAACTCTGGTTAATGCCAAAAGTGTTCAATCACTATGTGTGGGGAAGT	ASHGA5P041414	NR_026703	VTRNA1-1
ASHGA5P047447	0.0116	0.00362	3.8	-2.61215	3.5595	CTCCAGGATCTGAAGTCTAAGGAATCACTAAGAAATGTACTGATGAAAGAAAGGAAGTAA	ASHGA5P055790	uc001veb.2	DLEU2
ASHGA5P048470	0.0309	0.0125	3.05	-3.88449	3.55189	CTGAAGATGCACAAATAATTTCAAGTTCAGTTCTCAGGGATTCAAAGGACATGAAAATTC	ASHGA5P033762	uc002ksd.1	AX748268
ASHGA5P037231	0.000162	1.24e-05	8.08	3.39111	3.55088	ATATGTGTGACTTACGTCCTTTAAAGGATTTGGTTCGTAAGGTTTTGAATAGACTGGAAT	ASHGA5P047547	NR_038220	LOC170425
ASHGA5P058484	0.000561	6.7e-05	6.61	1.5985	3.54338	GATATCGCAGCTGAGTGCCACGTGCTGACGTCACTAAGATCAATACAGCAAACTCTGAAA	ASHGA5P029862	NR_040057	LOC283683
ASHGA5P037132	2.39e-05	8.34e-07	10.9	6.24894	3.54238	AGATGTGTTTCCCACCATATATGGCAGAAATGATTTCAGGTGCTATGTAGATAAGCCACG	ASHGA5P037472	ENST00000454980	AP000695.4
ASHGA5P015562	3.73e-06	5e-08	14.8	9.17163	3.53783	AGGCCAATTGTCTCGTTCGACCAGTCACCATGGTGCCTAGTGTTCCAGGAATCCCAGGTC	ASHGA5P033030	ENST00000584248	RP11-640N20.6
ASHGA5P031104	4.61e-05	2.14e-06	9.86	5.25492	3.53262	TTTGGACTCGGACAGGGTTCTTTGGATTGTAGCTGAATTTTCAATGTTTAGTCAATATGG	ASHGA5P050653	ENST00000449736	AC018865.8
ASHGA5P042340	0.0155	0.00523	3.58	-2.99356	3.53077	AGTGTCTCATGAGAGATGCAAAGTGCCTGAATTTTCTGACACTTCCTGTTAGACCTCTCC	ASHGA5P054444	ENST00000416851	BMS1P1
ASHGA5P029060	0.000264	2.43e-05	7.47	2.6789	3.51877	CTCTGTTGAACATTTCCTAAATAAAGTGTGGATGAAAAGCAATAGAGGAAGGAAATGCAG	ASHGA5P017603	ENST00000443623	AC058791.2
ASHGA5P025674	0.00265	0.000532	5.05	-0.601958	3.5161	TGTTGCTCAGGAAATACCAAAATATTTGCAGACTGGATCCAAATCAGGAGCCCAGATGAA	ASHGA5P042080	ENST00000448942	RP11-356I2.4
ASHGA5P047523	1.55e-07	2.67e-10	25.7	14.2613	3.51068	GAAAACAGGTGTTCTAATGCTGCACAATTCTATGCATGAATAATTCAGTTTGTTTAGAGC	ASHGA5P038955	ENST00000490351	LSAMP-AS1
ASHGA5P028959	9.93e-06	2.35e-07	12.6	7.57365	3.50901	TTTGATAACTTTACTACCAATGGCTAATGTGCAAACTCCTACAAATTGAGAAAAACAGGC	ASHGA5P038623	NR_033944	LOC647323
ASHGA5P014724	5.6e-06	9.84e-08	13.8	8.47593	3.50849	GCTCTGGAAGCTAGAGGAACCAGACCTCATCAGCCCAACATCAAAGACACCATCGGAACA	ASHGA5P045921	ENST00000478294	RP13-463N16.6
ASHGA5P054918	0.0252	0.00967	3.21	-3.62613	3.49478	CTAATTGAATGATTTTTTGATTCAGGAGCAGCTTGTTGCTATATACCATTGAAAAGCCTT	ASHGA5P056009	NR_029435	FLJ31306
ASHGA5P037135	7.07e-05	3.89e-06	9.22	4.62254	3.49452	TGCCTGATCAAACCAGATCAAAAGCCATTCGATCATCCAAGGACTATTTTCATTCGATAT	ASHGA5P042969	uc003tad.4	LOC646762
ASHGA5P045416	0.0214	0.00788	3.33	-3.41662	3.48658	GGGCTATCTTTTCTGCAATTTGACCATTGATTGTATGGACCAAGAAGCTACTGCCTTCTG	ASHGA5P019646	NR_027397	GORAB
ASHGA5P019879	3.07e-05	1.19e-06	10.5	5.87425	3.46992	CTCAAAAACTCTGGAATTCTGTGAAGCACATGACCTCAAGTCTTTGGATAAATGGAAACG	ASHGA5P048860	ENST00000560239	RP11-182J1.12
ASHGA5P023461	2.78e-06	3.18e-08	15.6	9.63237	3.46583	TGTGTATGCAGGGTATGCACAGATGTGGAAACAGGAACTGATGTGTCCATTACACCACTA	ASHGA5P032252	ENST00000495691	AC007952.4
ASHGA5P028561	1.34e-05	3.72e-07	12	7.09412	3.45605	CTGTGCTGGGCACAGAATGGACTTCAGTTAAGTTTTTGATGTAGAAATGTTTTATTATTC	ASHGA5P048283	uc001opt.1	AK125463
ASHGA5P031641	0.00113	0.000173	5.87	0.59053	3.45541	CTGTGCAGTGAAGAGGCCACAGAGACAACCATACTGTCTTTTTGTATCACAATAAGCAAA	ASHGA5P027198	ENST00000547898	RP11-328C8.5
ASHGA5P045306	5.09e-06	8.42e-08	14	8.63612	3.4533	CCAACACCTCCACAAACAAATGGGAGCTTAATAGACTTTGCAAAATTACTTTTTATCCAG	ASHGA5P040691	ENST00000512748	RP11-215P8.4
ASHGA5P046227	1.03e-05	2.49e-07	12.5	7.5121	3.44472	AAATGCCTCAGAAATGTTTTGTGATGAAGATGAAGGAGAGGCGCTGGAAGCAGAAACTGG	ASHGA5P030193	ENST00000560097	RP11-499F3.2
ASHGA5P016309	8.25e-05	4.92e-06	8.98	4.37353	3.4346	GTTCAGGACTACTTCGGTTCTTTTACTGGATCATATAAATCTTTCGCCTTTTAAATCATG	ASHGA5P015632	ENST00000422108	RP11-443P15.2
ASHGA5P045316	0.00237	0.000461	5.15	-0.449829	3.43207	GCCACTTGTTTTTTAGTCATAATCTGTGTCTAACTGCAGAAGAAATTCACACCTTTGAAA	ASHGA5P026048	NR_033839	FLJ39051
ASHGA5P033294	0.000111	7.44e-06	8.57	3.93492	3.4318	GGAACTTTTTAGCTCCAAAGTGGTTTGATGACCACAGGCTAAAATTCATAGTCTTAAAAT	ASHGA5P016747	NR_046258	LOC100216479
ASHGA5P038057	8.09e-05	4.79e-06	9.01	4.40209	3.42484	TAAGCAAATGAACAGTTGCATTCTCTGAGAGGGAAACAGTCCAGCCAAAATGGTGCATGG	ASHGA5P031393	ENST00000568031	RP11-863P13.7
ASHGA5P045827	0.0232	0.0087	3.27	-3.51809	3.42056	GAATTGATGGTGACAGCTAAGTCTGTCTTTTTTCTTAGGAAATAAAGGTTTTCCTAGGAT	ASHGA5P019878	NR_034076	THAP9-AS1
ASHGA5P049522	1.53e-06	1.15e-08	17.3	10.6557	3.41983	TTTTCTGAAGATATCTCTTACCCTGTGATTGACTGTCAGTTGGTGCAGAAAGTGAGATTG	ASHGA5P046950	TCONS_00015042	XLOC_007124
ASHGA5P050720	5.85e-06	1.06e-07	13.7	8.40323	3.41786	TCAAAGAATTCCAGATATGATTTTTTTCCAGACAAAAATACCTGCTACATGCTTCCTTCT	ASHGA5P026578	ENST00000567925	RP11-554A11.7
ASHGA5P026684	0.00113	0.000173	5.86	0.587203	3.41651	TAGGCCTTCTGACGTCTGGCAATAGATTCCAGAGTAACATCGGTCATGGATAAATTTTTT	ASHGA5P028926	ENST00000435024	LINC00460
ASHGA5P038501	7.42e-05	4.23e-06	9.14	4.53413	3.41125	CATATGCCCAATAGAAGCTGTGTGTAATGCAAGCAATAAAATGAATGACTTTCTACCAAA	ASHGA5P016405	ENST00000430126	INTS4L2
ASHGA5P041404	8.45e-07	4.82e-09	19	11.5204	3.40172	GTACAGGAAATGCCACCTGAAAATATGGTACCTTGGCATTTGAGGAAACAGTAGAAGGAG	ASHGA5P048183	ENST00000540865	SNHG1
ASHGA5P046066	3.78e-08	1.59e-11	34.3	16.6707	3.38942	TTGTTTCAAAAGAACTTTCCATAGTGACAAGTGAGGGCGCAGTTAGCCTTTGGAACCCTC	ASHGA5P023461	ENST00000581442	RP11-838N2.4
ASHGA5P031766	0.0413	0.018	2.84	-4.25471	3.38228	TTGTGGAACCAAAGAGAGCTGTCTCCAGAGAAGATTCTCAAAGACCAGATGCCCACTTAA	ASHGA5P055877	uc001vvl.4	AK022914
ASHGA5P006910	0.0195	0.00702	3.4	-3.29766	3.37086	GTGCTGCAGTTCACAGGGCAAAGGAGATAGAAGTGGATGAAATGAGAGAATTTTCTTTAA	ASHGA5P035146	ENST00000430694	IGKJ5
ASHGA5P058359	9.33e-06	2.13e-07	12.7	7.67464	3.3582	TAAGTATTTAGGCCTACTCTAGGTGCGGTACTTCACTATAGTTTATAAAAGATGGTCCCT	ASHGA5P019434	ENST00000484076	RP11-18H7.1
ASHGA5P032913	0.0293	0.0117	3.09	-3.81746	3.3558	GGGTCTTGAACACAGTAAGTGCTCGATAAATGCTTGGTAAATACATGAATTATTGTCTGA	ASHGA5P049268	TCONS_00020865	XLOC_010146
ASHGA5P011052	7.52e-06	1.53e-07	13.2	8.02081	3.34869	TTTGACGCTGCAGTAAGGCATCTCATCCGAAGAACATTTTTGGCAGCTGGAAATGTTCCT	ASHGA5P047447	ENST00000428346	RP11-428G2.1
ASHGA5P032907	7.04e-06	1.39e-07	13.3	8.11783	3.34644	ATGGGAACATCTCAAAGGAGTTCGTCTGCAAATTCTAGTGCATCTAGGCAGAACACAGGA	ASHGA5P057186	TCONS_00014209	XLOC_006242
ASHGA5P058568	0.00149	0.000252	5.59	0.19045	3.34595	GGGAAGGAGAGTTTATCAAACTTTGTAGGTTGTTCGGAATCCTATAATTGAAAAACAGTA	ASHGA5P048185	ENST00000545308	SNHG1
ASHGA5P038446	1.85e-05	5.72e-07	11.4	6.64519	3.34571	CACCAACCCAGCAAGATGGAAGCTCAGAGTTGAAATCAAGTTGATTAATAAAACATTTTA	ASHGA5P039526	ENST00000509399	RP11-297P16.4
ASHGA5P038623	0.00128	0.000203	5.74	0.417692	3.34359	CAAGTTTCAGTGAACATGGTACTATGCATCATGAAGACTATCTGAAGTTGCTTTCAAATA	ASHGA5P014621	NR_024533	ALG3
ASHGA5P017711	0.000349	3.53e-05	7.14	2.27881	3.34158	AAATGCACTTCTTCTAGCTGGAGGAACGTCTGACGATGGGAACGTTGATCTTAATCATGC	ASHGA5P028972	uc001vvq.1	BC016035
ASHGA5P029699	8.41e-05	5.05e-06	8.96	4.34608	3.33751	GTCCATATCTGGCATAAATGAATGTGAGTGGTCTTGGGAATCTAAATATAACATGTTTCT	ASHGA5P056700	TCONS_00007947	XLOC_003411
ASHGA5P039807	0.0256	0.00988	3.19	-3.64745	3.33376	CCACGGGGGGCTTTTTACCCTTGAGCTGTTGAAATAAACATATAAGAACATTAAAAATAA	ASHGA5P016309	ENST00000429139	MIR181A2HG
ASHGA5P016630	0.0061	0.00157	4.33	-1.7424	3.32721	CTATAGATCTTTGCTGAACCTGATTCTGGAAGGTACAACAATTTCGGCCATCTTCCTAAT	ASHGA5P027682	uc001uho.3	BC032874
ASHGA5P029862	1.13e-07	1.3e-10	27.6	14.904	3.32605	GCTATTTCTTCCTTAAGCATTTGGAAAGAATTCACTTATTAAGCCATGTGAGACTGTAGT	ASHGA5P052791	ENST00000433843	SNHG5
ASHGA5P017438	3.07e-05	1.19e-06	10.5	5.87274	3.32091	TCTATCCTTGATTACCCCGGAAGCTTTCGAGAAGCTGGGATTCCCTGCAGCAAAGGAAAT	ASHGA5P019848	NR_037914	RCHY1
ASHGA5P030575	6.4e-05	3.38e-06	9.37	4.7731	3.31395	CACTGCTATTCAAAGAGGCCTGAAGCAGTTACTGAAAGCAATTCCAAGAAATTGAGTTAA	ASHGA5P042061	uc003qes.1	AJ606328
ASHGA5P035305	0.00366	0.000812	4.76	-1.04725	3.30856	GGCATAAGTCTACTCACTTATATCTGTTTGTCTGGAACATAACCCATGTTTGTTTTTACA	ASHGA5P000098	BC042589
ASHGA5P023822	0.00906	0.00263	4	-2.28023	3.30716	CCCTGTCTCAATATAAGCAATGCATTAATACATGTGAGTGACTGGATATAATCTAAACAG	ASHGA5P020337	NR_046350	PPWD1
ASHGA5P035271	0.00253	0.000501	5.1	-0.536948	3.30139	CTCAGAATATTAGCTTTAGAAGGGACTTTGGATCCTTTTGATTTTGGTAGGTGAAATACT	ASHGA5P021690	ENST00000538266	SNHG1
ASHGA5P038524	6.59e-05	3.52e-06	9.33	4.72811	3.29479	CGACCATGGTAACCAAAGTATACAGCCTGGAGTGAATGTTAATAAACAGGAAAGAAATGA	ASHGA5P027285	TCONS_00011758	XLOC_005220
ASHGA5P055878	0.00574	0.00145	4.38	-1.65832	3.28768	CAGCAGCGGCGTGGTCAGAGCGAGCTTCGGAGAAGCAGTGGTGGGTTCCATGTGATGGTG	ASHGA5P017350	ENST00000440456	RP3-400N23.6
ASHGA5P019434	0.00103	0.000151	5.97	0.7316	3.28613	ACAGAACAAAGTGAGTGGAGGACACTTCAATCTAAAGTGATCTTAAAGGAGGAGTAGTAG	ASHGA5P015333	uc010fif.2	ANKRD36B
ASHGA5P030458	0.00214	0.000403	5.25	-0.308593	3.28601	GCTATTTACATTCCAGCTTCTTTTGAGAATCTCTGAAGATGATTAAGTCATTGTCAGCTG	ASHGA5P015562	NR_045770	ATF2
ASHGA5P015294	3.63e-06	4.74e-08	14.9	9.22575	3.27834	CTTCTGGCTTGTTTGATGAAATACGGACGTATCTACCTCAAAACAATGGTTGAGGCTCAG	ASHGA5P050721	ENST00000450044	AC009948.5
ASHGA5P041031	0.00205	0.000382	5.29	-0.250772	3.27789	AATAATATTTATGTCATACCTTATGAAGTTAAAATAAAATATAACGAATGAGGGGCTTAA	ASHGA5P019294	NR_037702	RNF7
ASHGA5P016790	0.0285	0.0113	3.11	-3.78298	3.26835	AAGACGGACACCGACCTAAGTCAATGTTAGTCTACCACTGTACGTCTGGTAACCTCAATC	ASHGA5P044616	TCONS_00001218	XLOC_000490
ASHGA5P057756	0.0158	0.00534	3.56	-3.01494	3.26472	TGAATGATAGGTCAGATGTTGAAGTGGTCACTTCCAGTGTGGTTTTATTTGGAACTGGGA	ASHGA5P039166	ENST00000495081	AC007620.3
ASHGA5P013052	0.000619	7.66e-05	6.5	1.455	3.25465	AGGTCTCCGCGGTTCATCTGTGTTGCTCTAAATGACACTGCTTCATTATTTTGATGGCTG	ASHGA5P016875	ENST00000435300	RP11-206L10.10
ASHGA5P040779	0.00986	0.00292	3.93	-2.39124	3.25239	CGCCCCAACAGCTCCCTCTACCAAACTGAGGCTGGGCTGGGAGACTAGGCACTACACCAT	ASHGA5P053278	ENST00000439070	AC002066.1
ASHGA5P014871	0.000294	2.81e-05	7.34	2.52438	3.25135	TCGGAGTATGCTTCCCTTGCCTGAGAATCGTTACAAAGAGGAGCATCTGATGAGGAAATG	ASHGA5P044885	ENST00000522339	RP1-16A9.1
ASHGA5P026578	0.00265	0.000533	5.05	-0.603096	3.25088	CATCTGTGAAGAGCCGGCTCCTGCTATTATTATTGTTAATCAGTATTAGTATTAGCATTA	ASHGA5P043030	NR_038276	LOC100506895
ASHGA5P058621	4.03e-05	1.78e-06	10.1	5.45059	3.24905	CTGTAAAACCAGCCTTAGACTATTTTTCAAACAGATGGTGATTGCTCACACCAAAGCCTT	ASHGA5P030501	ENST00000558006	RP11-151N17.1
ASHGA5P030315	0.0116	0.00361	3.8	-2.60967	3.24686	CTCTCCAAGTGAAAATTTAAAATTACTGCAGTTTTGGCCTGATGATGTTAACCAGCAAGA	ASHGA5P042300	NR_026790	HCG11
ASHGA5P051728	0.00152	0.000259	5.56	0.159674	3.24439	CATCAAACCAGAATTGTCGAACACCTGATGCTGTTGAGGTAAGTATGTTTTAATTTTAGA	ASHGA5P033501	ENST00000577327	RP11-91I8.3
ASHGA5P036387	0.000143	1.04e-05	8.24	3.57726	3.24091	CTGCAACAAACTGTGGAATAATCTGACATAGGAAGAGGTGGATGGTACAGAAGAACAATA	ASHGA5P053820	uc004bos.3	AB074162
ASHGA5P049562	0.0283	0.0112	3.12	-3.77284	3.23854	ATGGAGAGCATGACAGGTAAGCCTATAGCAGCGTTTAACAGGAGACAATTGGTCAAGTGT	ASHGA5P015469	ENST00000577817	AC006050.3
ASHGA5P054612	0.0229	0.00855	3.28	-3.50001	3.2377	TATGGTTTACAGAAACTCATCACTGCTATATATGCAGATTATGCCCGGAGTTTGAAGAAC	ASHGA5P026211	ENST00000499765	RP11-685M7.3
ASHGA5P023243	0.000177	1.41e-05	7.96	3.25634	3.2363	GCCAGAATGGAAAAATGAACTCACTTCTGTTCTCTACTACACTAAAACAATGCTTAGCAC	ASHGA5P037540	ENST00000472972	KCNMB3P1
ASHGA5P033271	0.00087	0.000121	6.13	0.965266	3.22986	GAACTGGAATTCATACTCTGTGGAATGAATCAGCAATGTGGAAGGAGTAACAAGATTTTT	ASHGA5P044155	ENST00000521025	RP11-582J16.5
ASHGA5P018535	0.000461	5.12e-05	6.83	1.88353	3.22524	TGGAGAGGAGGGTCAAAGAAGGCTCTTCCAAGAAACATGTAGAAGAGAAGAGTGAAGAAA	ASHGA5P057271	TCONS_00015146	XLOC_007189
ASHGA5P015258	0.000254	2.31e-05	7.51	2.72905	3.22045	GTTTGAACAGGTTCAACAGTATGGCTCCAAAGGATGAAATTTCATTCTGATTTTCTGGCT	ASHGA5P029699	TCONS_00008950	XLOC_003805
ASHGA5P026048	2.8e-05	1.05e-06	10.7	6.0061	3.22027	TGTGGCCAAGAAATGTATTCTCTCACTTTGGACTTAGGAGTCCAAAGAGAAGCCCAGAAA	ASHGA5P019270	NR_027170	C17orf76-AS1
ASHGA5P048183	0.048	0.0217	2.73	-4.44181	3.21874	CTGCCAAGCAATAGATACAATTGAGAGATTGTAAAATGTGACATAGAATGAAAGTCTCTC	ASHGA5P058594	uc010oay.1	NPPA-AS1
ASHGA5P028783	3.98e-06	5.47e-08	14.7	9.07867	3.21075	GCAACACAGTGAAGAAAATGATTATACAGCTTTTGTTAATATATGTTAGAGTTGGCTGCC	ASHGA5P021982	ENST00000549813	CTD-2314B22.3
ASHGA5P058353	0.0413	0.018	2.84	-4.2553	3.20817	AGAAATGTTGAGAAAACACTCAATAAAAGTGAAGATCAGCATACACTGAGAACAGCCTCG	ASHGA5P015042	NR_045771	ATF2
ASHGA5P043553	0.0221	0.00819	3.3	-3.45525	3.20052	GCCAGAGATGTGTTCGAAAGGCTTACTTTTATTTTGTACTAGAAAAGATTGTCTTTCCAA	ASHGA5P047584	ENST00000439157	RP11-94M14.2
ASHGA5P037474	0.00119	0.000186	5.81	0.512011	3.19328	AAGACTTTCACCCATGCGGTTGGAATGCTAGCCTTAAAATATATACAATTGTTACATGTC	ASHGA5P040082	ENST00000506942	RP11-33B1.3
ASHGA5P055791	3.29e-05	1.33e-06	10.4	5.75854	3.1792	TGATGTGAAGTCTTACCTATTTGATGAAGATGTCTTTTGAAAGGTGTACTGCAAGGAACA	ASHGA5P028115	ENST00000541391	RP11-221N13.3
ASHGA5P054916	0.000201	1.67e-05	7.8	3.07856	3.17623	TCTGATTTTCTGAGAATGATGGGTGGGAACAACATAATGCGGGATATGAGAAGCACTACT	ASHGA5P016758	ENST00000433905	RP4-583P15.10
ASHGA5P038448	5.12e-07	2e-09	20.8	12.3775	3.17529	CACACTCTCTGGATCCGTCTGGATCAGTTAATATATAATCATATAATCAGTAGTTGATCA	ASHGA5P033271	ENST00000423269	CLTC-IT1
ASHGA5P039713	1.49e-06	1.11e-08	17.4	10.6897	3.17121	TACTATTAATCGCCCACATCAGATCTGTTTTGATGAATTTAAACACTTAAACAGAATATT	ASHGA5P028009	TCONS_00009438	XLOC_004451
ASHGA5P026818	0.000562	6.73e-05	6.6	1.59379	3.16532	GGAGCTGGCCTATAAATCCTAAATACAGATGTAGTGATTGAACCCATCTAGGTAGCTTAT	ASHGA5P035309	ENST00000455215	CYP4F43P
ASHGA5P022103	0.000147	1.09e-05	8.2	3.53053	3.16524	TTCCTCTTATTACTGTAAAACCATGCCTAGATCTTTTGGTTAACTGGCTGCACATATACC	ASHGA5P014574	ENST00000411474	RP11-366F6.2
ASHGA5P027648	0.000224	1.94e-05	7.67	2.91634	3.15691	CTCACAGAGATATGTGAGATCAATAGGTATGTGCTTTGGGCCACATGAAACTTTAAAAAA	ASHGA5P038501	ENST00000464673	RP11-167H9.3
ASHGA5P045799	1.04e-06	6.48e-09	18.4	11.2288	3.15488	GAGGCATGTTTTTAGCTGAATAGCAATAATTATGGGATTGTGCAATACTGGAAGAAGCAG	ASHGA5P031335	ENST00000563684	RP11-18F14.4
ASHGA5P052208	0.000326	3.22e-05	7.22	2.37684	3.1499	ATCAGCACCAGGAAGAGCAGTACAAACTGGAGAAGCTGGGGTATGTAGGCAATGGCTTCA	ASHGA5P031474	ENST00000561847	RP11-715J22.6
ASHGA5P049550	0.0254	0.00979	3.2	-3.6379	3.13337	ATGAAGAGCATGACAGGTAAGCCTATAGCAGCGTTTAACAGGAGACAATTGGTCAAGCGT	ASHGA5P029399	uc021rnj.1	BC016035
ASHGA5P044200	0.000406	4.33e-05	6.97	2.06238	3.13297	GTGACAGAGTTTGCATAGAGATGGCCTTCTTGAGCAAAGGTAGTGACTCCTACATTTTTT	ASHGA5P039713	ENST00000512036	RP11-404J23.1
ASHGA5P046013	0.00453	0.00107	4.58	-1.34079	3.12981	GCCTATTTGTCAAATAAGATTAGTGTAAATATGGGGCATTTACCTTTGCTATAGAAGCTG	ASHGA5P015065	uc001vdx.3	DLEU2
ASHGA5P021682	0.0241	0.0091	3.24	-3.56374	3.12696	TGTTGTTGCACCCACAAGAGCTTACTGGTGAAGGAATGGGACAAGACCCATCTTTATGCA	ASHGA5P030315	ENST00000559569	RP11-20G13.2
ASHGA5P057642	1.79e-06	1.56e-08	16.8	10.3514	3.09943	ACAGATCAATCATCTGCACAATCTGAAGACGGAGCACTTTCCATGGAGTGCTGATGAAGT	ASHGA5P043153	ENST00000416371	AC006014.8
ASHGA5P042747	0.000142	1.04e-05	8.25	3.58362	3.09641	CAGTCACTTCCGCTTGTACTAATTCTGGCCCAACCGTTCATTATATTTTTACAATTCTTA	ASHGA5P043262	NR_039981	LOC100216546
ASHGA5P031750	0.0216	0.00796	3.32	-3.42601	3.08633	AAACTGTCCAAATGGCTAGGAGGGGAGGACGTTGGTTCTGACACAGCCTGGGACCTACTC	ASHGA5P028509	uc001uxg.3	AK021977
ASHGA5P000116	2.41e-07	5.61e-10	23.8	13.5791	3.07771	CCACATTGGAACAAGGCTTCTTAAGACATGGATGTAATTTGGTGGATCCCACCGGGCTGG	ASHGA5P049148	ENST00000569981	AC009133.14
ASHGA5P016747	0.0338	0.0139	2.99	-3.99746	3.07603	TGGGAACCTGGCTGGGAAAGGGTTTCTTCTGTCCATAAAAGCTACTCCAATGGCTGTGGG	ASHGA5P043843	ENST00000470135	RP5-884M6.1
ASHGA5P018194	9.42e-06	2.17e-07	12.7	7.65747	3.07193	CCCCAGAACTGGACAGGGAAGAAAGCAAACCATGTTGGACTCGCAATCAGTGATGATCTA	ASHGA5P021819	NR_027391	SLC15A3
ASHGA5P021643	0.0094	0.00275	3.97	-2.32804	3.05627	TTTTTCTACTGCTCGTGGATTTACGCGCACGTTGGAACCGAAGAGAGCTCTGTTGTTGCA	ASHGA5P027767	ENST00000541782	SCARNA10
ASHGA5P029346	0.00514	0.00126	4.47	-1.51161	3.05183	GGACAATGTCTGAATTAAATGCCGTGCTTTAAACTGAAAGGGAAACTTAGCAAATAAATG	ASHGA5P023249	ENST00000575787	ALOX12P2
ASHGA5P035741	0.00145	0.000242	5.62	0.233145	3.04737	TGAAGAGTGAAAGCATGTTGAACACCAAGATGCTCTCCAAAGATGGAGTCCTTCTCTTCT	ASHGA5P018645	ENST00000455984	AC098973.2
ASHGA5P055986	0.00151	0.000255	5.58	0.177153	3.04711	TATTTTATAGGGCTGATGTTGTAGTCACCGATCTTGAGGAATTGCAAGACTTGCTGAAGA	ASHGA5P031001	ENST00000567236	RP11-626G11.3
ASHGA5P046374	0.000147	1.09e-05	8.2	3.52991	3.04647	GTAGTCACCTCTGGGTCACAATCACTACAAATAAAAACCCAATACAATTCTCATTTCTAA	ASHGA5P045736	ENST00000451282	RP11-111F5.5
ASHGA5P041120	1.55e-07	2.23e-10	26.2	14.4243	3.04556	GCATGCCGGATGCCTTTTATTGCTTCCATCTGTTTAAAGATAATGAAAATAAGAAATTGG	ASHGA5P018246	ENST00000451164	AC079767.2
ASHGA5P033018	0.00024	2.14e-05	7.58	2.8129	3.04458	TGTACATGCGTGTTATTAGAGGCGAATGCACGTTTTTGTTACTGAGAGAGTGGCCCTAGA	ASHGA5P054612	uc021pzu.1	AX747838
ASHGA5P053402	0.0168	0.00581	3.51	-3.10241	3.04338	TTTTAAGTGTTGTAAAGCCGATACAATGATGATAACATAGTTCAGCAGACTAACGCTGAT	ASHGA5P037133	ENST00000424205	RP5-907D15.2
ASHGA5P043573	0.000745	9.86e-05	6.3	1.18658	3.03848	CCAGCGCTCGGGAAGTGAAAAAACCGCGTCGCCTGGAGATTCATCAGGAAAAATTAAAGT	ASHGA5P017711	ENST00000444963	AC018866.1
ASHGA5P046241	0.00769	0.00212	4.14	-2.05533	3.0354	CCACTTGACAGTTTAGAAGTGGATTGATAATACTCTTCTGGCTTAAAACCCTTCTTCTCT	ASHGA5P054463	ENST00000429104	RP11-324H6.6
ASHGA5P019608	0.0032	0.000684	4.88	-0.866973	3.03246	TACGCACCAGAGTTGCATGCTGAGAATTTGAAAAATGAAGATGATGTAGACACTGGACTA	ASHGA5P017927	ENST00000447265	CCDC144B
ASHGA5P019421	0.000135	9.66e-06	8.32	3.65865	3.02878	TATGTGGAGGTGGATGAAAGCAGCGAAGTTTCATCTGAGAACCATTGAGTATGGAAGTGG	ASHGA5P032822	ENST00000437416	RP11-100E13.1
ASHGA5P028115	7.23e-07	3.91e-09	19.4	11.724	3.02723	CTCCATTAGCTGAGAAGTCTAACTGTGATTTATCATTCCCTACCTATAAAGATTGTAAAC	ASHGA5P014845	ENST00000413986	RP3-512E2.2
ASHGA5P054915	0.0213	0.00783	3.33	-3.40922	3.02579	GGAGTTTGAGGTAAATGGCTTTGCAATAGTTACCATCAATGGCTGCTATATAAAATTTTC	ASHGA5P051790	ENST00000461063	SOX2-OT
ASHGA5P041533	0.00283	0.000581	4.99	-0.693803	3.02265	AAACCCATAGCTAGTCTGATTGCTTGCATGCTATTCATATACACGCCCGTTGTAAGCTGG	ASHGA5P048470	TCONS_00013751	XLOC_006390
ASHGA5P020340	7.07e-05	3.89e-06	9.22	4.62197	3.02193	CAATGAAAAGGAACAAAACCCATCAGAAGATGTCAGAAGATAAGGATTTTTGTCCTGATG	ASHGA5P044943	ENST00000523831	KB-1615E4.2
ASHGA5P041467	9.83e-05	6.3e-06	8.73	4.11135	3.02086	CCCCACTGTGTTTATATTGTTGGGAAACTTAATCCACGGAAATAAAGTGTGGATTATTTT	ASHGA5P029670	uc001xsm.3	AK025117
ASHGA5P028679	0.0451	0.0201	2.77	-4.36398	3.01801	GATACTTTAATTTTCCCTTTGGAATAGTGTGTAAACACAGTCCGGATGAACTTTACTACT	ASHGA5P033304	ENST00000585187	RP11-583F2.1
ASHGA5P043262	0.0308	0.0124	3.06	-3.88126	3.00996	GACACCATTTATGATCCACTTAGTCTTGAGATACTGAGTAATAGAACTTTCTCCTTTTAG	ASHGA5P039482	ENST00000510016	RP11-8L2.1
ASHGA5P031737	0.00209	0.000391	5.27	-0.276435	3.00256	AGATCAGAAAATATAAATTTATGAACTGCTATAAACTGTTATTTTCTTCGTGAAGATCAG	ASHGA5P058305	TCONS_00029754	XLOC_014147
ASHGA5P014683	0.00513	0.00126	4.47	-1.51051	2.99898	ACATTTTTCTTTTTTTATTTGAAAACTACTTTAGCAATAATTAATTCCATGATTATCACA	ASHGA5P015982	ENST00000425399	AC131180.4
ASHGA5P022195	2.22e-05	7.42e-07	11.1	6.37108	2.99804	ATGAGAGCAGAGTACCTTCAAGTTTAAATCTAAGAGTGATATTCATTTGGCAGAACATCA	ASHGA5P047515	ENST00000445111	RP11-367B6.2
ASHGA5P055792	2.17e-05	7.18e-07	11.1	6.40666	2.99753	ATTTTCGAGTGATGCCTGATCTCATCAATCTAGCGGGAGAGACAGGATAACCTGTCCGAG	ASHGA5P017716	ENST00000445003	RP11-290F20.3
ASHGA5P048414	0.00332	0.000717	4.85	-0.915857	2.99607	CGCATCCTTCTAATAACTAGTTAGCTTTATAGAAGCTCAACAAAGTTTAACAATCTCTGC	ASHGA5P022504	ENST00000558140	RP11-219B17.1
ASHGA5P050390	0.00298	0.000622	4.95	-0.766315	2.99318	CCTGAAAAGTGTTGTATTCCAGTGTGCCTCGGAAAAGAAAATAGGATTAATAAACTTTGA	ASHGA5P058359	uc001vdo.1	DLEU2
ASHGA5P029478	1.55e-07	2.61e-10	25.7	14.2807	2.99051	AACACTAATTTCTAGATTTCACATTTCCCGAATCCCGTATAAGATCAGTTCTTTCTTGGT	ASHGA5P016630	ENST00000432385	RP11-385J1.2
ASHGA5P058075	1.1e-07	1.2e-10	27.9	14.9723	2.98984	TACTCACAAGAATTGAATGGAATGTGAATCTACACTCAGGTGAAGCCAGGGTATTTTGAA	ASHGA5P027017	BQ691240
ASHGA5P019878	1.09e-05	2.7e-07	12.4	7.42984	2.98791	GGGTCTTGGAAGATAATTACTCAAAATATGCAGGGAAGGAATAAAATTGAAGGGTGTTTT	ASHGA5P052208	ENST00000510327	CTD-2066L21.3
ASHGA5P017134	0.0315	0.0128	3.04	-3.90961	2.98727	GTGTGCTGCAGTTCACAGGGCAAAGGAGATAGAAGTGGATGAAATGACAGAGTATTTTTT	ASHGA5P018031	ENST00000448567	LINC00467
ASHGA5P043050	0.0066	0.00174	4.26	-1.85054	2.98191	TACTATTTTGGGACAAACAGTTGTCTAGTGTTTGGACTCATGAACCCTGATTCTTGAGGG	ASHGA5P043479	TCONS_00018263	XLOC_008543
ASHGA5P044557	7.33e-05	4.16e-06	9.15	4.55099	2.97722	TTGGGGCAGGTGATTAAATTTATATAGGTACCTCAAGAAAAAGAACCTGAATATGCTGCA	ASHGA5P034812	uc021vcr.1	BC011243
ASHGA5P037540	3.93e-05	1.71e-06	10.1	5.48991	2.9734	ACCCATTCAGCTCAGAAAGCTCTCCTACATTATAATGAAGAGGCTGTCCAGATAAATCCC	ASHGA5P035271	ENST00000413991	AC073257.2
ASHGA5P036277	0.000414	4.44e-05	6.95	2.035	2.97228	CCATATCTACAAGAACTATTTAGTTCTCAAAACTGGGAAGAAATGTTTCAGAGGCATCAT	ASHGA5P047996	ENST00000531363	RP11-1L12.3
ASHGA5P032664	0.000417	4.49e-05	6.94	2.02352	2.97158	GGTGAACAAGTGCTGAATAAGGCCTTTCATTCATTCGGTTGTTCATTCAAAAACACGTAT	ASHGA5P030876	TCONS_00006230	XLOC_002821
ASHGA5P053918	2.26e-06	2.28e-08	16.1	9.97008	2.96888	CTGAATCTAAAAATGACCCAGTGGCACCGGTTTGTAGTAAAACTTTGAAGATAGAACTCC	ASHGA5P057935	TCONS_00023984	XLOC_011316
ASHGA5P021755	0.0225	0.00838	3.29	-3.47969	2.96702	AGTAATGTTCCAGGAGCAGCTTGTTGCTATATACCATTGAAAAGCCTTCAGAGCTGAGAG	ASHGA5P031733	ENST00000563757	RP11-329J18.3
ASHGA5P043574	0.00702	0.00188	4.21	-1.93223	2.96508	GAGCTGACTGTAACTGACTCAATAACAAATCTAATCGTGTATTGCACTGGAAAAGAAATA	ASHGA5P019879	ENST00000504609	RP11-461C13.1
ASHGA5P031780	0.00351	0.000769	4.8	-0.990815	2.96017	GGTTTTGGAGTATATAAACCATTTTTACAGCGGCTACAAATTTTAGAATGTGTGACTGCT	ASHGA5P041133	uc003jxo.3	SMA4
ASHGA5P054921	0.0243	0.0092	3.24	-3.57477	2.95948	ATTTTTTCAGATGTTCAGCCCACAAGAGCTTACTGGTGAAGGAATGGGACAAGACCCATC	ASHGA5P042878	ENST00000412266	AC006028.9
ASHGA5P027761	0.00803	0.00224	4.1	-2.11434	2.95458	AAGTTTCTTTTGTGTCCTTTATATCCCCCTAACAACAGGGAAGTTTTATCAGTAAATGCC	ASHGA5P019076	NR_046070	CHD1L
ASHGA5P035309	0.0206	0.00752	3.36	-3.36865	2.95339	GTGGAGGAATAGTAAGAAAATTCTTAGTGCTGGCTTAGCTTCATTGATCCAAAAACATAA	ASHGA5P052924	ENST00000439703	RP11-417E7.1
ASHGA5P019441	0.00663	0.00175	4.26	-1.85714	2.95269	TGAACAAGCATCTTGTCACTGGTTCTGTTCAAGCCAAGGGGGGAAGAAATAGAAGGCTTT	ASHGA5P036450	TCONS_00026354	XLOC_012707
ASHGA5P019076	0.000122	8.39e-06	8.45	3.80781	2.95031	TGTATTCTGGGTGGAGTTGGCATGAACTTAACAGCAGCAGATACTGTGATTTTTGTTGAC	ASHGA5P037114	ENST00000450473	AC005220.3
ASHGA5P035475	5.53e-06	9.67e-08	13.8	8.49347	2.94447	GCTTGCTATGAAAGATTCAAGTGATTTTTGTAGTTCTACATTCTTGGGTAGGAGAAGATA	ASHGA5P045353	uc004axt.1	AX746764
ASHGA5P041281	5.87e-05	2.97e-06	9.51	4.90784	2.94061	GAAGGCAGTGTACTGAATAGTACCAGTTTTTTCAGAGACAAATATGGTGTACTTATTTGA	ASHGA5P053318	uc003vqv.1	AK057978
ASHGA5P020300	3.08e-06	3.67e-08	15.3	9.48731	2.93835	CAGAGAAAGGAAAGAAGTTTTCCCATTTCCAGAAGTTAGCCAAGATGAACTTAATGAAAT	ASHGA5P014593	ENST00000411670	RP4-717I23.3
ASHGA5P054314	0.00704	0.00189	4.21	-1.93579	2.93804	CTTACATAGATGTTAACCAAAGTCTGTAAGGTTCGTTCATTTGTCCACAGTTACCCAGAA	ASHGA5P043050	ENST00000582727	SNHG15
ASHGA5P028804	7.62e-05	4.4e-06	9.1	4.49235	2.93696	GAAAGTAACTTGAGGCAACTGCAGGAGGGCTGCATGGCGGGAAAGAAATTGCTGAAAACA	ASHGA5P049516	ENST00000497774	C17orf76-AS1
ASHGA5P038373	6.3e-07	3.02e-09	19.9	11.9761	2.9355	GGAGACTAAAGTCGTTGAAAGAAATTAAAGGACTAGTACTGAATAGTGGTGATACTCAAT	ASHGA5P040156	uc003ikf.3	BC069804
ASHGA5P021725	0.0182	0.00643	3.45	-3.20794	2.93069	TCAGAGCTGAGAGCTTTGTTTTTCTCTAGGTACTACTAACCAATAACCTGCTTGGCTCAA	ASHGA5P029282	ENST00000380722	RP11-497E19.1
ASHGA5P030787	6.84e-05	3.7e-06	9.28	4.67655	2.93057	GGGGGGACAACAAGTGTCTATTACACAGAATAAACAGCCTCTGGCAAATGAATACATTTT	ASHGA5P014708	ENST00000412669	AC002456.2
ASHGA5P046113	3.57e-07	1.06e-09	22.2	12.9808	2.92842	CAAACAGAATAAACTCATACCTTGAAAACTGCCAAGTGGCACATGACTGTCCGGTTCACT	ASHGA5P019193	NR_027169	C17orf76-AS1
ASHGA5P053071	0.0262	0.0102	3.18	-3.6759	2.9266	ACGATTTAAGGTGACTCACATCAAGGTATAAGTGTTTCATGAGAACTTCTCAAGGAGAGG	ASHGA5P036390	ENST00000429730	AC079767.4
ASHGA5P015065	1.58e-06	1.24e-08	17.2	10.5802	2.9246	ATCCAGGAAGTAGCAAGAAATGTGGATAATTACTGTACCTTCCTCATGGAAAAAGTTTTA	ASHGA5P045163	NR_027054	MIR31HG
ASHGA5P054917	0.0103	0.00311	3.9	-2.45612	2.91447	AAGTAGGCAGTTTCTATGATGAATCAAACTAGCTCACTATGACCGACAGTGAAAATACAT	ASHGA5P045690	NR_034035	SRSF10
ASHGA5P023221	2.26e-06	2.3e-08	16.1	9.9594	2.91439	GAGCAAAGTTATCTACCTATCTTGGGAAGAGAAGTAACTGATGGAATCATTTTGCCTGAT	ASHGA5P054913	ENST00000545688	SNHG1
ASHGA5P044707	0.00121	0.00019	5.79	0.487255	2.90761	TGAGTCAGCTGTCGTTCATATCTTTGTTACCTGTGAATGCACAAAATTTGCTCTGTATGA	ASHGA5P051446	NR_036540	LINC00622
ASHGA5P026685	0.000715	9.31e-05	6.34	1.24808	2.90588	CAAAGTTAATTGTCTTTTGAGTGATTTTGCACAGTATCTCAAAATGAACTGTACTTTTTT	ASHGA5P038769	ENST00000432377	RP11-70C1.1
ASHGA5P041994	0.00203	0.000378	5.29	-0.238724	2.90119	CCCCCAACAAAAGTGTTAATTAGACATCATCGGAACAGGGATATTACACAAATGAATTAA	ASHGA5P030552	ENST00000560518	RP11-430B1.2
ASHGA5P043466	3.87e-07	1.22e-09	21.9	12.8507	2.89394	TCACAGTGGTGGGAAGTTTCTCTCCTAAAACGAAAGCTTCTCTATACTACAGATTGGCCC	ASHGA5P015132	NR_045768	ATF2
ASHGA5P042758	0.00128	0.000204	5.74	0.41446	2.89345	CTGCTACAAGTCTTGACTCCAGAACTCTGTGGGATAATAAAATACAAGATCATAGCTTGA	ASHGA5P015833	NR_024534	ALG3
ASHGA5P019848	0.0206	0.00752	3.36	-3.36857	2.89136	GTATCACTGTGAAAACTGTGGAATTTGATTGGTCCAAAGGAAGATTTTTTCCATTGTTTG	ASHGA5P037135	NR_034147	LOC149773
ASHGA5P030757	0.00145	0.000242	5.62	0.233219	2.88766	GAGGGAAAGCAGCAGCAAGACCCAGTGGAGACGATGGCAAAGGGGCTGATTTCACTTTAG	ASHGA5P025851	NR_038975	MIR181A2HG
ASHGA5P051780	8.46e-08	6.65e-11	29.6	15.4873	2.88673	GACAAGAAAATAGCATATCATTGGAAGACTTGACCCATGGGATCTATAAATTCCTAGGGA	ASHGA5P026766	TCONS_00011776	XLOC_005244
ASHGA5P014573	8.54e-06	1.86e-07	12.9	7.81621	2.88646	TTTCAGCTCAAGAGCCAGAAGCACTTCCATGACGATATCTTTGGTGCTGTATTTCCCTAC	ASHGA5P022718	ENST00000561463	CTD-2611K5.6
ASHGA5P040785	0.00769	0.00212	4.14	-2.05579	2.88609	CATGAGCCACTATAATTATTGGCTCAGTTCCACCCAATTTCCATATTTTGGGTGTAATTT	ASHGA5P037294	NR_026812	RUNX1-IT1
ASHGA5P035262	0.000525	6.09e-05	6.68	1.69954	2.8807	GAACATTAAATCCGACACTTGTACTACATGGGTAATCAATATATAGTGGTTCACAGATCA	ASHGA5P053402	uc001gjk.3	GAS5
ASHGA5P022609	1.15e-05	2.95e-07	12.3	7.33683	2.87891	TGTCTGAGAAAAATCATCCATGACTTCCTGCAATGGAAGATGAGGACACAGCTAAGTATG	ASHGA5P051992	uc021xpq.1	AK128593
ASHGA5P023249	3.8e-05	1.63e-06	10.2	5.54279	2.87808	TATAGTGGACTTACTGCCCAATCTCCACCAGCATGAGGAGAAATATTTCTCTGGTCCTGA	ASHGA5P040591	ENST00000440377	RP11-337C18.8
ASHGA5P058440	0.00041	4.38e-05	6.96	2.05119	2.87496	TCAGTTAGAACATGACAATTGGGCTCATGAACAGGATCCTGAGTGGTTGCAGGTGAACAA	ASHGA5P016809	ENST00000434500	CCT6P1
ASHGA5P002402	0.000445	4.89e-05	6.86	1.93273	2.8702	AGCCTTGAAGACTACAGGTGATGAGAAAGATTCTGTTTCGAATATAGCCAGAGAAATAAA	ASHGA5P046416	ENST00000391707	PPP2R3B-AS1
ASHGA5P031320	0.00469	0.00112	4.55	-1.38875	2.86594	AGCTGAAGAAGCTCTGGAAGATACCATTTGAAGTCTTGAGTGCTTGAACTCACAAAGAAA	ASHGA5P044444	uc003yjz.1	AX746867
ASHGA5P049268	1.81e-06	1.59e-08	16.8	10.3343	2.86467	TGGTGATGTAAAATGAATGAATCACAGTCCTGGTCCTCAAAGATAGCCATACTGAAGGAG	ASHGA5P038417	ENST00000428732	RP4-694A7.4
ASHGA5P016583	0.00191	0.000347	5.36	-0.147912	2.85479	CGGGTATAGGGTTCTTGGATAAACAAGCTCTGACGATCATTCCCAAACAAGAGTTCAAAA	ASHGA5P017391	ENST00000440931	AC018865.8
ASHGA5P025663	0.0199	0.00718	3.38	-3.32073	2.85173	CAAGGAGAAGAAATGCCTGGGGCCCACGAACATCCCAGTGTGGCCCTGGACGGGACATCA	ASHGA5P030194	ENST00000560054	RP11-499F3.2
ASHGA5P028937	0.000164	1.26e-05	8.06	3.37155	2.85147	CCCAAAAGATACCATAATTTGCTGAGGCTTCTGAATCTTAAGTGCTCTAAGTTATAACTT	ASHGA5P040383	ENST00000512323	CTD-2066L21.3
ASHGA5P033015	0.00258	0.000514	5.08	-0.565628	2.84711	GCGTGATTTCCATAGCAGATGACAAGTTTATATTGATTATAACATGGTCTCGGTTGATAT	ASHGA5P027319	ENST00000567780	HOXC-AS3
ASHGA5P033328	0.000426	4.61e-05	6.91	1.99614	2.84492	CCTGATTTACTTATGAAGAAGCAAATTCAACCAAGTGATACGAATTGTCTAAGGTCATAC	ASHGA5P050720	ENST00000420672	AC009948.5
ASHGA5P032903	0.0305	0.0123	3.06	-3.87076	2.8449	CACCTCTGGAGATTGTCATCTGATGGGAAGATAGGAACATGGTCTCATGATCTATGCTCT	ASHGA5P020718	ENST00000518932	RP11-152P17.2
ASHGA5P027762	0.00136	0.000223	5.68	0.320659	2.84409	TCTGTGTTTTAGGCCAACCAACACAATTCATATAACATCCTTGCACATTTCCACCATTTC	ASHGA5P016188	ENST00000548271	AL589743.1
ASHGA5P058424	2.99e-05	1.15e-06	10.6	5.91265	2.84401	TGGGCCAGTGGCTGTCATTACATATGAGAACTCAAGCTCCATGAGGAGATGTTTCATTGT	ASHGA5P034039	uc001abp.1	LOC643837
ASHGA5P027317	4.77e-05	2.24e-06	9.81	5.20608	2.83587	GATACCCAGCTCTCTGCCTAAATCCTCTGTATGCAAATAAAGGTCTCTGCTTGTCTGTCT	ASHGA5P039450	uc003hhv.1	BC016361
ASHGA5P055695	3.03e-05	1.17e-06	10.6	5.895	2.835	TCGGCCACAGCCGCAGAATAAACATGTGGAGAAGGTCATTGATCACCTTGACTGAAGCAC	ASHGA5P057269	TCONS_00015139	XLOC_007184
ASHGA5P038955	0.00329	0.00071	4.86	-0.906384	2.83142	GGAGGAGAATGCTCCCTACAGGTGAAAACTAGGCTAATACACAATGATTGAAGACTAAAG	ASHGA5P026684	ENST00000534499	RP11-113K21.5
ASHGA5P032833	1.73e-06	1.47e-08	16.9	10.4094	2.82821	CCCTAATGCAAATTCTCTGTGGTTAGGAATAAAAGGAGACTTTGTCAACATGATAAATGA	ASHGA5P028976	uc001vvr.1	AK022914
ASHGA5P019061	5.51e-06	9.53e-08	13.8	8.50892	2.8267	ATGTTTCATTGTCAAGAGCAGTCATGATGGCCTGCACTCCACACAATGCAACAGAGTGAA	ASHGA5P032170	ENST00000569543	CTC-297N7.1
ASHGA5P016868	0.000755	0.000101	6.28	1.16632	2.82458	GGGAAACTGAACTGGAACTCTACTGACAACGCAGTTGGGAGTTCAAACTTAATAACCTTC	ASHGA5P028959	uc010tki.2	FLJ41484
ASHGA5P032910	0.00367	0.000815	4.76	-1.05116	2.81837	CCTGAAACCTAAATTAGAAAATCTGAGTTCTTTACCACCAGATTCTGACAGAACATCAGA	ASHGA5P054125	ENST00000440570	AC004383.4
ASHGA5P022458	0.000158	1.21e-05	8.1	3.42105	2.81792	TGATGTAATGGAATTAAGAATGGGTCAATGAAATATACAGCTCCTTTCTGGAATGTACCT	ASHGA5P053792	ENST00000563434	RP11-4O1.2
ASHGA5P044444	3.7e-05	1.57e-06	10.2	5.58209	2.81169	GAGCCTATGAGTAGGTTAAGAGTATATATGTGTGTGAAAAGTTAAAGGTGCAAAACCATA	ASHGA5P037132	uc002xzf.1	LOC149773
ASHGA5P014668	0.000234	2.06e-05	7.61	2.85505	2.81131	TGGATGGTGGCTTCCAATTGTGGACAAGATAAGGACCATTGCCCAGGCTGTCTATGGAGC	ASHGA5P049725	ENST00000504972	HOXB-AS1
ASHGA5P047890	0.000137	9.82e-06	8.3	3.64068	2.80982	CAGAGAAGCTAAAACCAAGGAATGACATTAATTTCCGGTGAAAATATGTGATGACAATCT	ASHGA5P017430	ENST00000549484	AL589743.1
ASHGA5P026531	0.000341	3.42e-05	7.17	2.31262	2.80479	GAAGAACTCATGGTAACGAGTCATGTTTTTCTCTCATAGGATAATAGTAACAGCGAATAT	ASHGA5P016088	NR_044996	HCG23
ASHGA5P046415	0.000466	5.18e-05	6.82	1.87164	2.80135	GGCAGTGTATTTGTAATGGTACATAAAATGACGTCTGCTTTATAAGCATTCTCATTCCTA	ASHGA5P019758	ENST00000502693	RP11-323F5.2
ASHGA5P036252	1.15e-06	7.69e-09	18.1	11.0582	2.79946	TGCAAGGGTTGGGCTGGAATTAGGACATTATAGAACAAATATTAAAGGAAAGCTTAACAG	ASHGA5P031476	uc002cqx.3	LOC652276
ASHGA5P026138	0.016	0.00544	3.55	-3.03504	2.79827	CTCATAGTGTGGCCATGCTGGGGGAAGCTTAGGTAGTCACAGTACTGGCCTTTTTGGGTG	ASHGA5P028982	ENST00000548107	CTD-2314B22.3
ASHGA5P014633	0.0015	0.000253	5.58	0.184736	2.79709	CAGGCAAAAGGTGGTTTCCACAAGAAAAATGGCACAATGTTTCTCAGAAGACAATTACAT	ASHGA5P016002	ENST00000425709	RP11-308N19.1
ASHGA5P032919	9.3e-05	5.84e-06	8.81	4.19268	2.79485	CAAATGGGAACCAAGGTACAATATTATTTTGTTAGCTAATTCCCATAGTCCAGTCAGATT	ASHGA5P058440	uc003piw.1	BC070061
ASHGA5P015152	0.00719	0.00194	4.19	-1.96501	2.7872	GGATGTAATAAGTGTTGCATGCATCATTCCTTTAATTGAGCAGAGTTAACTGGATCAAAT	ASHGA5P045410	NR_024376	FAM225B
ASHGA5P040082	0.000391	4.11e-05	7.01	2.11772	2.78671	GGCATAAAAATATTGTGACATCAGTTACTTAGGCTAAACATGCCTATTATGCTAAGTGAG	ASHGA5P045714	ENST00000509911	RP11-297B17.3
ASHGA5P020436	8.4e-05	5.04e-06	8.96	4.34841	2.78626	CACAGTTTATGAACAAAACCCATCAGAAGATGTCAGAAGATAAGGATTTTTGTCCTGATG	ASHGA5P014633	ENST00000412017	AL589743.1
ASHGA5P021282	2.12e-05	6.89e-07	11.2	6.45016	2.78179	ATGGGTGTAGCTGTAGACCAAGACCTGGAATTAACACATCAGAAGATTCTATGAGGAAAC	ASHGA5P022438	NR_047548	SCFD1
ASHGA5P051992	6.45e-05	3.42e-06	9.36	4.76034	2.78114	TTCGTTTTAGGAATAAAATTGAAGGGTGTTTTTCTTAGAGAACATCATTTGTCATATTTA	ASHGA5P026659	uc001dbv.3	AK128734
ASHGA5P047515	2.23e-05	7.44e-07	11.1	6.36823	2.77815	ACGTTTAGAGAAGGAAAAGGAAATGGGTTCATGTTTAAACTGACTCTGAGCAAGCATGGC	ASHGA5P017469	ENST00000442037	H19
ASHGA5P038575	0.0466	0.0209	2.75	-4.40502	2.77717	CCACACTGACACTTGCTGTGCCATTGATTTGACTTTTCTCCTATCTTAACAATAACAAAT	ASHGA5P015093	NR_047520	LOC643837
ASHGA5P029066	0.000501	5.73e-05	6.73	1.76385	2.7769	GGAAGTGATGAGGACTGTGGCACACTGGAGAGTTTGGACTCCAAGAGTAATTAATTCAGT	ASHGA5P019399	NR_027638	ADAM9
ASHGA5P036553	1.26e-05	3.37e-07	12.1	7.19691	2.77658	GAGAAGGTATTATGATTTCTAATCAGGCCCAGAACAGGCCAAGTATAGGCTTTCTGAATG	ASHGA5P041994	ENST00000419415	KIRREL-IT1
ASHGA5P049942	2.98e-05	1.14e-06	10.6	5.91981	2.77593	CATACCTGAGGATTATGTGGTTTGTAAACTTGGCACTTAGAAGAACCAATAAAATCATGT	ASHGA5P022655	ENST00000560404	RP11-3D4.3
ASHGA5P044310	0.00122	0.000192	5.79	0.479865	2.77221	TGTGTACTCACTATGACCATTATGTCTTAAAATCAAAACTGCCACAGTGAAGGATATCAT	ASHGA5P049602	TCONS_00019318	XLOC_009152
ASHGA5P043512	0.00255	0.000505	5.09	-0.545464	2.77134	CCTGGTCATTTGACTACTGGTTAAATGAGCCTGAAAATTTCATCAGGTTTCATATAAAGA	ASHGA5P018958	NR_036430	SRGN
ASHGA5P020229	1.37e-07	1.78e-10	26.8	14.6284	2.7683	ACAGTTATTAGAACCCGAAAGGAAGAAGCTATACGACTGGGGACACATGTCTTAGAAGCA	ASHGA5P031320	ENST00000562921	RP11-345M22.2
ASHGA5P027285	0.00711	0.00191	4.2	-1.94903	2.76408	TCCCAATGTTCTTGTCAGTGCACTTTTCATGGACTGCAGTGGTAAGACGATGTGTTGGAT	ASHGA5P054505	ENST00000430963	RP11-773D16.1
ASHGA5P014966	4.73e-06	7.51e-08	14.2	8.75347	2.76244	CACAGAGCCTTGCAAATAATAGCAAGATATGTACCATTGAATGTTACGTTCATAACTTAC	ASHGA5P017655	uc003gjk.2	LOC93622
ASHGA5P019152	6.83e-05	3.69e-06	9.28	4.68042	2.76237	CTGCCATGAGGTTATATTCCCAGAGGATGTCAGTCCCAAGGACCAGTAGCTGCCATCAGT	ASHGA5P040264	ENST00000411847	RP11-301L8.2
ASHGA5P049112	4.71e-06	7.48e-08	14.2	8.75866	2.76118	CATATCACAGAGCCTTGCAAATAATAGCAAGATATGTACCATCATGAGTATACTTTTCCT	ASHGA5P043609	NR_036501	LOC401321
ASHGA5P040491	0.00358	0.000788	4.78	-1.01653	2.7585	ATTGAAGACAGAATCACCAGGATGGAACACAGGTCTTGCAGGATCACGGAAAACCTTCTT	ASHGA5P032318	ENST00000580031	RP11-82O19.2
ASHGA5P042705	0.000546	6.44e-05	6.64	1.63955	2.75604	CTGAGTATCTCCACGTTTAGGTGCACAAATACTATTTTGTGAAGATCTTAAATTTGTGGT	ASHGA5P039807	NR_026892	AFAP1-AS1
ASHGA5P018297	0.00777	0.00214	4.13	-2.06772	2.75238	GTGCACCCAGGGGAACCTCCTCTGACAGGGCCTGCTTCTCCCCAGCAGTGCTTGCAGGGG	ASHGA5P016375	ENST00000432741	RP4-717I23.3
ASHGA5P051627	0.000204	1.7e-05	7.79	3.05794	2.75027	AAGAGGGGAGGTAAATTACTTTCCATCACTTCAATTTCAACCCATCAGATAAAACCTCTC	ASHGA5P026033	TCONS_00013783	XLOC_006416
ASHGA5P052003	0.000115	7.8e-06	8.52	3.88468	2.746	AACAGATGGGGTATGTAAGCAGATAGTGTAGCATATTGAAAACAACTCTCAGTTTGAATC	ASHGA5P015258	uc001vvk.1	BX248778
ASHGA5P047018	9.99e-08	1.07e-10	28.2	15.0791	2.74507	GACCTAGTAAGGCTTAAACCTCTAAAACTTGTGGTTTTAACAAGGCTTAATATACGTAGT	ASHGA5P043150	uc003uch.1	PMS2L2
ASHGA5P043642	0.00704	0.00189	4.21	-1.93595	2.73652	TGTTACTTAGTGGGCATGGAATCGAAGCAACGGAAGGTTAAAACTGTTTTTATCAAGGCC	ASHGA5P019558	NR_045785	CHIT1
ASHGA5P014621	0.00165	0.000288	5.49	0.049135	2.73009	AGGGTGGCATGTACCCAGCTGGTTTCGTGTACATCTTTATGGGGTTGTACTATGCCACCA	ASHGA5P036844	ENST00000438154	RP5-1112F19.2
ASHGA5P019646	2.18e-06	2.1e-08	16.3	10.0505	2.72418	GGAATTGTTAGCAAGAAAAATCTCGTTGGGAAGTCCTCCAACAAGAACAACGGCTAATGG	ASHGA5P031070	uc002duh.1	BC029255
ASHGA5P044467	0.000157	1.2e-05	8.11	3.42907	2.72331	CACCTGAAATCACAGAAAATTTATTTGTCCTCAATGCAAAGATGAACTATGAAGAGCACT	ASHGA5P034742	ENST00000573896	LINC00085
ASHGA5P040748	0.00379	0.000851	4.73	-1.09673	2.72145	ACACTGCACATGTATAGGTAGGCTCGCTCATGGGCATAACCCTCTAAAACACACCTTTTA	ASHGA5P015152	ENST00000417354	DNM3OS
ASHGA5P018794	0.000631	7.88e-05	6.48	1.42558	2.72089	GGCCTTTGAAGTTGGAGCCAGCGTCCGGAGCTGCAGCCAAGCGAGTTTCCTCCTTATCCT	ASHGA5P045352	TCONS_00000842	XLOC_000057
ASHGA5P040422	0.00172	0.000303	5.45	-0.004865	2.71455	TTGGTGTATCTTGTTCTGGCAGCGAGGTTATCAGTGTATTTTGTTTTAATTTCTATTTGC	ASHGA5P056716	TCONS_00008015	XLOC_003480
ASHGA5P018556	3.05e-06	3.58e-08	15.4	9.5127	2.71418	AATTAACCAGATAAGAATTATGCTGAGACATAGCAGTACCTCAAAAAGTGGTGGAGGTAA	ASHGA5P032903	ENST00000581146	KRT17P2
ASHGA5P021677	0.00794	0.00221	4.11	-2.09869	2.71026	CTGATGACAGTCTGCCTCTATCTTACAGTACTACTAACCAATAACCTGCTTGGCTCAAAG	ASHGA5P042454	ENST00000458136	RP11-456P18.2
ASHGA5P042080	0.0378	0.0161	2.9	-4.14207	2.71018	TCACTTCATAAGAGCAGTAAACACTAAACCAAGGGAATGTGAATTTAGAGGTTAGAAAAG	ASHGA5P029478	ENST00000555300	RP11-104E19.1
ASHGA5P040113	0.00267	0.000539	5.04	-0.6149	2.7096	CTCCTGGAAACAGCAGCTCTAACAAAATTGTCTTCAATAAATAAGTTTTTTTGCATCACA	ASHGA5P054467	ENST00000443523	RP11-556E13.1
ASHGA5P017722	0.0228	0.00851	3.28	-3.49448	2.70883	ATCTTCAGTACGTCTTCCAGGGTCGGATCAAAGAAGGATATTGAAATGGATTCCAGGCGT	ASHGA5P037494	uc002zau.3	AL355711
ASHGA5P005496	0.000149	1.11e-05	8.18	3.51125	2.70464	TGTTTTGTCCAAGGTTTTGGGGAAAGAAGTCCGAGATGCAAAGATTACCCCGGAAGCTTT	ASHGA5P000039	AK022848
ASHGA5P032858	0.00235	0.000454	5.16	-0.433706	2.70411	TCAGCCATGTGCTATAGAAACAGAAGGTGACAAATATAACCAAGGATTGGGAGGAGAAAA	ASHGA5P036327	uc002utn.1	BC062769
ASHGA5P015833	8.67e-05	5.27e-06	8.91	4.30045	2.69904	CCTGGCGGAGACACAGAGATTGACTGGAAGGCCTACATGGCCGAGGTAGAAGGCGTCATC	ASHGA5P037535	uc002zku.3	BC017398
ASHGA5P019921	0.000237	2.09e-05	7.6	2.8397	2.69633	ATACTGGCAGATGAAGCCAGATACTCCTCTATGAAGTTAAATGACTGGTTCAGTGTTAAC	ASHGA5P033018	TCONS_00029138	XLOC_014080
ASHGA5P037110	0.00105	0.000157	5.94	0.691826	2.69405	GCAGCCGACCAACGCTTCTGAAACTATTGTTTTTGGCAAATGTTCCTCAACATTTTCCTG	ASHGA5P040484	NR_027439	LOC100272216
ASHGA5P020237	0.00292	0.000604	4.97	-0.734583	2.69004	GAATTATTCATTCTTTCCAGCATCTTCTGGTTTTGAAAGCAGTTGTGAACTAGAATGTAG	ASHGA5P018409	uc021puw.1	LOC100288974
ASHGA5P036097	0.00591	0.00151	4.36	-1.69881	2.69003	TCTCCGGCGATTTTCATACCTGCATACTCTGATCACTACTCTGTTAAACAGTCAAGGAGG	ASHGA5P040113	ENST00000500169	RP11-314N14.1
ASHGA5P017655	0.0071	0.00191	4.2	-1.94702	2.68943	AAGGCGCTGGGTGGCCAACTGACGAACTGTGTTCACCTGATAAGGAGTCGTGGCTGCTTG	ASHGA5P015646	ENST00000422194	RP11-402P6.9
ASHGA5P038553	0.000488	5.53e-05	6.76	1.80117	2.6893	CTGTAGTGATGGGTAGTCTAAGACTTAAGATGTCATATTACTTTTTGCTTAAGCTGGATT	ASHGA5P042747	ENST00000429305	RP11-302L19.1
ASHGA5P028538	6.33e-05	3.32e-06	9.39	4.79207	2.68748	TCATGAAAACAATTGCAGTGATGAGAACCAGTTACTAATGGCATACATCACACATTTCAG	ASHGA5P048231	TCONS_00013382	XLOC_006019
ASHGA5P053289	0.00793	0.00221	4.11	-2.09721	2.687	TGTCTTGCAGATTTCCTGGCACATCATGGAACCGACTGCTGGACTTACCATTATTCTGAA	ASHGA5P055829	uc001vmm.3	AK094990
ASHGA5P042063	0.000405	4.31e-05	6.97	2.06681	2.68641	GATCTCCATGTGTAGCATCAAAAAGCATTAAGTAAATTGCTGTGGAATGTGTCTTCAATG	ASHGA5P041905	NR_027005	C6orf147
ASHGA5P044468	2.5e-06	2.69e-08	15.8	9.80073	2.68486	TGTCAGTAATGGCTTCATTCATCTACACAGGGAACAGAGGATGGAGAGGTGATGTCTTCA	ASHGA5P054917	ENST00000537024	SNHG1
ASHGA5P027682	0.029	0.0116	3.1	-3.8078	2.68252	GCTACCTGGTAATTCAATGAGTCCCTAGTGTGCATCCAATAAATTATCTTCTGTTTAAAT	ASHGA5P055792	ENST00000433070	DLEU2
ASHGA5P016809	0.0102	0.00306	3.91	-2.43958	2.67355	TAAGTTTATAAAGTGAATTCTGGCGTTTTTTACAAGAGTGCAGAAAGAGAAAAACTCATA	ASHGA5P046852	AY262164
ASHGA5P030501	0.00197	0.000363	5.32	-0.195753	2.67232	CAAGAAAATGGAGACATCATGGGATAGGGTGTTGTCATTGTAGGTTTAAGAATTGTCATT	ASHGA5P006910	ENST00000428123	AC018865.8
ASHGA5P043787	0.000741	9.8e-05	6.3	1.19324	2.66339	GATAAGGACTTTCAGGTCAACAGCTGTAACTGCTAAATGAAGTTAATACTCTGGAAAAAA	ASHGA5P041120	ENST00000514241	MAST4-IT1
ASHGA5P029146	1.92e-07	3.66e-10	24.8	13.9729	2.65974	CTGCAATTCACAAGAACAGTATATCCTGGTGATTCCTCAGAACAGAACAGACTCAAAAAA	ASHGA5P043859	TCONS_00018588	XLOC_008922
ASHGA5P058594	0.000709	9.22e-05	6.35	1.25806	2.65895	TTCCAAAGTAGAAAGGAAGCACTTCTGAGCCAGTGACCACTGAAAGGAGTGGAATTTGAG	ASHGA5P054634	uc001lnx.3	LOC100133161
ASHGA5P054913	1.01e-05	2.42e-07	12.5	7.5429	2.64788	ATAAAAAATGGTAGGTATCTGTTTAAATATTTAACTGATTTTATAATAGCAACCTTTTGC	ASHGA5P019722	NR_034121	LOC100131067
ASHGA5P037473	0.00108	0.000163	5.91	0.650969	2.64544	AAATGTTATTGATGGAGGATTGACATAACCCACATCTGCATAGCTTTTTTGGTCTGTTTT	ASHGA5P015468	ENST00000420566	AC006050.3
ASHGA5P018409	0.0481	0.0218	2.73	-4.44625	2.64487	TGACTGAGATCAGAGGCCCTGTGATGATCGTGTCAGGTCAAGGGCTCAGAGGTTTGCAGG	ASHGA5P042583	NR_027060	FLJ34503
ASHGA5P052791	0.00025	2.26e-05	7.53	2.75304	2.6445	AAGTTGCAACGATTTCTGTAAGTGGAGTTTTTCTGTTTGCTTAGAGATCAGTGAATATTG	ASHGA5P014810	ENST00000413606	RP4-717I23.3
ASHGA5P017106	0.0487	0.0221	2.72	-4.46145	2.644	GGACACAGCCAACAGAGTTGGAGGGAATCATTGCTGTGAGAAGCTGACAGTGGTGGATGA	ASHGA5P044707	NR_033928	LOC389641
ASHGA5P015094	0.00285	0.000586	4.99	-0.703576	2.64271	CAGTTACACAACCTCCAGGTATGATCCTGTTTAAGGACTGGATTTAGGATAACTACTTAG	ASHGA5P019152	NR_027165	C17orf76-AS1
ASHGA5P021853	0.00162	0.00028	5.51	0.076999	2.63844	ATGAAAACCTGAATAAGATAGGACAATAGTTGAAGAAAGAAAAGTCTCTGGTGGAGAAGC	ASHGA5P030293	ENST00000560010	RP11-327J17.3
ASHGA5P057269	0.000251	2.27e-05	7.53	2.749	2.63534	TATAGAAAAGGTACAAGTGCTCCATGGAGAAAATGGTGATTCAGCGCCTGAGCCATGAAA	ASHGA5P030792	uc021sxi.1	AF020763
ASHGA5P035261	0.00288	0.000595	4.98	-0.720103	2.63461	GATGGATGTCTGGAATCGTTGTGATTCATTTTGTCAGACCATTAAACAAGATTCTGTCCA	ASHGA5P040493	uc003jzu.3	SMA5
ASHGA5P046527	0.0186	0.00663	3.43	-3.23858	2.63219	TGGTTGCTGCAAGCGTGTGATACCCTGTCATTAAAATAAGAAATAGATTGTTATCCTCTG	ASHGA5P019298	NR_037703	RNF7
ASHGA5P029670	0.0226	0.00841	3.29	-3.48309	2.63191	TTTCTCAGGAGTCATAGGGCAAATTCTTATTGCCCACTGTGTCTTTTTAAAGTTTAAATG	ASHGA5P042096	ENST00000455011	RP3-460G2.2
ASHGA5P028009	0.015	0.005	3.6	-2.94709	2.63165	ATGGGGATAAGATTGACATTGCTGTCGCAGTATTGCAAAAACATGACTAATTTGGTTAAT	ASHGA5P044560	ENST00000517658	RP11-10J21.4
ASHGA5P030271	0.00883	0.00254	4.02	-2.24458	2.63012	GTACATTTAAAGAGGCAATGCTACTGGGATTATGTAGGTTCTAACTCATTTTAACAAGGG	ASHGA5P037416	NR_001458	MIR155HG
ASHGA5P032953	0.0345	0.0144	2.97	-4.02742	2.63002	TCCTGAACCCAACGCGTAAATATTTTGTTCTGACAAAGTAAATTCACAAGAACACATCAA	ASHGA5P018565	uc001vvv.1	AK056135
ASHGA5P046950	0.0127	0.00405	3.73	-2.7294	2.6246	AAGGCAAACTTGTACACCTGGGCAAAGCACTTGCATTCTTTTAAGTTCTGTCAAAGGTAG	ASHGA5P037181	NR_045370	LOC100505815
ASHGA5P029843	0.00315	0.000668	4.9	-0.841482	2.62455	GAAAGCTCAAAATGGCTAGGTGATATTCCTCAATTCATATGAACATAGATCTCTTACCTT	ASHGA5P039649	uc003ill.3	BC031092
ASHGA5P030552	2.48e-05	8.77e-07	10.9	6.19651	2.62311	CCCAAGTTTTTTCCTTCAGGATAAATCATCCTTATATAAAGAAAACTACCAACAGCGTAC	ASHGA5P038656	ENST00000445908	AC128709.4
ASHGA5P031206	9.42e-06	2.17e-07	12.7	7.65666	2.62305	CTCAAGGTTACTCTGAAGTGGAGGGAAGGAAGCCGTTTTAATTTTGATAAAATAAACTTT	ASHGA5P050461	ENST00000437916	RP11-89K21.1
ASHGA5P044320	6.46e-05	3.43e-06	9.36	4.75619	2.62124	CCTGGACCTGTATAATCATATGATTAGAGCATTTAGGGAGAAAATGTATCACAGAAAATG	ASHGA5P021480	ENST00000533170	RP11-626H12.2
ASHGA5P019722	3.03e-05	1.17e-06	10.6	5.89662	2.61956	CAGAGGCAAGATGAAGCCAGATACTCCTCTATGAAGTTAAATGACTGGTTCAGTGTTAAC	ASHGA5P054665	uc021qbz.1	H19
ASHGA5P033709	2.36e-05	8.16e-07	11	6.27223	2.6194	AGTTTTAGCAAAAGCAGCAACAAATGTACTTTAAATACTAGCACAGTAAGGGAATTCCTG	ASHGA5P035430	ENST00000436922	AC093818.1
ASHGA5P039751	0.00119	0.000186	5.81	0.512266	2.61929	CTGTTGAAGCTCAATAATCACATTACTGCGGACCTCCAAAATTTTACAAAGGACTGCATA	ASHGA5P044011	ENST00000563946	RP4-584D14.7
ASHGA5P040156	6.33e-06	1.21e-07	13.5	8.26412	2.61701	GGCAGCAGGACAGGGATCAGATAATTTGTTGTTGTTTACAGATTATGTTTTACTTTATTG	ASHGA5P046841	ENST00000435772	RP11-175I17.4
ASHGA5P037181	0.015	0.005	3.6	-2.94843	2.61604	CGAACCACAGAATGTTCACATGGTTTTATGCATTTGTTATTTCAGGGAAAATCAAGGTTA	ASHGA5P019921	ENST00000505295	CTC-281B15.1
ASHGA5P051743	0.00298	0.000622	4.95	-0.765683	2.61342	CTCTCTGAAGCTGTAGAGGAGGCTCAAGAATCAGAACAACCTGAAGTTCTTTAAGCTGTC	ASHGA5P037534	ENST00000413768	AP000525.8
ASHGA5P051273	0.000811	0.000111	6.21	1.06325	2.61127	AATAACCTTCCAGAGTTGGTATCAAATTCAGACGCTGACGCTCCTTGGAGAGGTTCTTTG	ASHGA5P045003	ENST00000517482	RP11-383J24.1
ASHGA5P017589	0.00286	0.00059	4.98	-0.711098	2.60787	AAGATTATGCCAGTGAGGCTGAGAATAGAGTTGTCTCCTCAGAAACAACGAGCTGAGAAG	ASHGA5P034947	NR_028308	BRE-AS1
ASHGA5P021798	3.69e-07	1.12e-09	22.1	12.9309	2.60681	TGCCCTGTTGAGCAGTTAATTATCACTTAACCAGCGAATTCACACAGGAGAAATCCCCTG	ASHGA5P043642	uc003tll.3	DQ574505
ASHGA5P020337	0.000129	9.05e-06	8.38	3.72792	2.60643	AAGAGGAAAGAACAGATTTTATTATTACTGCCAGTCATGATGGACATGTCAAGTTCTGGA	ASHGA5P018792	ENST00000457686	AC131097.3
ASHGA5P050461	0.000185	1.49e-05	7.91	3.19605	2.60583	AGCTTGTCAGGTACTGAGAAATTCTAGAGTTTGTCTTTAATCCTCAAGTCTTTGGAACCA	ASHGA5P050965	ENST00000400465	FER1L4
ASHGA5P032252	4.8e-05	2.27e-06	9.8	5.19506	2.60549	CCAGCCATGGCTGGTCTCCGGGTTCACAGTGATAGGGGAAATAAACCCTTATTTGTCTAA	ASHGA5P051273	ENST00000435162	CTA-211A9.5
ASHGA5P051064	4.58e-06	7.04e-08	14.3	8.82062	2.60426	CTTTTCACTCAGGAAAAGAAAGAACATGTGAGTGCTTCTGAAAACACAGCAAGAGGACTT	ASHGA5P013053	ENST00000383038	AP000525.8
ASHGA5P030792	2.99e-05	1.14e-06	10.6	5.91775	2.60351	CTCCCTTTTAAATACGACTCTTGCCAGGCTTTAAGTGAATGCTTCAAAATAAAAGGAGTT	ASHGA5P031750	ENST00000573819	RP11-189E14.3
ASHGA5P022044	0.00306	0.000642	4.92	-0.800507	2.60341	GAACAGGTAGCTCTCAACATCTCTTCTTAATTGGAGAAAGTGTTAAGCCCCAAAGTAGCT	ASHGA5P019590	NR_027390	POLR2M
ASHGA5P028926	0.015	0.00501	3.6	-2.949	2.60127	GACGAGGCATGTGGTTGCCATTTCTGTATTACATCCAATTCATATTTCATTTAGAAAATG	ASHGA5P021798	ENST00000541103	SCAND2
ASHGA5P052010	2.53e-06	2.74e-08	15.8	9.78319	2.59372	TGATGCCATTAAAAAGCAGGCAGAAAGTCTGCGAGAATCCCAGGTGATAAGCCTTGTTTG	ASHGA5P021682	ENST00000540904	SNHG1
ASHGA5P018160	0.0373	0.0158	2.91	-4.1254	2.59131	GCTTATCAAGGAAGATGAGGCTAAGCCAGAAGATAGCATACCAGATATACCAGGCAATGA	ASHGA5P032938	uc002gwy.3	BC044655
ASHGA5P031743	0.0351	0.0147	2.96	-4.05108	2.5858	TGGTGTCAAAGACTAGACAGTCGCTATTCATAATGGCTGTTGCAATTCCTTCATGAATAG	ASHGA5P018460	ENST00000453795	AC025627.9
ASHGA5P034032	0.014	0.00458	3.66	-2.85737	2.58573	CAGATCAGACAACCAACCACACAAAGTTTCTAAGAGCAAACTGTTCAGGTCGGCAAGTCA	ASHGA5P053071	uc022acj.1	BC041623
ASHGA5P050965	0.00255	0.000506	5.09	-0.548217	2.58488	TCTTTTTTAGGGCAAGGTGGAGGCAGAGTTTGAGCTGCTGACTGTGGAGGAGGCCGAGAA	ASHGA5P043553	ENST00000422542	AC005682.5
ASHGA5P051101	0.00408	0.000936	4.67	-1.19798	2.58016	GATGATATTAAAGATGAATCTTCGGAGTTTTCAAGCCATTCAAGTCAGTCCATCTTGAAG	ASHGA5P022195	ENST00000551924	RP11-146E13.2
ASHGA5P037680	1.55e-07	2.4e-10	26	14.3574	2.57827	CCAATCTGCAAGCCCATTTGAATGAAGGTGTCATGTGGTGAACCACTGTTTTACATGCCA	ASHGA5P023198	ENST00000573141	RP11-296I10.6
ASHGA5P017083	0.000415	4.46e-05	6.94	2.03187	2.57617	AGAAGCCAAGGCTAAGGCATTCATAGACAAGTGTTATTTGTTTTTTCAAACAAACGAGAT	ASHGA5P040937	ENST00000563761	CTD-2083E4.7
ASHGA5P019270	9.55e-05	6.04e-06	8.78	4.15677	2.5756	CCAAGAGAAGGTTATATTCCCAGAGGATGTCAGTCCCAAGGACCAGTAGCTGCCATCAGT	ASHGA5P029014	ENST00000554730	CTD-2555K7.2
ASHGA5P036844	9.53e-05	6.02e-06	8.78	4.1598	2.5739	GAATTGTGCATGCAACTTCCAATCTGACTTTTCTGAGACATTAATAAAAACACATGCGTC	ASHGA5P020300	NR_033426	ACAD9
ASHGA5P040311	8.78e-05	5.38e-06	8.89	4.27992	2.57027	GCCTCATATTGAGACACATTTCACGCTGTTTAGATTGTAATGGCAATTATGTATGACTTT	ASHGA5P015698	ENST00000429664	AC007092.1
ASHGA5P022504	6.69e-05	3.59e-06	9.31	4.70943	2.56419	CTAACACTTATCAACAGAGCAGAGGAACAGAGCCACAGATAACTGAAAACCACTTTGGCA	ASHGA5P021755	ENST00000539975	SNHG1
ASHGA5P015333	0.00272	0.000551	5.03	-0.638166	2.56334	ACATGGTACAAATATTGAAGAATGCAGCAAGTGTCTCCTCAGAAACAACGAGCTGAGAAG	ASHGA5P020340	ENST00000511918	RP11-213H15.3
ASHGA5P058622	0.0118	0.00368	3.79	-2.62885	2.56234	GAAGCTTAAGACTTGCTATAATTCTGTGAGAGAGCTATAAAAGTCTGCTCAGAAACATTA	ASHGA5P029269	ENST00000555001	RP11-299L17.3
ASHGA5P017872	3.74e-06	5.04e-08	14.8	9.16204	2.56191	TCAGTAACAGCAAATTCTTTAGAAAAGGAAAATACAGGGAAAGGGATAAACCTCACTGAC	ASHGA5P017106	ENST00000437717	AC007966.1
ASHGA5P016758	3.33e-06	4.17e-08	15.1	9.35759	2.56175	AATGTCCTCAAGGAAAAGAAAGAACATGTGAGTGCTTCTGAAAACACAGCAAGAGGACTT	ASHGA5P057642	TCONS_00020288	XLOC_009633
ASHGA5P049725	0.000537	6.29e-05	6.66	1.66539	2.56171	CGAAAGAGGCTTCCACTCTTTGAAAAAGGTCAGTATTAAGGTGAAAATAAGAAAGAGATT	ASHGA5P027764	ENST00000538430	RP11-1038A11.1
ASHGA5P040484	3.74e-05	1.59e-06	10.2	5.5663	2.55767	ATGGCACCAGTGACAGAGCGACCATAATGGATGAATAAGCGCAGCCAGGTACCCGCGCAA	ASHGA5P020996	ENST00000523154	CTB-131B5.5
ASHGA5P018090	0.00187	0.00034	5.37	-0.126533	2.55766	CTGGGAAGGGTTAAAGCTGATACATTCCTGTGGGTCAACTATGCAACTAACTCAGATTTT	ASHGA5P040748	TCONS_00022133	XLOC_010743
ASHGA5P055790	0.0009	0.000127	6.1	0.920012	2.55757	TTTTACCAAGGTAAAGATCAAATTTTATAAATTTACTTGTTTGTTTATACAAGGAAAAAT	ASHGA5P038058	uc003bik.1	AK093107
ASHGA5P043861	4.43e-06	6.63e-08	14.4	8.88184	2.55708	TTTCTCTGACCAGTGCTTGTTCTGCTAAAGGAAGAAGAGCTCAAGCTGCACTCCTTGTTT	ASHGA5P040779	ENST00000435113	RP5-998N21.7
ASHGA5P033132	0.0148	0.00492	3.61	-2.93193	2.55144	TTGTTCGACTCACTAGTCTTCTGTGGCTCTATGCGGTACTAAAGAGCAGAAGACAGAAGA	ASHGA5P037473	ENST00000429588	AP000695.6
ASHGA5P043550	0.00141	0.000233	5.64	0.271462	2.55093	GAATTTGGATGGGTACAAAGTCCAGAGAATTAGCTTGAGGAAAATGAACCAGGATTCACA	ASHGA5P054918	ENST00000545920	SNHG1
ASHGA5P045265	0.00818	0.0023	4.08	-2.14148	2.55064	CCAGCATTATTTTCATATTAGGAAGCAGGAGAAAGTTAAGGAACTCTAAGCAATACTAGA	ASHGA5P044057	uc003wpf.1	AK128400
ASHGA5P041003	0.0179	0.00631	3.46	-3.18812	2.54796	CACTACTGTAGAAATTAACTGCATGTGTCTCAATCTGCGAGTGCAGCTGCTTCTAGATGG	ASHGA5P044758	ENST00000520819	RP11-11N9.4
ASHGA5P038656	0.0445	0.0197	2.78	-4.34743	2.54571	CAGCTTTGTGGAAGACACGAGACATTGATTTTTACTCTACCATTTGGAGAAAAATCATTT	ASHGA5P031599	ENST00000564271	CTB-31N19.3
ASHGA5P033644	2.44e-06	2.59e-08	15.9	9.84244	2.54302	GCACGAAAAGTGTAAGAATTGACATAGTAAATATGCAGGCACTCATTGATCACTTAAGAA	ASHGA5P045799	ENST00000431813	DAPK1-IT1
ASHGA5P032500	1.39e-05	3.87e-07	11.9	7.05353	2.54045	TGTCATCTGCCCCGTGAAATCAGCCTAACGCCGTTTCTCAATGACGTGGATCGCCCTAGG	ASHGA5P043574	ENST00000520395	HOXA11-AS
ASHGA5P029282	0.000741	9.8e-05	6.3	1.19354	2.5363	CAAGGAAGATCACATTTTAGGACAAATACTCATCTACCTGCATTTAAACATCCATTTTCG	ASHGA5P027837	ENST00000538231	RP11-392P7.6
ASHGA5P054467	0.000544	6.41e-05	6.64	1.64559	2.53532	GTTGAATGTACAGCTGGTATAAAAATGGTGCTTTGTCGTCATGAAGAAGGTGTATTCTGG	ASHGA5P018297	ENST00000451704	AC015818.3
ASHGA5P027319	7.93e-05	4.67e-06	9.04	4.42981	2.52513	AGAAAGTCAACTGGGAAATTCTGAAGATGAAGTGAAAAAGGAAGAATGTCTTTCCCTTTT	ASHGA5P020838	ENST00000520594	RP11-152P17.2
ASHGA5P042496	0.000124	8.62e-06	8.42	3.77893	2.52165	ATTATTCAATTATTAAATAAAACCTTGCATTAGTGGCATTTCCAAATGCATAACAAAAAA	ASHGA5P033328	ENST00000458677	ABCA9-AS1
ASHGA5P026659	0.0011	0.000167	5.89	0.627677	2.52146	ACACATTCCAGAAATTGTGTTTTTCTTACAGGTGACAGAGGAAGTTATATATGGAAGGTA	ASHGA5P027278	ENST00000552061	RP3-405J10.3
ASHGA5P044560	1.49e-05	4.26e-07	11.8	6.95428	2.5198	ATGAAAACACGGAAATTCACAGACACGCAGGTGGGCATGAAAACACGGAAATTCACAGAC	ASHGA5P041003	NR_046285	LOC100130744
ASHGA5P046732	1.33e-05	3.63e-07	12	7.11948	2.5174	ATCCACCATGTGGTTCTTTGAGTTCTCGGTTTCTTTTCTGAGCTCAGTAATCTCCTTTTT	ASHGA5P057437	TCONS_00017336	XLOC_008183
ASHGA5P017196	0.00174	0.000308	5.44	-0.023807	2.517	AGGAGCGCTGTTAAAGCTGATACATTCCTGTGGGTCAACTATGCAACTAACTCAGATTTT	ASHGA5P020735	uc003ajh.3	TUG1
ASHGA5P018511	0.0104	0.00314	3.89	-2.46488	2.51691	CGGGTGAGAGGATTAAGTGAGCCAGTCATGCATGGGCCGAGAACCAGGTTTGGCATATTG	ASHGA5P025946	uc009vjn.1	LOC643837
ASHGA5P013053	0.00102	0.00015	5.97	0.739656	2.51593	GTTTGAACAGGTTCAACAGTATGGCTCCAAATGATGAAATTTCATTCTGATTTTCTGGCT	ASHGA5P020105	ENST00000508286	LEF1-AS1
ASHGA5P041133	7.59e-06	1.55e-07	13.1	8.00749	2.5114	TGCAATAACAATCCAAAGATGGAAGAAGACACTTCTAGGTAGACAAAATTGCAAGTATAG	ASHGA5P047713	TCONS_00014218	XLOC_006259
ASHGA5P035428	0.000255	2.32e-05	7.51	2.72666	2.50945	AGCCAGGAGGTCATTTATGTTGCCTGGATTTGCTATTGTGCTTCTAATTAAGCTATTTCA	ASHGA5P045329	ENST00000443716	RP11-165J3.5
ASHGA5P037942	0.000173	1.36e-05	7.99	3.29365	2.50931	ACCCCTGAATGTGCTGAGAAGTTGAGAACGTCCAGGTTAAATCAAGCAAAGAGATATCTG	ASHGA5P030400	ENST00000560994	RP11-680F8.1
ASHGA5P040790	0.0383	0.0164	2.89	-4.16105	2.5068	GAGCATGCAGACACTACCAATCAAAAAATTATGTAGAGACATACTTGAGAGTTACAGTTT	ASHGA5P045827	ENST00000464387	ANKRD19P
ASHGA5P039271	0.00302	0.000632	4.94	-0.783058	2.5063	GTTATATAGGAGAAAACATCTAAAGTAGGTAGGGGTAAAATATTGTGATTGATGTCTCCC	ASHGA5P046293	ENST00000563601	RP11-390B4.5
ASHGA5P038893	0.000281	2.63e-05	7.4	2.593	2.50504	TTGGGAACCCATTTAACATCATCTACAGGTAGATTTTTTGGTGACCTGAGTGAAAAGTTT	ASHGA5P043147	uc003ucq.3	PMS2L2
ASHGA5P054800	0.0178	0.00627	3.47	-3.18118	2.50356	TACTTAGAGGTTAAAAGTCACAAGGGTGTATGGATGAGGCTGGAGTGATCTGGGACCAAA	ASHGA5P027518	TCONS_00012106	XLOC_005635
ASHGA5P042300	0.000797	0.000108	6.22	1.08703	2.49966	CAATGCTTTTATCTAGAGGCGTGTTGTCATTTTTGTCTTCTATGAAATTTTTGTCCCAAG	ASHGA5P051743	ENST00000455295	RP11-277L2.2
ASHGA5P043153	0.00149	0.00025	5.59	0.200137	2.49869	AAGATTGAGCTGCTTGACTTCCTAGACTGTGCTGAGTCAGACAAGTTTTGTGCTCTCTCA	ASHGA5P023097	NR_027409	GOLGA8A
ASHGA5P043479	0.017	0.00589	3.5	-3.11643	2.49725	ATTTGATAGTACATTTTGATAGTACAGGAGGCGATACGGCATGGTGACAGAAAAGCGCCG	ASHGA5P038633	ENST00000455557	AC108676.1
ASHGA5P028114	0.000149	1.11e-05	8.19	3.5139	2.49618	CACTCTAGACATACTAGCTCATATTTTTTAACTTCAACCTGGCAAAAGTTAATATCCCTC	ASHGA5P053196	uc001gdo.3	BC071770
ASHGA5P023488	0.0149	0.00494	3.61	-2.93529	2.49013	GGAGGCAATGGTTTGGATTGGAGAGGGCTCACTGGATCCCAATCCTTGGAGCTGGATCAT	ASHGA5P035741	uc002rdd.2	FLJ12334
ASHGA5P019399	0.00251	0.000495	5.1	-0.525656	2.48839	GTGTGGACAGTGGACCTACATACAATGGTCAGATGGCAAAAATCAAGCAAACCCTTCTAG	ASHGA5P048636	NR_040062	LOC100131089
ASHGA5P037293	0.0226	0.00844	3.29	-3.48596	2.48826	TGTCTCATGTCACCTAACACCTATGGGGTGGCATGAAACTTGAGCTTTAAAACACACCAG	ASHGA5P032794	ENST00000574727	ALOX12P2
ASHGA5P046865	2.62e-07	6.17e-10	23.5	13.4911	2.48776	TTTCAAGTTACCCACTTTTAGGGAAGACATTATTTGGGTTTTGTTTAGTGTATCAGGCTT	ASHGA5P017083	ENST00000437506	AC092415.1
ASHGA5P029014	1.83e-06	1.64e-08	16.7	10.3028	2.48766	GTGTGGAGCAAAGAAAGGCTATTTGAGCCCACATTGCAAAATTACAAGCAAATAAATAAA	ASHGA5P039060	ENST00000465880	RP11-80H8.4
ASHGA5P017713	0.0103	0.0031	3.9	-2.45034	2.48639	TATCTAAGAGGTTTCCTATCCTGGGAGCAGGAGAGTGTGCCTATTTGAATGACAAAGGTG	ASHGA5P038582	uc003fjj.3	BC032034
ASHGA5P032365	0.00902	0.00262	4	-2.27473	2.48537	AGCGGCTCTGGGCAGGAATCCAACAAATAAATAAAACGTCTAAGACGGCGTGACAACAAT	ASHGA5P036097	ENST00000449954	AL078621.3
ASHGA5P001534	3.31e-05	1.34e-06	10.4	5.74612	2.47446	GACCTCTACTTAGCTCAGCAATTCTTACCTTTCATTTCATGTTTTTCCCTTGATGTGAAG	ASHGA5P022831	ENST00000563602	RP11-44F21.5
ASHGA5P029269	3.13e-06	3.77e-08	15.3	9.46021	2.47356	CATTAGGTCCTAAAACTTCTCCTGAAAAGCTACCTTAAATCTAACTTTTGAAAGTGCACA	ASHGA5P026950	ENST00000540226	RP11-598F7.3
ASHGA5P029824	0.015	0.00501	3.6	-2.94901	2.47064	TTCAGTGTAAACCATTGTGGTTCGGTGAATTCTGGCAGGTCATCTGGAGGTTTCTTTGGA	ASHGA5P016868	ENST00000440816	CTA-211A9.5
ASHGA5P031062	2.3e-05	7.77e-07	11	6.32257	2.46851	GCTCATTATATCACAAAAAGTGAAACTTGGATCTCATATATAAAGGTGTATTTCACTGAA	ASHGA5P030458	NR_040059	LOC100131089
ASHGA5P019758	1.12e-05	2.84e-07	12.3	7.37552	2.46286	CAGGATAGAGCAAACATTGAGTGGGCCAGACACTGTTCTGAAAAATACGCAGTCGACTTT	ASHGA5P036267	ENST00000426615	AC009336.24
ASHGA5P021071	0.00455	0.00108	4.57	-1.34796	2.46198	GTATGTGGTGATTTTGTGTGGGAGACAAATTCTTCCTGAAGAACAACATGATCTTGTGTC	ASHGA5P040348	TCONS_00021787	XLOC_010385
ASHGA5P019887	0.000626	7.79e-05	6.48	1.43808	2.45846	ACATATTAAGGAATTGTACTCTCAGAGATGTTGAGAAAAGATACATGGGTCTTGGAAGAT	ASHGA5P014966	uc010vdn.2	RRN3P2
ASHGA5P016479	0.0268	0.0104	3.16	-3.70371	2.45819	CAGTGAGTATATCTGGGCATAGGAACCAATCAGAAACAATCGCTTCAGCAATCAAGACCA	ASHGA5P044537	NR_045385	LOC100507117
ASHGA5P019269	0.0035	0.000767	4.8	-0.987844	2.45818	AACCCGAGAGAACTGGATTGCGTACCCACTGCAGAGTGCTGAAGACGGGGTAGCCACGAG	ASHGA5P040616	ENST00000504081	CTC-499J9.1
ASHGA5P015132	0.000542	6.37e-05	6.65	1.65135	2.45653	GGCTATCATACAAATATTTCTTCAGCTCTATTCCATAAGGCAGTGGGCACCCAGATGTTT	ASHGA5P046865	ENST00000449800	RP11-508M1.3
ASHGA5P048027	6.78e-05	3.66e-06	9.29	4.68906	2.45401	TAAAAGTCTCTTTATAGTCTGTTGATGTTCATGCAGGCACTAAAAGGCCACGGTCGGCCT	ASHGA5P036775	uc002xid.1	AX746690
ASHGA5P045921	0.00228	0.000437	5.19	-0.394245	2.45149	TGATGTGGTTCAGAGACTCACATCCAAGCAATAAAAATGAATCCCTTATGGTGGTCTGCA	ASHGA5P014668	ENST00000412301	AC129778.2
ASHGA5P022691	0.012	0.00378	3.77	-2.65861	2.44972	TCTGTGCATGGTGATTGCCCACAGTGAGTATCAAAAGTCCAAAAGAATTTCCATCTTTCT	ASHGA5P021825	ENST00000541615	SNHG1
ASHGA5P043150	0.0245	0.00931	3.23	-3.58725	2.4466	ACATCCTAATTTGCGTAGCTGCTCAGTTTTAAAAAATGCAATGCATTTTTACCTCTTAGG	ASHGA5P036619	TCONS_00026679	XLOC_012776
ASHGA5P033482	2.74e-05	1.01e-06	10.7	6.04386	2.44537	GGCAAGCCTTGAACTGCCTGCAGCTAAAAAGCAGGAAAAACAAAAAGACGACACAGCAGA	ASHGA5P046755	uc022cjh.1	IGL@
ASHGA5P016018	4.4e-05	2.01e-06	9.93	5.322	2.44476	TGCCGAGCAGTCGCAATGATTTGTATGACAGCTGCTAGCCCAAGAGAGAGTTCCAGAAGA	ASHGA5P051170	ENST00000447037	AP001469.9
ASHGA5P053422	3.89e-05	1.69e-06	10.1	5.50764	2.44359	GAAAATGTGAAAACAGATACTATGATGGTTGCATAGTTCAGCAGATTTAATCATGAAGAG	ASHGA5P018794	ENST00000457716	RP11-402P6.7
ASHGA5P048553	0.0085	0.00242	4.05	-2.19428	2.44264	TGAATTTTAGATTACTGATTTTGGGCACTCCAAGATTTTGGGAGAGACCTCTCTCATGAG	ASHGA5P023822	HMlincRNA543+	HMlincRNA543
ASHGA5P032794	3.99e-06	5.52e-08	14.7	9.07047	2.43205	TGTAATACTGTGGTTCTTATGGGAAGAAATTAAACAGGTAATTGGAGAGGCTGAACTGAA	ASHGA5P016583	ENST00000431924	RP3-508I15.9
ASHGA5P016375	0.0196	0.00707	3.39	-3.30447	2.42965	GGTATTGAAAATAACTGATACCGTGCTTCCAGAAGATTTTTCTAACAGTGTTTGCAAGCT	ASHGA5P037293	uc002yup.1	AX746823
ASHGA5P027449	5.98e-06	1.1e-07	13.6	8.36112	2.42849	GGTATTCCTGGAGATTCCAGAAGGCAAGCGTGAGCAGAGAAGTAATGATGGAAGAAATAA	ASHGA5P042082	ENST00000417932	RP11-10J5.1
ASHGA5P033210	0.000145	1.07e-05	8.22	3.55275	2.42835	CATCTCTGGATGTATTTGGAGCTCATTTGTCTGACGGTTTTTGAATGCTATCTTTTAAAA	ASHGA5P044965	ENST00000519805	RP11-642D21.1
ASHGA5P051790	0.00671	0.00178	4.25	-1.87221	2.42383	CCTCTTCACTCTTTTGAATTTGGAAGGATGGCATACACATCTGAAAAATAGTAAGTAATG	ASHGA5P036252	NR_038897	LOC285084
ASHGA5P046772	0.000925	0.000132	6.07	0.879556	2.42346	GTACAAAATGAACTGACACTTTAATGCTGTGGCCACCTTTAAATAAAGTACAATGTGACA	ASHGA5P030911	ENST00000576762	AJ003147.8
ASHGA5P038417	0.0094	0.00275	3.97	-2.32782	2.42291	ACTGTGGGGATAAATTTAAAACATTACTGTGTTTCTATAGAGAGTTCTGCTGTAATGCAG	ASHGA5P058014	TCONS_00025356	XLOC_012177
ASHGA5P054505	0.000164	1.27e-05	8.06	3.36915	2.42251	AGAAAGACAGGTAAGTCATTTGTTAAAATCTCACTACTGTTGTTTAACAGAAACATATAT	ASHGA5P043145	uc003ucm.3	PMS2L14
ASHGA5P057437	0.000609	7.48e-05	6.52	1.48055	2.42091	GACCTTTGAAGTTGGAGCCAGCGTCCGGAGCTGCAGCCAAGCGAGTTTCCTCCTTATCCT	ASHGA5P055283	ENST00000382215	ABC12-49244600F4.3
ASHGA5P054463	5.9e-06	1.07e-07	13.7	8.38612	2.41663	CAACTGGGTATTTGGGTTCTTTTTCTATTCACTCATGTCAGATAGAGACATGCATGTTGT	ASHGA5P032536	ENST00000508851	RP11-893F2.9
ASHGA5P017927	0.000358	3.67e-05	7.11	2.23735	2.4154	TAATCTATAGATTGACCTTACAGAAGCACAGGAAACTGTACCTTCACGATGTCTACATCT	ASHGA5P046227	ENST00000450860	RP5-1091N2.9
ASHGA5P043145	1.52e-05	4.36e-07	11.8	6.92941	2.41376	TCTTCCCATAATTTATTGAGAAATGCTTTATTTGCATTTCTCATTAAAGACTTAACTTCA	ASHGA5P047018	ENST00000444375	RP11-429G19.2
ASHGA5P027414	0.0012	0.000188	5.8	0.501589	2.41347	ACACCACAAGATTATGATGATAGAGACATCATTTGAAGTGGTAGAGAGTACTGTGAAATA	ASHGA5P022356	ENST00000555146	RP11-110A12.2
ASHGA5P037416	0.0396	0.0171	2.87	-4.20258	2.41281	CAACTCTTCTCAACATTTTGTCCAGGTTATTCACTGTAACCAAATAAATCTCATGAGTCT	ASHGA5P035475	ENST00000436557	AC008174.3
ASHGA5P014965	0.000157	1.19e-05	8.12	3.43474	2.41171	TTCCTCTTATGATTCGGGAACAAAGGCATTCTGCGATGTTGCTCTCCATGGACCATTTTA	ASHGA5P049710	uc021tzb.1	ARL17
ASHGA5P030293	0.000525	6.1e-05	6.68	1.69736	2.40804	GTCGAATGGAAATCTGAACATTCACAGATTTCTTTTCCTAGATATAGAAACGCAAAAGCT	ASHGA5P018090	ENST00000449305	RP4-717I23.3
ASHGA5P000098	1.5e-05	4.31e-07	11.8	6.94159	2.40571	GCAGCATTTGGGTGGAAGGACGTAGAAAATATTTTTTAACTGCCTACCTTATTTTCATAA	ASHGA5P038728	ENST00000425195	AC098973.2
ASHGA5P036775	2.22e-07	4.8e-10	24.2	13.7244	2.40389	AAGGCTCAACTGGGTATGATTGTCATGAGATCACTTCAGCCAATAAACAGAAATTATGAT	ASHGA5P046241	ENST00000429124	FTX
ASHGA5P022359	0.0103	0.00309	3.9	-2.44963	2.40322	GGCAGAATAGATTACTGATTTTGGGCACTCCAAGATTTTGGGAGAGACCTCTCTCATGAG	ASHGA5P049857	TCONS_00020864	XLOC_010146
ASHGA5P027518	0.00021	1.78e-05	7.74	3.00836	2.40119	AGAGACGGATGAAAAGACAGCATTCCTGATCCTGAGGCGGCAGACGTAAACTCAAGTGTG	ASHGA5P035428	ENST00000450443	AC093818.1
ASHGA5P041024	5.75e-05	2.9e-06	9.53	4.93489	2.40073	ATTTCAAAGATGACAAAGCTTCAGGACCTGTTTCAGTTTTGTCTTACGAATGGATTTGGC	ASHGA5P055866	TCONS_00003943	XLOC_001757
ASHGA5P045163	0.000557	6.63e-05	6.61	1.6085	2.39965	CCTTTTCCAGGGAGGTTCTTGCTTCTTTGTTGCCAAAACAATAAATCCTTTGTGACCTTT	ASHGA5P042758	NR_024160	LINC00626
ASHGA5P045736	0.00218	0.000414	5.23	-0.336745	2.39932	CAATGGAGGGGAAATGTTTGTTGCCTTAAATCAAAAGGGGATTCCTGTAAGAGGAAAAAA	ASHGA5P042705	ENST00000432358	RP11-732M18.3
ASHGA5P020105	9.61e-06	2.23e-07	12.6	7.62612	2.39733	GGTGGATATGTGCTCCAGGAAAGTACCTGATTGACAAGATCTACATCCAATGCCCAGAAA	ASHGA5P032910	ENST00000507171	AC107982.4
ASHGA5P041905	0.000318	3.11e-05	7.25	2.41343	2.3972	ACATTAGAATGAGGATGATTGCTGCAATGCTAACCAGCTAATAAATAGAAGTGGACTGGG	ASHGA5P014827	uc002zks.4	AK022914
ASHGA5P052868	0.000288	2.72e-05	7.37	2.55694	2.39485	GTCAGCGGTCCAAGAGTCTGCTTAAAATTCAGATTTTTATTAGAGACAAATGAAGAGTTT	ASHGA5P017725	uc009vjo.1	LOC643837
ASHGA5P049148	1.68e-06	1.39e-08	17	10.4652	2.39301	AGATCATCTCTTCCAACCAGGACTTCTTAGAGTCTAATGATGTTCATTCAGGTGTCCCCC	ASHGA5P023243	ENST00000575612	CTC-508F8.1
ASHGA5P029611	2.08e-06	1.98e-08	16.4	10.1125	2.39269	CAGTTTGAGTATGGACAAAAATTCAATTAGAAGAAAGGATCCCAGAGGGGCTAATAATTT	ASHGA5P031322	ENST00000566729	RP11-345M22.2
ASHGA5P047581	7.56e-06	1.54e-07	13.2	8.0133	2.39107	TATACATTTTCTAGGGATGGGCATAGTTAAAGCTTTTATCTTAATAAATATGCTTTTAGA	ASHGA5P018194	ENST00000450469	RP4-784A16.3
ASHGA5P042878	1.46e-06	1.09e-08	17.4	10.7129	2.38948	CAGTCTCGAATCTCAAAAAATTACCTTTTGACCTGTCAGGCAAATTGGTTTAAAACATTC	ASHGA5P055695	ENST00000536517	RP11-173C20.2
ASHGA5P031335	0.00248	0.000486	5.12	-0.506292	2.38905	TTGGGGTCTTTCAAGAAGGTAGAATCTTAGCCATCTGTCCAAATTGAATTAGCAACACCA	ASHGA5P042028	ENST00000434560	RP1-86D1.2
ASHGA5P016405	0.0188	0.00672	3.42	-3.25263	2.38767	TTCGTATTTGAAGCAGAGTGATTTGGCCTCAGCAGCAGCGAAACAGACTTTACCCCTTAT	ASHGA5P030757	uc021suk.1	AK054837
ASHGA5P018246	0.02	0.00722	3.38	-3.32674	2.3873	CGCATGCATAAAGATGAACAGAGTTTATGAAGGAGCATCATTCTAAGAATTAAGTGATGT	ASHGA5P051064	ENST00000447343	RP4-583P15.10
ASHGA5P021690	0.00457	0.00109	4.57	-1.35452	2.38426	GCTGAAGTTACAGGAATCTGTCTTGGAGGACATCAGAAGGTGAATTTTCCAAGTTCTTGG	ASHGA5P021986	ENST00000551901	RRN3P1
ASHGA5P044155	0.0103	0.00309	3.9	-2.44995	2.38195	TCTCAAGGAAGCTAGATCAGATCTGACCACTTAATTTACAAACTCTAGATGGCAAAAGTC	ASHGA5P042466	NR_033327	EFHC1
ASHGA5P026306	0.000217	1.86e-05	7.71	2.96237	2.38066	GGTGCCTTCATAATGGATAACTGTAGCCATTTTATGTAAGCATTGTCCTGTGATTAAAAA	ASHGA5P040246	ENST00000512263	RP11-161D15.1
ASHGA5P042454	1.2e-06	8.2e-09	18	10.9949	2.37785	CTTAAAAACATTGAGAAGATCAAGATCCCTCGGAGCACCAACCGTGATAACCTATACTGA	ASHGA5P021725	ENST00000539303	SNHG1
ASHGA5P014810	0.0228	0.00853	3.28	-3.49784	2.37777	CCTCAAGCAGATAACTGATACCGTGCTTCCAGAAGATTTTTCTAACAGTGTTTGCAAGCT	ASHGA5P022609	ENST00000559589	RP11-625H11.2
ASHGA5P037939	0.0166	0.00571	3.52	-3.08425	2.37753	CTGAAGTACAATTGTTGTTTCAGAAGTCCAGCATCTGGTGTACTTAACAATAGAGAATAT	ASHGA5P018106	NR_046431	CTC1
ASHGA5P045353	0.0156	0.00527	3.57	-3.00158	2.37739	CCTCCTATGGATGCTTGCTTGCTCCATAGGACTGGATTGTTCAGAAAGGGAAAGAAGGGT	ASHGA5P038575	TCONS_00023486	XLOC_011331
ASHGA5P034187	0.00481	0.00116	4.53	-1.42387	2.37724	GCTCCAATGATGTAATTACATCTGGCTTAGAAAAGTCATGTCCTGCTTACAAAGAAAAAA	ASHGA5P040106	ENST00000413650	AL583842.3
ASHGA5P048890	0.000217	1.85e-05	7.71	2.96696	2.37703	TTGTGGTTTCTGTACCATCACATGCCTATTTTAAGACACTCTCCAGCACTGTCGGTTAGG	ASHGA5P057261	TCONS_00015043	XLOC_007125
ASHGA5P058337	0.000176	1.39e-05	7.97	3.27296	2.37672	CGAGGGCGCGACAGCAAAGCTCCCTTTGGATGACATAGATTTATTACTTAGTAGTATATT	ASHGA5P029346	ENST00000555860	LINC00524
ASHGA5P057186	0.000583	7.06e-05	6.56	1.54249	2.37222	AGATTTGAAGATGCTGCACTTCTGGCCTTGAATATGGAATCACGAGAAACAGGACCTTGC	ASHGA5P030582	uc002ahe.3	BC028842
ASHGA5P019601	0.00793	0.00221	4.11	-2.09684	2.37171	CATCCGAGAGTTCCAAAGAGGTGTTTGAAAGCTCGAGAACATTTTGGTACAGTAAAAACA	ASHGA5P036109	ENST00000445332	AC009404.2
ASHGA5P053278	0.003	0.000627	4.94	-0.774801	2.36971	CCCTAGAGACTGAAAAAGGTTTGACTGTCAGGAAACTTTTCTTGTGTTTATTCTTCAATT	ASHGA5P051728	uc003fap.1	AK130481
ASHGA5P033030	0.0016	0.000277	5.52	0.089413	2.36712	ACTGAAGACCTGACCGATAAGGCTCGGGGCAGTATCAAATCCTTTCTGGCAACAGCTAAT	ASHGA5P055092	ENST00000515097	RP11-680H20.2
ASHGA5P030065	5.72e-05	2.87e-06	9.54	4.94424	2.36424	TGATCAGGAGAAGACTTCTCGTCTCATTTCTGGGGACACATTCAGGATTTCTCCAAAGCA	ASHGA5P036907	ENST00000505691	RP11-276A18.2
ASHGA5P031476	0.00281	0.000575	5	-0.684357	2.36034	AATCAAGACAAGTCACTGCCAGGGTGAAAACGTGATTCTGACCAAAGAAACCCAAACCTG	ASHGA5P014573	ENST00000411468	NOS2P3
ASHGA5P042028	0.0183	0.00646	3.45	-3.21254	2.36005	GAACCCTGGAAAACATTCCCAACACAATACAAAGTCCACACATTTGCACAATAATTAAGA	ASHGA5P046374	ENST00000424126	RP11-366F6.2
ASHGA5P035999	0.000581	7.01e-05	6.57	1.54931	2.36	TCTCACAATTTTGGTTGACAGTCAAGTAAATTGCAGCTACTTATCAAGCACTTTTGAATG	ASHGA5P053289	NR_029467	SELL
ASHGA5P045554	0.0132	0.00428	3.7	-2.78715	2.356	TGTCAGACTCCTGCTAAGAGACAGTATCAAGAAAGATAACTTCAAAATACACTTTCTGGA	ASHGA5P033132	uc010wia.1	AK027091
ASHGA5P030582	0.00011	7.35e-06	8.58	3.94775	2.35261	CTCTAAGATTCGCTTTTAATTCACTAGCCACTAACCAGTTACCTATCTCATTACAGATAT	ASHGA5P044432	TCONS_00018873	XLOC_008697
ASHGA5P057442	8.44e-05	5.08e-06	8.95	4.34042	2.34885	CACACATTTGTGCCTATAAAGCTGCTGCAACAAACAGACCATGGCTCAGTGGAGTGTTTT	ASHGA5P032664	uc001ben.1	AX747766
ASHGA5P050721	7.28e-05	4.1e-06	9.17	4.56639	2.34642	TTTTTTCCAGACAAAAATACCTGCTACATGCTTCCTTCTGTATGAATACATGAGACCTAC	ASHGA5P017589	uc010yve.1	ANKRD36B
ASHGA5P032170	0.000241	2.15e-05	7.57	2.80728	2.34387	AATTTTGTAAATGCGTCTGTAGCATCCACAGGACTCATCATCTAGAATTCAAACCCTTAA	ASHGA5P033537	ENST00000584373	RP11-627G18.3
ASHGA5P031070	1.2e-05	3.17e-07	12.2	7.26065	2.34122	GACTTCTGGGAATGGGAAACATGATAGAATTATCTGTAATTTTCCAGAATCAATGACTAG	ASHGA5P028554	ENST00000424106	KPNA3-IT1
ASHGA5P000039	8.36e-06	1.8e-07	12.9	7.84913	2.34071	CGTGAGATGATGTGAAAGGAAGTTTTGCATCATTTACTTGAAAGATACTGTTCTTCTGAA	ASHGA5P016479	ENST00000430809	RP11-220I1.1
ASHGA5P017350	1.73e-06	1.47e-08	16.9	10.411	2.33378	TTCCATTTGTAACTGTAAGAGAAAGCAACATTCACCTTTGTGTCACAGATCAAATGGTAA	ASHGA5P030457	ENST00000559012	RP11-521C20.4
ASHGA5P034038	0.00769	0.00212	4.14	-2.05569	2.33212	ATACACTCTGGAGGTGACTTGACCTGTCATTGTGAACAATTATTGCTCTTGGACGACCCA	ASHGA5P026057	uc001ctg.1	AK090844
ASHGA5P029193	1.56e-05	4.51e-07	11.7	6.89411	2.33119	TGAGATACCCAAGTACAAAGCTTTACATTTGCCTAAAAATTCCATTTTTGTCTGGTGTTC	ASHGA5P001071	ENST00000566038	RRN3P2
ASHGA5P031336	0.0011	0.000166	5.9	0.634035	2.32994	TGCCTGCAGGAGACAAGGTCAGAGATGTTGCTAATAATGGAGAATAAAGGATGCATTCTC	ASHGA5P046527	ENST00000421132	RP11-351M16.3
ASHGA5P037494	1.49e-06	1.12e-08	17.4	10.6874	2.32991	GGCGGGGGAGGCGCAGAGCGTATAAATATAAAGTTAGATACTTATAAAGAATAAAGACTC	ASHGA5P037204	ENST00000430064	AF212831.2
ASHGA5P051446	0.00427	0.000994	4.63	-1.26066	2.32909	TAGATATCTTATTGTTTTGAATTTCTAATTAAATACTACTGTGGCCATAGCATATACTCT	ASHGA5P026381	ENST00000529081	CTD-2026G22.1
ASHGA5P019856	0.0209	0.00763	3.35	-3.38345	2.32903	CTAACTCCAGTTCATTGGAAATTTCTGCTTCTTTGAGACTGAGGTTATATTCCACTTCTT	ASHGA5P031092	ENST00000563777	FBXL19-AS1
ASHGA5P033304	0.0228	0.00852	3.28	-3.49597	2.32786	AGGCACAAGAGGGCAGCAGTGAGGAATTGTACTGTATCTGCAGAACACCTTATGATGAGT	ASHGA5P020237	ENST00000510134	KLRAP1
ASHGA5P032536	0.00151	0.000256	5.57	0.174803	2.32773	TGGAAGTGTGGTGAGTGATTGACTTACATCCTTCTAGATCTTATCTACATATTTGCAAAG	ASHGA5P018140	ENST00000449869	AC092620.2
ASHGA5P045906	1.05e-06	6.69e-09	18.3	11.196	2.32742	GTGAACACACACCTCCTACATGTTTATATTATTGTGTGCATAGATACTACCATTGTAACA	ASHGA5P031336	uc002fft.1	AK093002
ASHGA5P030216	0.0345	0.0143	2.97	-4.02482	2.32734	CCTGAATAGAGTGTTTTGATTATGTAAGTTAGATCGTAAGTAGATGGCTCTCTTAAAGAC	ASHGA5P029066	uc009wka.2	AK094156
ASHGA5P041569	4.2e-05	1.88e-06	10	5.39345	2.32235	ACTTTGTCCTTGACACTGTCAGTGAGCTCAGAGACCTGTTAGAAGTATGGTCACCAACTT	ASHGA5P028925	NR_034119	LINC00460
ASHGA5P036075	0.00175	0.000309	5.44	-0.027304	2.32206	TAACCCCAGACCCACTATCCTCTGGATTTCTTTTATGTGAAACAATAAAATGTCTTGTAT	ASHGA5P044320	ENST00000520780	RP11-21C17.1
ASHGA5P018503	0.00485	0.00117	4.52	-1.43487	2.32151	GTTGTGAAAGGTGTGATGGATGTCAGATGTTTCCTATCAATGGATCCAGATTCAAATGCA	ASHGA5P047498	uc009xrm.1	AX747098
ASHGA5P049607	0.000578	6.97e-05	6.57	1.55606	2.32029	CATCAACCACCTCAAAGACACTGGTTGTGAGTAGATACTACTGCTTTTCAAATTTTATAT	ASHGA5P020922	ENST00000521989	RP11-150O12.6
ASHGA5P053318	0.0237	0.00892	3.25	-3.54326	2.31903	ACTGGGAACAATCATTTTTTCCTTATTTTTGAAGCCAAAACAAAATATTTCAAAGTAAAT	ASHGA5P047338	ENST00000414157	RP11-462L8.1
ASHGA5P034947	0.00666	0.00176	4.25	-1.86266	2.31761	GCCAAATGAAAATTGTTGAGTTAGGTCAGTAAGATTGAGTAGACAGATCCTTCTGATTTT	ASHGA5P037533	ENST00000447898	AP000525.8
ASHGA5P019294	0.0186	0.0066	3.43	-3.23344	2.3176	CAGGTGATGGATGAGGGAATTGGAGTTCGTAATTGGTCCGAGGCCCTGAACCTAATAAAT	ASHGA5P029946	NR_040058	LOC100505648
ASHGA5P029050	0.00326	0.000702	4.86	-0.893451	2.31719	GTCAGAAGAGTTATTGAAGTGGTCATGAACTCTAAAGTTACAGAGGCAATTATGTAAAGA	ASHGA5P022691	NR_037654	MTHFS
ASHGA5P016088	0.000942	0.000134	6.06	0.856785	2.30786	CACAGACTAACAAGCAAAGAGCTACATTCACTGGGAAGGAAGACTCAAAATTTAAAAATA	ASHGA5P020450	ENST00000513793	RP11-328K4.1
ASHGA5P045580	0.00549	0.00137	4.42	-1.59762	2.30383	TCTGAATTGCATTCGGCGAAAGGAGTAGGAAACTGCGTTTATTCCTTCACCAGATTTGAG	ASHGA5P054800	uc001abq.1	LOC643837
ASHGA5P042583	1.86e-06	1.68e-08	16.7	10.2778	2.30374	GGGTAGGACAGTGTCATATACTTTGTAGGTAACTCAAAGATATTATAGGTAACTCATAGA	ASHGA5P022714	ENST00000561362	RP11-20G13.3
ASHGA5P020922	0.03	0.012	3.08	-3.84806	2.3011	TGATGGAATTGAGCAGATGGGAATGACCTGGAATCTAACACTCTACAATTCAGACACACC	ASHGA5P057756	TCONS_00021807	XLOC_010406
ASHGA5P031322	5.74e-05	2.89e-06	9.54	4.93916	2.29778	GTGTTTTCTGATAATGCATTTTGGTTAAGAGCCAAAGAGTCTTCACTAAACATTTGCTGA	ASHGA5P026685	ENST00000533708	RP11-113K21.5
ASHGA5P040493	0.00669	0.00177	4.25	-1.86749	2.29701	GGCTCAAACTGCTGTTCATAATAGAAGAAAATGGATAGAGTTACATATGGATGAGAGTAA	ASHGA5P044311	ENST00000520619	SNHG6
ASHGA5P050762	8.67e-07	5.01e-09	18.9	11.4814	2.29564	CATGGTCCTGCACTCCATGGACTAAATTGTAAGTATAATTACTACCAATGTACTCTATAA	ASHGA5P017438	ENST00000441600	RP11-443P15.2
ASHGA5P019193	0.000951	0.000136	6.05	0.844311	2.29316	AGAGAACTGGGAAGTGCCGTCAGAAGCGATAACTGACGACGTCTAATGTCTATCTGACCG	ASHGA5P027762	ENST00000537192	RP11-1038A11.3
ASHGA5P029209	0.000117	8e-06	8.5	3.85905	2.28753	CACAATGGAGTAAATTACATTGACACTTACTGGGAGATATAATCAATAGTCACTCTGACA	ASHGA5P039481	uc003hoz.1	AK095285
ASHGA5P031291	0.000233	2.04e-05	7.62	2.86128	2.28733	TATCTGATTGGGCCTTGGGAACTGAGGTAGGCTGCATTGAAGAGATTTGACCATTTTTAA	ASHGA5P030807	ENST00000431060	RP11-66B24.2
ASHGA5P028721	2.97e-07	7.87e-10	22.9	13.2637	2.28726	TGGTGTTGGGGGCAATAGGTTTGTGAATATTCTGTGGATATGTCCATGCATAGGTGTATA	ASHGA5P055874	ENST00000551881	AL589743.1
ASHGA5P015093	1.77e-05	5.37e-07	11.5	6.71067	2.28703	CCACTCTTGGGTTACATTAGTTATACACTCTGGAGGTGACTTGACCTGTCATTGTGAACA	ASHGA5P056364	TCONS_00003749	XLOC_001546
ASHGA5P022564	0.032	0.0131	3.03	-3.93071	2.28499	CCTAGATGAGTCATTAAGGTTGTTGGATGAAGAAGAAGCAACCGATAATGATTTATGAGC	ASHGA5P000100	BC043009
ASHGA5P048636	0.000426	4.61e-05	6.91	1.99489	2.2816	TATTTTAATATGTAACAGTCATATGGTTTAAATATAAAAATGACATCAGTGGCTCAGTAA	ASHGA5P018503	ENST00000559650	HERC2P2
ASHGA5P031001	4.74e-07	1.78e-09	21.1	12.4866	2.27974	CTTCACAGTGTTTGCTAGGATGTCAATTTTGGTGGAGCTGCTGAGTCAGAAAATGATAGA	ASHGA5P028974	uc010ahe.1	BC041856
ASHGA5P018109	0.00021	1.77e-05	7.75	3.01613	2.27275	TCCCTTAGAGATTGCACACAGGGGTCCAGATGCATCCTGTTTTGAGAATGTTAATGGATA	ASHGA5P041467	ENST00000521756	RP11-394O4.3
ASHGA5P058458	0.00672	0.00178	4.25	-1.87388	2.27224	AGTGAACTATTACATTCTAGAAAAGTCATGGTGTGTAAGAAGATCCAAATGCGAGTAAAA	ASHGA5P030216	ENST00000339094	UBE2Q2P1
ASHGA5P029573	0.0166	0.00572	3.52	-3.0866	2.27191	ACCTATGTTCTTTTCCATTGCACACTTACTAGTATGATGCTAGGTTCCTATCTTCTACTC	ASHGA5P023221	ENST00000574288	CTD-2104P17.1
ASHGA5P016002	0.00363	0.000803	4.77	-1.0359	2.26728	CAAGGATCTGACATTCTTATTCAAAAGAAAGAACACCGAAATTGACCTTACCCTGACAAT	ASHGA5P033310	ENST00000582940	RP11-160O5.1
ASHGA5P034812	5.99e-05	3.06e-06	9.48	4.87779	2.26517	TTGAACACACATGCTACCAAGCTCTGGGAAAACCCCATAGCTTTAAGAAGTACCTGCAAG	ASHGA5P041569	DB351869
ASHGA5P018722	1.29e-05	3.46e-07	12.1	7.17018	2.26306	ACTGCTGTTAGAACTTCACAGACAGCGATCCCCAGGTGTTTCATTTGGTTTATCAGTGTT	ASHGA5P052003	ENST00000502518	RP11-562F9.2
ASHGA5P036581	0.000311	3.02e-05	7.28	2.4471	2.26288	GGAGCAACCTGCCAGAGGACTATTTTCTATAAATTTAAGCTGAACTAATATCTGTGGAAA	ASHGA5P040422	NR_034127	LOC100132356
ASHGA5P044053	0.0118	0.00368	3.79	-2.62889	2.26186	AAGGAAAGAAGGTGTGTTTTGCCTGACTCAGTGACTATAGAGAGAACCAAGTTCTGCAGG	ASHGA5P021677	ENST00000545440	SNHG1
ASHGA5P058305	0.0411	0.0179	2.84	-4.24899	2.26161	GATAAATAATGCAGGAAACTGCATATCTTCTGGTTTACATGAAGATGGAGTGCTAATGGA	ASHGA5P035440	NR_045773	ATF2
ASHGA5P034759	6.98e-06	1.37e-07	13.3	8.13054	2.26143	GATAAACTGAAATGCACCAAAGAGGAACACCTCTGTACACAAAGGATGCTGGACCAGACT	ASHGA5P049942	uc002kmd.2	AX721193
ASHGA5P045342	0.00588	0.0015	4.36	-1.69328	2.2602	CTGGTGTTTCAACATCCATTAGAACTGAATAATCATACTGCATATCAAAGTTTGTGGGAA	ASHGA5P035999	uc002suw.1	BC016831
ASHGA5P053792	1.22e-05	3.24e-07	12.1	7.23978	2.25893	ATTCCTGTCATATGTTTTGTAAACAATTTTTCGAGTTCATAATTTTTCAATCTTGTTTGT	ASHGA5P019608	NR_024526	ARL6IP6
ASHGA5P047713	0.0065	0.00171	4.28	-1.82959	2.25419	TCAGTCTTCTGCTGGAATTAAAGCCTGCTGTGATGTTAATGAAGAACCGCCAGTGGGTTT	ASHGA5P041024	TCONS_00022004	XLOC_010605
ASHGA5P033710	4.25e-05	1.92e-06	9.99	5.37232	2.24926	ACGCATGCTTCAGATTTGGATTTTTCTTTTTCTGCTGGCATTGCAAGAACGTAACTAAAC	ASHGA5P040785	uc003lqu.3	L26953
ASHGA5P025487	0.0013	0.000209	5.72	0.388107	2.24845	GTACTCAAGGTTAAAGACTTAATAAATGAGGTACACTCAGTGAAATTTGCAAACTCTCGA	ASHGA5P030575	ENST00000560280	CTD-2501E16.2
ASHGA5P026211	9.13e-05	5.67e-06	8.84	4.224	2.248	CCATAAGAAATAGGATTAAGCTTTTCAAAGCCGGCAAGTTGAACTATTTATACTTACCAG	ASHGA5P016790	uc010zan.1	AK054990
ASHGA5P017372	6.3e-07	3.07e-09	19.9	11.9623	2.24654	CTCATGGTCCTGCACTCCATGGACTAAATTATGATGAAACTGAAACACAAAAAATTTAGA	ASHGA5P038524	NR_034007	LOC339894
ASHGA5P018031	0.00339	0.000738	4.83	-0.946332	2.2452	ACTTATTACTACATGGCAGGGAGGTTTAATAGACATGGATAAGAAGTCCACTCACAGAAA	ASHGA5P017747	ENST00000445330	RP11-366F6.2
ASHGA5P021205	0.013	0.0042	3.71	-2.76711	2.24487	CTGGAAAGCACTTAGCAGTGTCTGCAAAAACGAATCTTTTCCTACAACCTGTTAACTGAC	ASHGA5P041281	ENST00000514769	RP11-138J23.1
ASHGA5P020784	0.0323	0.0132	3.02	-3.94301	2.24179	TACAGAGGCTGCATGGATGTGATGGTTGGAGTGGAAGCTGACATTGTGGGCCAGGAGACC	ASHGA5P044908	ENST00000517368	CTA-392E5.1
ASHGA5P047338	7.98e-06	1.66e-07	13	7.93598	2.2416	GCATAAACTCACCAGTTTTATCCTTAATTACTGTGATATACACTCATGAAGTATGTACCC	ASHGA5P043466	ENST00000449721	AC091729.7
ASHGA5P025731	0.034	0.0141	2.98	-4.00553	2.24108	CAGAAGGAGGAGTTACTAGTGAAGATTATCGCACGTTTTTACAGAAATGAAAGATCATTT	ASHGA5P035623	uc002vvo.1	AF279775
ASHGA5P025851	0.0114	0.00352	3.82	-2.58472	2.23906	CTTTTACTGGATGCAGAATCTACCTACATTCGGCTGAAAATCAGATGGAAGAATCCACAG	ASHGA5P055986	NR_049739	METTL21D
ASHGA5P042082	0.000955	0.000137	6.04	0.837878	2.23832	GTCCTTTATACAGTAATTAATATTTAAAAGATCTCGCTAAAGCCCTGTCAAGTCCTGAAG	ASHGA5P055791	uc001vdw.3	DLEU2
ASHGA5P039649	1.44e-06	1.06e-08	17.5	10.7352	2.23794	ATTTGTGTTTGTTGTTTAGAGTCTATTTGCACTTTGTTAAAATAAACAAATTAAAAGGAA	ASHGA5P040311	uc003jdi.1	AK094462
ASHGA5P017716	0.00656	0.00173	4.27	-1.84218	2.23456	GCAGAGCCAGTGGAATGTCACCATCGCCCAGGTGGGGATTTTTGTGTGTTTTGTTCACTG	ASHGA5P029819	ENST00000424435	RP11-350G8.5
ASHGA5P019644	0.0405	0.0176	2.85	-4.23124	2.23317	CATCCGAGAGTTGAGCCAGATCGGGAGAAAGGATTTCATCTGGATGTAGAAGATTATCTC	ASHGA5P032919	ENST00000437646	AC004448.2
ASHGA5P021665	0.000421	4.54e-05	6.93	2.01314	2.23085	GTTTTGTCAGGCATAAGAAATTAGACATTGAGTCAAACGTTCTGTGTCTCATTAGAAGCC	ASHGA5P022076	ENST00000548527	RP11-642P15.1
ASHGA5P042969	0.00059	7.19e-05	6.55	1.52284	2.23029	GGGAGGAGCCATAAAAGTAGTCTATCTATCATCAGTTACATATCTAATGAACTGTCTATC	ASHGA5P032481	uc010wkl.2	DQ597730
ASHGA5P020115	1.54e-06	1.17e-08	17.3	10.6382	2.22926	AGAAGATTGTTGTTGGAATCTCAGTTCTTCAGAGAGCTACTATCAACAGATTGAGTTGAC	ASHGA5P027761	ENST00000544842	RP11-319E16.2
ASHGA5P022216	0.00108	0.000163	5.91	0.649587	2.22703	TGTTGAACAAATCCTTCAAGAACTAAGGTTAAACCATGACCACTCCTCGAGGCCTTCCCT	ASHGA5P038446	ENST00000459861	RP11-657O9.1
ASHGA5P017725	0.00319	0.00068	4.88	-0.86042	2.22631	TGGAGTGATCTGGGACCAAAGACATCTAGGCTTGCTGTCAAGGCTTCTGATCAACATGAG	ASHGA5P046772	ENST00000568976	AL022344.7
ASHGA5P021165	0.0259	0.01	3.18	-3.66257	2.22615	TCCTGTACAGTTAGAGATGTTTATGATTACTTCCGAGCTGTCCTGCAGCGTGATGAAAGA	ASHGA5P049111	ENST00000546471	RRN3P1
ASHGA5P014827	0.00127	0.000202	5.75	0.422434	2.2244	GTTTGAACAGGTCATTTACCATGCTGTCCTCCAGGTTCAACAGTATGGCTCCAAATGATG	ASHGA5P058568	uc010lfp.1	MGC72080
ASHGA5P018792	0.000828	0.000114	6.18	1.03391	2.22154	GGAGGCCGCTGCGCGGCCAGGTCACAGTCGGCACCAGAAGTTTGGCAGATCTCAGTGAGG	ASHGA5P016362	ENST00000470380	AC004166.7
ASHGA5P037114	0.000415	4.46e-05	6.94	2.03018	2.21955	ATCCTGACCGGCATTCTGCACTAAAGATCTGAATTACAAATTTAGAGAATTTGCTGCTCG	ASHGA5P044348	ENST00000523313	RP11-697M17.1
ASHGA5P047996	0.000493	5.6e-05	6.75	1.78898	2.21878	ACAACTTGACATCTGCAGAAATGGGTTCAAATTTTACCTGCAACTCACCAATTCTGTGGC	ASHGA5P044558	ENST00000520885	RP11-809O17.1
ASHGA5P025946	0.000964	0.000139	6.03	0.823035	2.21817	AGTTACACAACCTCCAGACATCTAGGCTTGCTGTCAAGGCTTCTGATCAACATGAGATGA	ASHGA5P030787	ENST00000559321	CTD-2147F2.1
ASHGA5P056386	0.000966	0.000139	6.03	0.819381	2.21618	GATGAGCACGGGCCATCCAGGAAACAGTTGAAAATGTGGAATTGAATGTCATAAAGAAGG	ASHGA5P049926	ENST00000573767	ROCK1P1
ASHGA5P037472	0.011	0.00339	3.84	-2.54474	2.2157	CCACTGACCAAACTCCCAAGTCACTTTATATTAAACTTGTTATCAAATCACCCACATAAA	ASHGA5P033210	ENST00000514468	RP11-893F2.6
ASHGA5P030183	2.85e-06	3.27e-08	15.5	9.60263	2.21539	GAGACTTAACTAAGTTGCTGAGTACGTTTTATTTCCTTTTTTGTCCAACTCTGTGCTTTT	ASHGA5P047581	uc001kgu.3	KRMP1
ASHGA5P041414	0.000146	1.08e-05	8.21	3.53718	2.21535	AGCGGTTACTTCGACAGTTCTTTAATTGAAACAAGCAACCTGTCTGGGTTGTTCGAGACC	ASHGA5P056349	TCONS_00003617	XLOC_001406
ASHGA5P044458	0.00234	0.000452	5.17	-0.428149	2.21034	AATCCAGAGTTCCTTGCTGCCAAAGGAAGAATTTGTGGGAAGAGGAAACTCTTCTCTCTC	ASHGA5P045268	ENST00000446984	RP11-88I18.2
ASHGA5P032313	6.14e-06	1.14e-07	13.6	8.31965	2.2095	ATCGTCACCATTTCACCATTATCAGCAACAGACTCTAGAAACAACTTGGTGAAGGCTTGA	ASHGA5P017372	ENST00000440778	RP4-717I23.3
ASHGA5P055092	0.00205	0.000381	5.29	-0.248346	2.20846	GGAGTACATCAGACCTGTGTATTTAGGTGAAGTATGATAAACATCATCATACTTCAAAGA	ASHGA5P043861	TCONS_00018589	XLOC_008925
ASHGA5P044714	0.0025	0.000491	5.11	-0.516295	2.20831	ATTTCTTCTGTTCCTGGTAGAATTGTGAGATGCTGCATCTGCGTTCCAGCTTTCAAGAAT	ASHGA5P023085	ENST00000569384	TUG1
ASHGA5P045690	0.0239	0.00904	3.25	-3.55684	2.20773	GTGGGAAAAGGTATGGTCCAATATAAAAGTTCCATTTTTGCCATTATTGGCAAATCTTGC	ASHGA5P044310	ENST00000502076	SNHG6
ASHGA5P046998	0.000124	8.61e-06	8.43	3.78003	2.20529	CTTGCATAGTTTACCTGAAGAACGGATTTCTATAATGGAATCAAAACACAATACTGGACA	ASHGA5P058622	uc011crl.1	SMA4
ASHGA5P030457	0.000478	5.37e-05	6.79	1.83293	2.20408	TGACACATCTTCATCACTTTGGAATTTGAGCAACAACATTTACCCCTTCTGAAACTCACC	ASHGA5P030376	TCONS_00007922	XLOC_004201
ASHGA5P023027	1.07e-05	2.63e-07	12.4	7.45706	2.20242	GAGCCTCTAAGTAACAATGATGATGTTATGTTGATTTCTGTGGAAAGTCCTAATTTGACA	ASHGA5P028840	uc001enh.1	AX747132
ASHGA5P019298	0.0293	0.0117	3.09	-3.81821	2.20051	CAGGGTCCAGATGAGGGAATTGGAGTTCGTAATTGGTCCGAGGCCCTGAACCTAATAAAT	ASHGA5P032833	ENST00000578788	CTB-41I6.2
ASHGA5P040246	0.00183	0.000329	5.39	-0.093014	2.19865	ATCAAAGTAAGGAAATTTGTGTAAATGATTTAATAAAACATTACCTCAGGTATGAAATAA	ASHGA5P043550	NR_038393	LOC100506178
ASHGA5P042061	1.43e-06	1.05e-08	17.5	10.7505	2.19823	GTGTAAAAGAGAAGAGAGGTCCAAACTGAAATCTGAGGAGCCTCAACATTCAGAACTCAA	ASHGA5P045316	NR_034157	LOC340515
ASHGA5P056802	0.00366	0.00081	4.77	-1.0456	2.19681	ACAAGGTGGACCTAAAACTGGGTGACTTGAAACAATGAAGAAACAGGCCCAGAGAAACCT	ASHGA5P049562	ENST00000580574	CCDC144C
ASHGA5P001071	0.000311	3.02e-05	7.28	2.44744	2.1963	ATCAAAGGGTGGAAACAGCTAGTGCTGCTCATCTTTGGATTCGCAGAGGCATTTTTGGAA	ASHGA5P036075	ENST00000455309	AC017002.1
ASHGA5P028910	0.00119	0.000186	5.81	0.512659	2.19477	GTTTGTGCTTTCAAGGTAATTTTGATGAAAGTTTTAGCTGGGCTTGTCAGTGTTGTTTTT	ASHGA5P041019	ENST00000509649	RP11-823P9.1
ASHGA5P021825	0.0069	0.00184	4.23	-1.90848	2.19452	ATAAAAAATGGACATCAGAAGGTGAATTTTCCAAGTTCTTGGACAACCTAGCTGTTGAAA	ASHGA5P058484	uc004afh.2	LOC440896
ASHGA5P044616	0.00334	0.000724	4.84	-0.926609	2.19245	ACAGGAGGTAGAAGAAAAGTGTTCTCTCACTAAAGCATGGTGGGTGTTTTCAAAATGTTT	ASHGA5P018556	ENST00000454957	RP11-3B12.5
ASHGA5P039084	0.00175	0.000311	5.43	-0.032093	2.1913	ATTCAAAGAGAGTCCATGTGCTGTCTTGGTTTTCAGTACTGTAATAAAGTAACCTGTGCT	ASHGA5P045416	uc004bit.1	AX746484
ASHGA5P045329	0.00236	0.000456	5.16	-0.438635	2.19042	TGCTTCACTTGCCTCATGATATCCATCAAGCTTTTGAGAAGAAAGTACAGGATCTGTTAG	ASHGA5P022458	ENST00000557155	CTD-2128A3.1
ASHGA5P022377	1.61e-05	4.72e-07	11.7	6.84534	2.18894	CAAAACTTATGGGAAATGGAATTGAAGACAACTACTTCTAGAATTGGTGCATGGAAGCTT	ASHGA5P027681	ENST00000545508	RP11-173C20.2
ASHGA5P040348	7.11e-05	3.95e-06	9.21	4.60788	2.18881	GAAGAAAGAACATGGTGAAGAGAGTGAAACGCATTGTCATTTGGGGTGAATTGCAGAAAG	ASHGA5P021282	ENST00000529328	CTC-497E21.4
ASHGA5P046293	0.00916	0.00267	3.99	-2.29447	2.1887	TACATACTAGTATTGAGAGCAGTATCCGTGCATTCTGACCTAGAATGACTTTAGCTGTGG	ASHGA5P040491	uc003jyy.3	DQ587763
ASHGA5P037536	0.00401	0.000916	4.68	-1.175	2.18741	CATGTTTATAGTGACTTACCATTAAATCACTGTGCCGTTTTTTCCTAAAATATATGGGGC	ASHGA5P042340	uc003noi.3	BC035647
ASHGA5P017430	0.000889	0.000125	6.11	0.936637	2.18709	TGTTTGAACAGGTCATTTACCATGCTGTCCTCCAGGTTCAACAGTATGGCTCCAAAGGAT	ASHGA5P020306	NR_034077	THAP9-AS1
ASHGA5P023063	0.000196	1.61e-05	7.83	3.11384	2.18701	GAAGGCCATGGTCATTAGAGCTTTTTTCTATACCAGTTGCCAAACTTGTCAGGACTGGCT	ASHGA5P028783	uc001uxv.1	AK056182
ASHGA5P027681	0.000347	3.5e-05	7.15	2.28871	2.18357	TCAACCTCACCTCATTTATCTTTCAGGGCATGTTATTATTATTGGTCTGTGAAAGAATCC	ASHGA5P031062	ENST00000569974	RP11-264B17.2
ASHGA5P027767	0.00435	0.00102	4.62	-1.28338	2.1797	TAATAGGGGTGATTCTTCCAGTTGCTGGAGAGAAATTGTGGTAACTGGAGTGAGAGAGTA	ASHGA5P033504	ENST00000578278	RP11-146G7.3
ASHGA5P036450	9.92e-06	2.35e-07	12.6	7.57596	2.17941	AGCCAACTGGAAACTTTGCATAGAAACAATACACACAAAATCCGGGCTCATGTTTTCCTT	ASHGA5P037939	ENST00000426017	RP11-191G24.1
ASHGA5P042632	0.000549	6.51e-05	6.63	1.62858	2.17794	GGGATGAAGGTTATGCTGGGTAATCATATAAAACCTTGTATTGAAATAAGTTGAGGATCT	ASHGA5P026694	ENST00000528133	RP11-727A23.4
ASHGA5P039082	0.000651	8.22e-05	6.44	1.38075	2.17538	AAAGTTGAGCTGTTGAATTATGTATGACCTCCTAGTCCCTAGCCGGCCAGCCCCCGCTCG	ASHGA5P029060	ENST00000550118	RP11-1103G16.1
ASHGA5P037204	7.43e-06	1.5e-07	13.2	8.04004	2.17471	GGTAAATATGAAAACATTCTCAATACCATTTGTCATTTAATAAATACAAATTATACTATT	ASHGA5P035261	ENST00000449075	AC093901.1
ASHGA5P043147	1.65e-05	4.87e-07	11.6	6.81277	2.1747	AAGTGAAGAAAAGAGTAGTCAGTGCCCAACATCATGGATCTCTCACTGAACACACCATGC	ASHGA5P036553	uc002vwe.1	AK023507
ASHGA5P035430	0.000746	9.89e-05	6.29	1.18341	2.17214	ACAGTAGTACGTAAATACGAAAGCTGAACACTGGGACGTGTGGCCCTAAATAGTATCACC	ASHGA5P018511	ENST00000454416	AC017104.6
ASHGA5P039450	0.0133	0.00432	3.69	-2.79684	2.17148	CGGATTCTAAGTATCAAGAAGAATCTGAATGGGAACAAATGTATAATTCTCATGAAGTGC	ASHGA5P025487	NR_003104	POT1
ASHGA5P016362	0.04	0.0173	2.86	-4.21412	2.17059	ATATTTTCAATGCTGCGAAAGCTGCCAAAAGTGACATGCAGGGATGTCCTTCCTGAGATC	ASHGA5P030183	uc002bey.3	AK054972
ASHGA5P034039	0.043	0.0189	2.81	-4.30401	2.16994	GATTTAGGATAACTACTTAGAGGTTAAAAGTCACAAGGGTGTATGGATGAGGCTGGAGTG	ASHGA5P045729	ENST00000439245	RP11-327I22.4
ASHGA5P055829	0.00987	0.00293	3.93	-2.39349	2.16958	CCACTTACAGGACTTCAAGAAAATGAATCAAGCACATTAAAAAGCAGCTTAGTAACTGTG	ASHGA5P041533	TCONS_00020499	XLOC_009820
ASHGA5P039166	0.000475	5.33e-05	6.79	1.84144	2.16935	TGAATTCAGGAACAATAACAGAATTCAACAATCAGCTCAACTTAAACTGTAAGTAAACAA	ASHGA5P046769	ENST00000566193	RP11-424G14.1
ASHGA5P045729	3.97e-05	1.74e-06	10.1	5.47327	2.16808	CATTTGACCACAGAATGACTTTTTAAAAGCCAGAACTATGGTAGCATGAAGCCAACTGAG	ASHGA5P028679	uc001vrq.3	AK124233
ASHGA5P035301	0.0308	0.0124	3.06	-3.8827	2.16649	GCCTTCTTGCATAGGTTGCTTTAATCAGATGAATTATTGAAGCCACTCTGTCTAAATATT	ASHGA5P036581	TCONS_00026394	XLOC_012743
ASHGA5P028554	0.00452	0.00107	4.58	-1.33994	2.16585	GGTTATGTGGGCTAAGCAGGTTGATGTGGTTAATTTTTAACTTCCAAAGATGTTTATAAG	ASHGA5P053526	ENST00000524045	RP11-152P17.2
ASHGA5P047724	0.0161	0.00548	3.55	-3.04156	2.16543	CCTCTTTTTGAAACAAGAAAAGCGCATCGTAGAAACCAAGATTCTGTACAATATTCTAAC	ASHGA5P035476	ENST00000429929	AC008174.3
ASHGA5P030911	0.00282	0.000578	5	-0.689138	2.16529	GTATCCGACTTATAATACAACTGTCCCTACTGTGTCTAAAGAAATGAAAGGCAATAAAGA	ASHGA5P021643	NR_003098	SNHG1
ASHGA5P038582	0.00876	0.00251	4.03	-2.23385	2.16361	GGACTGGTGCTTGGGAATCACTACTTAGAAGATAAAAATATGATCTTCATTTCTAATCAC	ASHGA5P038392	ENST00000468859	RP11-379B18.5
ASHGA5P044011	0.0072	0.00195	4.19	-1.96781	2.16332	TGGAATTCATAAGGTGAGCAGAAACTCAAGGAAAACTGTCCAAATACCGGCTCGACTCCT	ASHGA5P039050	ENST00000507770	RASA2-IT1
ASHGA5P022356	0.0001	6.5e-06	8.7	4.07864	2.16224	CGCGACCCCGTCTGGGAGTTGTTCATGTATTCTAGAGGAAAAGAAAGGAATATCATTATA	ASHGA5P002402	ENST00000258459	ANKRD36B
ASHGA5P034742	0.00847	0.00241	4.06	-2.18987	2.16019	TGAGTGAGTGAACTCTGTGCGAGATAAATTGGAGACAAATATGGACAACTCTCCCAAGGA	ASHGA5P022377	ENST00000555596	RP11-408B11.2
ASHGA5P021158	0.0113	0.00349	3.82	-2.5749	2.15796	TGATAGGAAGGGAAACAGATCCAGATGGAGGAAACATCTGATAAAGTTTGCCTAAGCAGC	ASHGA5P038448	ENST00000495287	RP11-548O1.3
ASHGA5P035476	0.00236	0.000458	5.16	-0.442167	2.15746	GCTGAAAGGGTGAGCCTGTGGTCTATATATATAGGAATGACTAAAGTTAATTGTTAAGAA	ASHGA5P018722	NR_033344	SLC38A6
ASHGA5P019563	0.000797	0.000108	6.22	1.08707	2.15497	TTCCCGTTGTTATGGAGATTGCGTACCCACTGCAGAGTGCTGAAGACGGGGTAGCCACGA	ASHGA5P047724	ENST00000433600	RP11-498B4.5
ASHGA5P044537	0.00141	0.000232	5.65	0.279334	2.15448	TTTGATATCTAGCCCTGAAGACTCATCATTGAGCACAGTGCTAGAAAGAAATGCCTACCA	ASHGA5P017915	NR_037148	DNAJC25
ASHGA5P033299	0.0177	0.00622	3.47	-3.17302	2.15262	CTCCCAAATCAGTCAAGAAATGTTCACTGGAATGTTGCTATGGTAAAAATAAAAGTGGTT	ASHGA5P054914	ENST00000544550	SNHG1
ASHGA5P019590	0.00802	0.00224	4.1	-2.11377	2.14457	GGCCAGGCACAAAATTCATTTGCAAATTGCCCGACAAAGGTAAAAAGATCTTTGACTCTT	ASHGA5P048890	uc021suf.1	AK054710
ASHGA5P052276	0.0086	0.00246	4.04	-2.2093	2.14414	GTTTTCCCAAGTGAGTGGAATGAATGTTAACCATCTGCAACTTTGGATGCACTTCAACAG	ASHGA5P028975	ENST00000553153	CTD-2314B22.3
ASHGA5P032268	0.00541	0.00135	4.43	-1.57902	2.14115	TGAACTAATTGACACCTACCACCGCTTGCTGGAGGTTGAGGACGCCCAGTGAGTGTGCAC	ASHGA5P045554	NR_003672	SNHG7
ASHGA5P027664	0.0486	0.0221	2.72	-4.45916	2.14102	GCATACAAGACTACAACAAATCACTGAAGTCAAGGTCTAAAGTCTTTGAGAAGTCAGATG	ASHGA5P025731	NR_028465	ATXN3
ASHGA5P015133	3.14e-05	1.23e-06	10.5	5.83827	2.14039	GACCTATTGCAGGAAAATGAATAATTTTTCTTTTTTCCACCCAGCTGCTGATAAAGATGA	ASHGA5P032913	ENST00000572818	RP11-160E2.11
ASHGA5P048185	6.08e-07	2.65e-09	20.2	12.1058	2.13964	TATGAATAAGCTTCATTCCATCCTAATACCTTAAAATAACTAATTTGCTTTCCTTTCCAG	ASHGA5P019601	NR_048556	TSN
ASHGA5P016912	0.000142	1.04e-05	8.25	3.58429	2.13924	AGCTTTCACAGTCCACTCAGCTGTTGAAGAAATGGATGGATTAGATGATGTTGAAAACAG	ASHGA5P040511	ENST00000527880	RP11-466P24.2
ASHGA5P042466	0.0311	0.0126	3.05	-3.89465	2.13736	TAGCCAAGTTGAACTCCCTACTTTTAGGATTCTTGAGTCACTACTTTGGATTCTTCAAAG	ASHGA5P039686	ENST00000325407	HSP90AA6P
ASHGA5P054634	6.08e-07	2.67e-09	20.2	12.0954	2.13681	AAGCTGCCACATACTGTTGATTGTGAAATGCCAGTTGAAGCATATGTCCTGCGAGCTTAG	ASHGA5P033482	ENST00000582850	RP11-737O24.3
ASHGA5P036511	0.00222	0.000423	5.21	-0.358726	2.13609	TTCCCTAATTGGCACTTACAACATTCCAGAACATTCTATGGTACCTTAAGTTTCTCCTCC	ASHGA5P048027	TCONS_00013975	XLOC_006613
ASHGA5P048860	0.00573	0.00145	4.38	-1.65582	2.13429	CTTCCTGTAGGGCTGAAGCAGTGCCTACTCGATAGAATCAGTCATCATGCAAATAAAAGC	ASHGA5P021665	ENST00000537668	RP11-705C15.2
ASHGA5P040081	1.04e-06	6.43e-09	18.4	11.236	2.13407	GGGCCAAAAGATTTAAGCACATTTACATTTATTAGGCACTTCGTTTCCATTATTACACTG	ASHGA5P043573	ENST00000519935	HOXA-AS4
ASHGA5P054715	0.000959	0.000138	6.04	0.830995	2.13356	TCAGTTACTGAGAAGAGAAAGAAAATGTCTTCTGAAAGAGGTGAACTCAGTCATTACCAA	ASHGA5P028538	ENST00000435617	LINC00444
ASHGA5P039060	9.44e-05	5.95e-06	8.79	4.1727	2.13331	CAGGGTTTAATGATCATGCCGCCTTATACTTTTATAATGCTTCGTAAGTTTAACAAGTAC	ASHGA5P035299	uc002tpz.2	LOC440905
ASHGA5P054444	6.15e-07	2.74e-09	20.1	12.0713	2.13305	ATAATCAAGGGTAAGTCTGCTTTTTTTCTATTTTTAATAAAAAGATATATTACAGAAGAT	ASHGA5P027664	ENST00000538837	RP11-338K17.8
ASHGA5P038392	0.00146	0.000244	5.61	0.224033	2.13264	CCTGGTGTGTTATGGATGTGGGTGAAATGAAATGTCTGGAATTTGCTTTAAAATATTGTA	ASHGA5P034038	ENST00000416570	RP11-206L10.11
ASHGA5P047584	0.000859	0.000119	6.15	0.982751	2.13254	AATGAAAAAGTATCACAGCTGAGACAAAGCTCCTCAGCCTCAGCATGTTTGTCAGTGTGC	ASHGA5P035301	ENST00000444030	AC018865.8
ASHGA5P036109	0.0182	0.00642	3.45	-3.20625	2.12656	CTAACACAGAAGCCATAGTGGACTTTCTTCAATATTTTAAGAAAGGTGAAAAATAGCAGG	ASHGA5P033294	NR_046273	LOC729683
ASHGA5P019766	0.000313	3.05e-05	7.27	2.43645	2.12567	TAACATCTGCACCCAATGGTGGTTGGGCTTCGGGTCACGTGACACCTTCTTTGTGGCTCC	ASHGA5P028114	ENST00000539116	RP11-221N13.3
ASHGA5P040106	0.00203	0.000376	5.3	-0.2339	2.12501	ATAGTAGAAGGTTTGGACGAACTTTCAGAAGGTTGAGGTGTATTCCGCTGAGAAGAACAG	ASHGA5P049112	uc002djl.3	RRN3P1
ASHGA5P025757	1.78e-05	5.41e-07	11.5	6.70362	2.12491	ATCTTGACAGAGATATCTAGTATTACTGGAAACATTGAATTGAATCAACAGACTTGTCTT	ASHGA5P030065	uc001flf.3	BC041646
ASHGA5P022076	7.06e-05	3.86e-06	9.23	4.63117	2.12305	ATCAGCCTCAGCGATACGTTGTGTAAATTAGCCTTCTGAGAGAAATTGAGTGGATCCGGA	ASHGA5P043787	ENST00000415536	AC003092.1
ASHGA5P038058	0.00613	0.00158	4.32	-1.75029	2.12103	TTCAGAAGCTGGGCTTGATTATCCTTGCCAAACAAAATGCTGAAACCAAAAATCTGAAAG	ASHGA5P018160	ENST00000450133	RP9P
ASHGA5P046852	0.0183	0.00649	3.44	-3.21623	2.12075	TTGCATGGAAGTGTTTTTGTTCCTCTGGTTTATTGCTCCTATTTATGCATGCGTGTGCAG	ASHGA5P041404	TCONS_00022236	XLOC_010541
ASHGA5P027837	0.00686	0.00183	4.23	-1.9015	2.12046	GTATTTATCTGAACAGGATTTAATTTGAATGCGCAACTAGCCACAGATTACAGCTCAAAA	ASHGA5P017282	NR_045630	RGS5
ASHGA5P035440	0.000531	6.19e-05	6.67	1.68203	2.12029	GTGAAAGGTGCCAGATTGACAGCTTTGGAAACTGAAGGACTCTAATTATCCACAGACCAG	ASHGA5P039223	ENST00000440726	RP11-567G11.1
ASHGA5P055866	0.0001	6.52e-06	8.7	4.0764	2.1192	TAAACCACAGGTTTGATCTCAGTTACTCCCTTACTTGAAGAAGGCTTCGATGATTCCTCA	ASHGA5P044458	ENST00000522856	RP11-318M2.2
ASHGA5P036276	0.00107	0.00016	5.92	0.669291	2.11675	ACATTGATATTGTCCATTGGCGCTCAGTTCATCTGTAATGACACATTCAAGGATGACGAT	ASHGA5P027414	NR_038930	LOC100507250
ASHGA5P028840	0.00314	0.000667	4.9	-0.839559	2.11389	CCTATATATTGAAGACTACCAAGTACTGCTTAGAGCAGTTAAAGACCTTTGGAATAGAAA	ASHGA5P036276	ENST00000415236	AC009948.5
ASHGA5P035041	5.69e-06	1.02e-07	13.8	8.44183	2.11325	TGATTTGAAAGGTCTTTGGAGAAATATTGCCAATAAAAGTGGCCACAAATCTTGCGATGG	ASHGA5P034868	ENST00000442956	LINC00299
ASHGA5P036907	0.000126	8.81e-06	8.4	3.75648	2.11304	AGAGTGAAAATGCTAAGGAGAAAAATGAAGCAGGGAAGGATGGGGAACTAGAGATTTTTT	ASHGA5P019563	ENST00000492250	C17orf76-AS1
ASHGA5P018140	0.0154	0.00518	3.58	-2.98443	2.11135	CTTGCATTTCAGGTGTTAACTGAAGCAATTCGAATATGTCCAGATTCATTTGGATTCATA	ASHGA5P043512	ENST00000424460	AC007128.1
ASHGA5P058014	0.0115	0.00357	3.81	-2.5992	2.10987	GAACTCTCAGGAGGAAGCACTCAATTGAACAAGTGCAGGAACCAGCTGGCTGCCTCAGCA	ASHGA5P015133	NR_045769	ATF2
ASHGA5P037027	0.0262	0.0102	3.18	-3.67639	2.10968	ATGTGTCACTGTGTAAGTTACCACTGCAATATCTTCTGTATGTTGAAAAACTGGTACTTA	ASHGA5P044909	ENST00000518266	CTA-392E5.1
ASHGA5P027692	0.000676	8.65e-05	6.4	1.32579	2.10856	TGGCATTCAGACACATAATTCAAAACTGCAAATGGTGGGACCGCACTAAAGAATTTTTAG	ASHGA5P022216	ENST00000552511	RP11-1103G16.1
ASHGA5P028977	0.000606	7.44e-05	6.52	1.48676	2.10538	AATTGGAAACATATTCTGTGCCGTCAGATAGCACTGGCTTAGGAGATGAATGAGGAGGAG	ASHGA5P044617	uc001hog.1	AK124970
ASHGA5P028509	2.76e-05	1.03e-06	10.7	6.03175	2.10506	CTGTGACTGATTATTTCTTTTTGACCTTCTGAGTTTTAGTTTGTCCACTGAGTTTTAGGT	ASHGA5P032093	ENST00000575593	RP11-235E17.4
ASHGA5P056700	1.91e-05	5.98e-07	11.4	6.59758	2.10314	ACGATTCGAGCCTGTTAATATGATGAATTACACTGATTCAGTTTCAAATGTCCAACCAAG	ASHGA5P040614	ENST00000507269	CTC-551A13.2
ASHGA5P044617	0.00014	1.02e-05	8.27	3.60511	2.10233	GGGTGGTTAAACTTTCTCTTCTTAACATTTTAAAACTCTTCTTAGCAAAGGTCACCAAAC	ASHGA5P019644	NR_048558	TSN
ASHGA5P015624	0.0411	0.0179	2.84	-4.24694	2.10152	AGAGGCCCAAGCAAATCATAGATTCCATTGTCCAGCTGTATAATGAAAACAGAGTTCTCA	ASHGA5P031743	NR_040677	LOC100507577
ASHGA5P000100	0.000807	0.00011	6.21	1.07006	2.09894	CACCTCATCTTTTGCTCAAATTGAAATGTCATCGAACTGTATTTCTCAAGTCAATGGTCT	ASHGA5P039271	ENST00000432047	AC127904.2
ASHGA5P040511	0.0267	0.0104	3.16	-3.70146	2.09809	CAGAGACCCGGTGACAGCGTGAGAGGTTCGCAGAGTACTAGGTTTTGACAAGCTTGCATC	ASHGA5P053918	ENST00000412485	GS1-600G8.5
ASHGA5P036482	0.00226	0.000432	5.2	-0.37995	2.09726	AAGAAAAGATGACTTTGGAATGTTCTGGATTCCCACAGCTGGGAATGTTCCTACTTTTTT	ASHGA5P033299	uc002jcf.3	TCAM1P
ASHGA5P038769	0.013	0.0042	3.71	-2.76846	2.09644	AAGGCCATGTTATGATGGTGAGTGAAGGAAGCAGGACGCAATATAGCAATGCTAAATAAA	ASHGA5P029209	ENST00000556964	ADAM20P1
ASHGA5P029819	0.000246	2.21e-05	7.55	2.77902	2.09583	TTTGCCTAAAGCAGAAGTCTACAGGAGACCCACAGAATAAATATGTAAGGTTATTTTGAA	ASHGA5P033015	ENST00000582557	SUZ12P1
ASHGA5P015468	0.0424	0.0186	2.82	-4.2888	2.09493	GCAGAACAAGATCCTCACAGCCACCTTGAACAATGCCAACATCCTGCTACAGATTGACAA	ASHGA5P019441	NR_049738	METTL21D
ASHGA5P028983	0.0369	0.0156	2.92	-4.11091	2.09396	GAAAAAGGCAGTGAATTTAATAGAAAATAACTTCGTAGAGCAAAATCTCAGGTGTGTTTT	ASHGA5P051627	ENST00000469070	RP11-18H7.1
ASHGA5P031474	9.55e-05	6.06e-06	8.77	4.15385	2.09319	GTTTGCCTTTAGATGGTTTCTGGTTTAAAGTACATAAGGACAATGAAGCAGGTTACAAAA	ASHGA5P046066	NR_024341	FLJ40292
ASHGA5P029549	0.0205	0.00747	3.36	-3.36121	2.09149	GAGCCAGTAGAAGGTGACAAAGTAGAGGTAAGAATATTCCTTCAAAAAGATTGGCAGCTA	ASHGA5P031206	ENST00000416416	RP11-576I22.2
ASHGA5P026033	4.15e-05	1.85e-06	10	5.41103	2.09062	AAAGGCCATGAAACCACAGGACAGTACTTGTTCTCAAGGGAATCTTCAGCTTAGGTGACT	ASHGA5P028561	ENST00000449579	DLEU2
ASHGA5P017603	0.00372	0.00083	4.75	-1.07138	2.08956	CGCAGATGAGACTGAGTGTACTTGGTCTGGTATTTGTGGCATAACTTACGGAACACATAA	ASHGA5P048021	ENST00000528366	RP4-607I7.1
ASHGA5P039634	0.00642	0.00168	4.29	-1.81231	2.08902	CCCTGGTCCTATCCAGGGTTATATTCCCTACTTTAGAAGAATTAATTATTTTTATGAACG	ASHGA5P037024	ENST00000418598	ITCH-IT1
ASHGA5P033837	0.000141	1.03e-05	8.26	3.59317	2.08747	CCTAAACACACAGAGGAGAATTACTTCAAGTATTTTTAAAACACAGTCACTTGTCTATGC	ASHGA5P046998	uc001khy.2	MARK2P9
ASHGA5P056412	0.000923	0.000131	6.08	0.883983	2.08607	AATGTTTCTGCTGAGGACACAGCAACGAAGCACCAATTTTCACTGAGGTTCCTCACCAAA	ASHGA5P038373	uc003edb.1	AK095366
ASHGA5P043859	9e-05	5.55e-06	8.86	4.24643	2.08522	AAGACTGCCTGAGTGTTTAACCTGGATTTTCTGAGTCGCTGATGGAGAACAGTAGGTAGA	ASHGA5P028983	uc001vvu.3	BC017398
ASHGA5P031599	2.95e-07	7.53e-10	23	13.3047	2.08459	TTAGGTAATTGTTTTGGTAAATGGCTTGAAGTTGAACCACAGCAGTTTTGCTATTTGGAA	ASHGA5P017134	ENST00000438056	AC140481.1
ASHGA5P014593	0.00309	0.00065	4.92	-0.813417	2.08383	GTGCAGTATGAATTTCCTTTCATCTCTGGTAAAAGTCAGCTCTCTAACTACTGCATCTCA	ASHGA5P025757	NR_033703	MYNN
ASHGA5P043843	0.0121	0.0038	3.77	-2.66391	2.0812	ATCCTAGGCTCTCCAAATGGGAGTCTAAAGGTCTCAAAACATGGTCCAGAAGAAGTATGC	ASHGA5P036482	ENST00000439237	AC010980.2
ASHGA5P015632	0.00427	0.000994	4.63	-1.26109	2.07991	CCTGAATGATAAAGCATCGGTGGACAGTGCCTTAAAAGGGGAAGCTGGTGGCAGACTCCG	ASHGA5P019856	ENST00000504145	RP11-37B2.1
ASHGA5P040610	3.64e-05	1.54e-06	10.2	5.60524	2.07937	CAAACTGGCAAAATGAGGGCTTGAAATAAAAATTGTCTGTGGACTAAATTTTATACACGC	ASHGA5P046113	ENST00000443965	GS1-600G8.5
ASHGA5P033310	0.00013	9.18e-06	8.36	3.71278	2.07791	GGAGGAAAGAAAAATGAATCTGATGTTACTTCTTGAAACCACATTTTCTGAAGTCACCAT	ASHGA5P041983	ENST00000457239	RP11-71G12.1
ASHGA5P040264	0.00407	0.000932	4.67	-1.19309	2.07692	CAGGACGCTGTGGCTGAAATGAAATGATTTTCAATGTAATCAATGTTTAAACTGGTACTA	ASHGA5P032705	ENST00000431729	RP11-191N8.2
ASHGA5P031733	0.000612	7.55e-05	6.51	1.4714	2.07671	CGTCGAAAGAAAATTATGCCACAACCTTGATAAACTCAGGATTGGTTTTCAGATTAGAAA	ASHGA5P052276	ENST00000510264	RP11-848G14.2
ASHGA5P014801	0.000917	0.00013	6.08	0.892432	2.07403	GCCACTCAATATTGCACACCTTATACGGGAGGGTTGGCTTAACACTTCTTGCCCTTTTTT	ASHGA5P014724	uc001lva.4	H19
ASHGA5P056780	7.36e-05	4.2e-06	9.15	4.5433	2.07389	TCAAAAGGAGCTTAGGAACAAGCAGAGAGAAAATCCCACCTCAAAGGATCTGGAGAACTG	ASHGA5P054916	ENST00000535076	SNHG1
ASHGA5P047498	3.49e-05	1.45e-06	10.3	5.66717	2.07375	AACCTTGAGTGGTAACTTTATCTTAGTCCAGGTGATTCCAGTTGCAGCAGTAGCTAGGTG	ASHGA5P043602	ENST00000415934	AC007036.4
ASHGA5P017915	0.0204	0.00741	3.36	-3.35346	2.07234	CTTATTGAAAGGATGAAGAAACACGAAAAGATTATGATTACATGCTGGATCATCCAGAAG	ASHGA5P037942	ENST00000464523	RP11-247I13.11
ASHGA5P033537	0.0188	0.00672	3.42	-3.2525	2.07155	GGTCACAGATTGTATTTATTTTTTCAGACTGGTTTTCCAACCTAACGAGGGAATGGGTAG	ASHGA5P044347	ENST00000522183	RP11-697M17.1
ASHGA5P043609	0.0248	0.00948	3.22	-3.60574	2.07136	GTCTGAAGAACTTCCCGTGATTTAATTCTTTTCTTCGAGTTTAGTCTTAGCTTTGACATT	ASHGA5P054921	ENST00000539921	SNHG1
ASHGA5P055283	0.00826	0.00233	4.08	-2.15599	2.06645	GATGTGCAGGGTGAGTCCCCAGGGACCCTGAAAGCATGGGTACTCTTATGACTGAGGGCG	ASHGA5P011052	ENST00000422819	CCDC162P
ASHGA5P015042	0.00126	0.0002	5.75	0.432892	2.06578	TCAGCTGCAGTGAATATATTGCTCGTGAAAGGTGCCAGATTGACAGCTTTGGAAACTGAA	ASHGA5P052792	ENST00000427501	SNHG5
ASHGA5P031299	0.0173	0.00602	3.49	-3.13939	2.06554	CCTCCTAGTGCTGAATGCATTAAATAAATGGCGGATTCTTGTCTTGTTATGATTAATAAG	ASHGA5P037680	ENST00000330602	CTA-833B7.2
ASHGA5P052358	0.0015	0.000252	5.58	0.18815	2.06268	GCCAGTTTGACTAGATGTAAAGTACTTGGATTAAAGTGATAATCTTACTTTGTGGCCTAT	ASHGA5P050221	NR_038332	LOC100505622
ASHGA5P045003	0.000559	6.66e-05	6.61	1.60375	2.06139	TGGAGAGACCAAGTTTCAGCAGCCACTAAGCTGTCAAGGCTCTTTAAAAATCTGATTCCT	ASHGA5P014801	ENST00000413474	SDHAP1
ASHGA5P043602	0.0456	0.0204	2.76	-4.37868	2.06119	TACAAATGAATACACGAGGCTCCGGTTAAACATTGCGCACAGAGTGTAGTTGAAAGGGTG	ASHGA5P040610	ENST00000512693	CTD-2587M2.1
ASHGA5P033501	4.88e-06	7.93e-08	14.1	8.69764	2.06038	TAAACTTGATTTCCTTTTGGGTCAGGTAATCCCCTTTTACAGCAAGGGAACGCTTCCCTC	ASHGA5P044053	uc003won.1	BC107568
ASHGA5P020306	2.68e-05	9.81e-07	10.8	6.07836	2.05888	CCCTTTTCTGAAACACTTTGCCACAATGAAGGAAATAAGGAATAAAATTGAAGGGTGTTT	ASHGA5P031780	ENST00000565073	RP11-44F14.5
ASHGA5P040937	0.02	0.00726	3.38	-3.33192	2.0581	AATGGCTGAGCACTAGAATAACTAAATGCAAATAAAATGCGTCTTTCAGTGCAGTTCAGA	ASHGA5P027449	TCONS_00012341	XLOC_005893
ASHGA5P053528	0.002	0.000369	5.31	-0.215072	2.05771	CCGTTTTCCTTACAGTATGTAGTACGCATTCTACCTTTTCCTACAATGAATCCACCAGCA	ASHGA5P025674	NR_024539	POPDC3
ASHGA5P057935	0.0153	0.00514	3.59	-2.97657	2.05761	GCACACAATAAGCACATACTAACCATCATCCCCACACACAGTAAGTGCATACTAACCATC	ASHGA5P044342	ENST00000518128	RP11-758M4.4
ASHGA5P030807	0.041	0.0178	2.84	-4.2453	2.05652	CTGAAAAATGAAGACGTTCCCACCAGTTCCAGAAAACAGGGCTAACTTAAAATGCAGCCC	ASHGA5P022359	ENST00000555186	CHEK2P2
ASHGA5P022718	4.43e-05	2.03e-06	9.92	5.31129	2.05606	CGTGGACGACTCCTAGTTGCAGAAATTCAAATTGATTCAGTTGAACTAGCATTTTAAAAT	ASHGA5P038057	ENST00000438810	RP11-191L9.4
ASHGA5P040614	2.44e-06	2.59e-08	15.9	9.83935	2.05589	CCTCAACATTTGAGGAGTAGTACTTCCCCTGCATTATAAACTTACACAATAAAAACTTAC	ASHGA5P044468	ENST00000509144	RP11-152P17.2
ASHGA5P045268	0.00107	0.000161	5.92	0.666651	2.05562	ACTGTCTGGATTCCAACGATCAGCTGAGTATGTTCAAGATAAAGCTATAGTACATATTTT	ASHGA5P045265	uc004afw.3	CBWD5
ASHGA5P022438	0.00439	0.00103	4.61	-1.29724	2.05308	CTCTGCATCTCCATTAACAGGCCAGATATCACAGACACGGAAATGGAAACTGTTATGGAC	ASHGA5P019887	NR_034075	THAP9-AS1
ASHGA5P048284	3.31e-05	1.35e-06	10.4	5.74498	2.0526	GGAGTTTACCCCACATTCCCTTAATTAAAAAGCCATTAAAATAGTCAACTTTGCTGGGCA	ASHGA5P021417	NR_034174	VNN2
ASHGA5P045410	0.00102	0.00015	5.97	0.744207	2.05219	CACACCTCCAACATGTTTCTGTGTATATTATTGTGTGCATAGATACTACCATTGTGAAAT	ASHGA5P031737	ENST00000434300	RP5-1011O1.2
ASHGA5P014845	0.000177	1.41e-05	7.96	3.25844	2.05171	TCTTTAATCTTAGCACAGTTCTCGCAGTCCTCGTGTGGGCGCTGGCACGCAGCATCCTTC	ASHGA5P032953	ENST00000580962	RP11-746M1.1
ASHGA5P057687	0.0313	0.0127	3.04	-3.90218	2.05136	AGAAGACAGAAGAGACCCAAATTGCAACGATAAGCAAACAGACTCTGAGGATCCGTGTGT	ASHGA5P049342	ENST00000564138	RP11-510J16.3
ASHGA5P044885	0.000625	7.76e-05	6.49	1.44161	2.05128	GTGCCCTGGTAAAGATGGATACTTCTATATGTTATGAGAACAATTTGATGAGGTAATTGT	ASHGA5P019191	ENST00000472293	C17orf76-AS1
ASHGA5P048021	0.00111	0.000169	5.88	0.615694	2.04905	TCACAGAAGCCAATGGCAAGAATGCAGTCAGATCCTTCCAATAAATTCCTTTTATTCTGT	ASHGA5P037231	ENST00000332587	LINC00158
ASHGA5P017282	0.000514	5.93e-05	6.71	1.72794	2.04464	GGACTTTAATAAACAGAGCGCTTAAAAAGCACTGTCTGGATATCTTCAGAGGGAAAAAGG	ASHGA5P021853	ENST00000542490	RP11-551L14.1
ASHGA5P043012	0.0113	0.0035	3.82	-2.57771	2.04464	TCTTCTTTGATAACATGTCAAGGAGTTACATTTGACATAGCCCTGTTATTTTTACCACAG	ASHGA5P048553	ENST00000566448	CHEK2P2
ASHGA5P021819	0.045	0.02	2.78	-4.36119	2.04454	CAGCTACACGGAGTCCTGGAGATGGAGCGCTTACACTACATCCACCACAACGAGACCGTG	ASHGA5P000116	BG185325
ASHGA5P042096	1.79e-05	5.51e-07	11.5	6.6844	2.04402	ACTGAGATCTGTTATGTATTTCAACATAATCATGTTTCATAAAGATTTAGTCTTCTGAAA	ASHGA5P036511	ENST00000418050	AC017104.6
ASHGA5P044432	0.0151	0.00505	3.6	-2.95871	2.04228	CCGCCATCCCAAAATTCAGGATTTTTATGTCGAAGATCGGTGTTGTTGGAAACTGGTCCT	ASHGA5P019766	ENST00000502764	HOXB-AS1
ASHGA5P040591	0.000263	2.42e-05	7.47	2.68022	2.04114	CCTAGGCTAAGAAACAGCATACACAGTGAGAAACCTCAGAAGAAATAAAATTCAAGGAAG	ASHGA5P052302	ENST00000515356	CTC-564N23.3
ASHGA5P053196	0.00275	0.00056	5.02	-0.655726	2.03974	CCATCATATCAGAAAGGAGAAGGTAAAATGATTTGTTCACAGACAGCATGATCTTTTATG	ASHGA5P045906	NR_024366	FAM225A
ASHGA5P049516	0.000818	0.000112	6.2	1.05143	2.03801	ACTTATTCGACTGTCCTGATGATACTTGTAATAGGAAGTGCCGTCAGAAGCGATAACTGA	ASHGA5P039084	NR_036538	LOC646903
ASHGA5P028560	9.03e-05	5.58e-06	8.85	4.23985	2.03754	CTTGAACCCTTTTAATGAAGACCTAACTCCTCCACCAGAAATTTAAGTTTATGTTCTTAC	ASHGA5P045580	TCONS_00001800	XLOC_001189
ASHGA5P054615	0.000393	4.14e-05	7	2.11046	2.03649	ATCTTAATAGGTGAGTACATAATTGGCTTCCCTGTATCTAAATCTAGACGCAACTCTGTT	ASHGA5P030225	ENST00000558365	RP11-561C5.5
ASHGA5P044558	0.000755	0.000101	6.28	1.16538	2.0352	CTCTCAGGGACACTGTGAAGACCAAACGAGAAAATAGAAACAAACATAATTTATAAACCA	ASHGA5P038775	uc003cmy.1	DQ592230
ASHGA5P051170	0.000176	1.39e-05	7.97	3.27399	2.0344	CATAGTAAGATGTGGTATTTGTGGACCTAGGTCTGTGTGATATTTTTCTTTCTTCTTTTC	ASHGA5P015624	ENST00000422036	BX248398.1
ASHGA5P044965	0.02	0.00725	3.38	-3.32999	2.03159	ATGCTATGTCATTGGCTCAATCAGCATAATGCAGCATAATAGAATAGAAGCACACAATTA	ASHGA5P038893	ENST00000485219	RP11-373L8.2
ASHGA5P049710	0.0138	0.00452	3.66	-2.84347	2.03056	GTAAATGCTTTTTCAGGGGCAAAATCTAGAGAATCTGAAACGGTGAGCCTTTTTTCTTTT	ASHGA5P050762	NR_034089	LOC100131564
ASHGA5P022655	0.00838	0.00238	4.06	-2.17536	2.02922	ACAAAAGGGAGTGGGTCCATTCTGTTCTGCATCAGTAGAAACCATACCTGTTTGCCATTG	ASHGA5P033644	ENST00000579923	RP11-106E15.1
ASHGA5P037024	0.047	0.0211	2.74	-4.41453	2.02835	TTAGGCTATACATATAACTGTTACTGTTATTAGCTTATAACAACAGGAGGACATATGAAA	ASHGA5P031104	ENST00000567765	CTD-2014E2.6
ASHGA5P052302	0.000698	9.05e-05	6.36	1.27743	2.02818	AACATGAACGGGCCATTTTACGTTCTTATCAACAATATATGATGGTTTCAATTTTCCCAC	ASHGA5P016912	NR_046352	CNOT10
ASHGA5P023097	0.00188	0.000341	5.37	-0.131268	2.02551	CCCTGGCCAGGAATAATCGGTGGAGATGGATTGTGAAATGGAGGTGCATAAATATCCAGT	ASHGA5P025663	NR_024433	LOC283663
ASHGA5P019191	0.00383	0.000863	4.72	-1.11204	2.02309	CCAAGAGAAGATTGAAATGTAGTTTCTTTGCAGGTTATATTCCCAGAGGATGTCAGTCCC	ASHGA5P028560	uc001vdv.3	DLEU2
ASHGA5P056716	0.000237	2.08e-05	7.6	2.8403	2.02305	TTACAGAGTCCAGATCCCATGTACTGCTGAACTCAGGCAGAAAGAAGAGTGCAGTTTATT	ASHGA5P058276	TCONS_00029084	XLOC_014010
ASHGA5P032481	0.00504	0.00123	4.49	-1.48652	2.02257	AAATATATCTTTTGAAAACACGGCCATCTACTTGGAACATTCCATAGTGTGACATAGAGT	ASHGA5P044200	ENST00000520431	RP11-527N22.2
ASHGA5P020996	0.000336	3.36e-05	7.18	2.33307	2.02183	TGCTTTTTTGGTGTCTACATCTCTTAGGAAGAAGAGAATAATGAGATGATGTATGCAGAG	ASHGA5P039751	ENST00000508156	AF146191.4
ASHGA5P046416	0.0102	0.00304	3.91	-2.43288	2.02132	TCTACGTTACTTTATGTGGGAGTAGTTGTAAAACAGAATGAGGGAGACCGCGGGGATTGT	ASHGA5P037789	TCONS_00024434	XLOC_011751
ASHGA5P029946	0.00438	0.00103	4.61	-1.29503	2.02116	CAGAGCAAGTGCCGAAACTGGAAGGTTACATTTAGTTCAGGATATGAAGATCATATAAGG	ASHGA5P038695	uc003bwe.1	AX748267
ASHGA5P014708	0.000217	1.86e-05	7.7	2.96156	2.01947	AGGTCCCAAGGTAATTGTACATTTTTTCATCCTACATCTCAAGAGACCAAGGGACCTAAG	ASHGA5P029843	ENST00000426501	HERC2P3
ASHGA5P030876	5.37e-06	9.17e-08	13.9	8.54834	2.01771	GTCAGGAACAGTCAGGACTTTGCACCCAGTTGTTGTGAGTGTTGGCCGACCCTTCCTCTT	ASHGA5P058458	uc003tda.1	DPY19L1P2
ASHGA5P022831	0.0232	0.00872	3.27	-3.51946	2.01464	AGATTCTAAGGTGGAAAATGAAGCACAGAGAAGTTCAGTGATGGACCTCAGATACTACCA	ASHGA5P039634	NR_037595	HHIP-AS1
ASHGA5P046769	0.0177	0.00621	3.47	-3.17067	2.01379	CTAGCATGGTTCTTATGTAAAACATCTTGTATTCTAATTTAAGCTGATAGTACGTTAATT	ASHGA5P029573	ENST00000557322	CTD-2002H8.2
ASHGA5P036327	0.00135	0.000221	5.68	0.329809	2.01119	GAAGGGATGCTTATTTTGTTTGCTTTGTAAGAAATGCTTCTGATTCAGTAACTGGGCAAT	ASHGA5P028937	ENST00000440735	RP11-365P13.3
ASHGA5P018106	0.0149	0.00497	3.61	-2.94152	2.01054	TGTGCTTATTGTACCAGCATCTGCCGGCAGGCTCCTGGTGGAGGATGGGACTGCCGAAGC	ASHGA5P027692	uc001uhw.3	AK001057
ASHGA5P016875	5.39e-05	2.66e-06	9.63	5.02672	2.00938	CTGTCTCAAGGAGGTATCTTAAATAGTGAAGATGGAGAAATAGTCAATAATGAAGAGCAT	ASHGA5P037027	TCONS_00025471	XLOC_012288
ASHGA5P046841	0.0164	0.00561	3.53	-3.06595	2.00677	ACGATGAAATGCTCAGATGAAATCGGAGTATTCTAGTTACCCAGACATTAACTTCAATCG	ASHGA5P031641	TCONS_00005474	XLOC_003316
ASHGA5P057271	0.000404	4.29e-05	6.97	2.07221	2.00334	TAAAGTAACAGGCCAAGGGATGAAAACAGTTACCATTCAGAAGATGGCTGTCCAGGGCAT	ASHGA5P019269	NR_045028	C17orf76-AS1
ASHGA5P026766	0.0376	0.016	2.91	-4.13744	2.00308	AGCTCTAAGGTGGTGCTGAAATGAGTCATTTATTTGCCTGTGTAAGCTCAGGCAGGTGTT	ASHGA5P031299	ENST00000456293	GAS5
ASHGA5P038409	0.000789	0.000107	6.24	1.10391	2.00202	AGCAACTCCTACCCTATTGTCAAAATCATCCAGCTTTTTCAAAACATCATATTGTACTGA	ASHGA5P040081	ENST00000567343	RP11-33B1.4
ASHGA5P031092	0.000731	9.6e-05	6.32	1.21561	2.00149	TCCAGCTTCTCTTGAAAAGTCCTGAAATCTAGTCCAGGACCGTGGATTGTATTTAAAAAA	ASHGA5P023488	NR_034041	SRSF1
ASHGA5P034868	0.0451	0.0201	2.77	-4.36588	2.00102	AGAAGAAGCAAGTGAATTTAAAGCAGAGTGAACTGTAGAGGAGTTCACGACCAAATCTCT	ASHGA5P058075	TCONS_00026335	XLOC_012682
ASHGA5P015698	9.13e-06	2.07e-07	12.7	7.70492	2.00064	CCCTGGCCGGACGTTTGAAACTATTGCTTTGCTGAAAACATCTGACTGCCAGGCTAGGAT	ASHGA5P029146	ENST00000554221	LINC00520

## Sheet: lncRNA in GSE89102 logFC<-2
ID	adj.P.Val	P.Value	t	B	logFC	SEQUENCE		ID	Seqname	GeneSymbol	SPOT_ID
ASHGA5P040965	2.58e-05	9.31e-07	-10.8	6.13336	-7.2765	CAGCTCACTGGTGTCCAGCCCATCAATAACCTCATCAATAACCTAACTTTGGTCAATTAG		ASHGA5P017323	ENST00000440196	RP5-857K21.3
ASHGA5P031123	0.00787	0.00218	-4.12	-2.08667	-6.47836	CATGGCTGTTAGGAAGCTTAACTTCTGTGTACTAGAACCTATCAAAATTAAATTTCTCCA		ASHGA5P023458	ENST00000581363	ANKRD20A5P
ASHGA5P057364	0.0014	0.000231	-5.65	0.28372	-6.44816	CATCACCAAGGTCCATATTATATACTGTGATATTCCAGCTGCACAGCGAAGAATCCGTCA		ASHGA5P042817	TCONS_00019360	XLOC_009185
ASHGA5P043505	0.00352	0.000771	-4.8	-0.993677	-6.39394	ATGTGAAGAATGCTAAGTCTTGTGTGGAGAATAGAGGGGAGCATGAAGACAATCCACAGC		ASHGA5P054639	ENST00000534742	RP11-326C3.2
ASHGA5P042183	9.13e-06	2.06e-07	-12.7	7.70957	-6.04604	CTATGGTTTGTGCTGTGCTGTGCACACGTCTGGCTGATAGAAATCTATGTCTATAAACAG		ASHGA5P021503	NR_034101	LOC100288346
ASHGA5P029348	3.29e-05	1.33e-06	-10.4	5.75979	-5.96481	TTTTCGTGGCTCTGGTAGGGCCCTCTGTCCCGTGAGCTCCTCACTGGACCTGAGGCTACA		ASHGA5P025678	NR_024602	CLCA4
ASHGA5P048145	1.67e-05	4.96e-07	-11.6	6.79471	-5.92821	GAAGAACTGAATTTCAGAGGACACCGTTTGATCTTCAACACCTGGCAGTTTACAAAACAG		ASHGA5P027632	TCONS_00012739	XLOC_005737
ASHGA5P020984	1.58e-05	4.6e-07	-11.7	6.87244	-5.87662	AACTTCTCAGGCCCTCTGTGCATGCCATGCTTAATAAGGTAATAAAAAGGTAAGATTATA		ASHGA5P031762	ENST00000565327	RP11-327F22.5
ASHGA5P048975	6.93e-07	3.52e-09	-19.6	11.8271	-5.83367	TTTGTTTGCCTCATCAACTTTTCAATCAATAAAAAAGTGCATTTTGCTCATCGGATGCAA		ASHGA5P048149	ENST00000525337	AP000640.10
ASHGA5P046881	0.0034	0.000739	-4.83	-0.948026	-5.74769	TGTTCAGTTCATGCCATGGAGGAAGTGGTGAAGGAGGTGGTGGGACATGCCAAGGAGACT		ASHGA5P021481	ENST00000533179	AC005152.2
ASHGA5P022335	0.0105	0.00318	-3.88	-2.47728	-5.73488	GCAACATAAGTGACACAAAGTGAACCGGGTTCTATAAATTACCATGGAAAGTGGTGAGCC		ASHGA5P051381	ENST00000427273	GRM7-AS1
ASHGA5P039146	0.00611	0.00157	-4.33	-1.74404	-5.7245	CTACCAATCCTGCAAGAAACACCAAACTGAATTTCAAGATATCGTGAAAACAACTTACTG		ASHGA5P028954	TCONS_00010530	XLOC_005050
ASHGA5P033206	5.91e-05	3e-06	-9.5	4.8987	-5.71776	AACAACACCAAAAATGATCCCCTCTGCTCTCAGGTACTTTAATTTGAAAAATGGAGTTTT		ASHGA5P047311	AI783846
ASHGA5P022330	0.0102	0.00305	-3.91	-2.43489	-5.68784	GCAATTGAAGTGACACAAAGTGAACCGGGTTCTATAAATTACCATGGAAAGTGGTGAGCC		ASHGA5P000589	DA962001
ASHGA5P057576	0.00034	3.42e-05	-7.17	2.3145	-5.66008	TCAACAGATCAGGCAGGTCTCAGTTTCCTGCCTTCCTGGGAAGTGGGGAAAGGCTGAGAG		ASHGA5P049475	ENST00000572046	AC113189.5
ASHGA5P057852	8.88e-08	7.23e-11	-29.4	15.4161	-5.43044	AAGGATCTATCTTGGCACCCAGCTAACTTCTCTACCCTGGAGGATCAGGTGAAAGAAAAA		ASHGA5P044156	TCONS_00018499	XLOC_008810
ASHGA5P031707	0.00973	0.00288	-3.94	-2.37432	-5.31774	CCCTGAAATCTTGTGAGTGCATGAACAGGCTATTCTAATGTAAATGAAATTCACACTAAA		ASHGA5P032023	ENST00000419190	RP11-465N4.4
ASHGA5P026609	6.04e-06	1.12e-07	-13.6	8.34352	-5.3162	TTTGGTTCCTCTTCTATGGTCTTGTCTCTGACAGCCACTTTGAATAAACCAGACACCACA		ASHGA5P047897	BQ448447
ASHGA5P014188	2.14e-05	6.96e-07	-11.2	6.43879	-5.29523	TTCCCAAGGCAGAGATGAAGAATGGATTTCAGCTACAGAAGGCAGGAATCCTTTGGACTT		ASHGA5P039893	ENST00000412595	RP11-472B18.2
ASHGA5P055849	6.45e-05	3.42e-06	-9.36	4.75897	-5.28673	TCTCATCCCATATATAATATTATATAATGCATACGTAATAAAAGACATTCACTATTATTA		ASHGA5P033325	ENST00000442382	RP4-781K5.6
ASHGA5P044156	1.68e-08	4.24e-12	-39.4	17.685	-5.28524	GCTATTCCAGTTTGAGTGTCCCAGAAAACTCCTCCATTGTTGACAAACTGAGAAGCTGAC		ASHGA5P033716	NR_036489	LOC284215
ASHGA5P031411	5.61e-06	9.87e-08	-13.8	8.47247	-5.27385	TCTCTACTCCATCTGCACTGCTGTCTCTGTGCGTTCATCATCTCACAGCCATCCTTTCAT		ASHGA5P052916	NR_038849	LOC100505633
ASHGA5P023714	8.9e-05	5.47e-06	-8.87	4.26156	-5.21986	TTTCAACATACTTCCTGCTTTTCTTGCAAAACAGAGAAGACTCACTCCTCTGTGGGAGGC		ASHGA5P021698	uc001tfa.1	RMST
ASHGA5P030597	0.000196	1.61e-05	-7.84	3.11641	-5.12516	TGGGGCTTGTGATATTTCTGGTTTCCTGATCTCTCTCCTCTTCAAATAAACGCAAGATAT		ASHGA5P017354	ENST00000440540	RP11-275I14.4
ASHGA5P021626	4.03e-06	5.59e-08	-14.7	9.05778	-5.11686	ATCCTGGAGGATCTTAGGAAGTTCCTGTCGCTCTCTGAGCTGGATAGTAGAACAAAGCTG		ASHGA5P054448	TCONS_00010726	XLOC_004448
ASHGA5P057575	0.00082	0.000112	-6.19	1.04779	-5.09798	TTCAACAGATCAGGTCTCAGTTTCCTGCCTTCCTGGGAAGTGGGGAAAGGCTGAGAGGCC		ASHGA5P050272	TCONS_00001924	XLOC_000027
ASHGA5P032173	0.00972	0.00287	-3.95	-2.37249	-5.06054	CTTTCATGGTATGAGGTGGTTACCTAAATAAAGAAGGAGATTTGGCCTTTGTTTTTATGT		ASHGA5P035889	ENST00000414811	AC074391.1
ASHGA5P029134	0.000478	5.38e-05	-6.79	1.8323	-5.01261	TTTAATGTATTTAGGGCTCCCTTGTGAAAACACAAAAACAAAAATAAAAATGCCTCCCGC		ASHGA5P015189	ENST00000417703	RP11-327I22.2
ASHGA5P058648	0.00984	0.00292	-3.94	-2.38872	-4.99932	CCAACTCTGATCCAGCACACCCTCCAGTGGGGCCAACACAGCCACCAACTCTGAGTCCAG		ASHGA5P027203	TCONS_00011694	XLOC_005173
ASHGA5P048343	3.22e-05	1.28e-06	-10.4	5.79525	-4.92867	GACAGTGACCTGAGAAGACAATAAGACATTTCAAAGCATTGAGTTAAGGATAATGAAGTT		ASHGA5P039857	ENST00000569621	RP11-496D24.2
ASHGA5P027626	4.39e-06	6.49e-08	-14.4	8.90347	-4.90429	CCCTGGGTCTGAATTGCCAACTCCCACTGGGTAGACTCTACATGCAGTAACAACATCAAC		ASHGA5P028431	uc001upb.1	AK127292
ASHGA5P038319	3.89e-08	1.97e-11	-33.6	16.5018	-4.86631	GAAGGTGAAACTGGCATGTCTGTTTGTTCTTCTCTTCCTGGTGTCAAAGACTCTTAAAGC		ASHGA5P051453	ENST00000366441	AC093415.2
ASHGA5P029684	1.22e-05	3.25e-07	-12.1	7.23595	-4.85859	GATTGGCAGCATTTGGCCTTTTAGAGAATGTTGACTCTACTTTCTTTCTCTAGAATTTAT		ASHGA5P028913	ENST00000417102	CLYBL-IT1
ASHGA5P019397	6.3e-07	2.97e-09	-20	11.9919	-4.77579	TGCCCAATAAGGAAGCCTCTGAGGAGAAAAACAAAGGGAGAAACATAGAGAACGGTTGCT		ASHGA5P052151	TCONS_00015168	XLOC_007214
ASHGA5P017930	0.000501	5.75e-05	-6.73	1.76096	-4.77368	TTACCTCCAACACACTGGCAGATGGTGCCGATACCCTGGGGATAATATAATCAAACTAAC		ASHGA5P044524	uc003ysa.2	CCAT1
ASHGA5P057267	6.3e-07	2.98e-09	-20	11.9903	-4.77012	TATAGGGTCTTCCCACAAAGATCCTGGAAAGGCATGGAAAGAGCCTGACTACACTTAATG		ASHGA5P032879	NR_027167	C17orf76-AS1
ASHGA5P048342	1.61e-06	1.31e-08	-17.1	10.5285	-4.71431	ATCGCTTCTCCTCTCTGAACAAGCTGTAGGCTCTTTACCTGTGAATTGGGGAGAATACAT		ASHGA5P046958	ENST00000428862	RP11-202P11.1
ASHGA5P039930	3.78e-08	1.55e-11	-34.4	16.6924	-4.70926	TGCCATCTCCAGGCACTTCTTGGAACACAAGTTCTTTGTACAGGAGAAATAGTCAGACAC		ASHGA5P035167	ENST00000435380	NEURL3
ASHGA5P015971	0.000341	3.43e-05	-7.16	2.30966	-4.69411	ATCATAATACGCCAAATACCAGAGTCTCTCGCCTCTTGGAGTTTATGGGCCAATTTCTCC		ASHGA5P031952	TCONS_00029584	XLOC_014218
ASHGA5P026858	7.58e-05	4.36e-06	-9.11	4.50159	-4.68122	CAGCTCTTAGGAGGAGAATATCTGCCTTCTCTGCAAAGAGAAATTGTCATTTTATTTTTT		ASHGA5P057364	TCONS_00016354	XLOC_007734
ASHGA5P047680	0.00298	0.000621	-4.95	-0.76402	-4.65853	GGGGATTATGATGGAGCTTCAGAATTAAACTGATTAAAACTGGCCCAGAGTCACACAACT		ASHGA5P028903	uc001vmb.1	AK055459
ASHGA5P047408	0.00364	0.000806	-4.77	-1.03949	-4.65406	CCAGAACATCAAAGGACAGTCAAAAGCGCTAACCATGAAACTATATTTCTACTAATACAT		ASHGA5P035714	ENST00000404616	AC007249.3
ASHGA5P029689	8e-06	1.68e-07	-13	7.92221	-4.63875	ATAGGTCCCTGCAGTGTATTTTAACAGTAGTGGAAACTAAAGTTTTGGTGTAATGTGTTT		ASHGA5P031380	ENST00000566485	RP11-463O9.6
ASHGA5P040822	2.73e-06	3.08e-08	-15.6	9.6653	-4.55005	TGACAAAAGTACACAAGAACCTCTAGTGCTTCCATGTCTCCAAATGCCATCTCCATTACA		ASHGA5P018274	ENST00000451488	RP11-195E11.3
ASHGA5P028980	0.00279	0.00057	-5.01	-0.673323	-4.51382	TTGGCAAAACTAGGAGCTGAACTCAGGAGTCCCTGATGCCAGCCTTTCTGATGCGGTCCC		ASHGA5P042617	TCONS_00019385	XLOC_009208
ASHGA5P026477	6.75e-06	1.32e-07	-13.4	8.17594	-4.50935	TGTCTCTGTGTCTTCTAGGGGCACCTTGTTGGGTTCTTGAGGCTCTTGGGGCTCATCCTG		ASHGA5P021448	ENST00000532579	RP11-677M14.3
ASHGA5P050502	0.00132	0.000212	-5.71	0.371105	-4.49919	CTCCCTGCAGAAGAAATCGACGTTGACGTGGAGAGCACGGACTATCTCACAGGTGATCTG		ASHGA5P029907	ENST00000529696	TMCO5B
ASHGA5P044813	1.39e-05	3.88e-07	-11.9	7.04993	-4.49668	TATCACATATGATCCAGCTGAAAGTCCCTACAAACTGGGCCCTCTGTGTCTTTAGAAGCA		ASHGA5P021958	ENST00000545572	RP11-732A19.9
ASHGA5P036995	4.25e-05	1.92e-06	-9.99	5.37258	-4.48286	ATCTTGATGCTAGAAAAGAGGCTGCTCAGGATGAGGATGAGATTTCAATTGCTCCAGGAC		ASHGA5P032949	ENST00000581673	RP11-381P6.1
ASHGA5P040880	8.3e-07	4.69e-09	-19	11.5475	-4.47149	ATATCTCATTTCCCTCTTAGTGTCACCTCTGCCAGCATCACAGCTGGGGCACAGTCCTCT		ASHGA5P053779	uc004bbl.1	AK094413
ASHGA5P029109	0.0132	0.00428	-3.7	-2.78724	-4.442	ATGATAGCTCCTTACAAATACAGAGGACAAAATAAAAGTGACTTAATTATAAAAACACAG		ASHGA5P058702	uc.448-	uc.448
ASHGA5P045343	6.53e-06	1.27e-07	-13.4	8.2154	-4.40166	AGCATCCCGGGTGTGTATTTCAGAACTCCTCCCATCTTATCCACCTGCTGAAGGCCTGGC		ASHGA5P038628	ENST00000415869	RP11-513G11.4
ASHGA5P017815	0.0162	0.00552	-3.54	-3.04934	-4.40145	CTGCATAAAGGTACCCTGAGCCACTATCTAAATTGTCTGCTTACCTTATGAAGACACCAT		ASHGA5P028929	TCONS_00010505	XLOC_005024
ASHGA5P032731	1.55e-07	2.58e-10	-25.8	14.2911	-4.38769	CACTGAGTTTGTTGGTTCCAATGCCATTTCTTTAAATAAATCATCAGCAAATTACCAGCT		ASHGA5P057575	TCONS_00019314	XLOC_009146
ASHGA5P019922	3.21e-05	1.28e-06	-10.4	5.80123	-4.35348	GAGATAAGGTCAAAATGAAAAATAGAATATAAAAACTTCTCTACTCCTGACTCACCAACG		ASHGA5P043547	ENST00000447262	AC006481.1
ASHGA5P055214	0.00107	0.000159	-5.93	0.676092	-4.34885	CCCCAGACTCAAATAACAGAAATAAAAGCCATCTCACTGATTATAAGCTCTCTAGTTATT		ASHGA5P057076	TCONS_00012662	XLOC_005621
ASHGA5P026908	0.00144	0.000238	-5.63	0.248827	-4.31445	AATCAATGTGCTTAGCTGCAATTCAAAGCAATTAGTCTTTGTTCTCACACACTCTCAAAG		ASHGA5P000394	chr3:188521875-188539200+	chr3:188521875-188539200
ASHGA5P046060	0.00284	0.000583	-4.99	-0.698869	-4.31443	AATAAAGGGTTAAAGGGGCCGACCAGGAGGTCCCTGGGCCTGCTGGAGTGGAGATCCAGG		ASHGA5P049216	NR_033920	LOC643714
ASHGA5P045111	4.42e-05	2.02e-06	-9.93	5.31677	-4.31243	CATTTTCTCAGTCTGCTCTACCCCATGCTATCTACTATTTGTAATCACAATTTTAAAGTG		ASHGA5P052533	ENST00000502514	RP11-423H2.3
ASHGA5P041236	0.00174	0.000307	-5.44	-0.018744	-4.31237	GGGAATACCCCATGTTAAACAGCTGATTCTTGTTCTGAATACGTTTATTATCTTGTAGTT		ASHGA5P021772	NR_049752	ZNF211
ASHGA5P051778	4.4e-07	1.54e-09	-21.4	12.6295	-4.29961	AATAACTTTGGACACAATTTCACTCCTCTGCATTCACCAAATGTCCAATTACATATCCTC		ASHGA5P035270	NR_027181	LOC84931
ASHGA5P043738	1.08e-05	2.67e-07	-12.4	7.43923	-4.29571	CTGCTGCTCTCACGGAAACCCTGTCCTGCTTCTCACACTGACATCTGCTCTCTAATCACA		ASHGA5P000420	chr4:4855350-4865400+	chr4:4855350-4865400
ASHGA5P054538	0.00136	0.000222	-5.68	0.323594	-4.29029	CCGTATTACTGGTCTTTGGCGCTCTAGACTTATTTTAGAAAGAAAAATGTGGCAAATCAT		ASHGA5P019697	NR_040041	DACT3-AS1
ASHGA5P030305	0.000543	6.38e-05	-6.65	1.64922	-4.24399	GCATGTTTGCCTGTTTTTCTCAATATATGCACGTTCTGTATATCTCAGTTCTAAAGAACT		ASHGA5P032964	NR_028336	FAM27L
ASHGA5P046958	0.00252	0.000496	-5.1	-0.527321	-4.23678	AAGTGTTCATGGCTTAAACCCAACACTTGATTTCTCCCTGAGCCAGTCTCTGTGAATGTC		ASHGA5P033567	ENST00000578119	RP11-534N16.1
ASHGA5P051666	4.09e-06	5.8e-08	-14.6	9.0184	-4.22696	CACTACCTATGGTAAAAACCAAACTACTTCTTGGTCCTTAAGTTGGATTCACTTTTTTCA		ASHGA5P029307	ENST00000553537	RP11-472N19.3
ASHGA5P049985	0.00159	0.000274	-5.52	0.100161	-4.22528	CAACAGGAAAATTTGACTCTGGGTCTGTTCTACAAAATTAAAGGTGATCAAAGACACTTT		ASHGA5P028715	ENST00000453309	RP11-101P17.11
ASHGA5P020744	0.000596	7.28e-05	-6.54	1.5102	-4.20902	TTCTCTTAAGCTCGGCAGCACTCAGATGGCTCTTGAAAATCTTTGAGATATAATCTGAAA		ASHGA5P032325	ENST00000581745	RP11-218M11.5
ASHGA5P034671	0.0001	6.47e-06	-8.71	4.0845	-4.19564	GTTCTTTTTAGAGTTCTGGTTCCTTCATAGGTACCTATTGTCCTAATAAATGGAATTCCT		ASHGA5P028927	NR_051977	LINC00551
ASHGA5P019850	0.0117	0.00366	-3.79	-2.62469	-4.1772	TGCAAGAAGGTCGGACTCGGCAGTTAATACTCTTGGATAATGTATTTAAGGATGCTTAAG		ASHGA5P021515	NR_038262	MIR210HG
ASHGA5P031789	2.21e-07	4.66e-10	-24.2	13.7515	-4.1693	AAATTGCACAATTCATCCCATGGGCTCAGCAGGAATGCGGCATTTGGAGAAATTACACCT		ASHGA5P000340	chr2:148061475-148073025+	chr2:148061475-148073025
ASHGA5P051536	3.35e-06	4.21e-08	-15.1	9.34679	-4.14833	TCTGGATGCTTTGACCTGGATCAGTTACTGCTTTGGTTTGTGGCAACATGAAAACTGGCA		ASHGA5P000160	chr1:233220100-233231000+	chr1:233220100-233231000
ASHGA5P040942	1.19e-05	3.14e-07	-12.2	7.27096	-4.10535	CAGCTTGTATTTACATCATTACCCATCTACCATCAGAGTGTATTGCTAACTGGTTCTCCT		ASHGA5P021289	ENST00000529624	HERC2P9
ASHGA5P043249	5.65e-07	2.34e-09	-20.5	12.2264	-4.10487	TTGAAGGAGAAAAACACACGGTAGGCATTCAATGCCTTTCTGCCGAACATAGGAAGGAAG		ASHGA5P020048	ENST00000507299	CTD-2325B11.1
ASHGA5P039030	4.09e-06	5.82e-08	-14.6	9.01583	-4.09908	GTCTCCTCTCAATACCTGGAAGAATGATGAGTGTTTGCTCTTCTACAAACCAACTCAAGG		ASHGA5P038897	ENST00000562191	RP11-389G6.3
ASHGA5P054421	7.26e-05	4.09e-06	-9.17	4.57039	-4.08396	AATTCATTTAAGCAGGATAAACAGAGCTCCTGCTCTGGAAGATCCAGCCCTGAGCAAAAG		ASHGA5P035864	ENST00000409590	AC007131.1
ASHGA5P058615	1.96e-06	1.82e-08	-16.5	10.1963	-4.08285	AGCTCTTCCTGTGAGGATCTGGAGTATTACGGACCACGAGAGATGCAGAAATGGAGCACA		ASHGA5P041839	ENST00000562471	RP11-7K24.3
ASHGA5P038432	0.0259	0.01	-3.18	-3.6625	-4.06855	TGCTTGCTCTTCCCTCTTGAAGTATGGTGAGGATTAAATAATGGAGAAGGTGTAGACAGC		ASHGA5P046856	ENST00000456034	RP11-144G6.10
ASHGA5P046158	0.00903	0.00262	-4	-2.27564	-4.0632	TTTTCCTGAGAGTCTCTAAGTGACTCACTGCATCACGTAAAACTAAGAAAAAGGATGTCC		ASHGA5P055849	NR_047026	LINC00443
ASHGA5P014606	0.000165	1.28e-05	-8.05	3.35988	-4.05384	TTAGAGGTGGTGGTAACAGAGGGGTCTCCTCTCTGACATGAGGGGGTGGATCTCTAAGGC		ASHGA5P014838	ENST00000413897	BX571672.2
ASHGA5P029451	1.73e-06	1.48e-08	-16.9	10.4083	-4.03718	TGATTTGTCTGGTGCACCCAACCAGCACTGTGGCCCTGAAAATAAAATGTTAATTACATC		ASHGA5P041819	uc003ooz.1	AX747174
ASHGA5P028929	5.75e-06	1.03e-07	-13.7	8.42764	-4.02276	TTAGCAAGTGCTTTTCCCACACTTGAGACTGCCTCTCTCCTCTCTAAGTCCTGGATTTTA		ASHGA5P017815	ENST00000446115	RP11-439L18.3
ASHGA5P049349	0.0082	0.00231	-4.08	-2.14506	-3.96137	TTGGCTTACACTAAACAAGTTTCCTGCATCTGGGAGTATAAAGGGTGACGCTTTGGCAGA		ASHGA5P027788	ENST00000446693	RP11-24P14.1
ASHGA5P044870	0.000171	1.33e-05	-8.01	3.31531	-3.95568	GTGAAGAATGAGGAGCTGTAGATTTTTAACGATTCTGATGTATTTGCATTTTTCCCAATG		ASHGA5P031123	ENST00000565847	RP11-1437A8.4
ASHGA5P015606	4.64e-06	7.25e-08	-14.3	8.78969	-3.94719	ACGCCGCGAGGCTTGTCATTCATGCCTTGACACCTCTCATTCATCTGAGTCTGGCCTGCT		ASHGA5P027504	ENST00000553163	RP11-536G4.2
ASHGA5P028348	0.00461	0.0011	-4.56	-1.36652	-3.92754	GTACATTAACTTCTCACATTTCCCTCTTAAACTTTTGCTACAAACAATCATAGGCCAGGC		ASHGA5P034870	ENST00000418358	AC011747.3
ASHGA5P052501	2.46e-06	2.62e-08	-15.9	9.82738	-3.92197	TTATTGTGATTATCCCGGCAGGGGGCCGAGCTCTCCTCTCTGCAACAGGAAATGCTCTTT		ASHGA5P023261	ENST00000576476	RP1-302G2.5
ASHGA5P034513	1.85e-05	5.76e-07	-11.4	6.63822	-3.91957	AACCCAAAGCCCATCAGATCCTGATAGTGAGCACCTCTGTTAAATGAGAGCATGACTCAA		ASHGA5P048975	NR_027242	SSTR5-AS1
ASHGA5P047015	1.89e-05	5.9e-07	-11.4	6.61166	-3.91163	CCTGGGGCGTGGGTCTCTCATCCCTCTCGTCCTGGTGAAGAAGAAGAGTATACCCAGCGG		ASHGA5P040938	ENST00000416894	LINC00568
ASHGA5P031112	0.00578	0.00147	-4.37	-1.66911	-3.9077	CCTCCCTGAAATCTTATGAGTGCATGAACAGACTATTCTAATGTAAATGAAATTCACACT		ASHGA5P021968	uc010nxf.2	TTTY6
ASHGA5P033769	0.00029	2.75e-05	-7.36	2.5439	-3.89897	CTTTGTAGAACTGTTTATCTGGGAGATATTACTGTTGGTCTAACCTGTACCATATTGTAA		ASHGA5P057645	TCONS_00020346	XLOC_009677
ASHGA5P030854	1.95e-05	6.19e-07	-11.3	6.56222	-3.89393	GGTTTCCTGTCTGTCTTTGCAAATAGAAGAGTTGATTTTTTGGGAAATAATCTGTTGATC		ASHGA5P039583	ENST00000563724	RP11-93I21.3
ASHGA5P023771	4.32e-06	6.35e-08	-14.5	8.92699	-3.85439	GCATTATTTGATATATTTATTCACATCTCCCACTATCGTTTGCCATCTACAATCAGCAAC		ASHGA5P033320	NR_038426	LOC100506795
ASHGA5P057204	5.01e-06	8.25e-08	-14.1	8.65763	-3.83547	TCTCTCCAACAGTGGTCTACACTCGAGACACTCGGCAGCGTTTAAAAATACAGGCTGTGC		ASHGA5P039039	ENST00000512398	RP11-319G6.3
ASHGA5P037985	2.8e-05	1.05e-06	-10.7	6.009	-3.82849	ACGTGAGTAGTCCACCTTGTAGTGGCTCTTCTCCTCGAAGACCACAGGCTCAAAGCGGTG		ASHGA5P026609	ENST00000542477	RP11-807H22.5
ASHGA5P039132	0.00338	0.000735	-4.83	-0.94257	-3.81035	AGCATATTCCATCATTTCCTAAAACCAAGATAGAGCACATATGGGAACTTGTGAAATAAG		ASHGA5P023401	ENST00000580995	ANKRD20A5P
ASHGA5P032964	3.8e-06	5.14e-08	-14.8	9.14188	-3.80968	TCTAGGTCTGGCTGAATGTCTTCAAAAAAGATCACTTCCCAGTCCATCAGGGAGACAGTT		ASHGA5P053945	ENST00000443294	RP11-480I12.5
ASHGA5P038598	0.00678	0.0018	-4.24	-1.88619	-3.8088	AAGCTGGAGGCCCTGGAGCCAGGTAATGCAAAGTGATGCAAAATAAATTAATCAGTGTGC		ASHGA5P038438	ENST00000565615	RP4-677H15.6
ASHGA5P051574	0.00465	0.00111	-4.56	-1.37642	-3.7981	CCAGATGCATGGGCATCCTATGGGGGAACCCCTTACATGTGGAATACGGTTTTTCTCCCC		ASHGA5P015587	ENST00000421686	RP11-146D12.2
ASHGA5P019317	1.29e-05	3.46e-07	-12.1	7.1693	-3.79534	TCTACGGGAAGTACGTCAGGTCCCTTCCTAGGCAGAGAGATTGAGTGAGTCGCCCATGGT		ASHGA5P058272	TCONS_00029046	XLOC_013962
ASHGA5P016050	0.0104	0.00314	-3.89	-2.46484	-3.79367	GTCTGTTTTGTTTCCTGTTCTTCCCAACCTGCGCTATGGACTTCATCAGATTTCAGCATC		ASHGA5P040232	ENST00000509956	RP11-6E9.5
ASHGA5P041277	0.00158	0.000272	-5.53	0.108126	-3.78401	CACCCTACGTAAGTTGACATTTTGTACAGACTAGAAGAAATGTGTGGTATGAGATCAATA		ASHGA5P027508	ENST00000547515	RP11-541G9.2
ASHGA5P050480	3.63e-06	4.75e-08	-14.9	9.22342	-3.78322	GCCCTCTTGGGTAAGTCCCTTTTCAGTCCTTAGTGTCTTCCAGATAGCAGTATAGTATCT		ASHGA5P033439	ENST00000581303	RP13-516M14.2
ASHGA5P032106	0.00716	0.00193	-4.2	-1.95969	-3.77766	AAGCTGGTGTTTCTTGGCGCCTTCGAGGTGTATTTTAAATTCTGCAAAGTGACTAAAAAT		ASHGA5P038130	ENST00000414844	PLCL2-AS1
ASHGA5P031491	0.000255	2.32e-05	-7.51	2.72621	-3.77759	GGCCATGGGAGGGAGCGTAGACCTATAAACCAGAAATGAACCAATAAAACAGTACAGCAA		ASHGA5P000106	BE083440R
ASHGA5P046885	0.00389	0.000879	-4.71	-1.13133	-3.77571	TGTGGGGCCAGCACTATTCCATGCTTAGAGGCTCCATCAATACCTGTGATGGACTAAATG		ASHGA5P019679	NR_038354	WDR20
ASHGA5P041853	0.00159	0.000273	-5.53	0.104203	-3.77372	AGAAAGCAACTTTGGCTGCACCAAGGTCCGGCACAAGTCTGGAGAAGCTTCAGCCAGTTC		ASHGA5P034414	uc002mdn.3	BC033124
ASHGA5P023400	4.52e-05	2.08e-06	-9.9	5.28617	-3.77204	TTGAGAGCAGTGTTGATTTACCCAATACTAATGGGAACCATTGAGCATTTGCCTTGTGGT		ASHGA5P055948	ENST00000557359	RP11-572M18.1
ASHGA5P040164	0.00561	0.00141	-4.4	-1.62752	-3.75432	TCTGACAGAAAAGACATCTGAGAAACAAAACAAGCAAATTTGTTTTCCATTTTGCACCTG		ASHGA5P037407	ENST00000421604	AP001255.2
ASHGA5P028927	9.25e-08	8.73e-11	-28.8	15.2531	-3.74919	CACTTGGTGCTTAAGACACACTCAAAGAGGTACTGACAATTTATCATATTCTAAAGCAAT		ASHGA5P035828	ENST00000444629	AC007254.3
ASHGA5P038550	3.14e-07	8.51e-10	-22.8	13.1903	-3.72935	AATTATAAATTATAGTGTGTCTCTCCTCTCTTACCAAGGACTAAGGGCTAAAGTATCGAC		ASHGA5P019397	NR_033810	CYP3A5
ASHGA5P058693	3.39e-06	4.35e-08	-15.1	9.31333	-3.7281	GCTTCTTAACATTGTCCCATCTAGGACACTAATGCAAAATGAACTATTGTATCAACTTAG		ASHGA5P055489	TCONS_00029007	XLOC_013931
ASHGA5P043188	2.71e-05	9.96e-07	-10.7	6.06198	-3.72313	TCAGAAGCCTGCTTCTGGTCTTGAAAGTTGGTCCCTTCCCAGCATTATAGCATTAAAAAA		ASHGA5P016908	ENST00000435585	BX571672.5
ASHGA5P025678	0.00439	0.00103	-4.61	-1.29714	-3.71032	TGGACCACCAGGTGTTCCGCAGGTATCTCTGGTAGAAATAGAGTTTATAAGTGTCAAGGA		ASHGA5P041137	uc003jza.4	GTF2H2B
ASHGA5P014897	0.00641	0.00168	-4.29	-1.80922	-3.7062	CAAGCCCCTGAAATAATCGATTCTATGAATAGTTGAAACATATCTTCTATGGGAGGACAT		ASHGA5P034505	uc002nbr.3	UCA1
ASHGA5P018254	2.41e-07	5.55e-10	-23.8	13.59	-3.69637	TCACCTGATATCTGTGCCAGAGAATGTCTTCCAGGAGTTCTGCTACAGAGAAGAGAGTAA		ASHGA5P044450	ENST00000520268	KB-1562D12.1
ASHGA5P028636	0.000534	6.24e-05	-6.66	1.67378	-3.68706	CTAGCTGATATCCTTCTTTGCTGTACTATATGGGAAAAGCAAGAAATATTTGACACCAAA		ASHGA5P014897	ENST00000414539	AC010149.4
ASHGA5P017503	0.0279	0.011	-3.13	-3.75778	-3.68695	GGTTGGCTAGTTTCCTGTTCTTCCCAACCTGCGCTATGGACTTCATCAGATTTCAGCATC		ASHGA5P057967	TCONS_00024463	XLOC_011785
ASHGA5P042243	1.56e-06	1.2e-08	-17.2	10.6133	-3.68414	CGGAGAGGAAGTTCAAGAGAGAAAAGAGTTTTCTCTTTCCTTTCTGTTCCTGGTGACTTG		ASHGA5P039839	TCONS_00022820	XLOC_011091
ASHGA5P038729	0.000114	7.68e-06	-8.54	3.90208	-3.67378	GTTCTCTTCTCTCTGACATTCAGTTTTTTATTTGTTAAAAGAGGGAAACAATTCTAGGGC		ASHGA5P047015	ENST00000449419	RP11-429G19.2
ASHGA5P019168	0.0409	0.0178	-2.84	-4.24308	-3.67188	GGGACTTGAGGTTATCAGCTTTCAGAATGAAGACACATAATCCCTATTAGAGTGGAAGAC		ASHGA5P058717	uc.332-	uc.332
ASHGA5P027988	0.000141	1.03e-05	-8.25	3.58816	-3.66344	TGTGTCATCCTGCATGAACTGTTTGTGTAAAGGGGTGTGTGTGTGTACACACATGTGCAA		ASHGA5P032933	ENST00000340196	CCDC144C
ASHGA5P045178	0.00298	0.00062	-4.95	-0.762531	-3.66049	GATTCAGACAAAGATATAACTACAGAATGCACATGACGGTTTTGTTAATACACCAAAAGG		ASHGA5P044066	ENST00000517676	RP11-439C15.4
ASHGA5P055763	1.3e-05	3.52e-07	-12	7.15277	-3.65461	TGCTTTTGAACGTGAAAGGAGAAAGAAGCTGTCAGAGATCAGGTTGAATGTGGTGGGTTA		ASHGA5P028980	ENST00000550805	CTD-2314B22.3
ASHGA5P049984	0.000543	6.38e-05	-6.65	1.65028	-3.64854	ACTAGAGTTAGCACTGGGTGCAAATAAAAAACAAAACAACCTGATTTTTTATGGTTAAAT		ASHGA5P016050	ENST00000426270	RP11-326F20.5
ASHGA5P029636	0.00436	0.00102	-4.61	-1.28872	-3.64682	AAGAGAACACTGTGGGGGTATTCTTAGGGATGGAATCTCCACATCAAATCTATTGGCAAG		ASHGA5P038550	ENST00000483289	RP11-379K17.4
ASHGA5P040358	2.71e-06	3.04e-08	-15.6	9.67869	-3.64578	AGTCTCACTAAAGAACTAAGGATGCTCTTCTCTCCTAATGAAGTTGTGTTTACTTCTCAG		ASHGA5P041277	ENST00000504436	LINC00492
ASHGA5P057387	0.000661	8.37e-05	-6.43	1.361	-3.64468	AGAAAAGTCAGTTGAATGTTGGGAAGAACACAAATAAGTCTCTCTCTATTGCCAGGTTGG		ASHGA5P023777	HMlincRNA346-	HMlincRNA346
ASHGA5P000394	3.91e-05	1.7e-06	-10.1	5.49829	-3.63194	TTTCCTCAATGTGTCTCATTCCCTGAGTGCTGCTCAGAGTTGTAGGCATCCTGAATTACA		ASHGA5P033658	ENST00000580403	RP11-669I1.1
ASHGA5P004348	1.7e-07	3.06e-10	-25.3	14.1385	-3.62668	AAGAGGGGCCCTCTGTGGAGGCACTGGCGGTGTCCAAAGCCGACTGCTATGTGCAACTGT		ASHGA5P029046	TCONS_00010340	XLOC_004829
ASHGA5P049970	3.53e-05	1.47e-06	-10.3	5.65154	-3.61496	GAGCAACATAGTGAGACTCTTGCCTCTAACAACAATAACACCAAAAAAAACAAAAAACAA		ASHGA5P057583	TCONS_00019383	XLOC_009207
ASHGA5P016908	0.0062	0.00161	-4.31	-1.76534	-3.60769	GCAATCACAGCTAATTTTAAAACATGCACTCTGACAGAAAAGACATCTGAGAAACAAAAC		ASHGA5P052001	NR_045481	LOC644248
ASHGA5P035828	0.0496	0.0226	-2.7	-4.48397	-3.60049	GTTGGTTAATGTCTGCAAATGTGAGAGCATGTTAACATGACAAACAACAAGGAATTTGAA		ASHGA5P041964	TCONS_00020970	XLOC_010240
ASHGA5P033567	0.000627	7.82e-05	-6.48	1.43395	-3.59749	GTGGAGGGATAGTAATACTAGAGTTAGCACTGGGTGCAAATAAAAAACAAAACAACCTGA		ASHGA5P020984	ENST00000523063	RP11-317N12.1
ASHGA5P017728	7.25e-05	4.08e-06	-9.18	4.57373	-3.58802	AATCAATCAGTCAATCAGTGGCACGTTCCAGAGCCATAGCCTCTGTTCTATTCATCTCCA		ASHGA5P015971	ENST00000425352	RP11-5P4.1
ASHGA5P057594	0.000104	6.77e-06	-8.66	4.03574	-3.58311	TTCCCGGATGGTTGTGTGTTTTTAATTGCAGTAGCCATCTCCAAAAATGCCATCCAGTAA		ASHGA5P031789	TCONS_00006518	XLOC_003142
ASHGA5P017979	0.00122	0.000193	-5.78	0.475779	-3.58082	TAGATTCATCCTGCCTGAAAATCATATGCGTGGTTTTTCCTGTTTCCTGCTCTGTAGCTG		ASHGA5P048550	ENST00000412518	AL928742.12
ASHGA5P022959	4.45e-05	2.05e-06	-9.91	5.30291	-3.57624	CCGAGCGAAGAAAGAGTGTTTCCTGCCTCCATTAAATCCATCCACCAGGGTTATTTATCA		ASHGA5P055763	uc001uzl.3	BC025370
ASHGA5P029705	1.77e-06	1.54e-08	-16.8	10.3679	-3.55603	ACATCAAGCTGAGGTTTAATTCCATACTTGGTCAGTTCATTGTGGCCATCTCCCAAAAAA		ASHGA5P052991	ENST00000457921	AC005062.2
ASHGA5P016046	3.71e-05	1.58e-06	-10.2	5.57529	-3.54522	CTTCATTGTGAAAGAGTGTTTCCTGCCTCCATTAAATCCATCCACCAGGGTTATTTATCA		ASHGA5P049984	ENST00000581856	RP11-534N16.1
ASHGA5P021448	0.00101	0.000149	-5.98	0.750421	-3.54255	GAGGGGTGAGACTGTTCTGGCCAAAGAGACTGGAGATCCAGTATCAGCAAGCTACTTTCT		ASHGA5P030113	ENST00000563057	RP11-315D16.4
ASHGA5P038199	0.00331	0.000715	-4.85	-0.913439	-3.54236	AAATTTACCTTGCAAAACAGGACTGTGCATGGTGAGAGCTGCTTGCAATGTCCACACTCA		ASHGA5P043361	NR_033999	LOC100129148
ASHGA5P036169	0.000213	1.81e-05	-7.73	2.99156	-3.53749	GAGGGTGTGTGTGGTATTCTACATTCAGTAGGGATTTATAAATGAGGATGATATCACTCA		ASHGA5P054903	TCONS_00009150	XLOC_004134
ASHGA5P021632	0.00208	0.000388	-5.27	-0.268048	-3.53427	CCTCAGTAATCTAGGATTCAATGACAGATGTGAACTATGAAGACTTTACTTTCACCATAC		ASHGA5P021228	NR_038226	ZNF503-AS1
ASHGA5P019767	2.16e-05	7.09e-07	-11.1	6.4188	-3.51678	TATGAAAGAAGGTCCTCTTTTCCGTCTTCTCATTCCTGTGGATCTGTCCTGTAGCCTTTC		ASHGA5P018993	ENST00000463567	ZNF767
ASHGA5P039211	7.23e-07	3.92e-09	-19.4	11.7231	-3.50125	AGATTGAGATACAGCCTTTTTACACACATGATCCCAACTCCTCTCATAAGTCCTTGCTGC		ASHGA5P033767	ENST00000581181	ANKRD20A5P
ASHGA5P047288	3.78e-07	1.17e-09	-22	12.8899	-3.49047	AGCATCCTTCTTCAGCACATCTGTAGGCTGATCTTCATCTGCTAGGATGCCATAAAACCT		ASHGA5P045331	uc004auk.3	BC036695
ASHGA5P041839	9.89e-06	2.32e-07	-12.6	7.58663	-3.48246	GAACCCAGTCACTTTGCTGTTTTTCTGCCCACAAGTTTCTCTAATAAATCTTATTCTATG		ASHGA5P031411	ENST00000565310	RP11-104N10.1
ASHGA5P038438	6.29e-06	1.19e-07	-13.5	8.27678	-3.47834	GCAGAGCCATTTTTCGGCTTTGGTGTACTCAACTTTTTCAGTATTTAAAAAAGTGTTTTG		ASHGA5P045255	uc004aen.1	AQP7P1
ASHGA5P044524	0.00944	0.00277	-3.97	-2.33499	-3.47015	AGGAAGGCTCGCTAGAATACTTTGTGATATTGGATATTAGTTCCATATTCTACTGTGTAT		ASHGA5P028896	ENST00000422074	RP11-471M2.2
ASHGA5P023465	7.11e-07	3.7e-09	-19.5	11.7803	-3.46653	GGCCCTGCAAATGAACAATTGAAGTTTTTAGTTTAACTTGTCCAGGATTACGTAGCTACA		ASHGA5P045178	ENST00000453568	RP4-781K5.4
ASHGA5P017529	0.016	0.00543	-3.55	-3.03295	-3.46255	AAGATGAAGGACTCTACAAAATAGAAGTCAATTGTGGAAGGAAATGTCATATTCAACATC		ASHGA5P034213	TCONS_00016514	XLOC_007896
ASHGA5P056426	1.53e-06	1.16e-08	-17.3	10.6515	-3.45457	CTGACTCACGAGAATGACATCACCAAGTGTGCCCTCTGTCCTGTCACTTGGAGCTCCTGG		ASHGA5P040797	ENST00000519040	CTC-367J11.1
ASHGA5P055353	0.0098	0.0029	-3.94	-2.38326	-3.45174	ATCTTCTCATATCAGTGAGAAAGAAAGTTATCTTAACAAACAAAAAGTATTTTGAAAAAA		ASHGA5P022866	ENST00000568419	RP11-532F12.5
ASHGA5P049307	0.00075	9.96e-05	-6.29	1.17564	-3.44598	CTCTCTAAATAACCACAAAGCTCCTACTCCTACTTCAGACATATCAGAAAAATGAGATAA		ASHGA5P031970	ENST00000574293	CTC-786C10.1
ASHGA5P041819	0.000501	5.75e-05	-6.73	1.76079	-3.44325	GAGTCACCCCTGTCCTTGGCAGCCATCATTGGAAGATTAAAGCCATACATATTTTGGATC		ASHGA5P048555	ENST00000424611	HERC2P3
ASHGA5P055489	0.000636	7.97e-05	-6.47	1.41291	-3.43763	TGTGTGTGTGCATGAATGATCACAAATAACCCTACCTGCGGTGTTGTTCATGTGGATGGT		ASHGA5P048056	ENST00000526225	CTD-2210P24.3
ASHGA5P052808	2.36e-05	8.12e-07	-11	6.27718	-3.43614	CCATCTCCCTATTGCATTGTGTCTGACTGATTTTCAGAGCACCTTCGCTGTTTCCCCCTT		ASHGA5P022354	ENST00000555107	RP11-964E11.2
ASHGA5P017843	7.3e-05	4.13e-06	-9.16	4.55904	-3.41919	ATCACGGAACTCAGGGTTCATCTCAAAGATCTCTCTTTGCATAATGTGTGTGTGGACCTG		ASHGA5P047031	uc021pwt.1	KCNQ1DN
ASHGA5P038125	2.77e-05	1.03e-06	-10.7	6.02375	-3.41914	ACACATTGCCAATATTCTGGTCAAGTTGAAATGGCTGCTTAGAGGTCATGGAAACAGAAT		ASHGA5P040164	ENST00000446530	BX004987.3
ASHGA5P048320	0.000788	0.000107	-6.24	1.10467	-3.41878	TCAGATTAGATATTTAACCAAGCTCTCTGGATAAATGTTTCTACTCCTCCATTCCCATTC		ASHGA5P015444	ENST00000420255	AP000472.2
ASHGA5P023401	0.00562	0.00141	-4.4	-1.6307	-3.41088	TAATCATGCACTAACAAGCCTTACCAGTGGCTTCAGAGGAAGAACAGCAAAGGCGTGAAA		ASHGA5P027401	BF795336
ASHGA5P056231	8.07e-06	1.7e-07	-13	7.90798	-3.40986	AGAGTTTCACGGTAGCGTAACAACACGAGTGCCTCTGGCCACTCTGGATCCACTCTGCCT		ASHGA5P028399	TCONS_00010548	XLOC_005076
ASHGA5P023072	5.27e-06	8.96e-08	-13.9	8.57233	-3.40584	AACTTTGGCTGTGCTGCTGCTCTTCCTCCAAGCAGGATTGAAACATGTTGGAATTTTCGT		ASHGA5P016935	ENST00000435867	RP13-348B13.2
ASHGA5P050993	4.45e-06	6.67e-08	-14.4	8.8755	-3.39832	AGACAATCCCCGGCTGAGCGCTTGGCCAGAGTTTCTGTGATGCTAGAATCTGGACTGCCT		ASHGA5P048646	ENST00000568525	RP11-532F12.5
ASHGA5P015444	2.72e-05	1e-06	-10.7	6.05826	-3.39752	TGTTATACAGTTCTGCTTCCTTCACTTGCAGAGAGTTGTTGTTATGATGAGTCTCCAATG		ASHGA5P046739	ENST00000417305	ZFY-AS1
ASHGA5P044026	0.00352	0.000772	-4.8	-0.994852	-3.39035	AAACATAACTTCAGGATCACAGAAGAGGCCGAGAGTGCTAAAAGGTCACGCTGGAATGAA		ASHGA5P026945	uc021qsp.1	AK125040
ASHGA5P048550	0.000195	1.6e-05	-7.84	3.12091	-3.3897	GGTCCCCCAGAGCTGGACGTGTGCGTGGAGGAGGCCGAGGGCGAGGCGCCGTGGACGTGG		ASHGA5P026900	BU663229
ASHGA5P038609	5.03e-05	2.4e-06	-9.74	5.13312	-3.37957	GGGAGATGTAAATTTGTTAGTAGATGGAGCAATAATAATAAACTCTCTCTCGGCTTCCCC		ASHGA5P038759	ENST00000412811	RP11-761N21.1
ASHGA5P022565	3.19e-05	1.26e-06	-10.5	5.81386	-3.37586	TTATTGATCCAGAAGGTGGCTAATTAGCCCTTCCCGTCGTGCCTGGCTCCCACTTCCAGC		ASHGA5P037425	ENST00000433344	AJ006995.3
ASHGA5P038167	2.26e-06	2.32e-08	-16.1	9.95337	-3.36973	CCAGCCATAAAGGACACAGCTCCTCTCATTTTAAGAGCCCATATAAAGGCAGAAGGAAGT		ASHGA5P038097	NR_027007	LOC440944
ASHGA5P023777	3.87e-07	1.21e-09	-21.9	12.8592	-3.36579	CCAGCCAAAAAGACAAACTGGACCCAAGGCTGCATGGACTGCTGTATACCTCCTCAGGAG		ASHGA5P039132	ENST00000498616	RP11-85M11.2
ASHGA5P035889	6.51e-06	1.25e-07	-13.4	8.22502	-3.36043	GCAACTTATTTCTCTTGAGGAAATGTCTTCATGGCAAGAAATAATGATAACAGCAGTAAC		ASHGA5P056724	TCONS_00008058	XLOC_003523
ASHGA5P046305	0.00043	4.68e-05	-6.9	1.98071	-3.35446	TATCGTTCTCAGAGGCATTCTAGGGGAAAGGAACAAGTCAAAAACTCCAGGTGGCAATGT		ASHGA5P045379	ENST00000423523	RP11-363D24.1
ASHGA5P017354	0.00235	0.000456	-5.16	-0.437643	-3.35102	GCCACTATCAGGAATTTAAAACAAGATTTGGAATTATGACATCTGGACAAACACATATGC		ASHGA5P055110	TCONS_00016144	XLOC_007542
ASHGA5P028172	8.2e-06	1.74e-07	-13	7.88621	-3.35055	ACCTTTCACATAGGGCCCAGGTGGCCTTGGAGTACCTGCCTTTCTTCTGCACCTATGGGT		ASHGA5P023400	ENST00000580195	ANKRD20A5P
ASHGA5P053917	0.000871	0.000122	-6.13	0.963487	-3.34764	AAGCCTGGCTCTTCCCTGTGAGATGATGCTGGTTTTGCCACTGTTTCCTGCCCTCTCTGA		ASHGA5P029109	ENST00000557602	RP11-369C8.1
ASHGA5P037584	0.00253	0.000498	-5.1	-0.531771	-3.34649	CCTCTGCCTCTCTCCTGGTGGTGGCGTTGAAACAGCACCCTCTGCTTCGGTCCTCTACAG		ASHGA5P051344	uc021wql.1	SERHL
ASHGA5P038530	6.27e-06	1.19e-07	-13.5	8.28239	-3.34649	GGTCTAATTGAAGGCAATGGAGAAGTAAGTCTTTATGGATCAAAATCTTAGCTCTAGAAA		ASHGA5P019925	ENST00000505362	CTC-463N11.3
ASHGA5P026897	0.00102	0.000149	-5.98	0.74641	-3.32822	TACTGGGAAGGATCTGTGGTGCTATAGAAGTATGAGCAAGCTAGCTGCTTCCAGAAAAAA		ASHGA5P026182	BQ217491
ASHGA5P037324	0.00234	0.000453	-5.17	-0.430227	-3.32509	GACAAGAGACAGCAGTTGGCAAGACAGCAAGAGACGGTGAAGCAGTCTGTGATTGAGGAT		ASHGA5P019682	ENST00000500009	RP11-10L7.1
ASHGA5P022316	0.00638	0.00167	-4.29	-1.80285	-3.31313	GCAATTGAAGGATGATGCCCATTCTATTTCCTAGGAAGGGATAAGTTTTAAGGCCTTATA		ASHGA5P037297	ENST00000457669	AP000696.2
ASHGA5P014838	0.000308	2.98e-05	-7.29	2.46062	-3.30219	ACTACTTGACTGAGATGGGGCCGGACTGTGTAGAATAAATAATTAGAGAAACAAAGAGAA		ASHGA5P057288	TCONS_00015398	XLOC_006991
ASHGA5P049979	0.00348	0.000761	-4.81	-0.978908	-3.2993	ATGTGACAAGGTAGCTTCACTACAGCTCTACTATTTAATCCTGGAAACTAAAAACCAAAA		ASHGA5P030487	ENST00000564432	CTD-2382E5.3
ASHGA5P026626	0.00149	0.00025	-5.59	0.19749	-3.29539	CTTTGTGACCAAAGCAATTGTAAAACGTGGGGGAGGAAATTAAAAGCCTGCCACCTTAGT		ASHGA5P029730	ENST00000556346	RP11-1070N10.4
ASHGA5P028603	0.000164	1.27e-05	-8.06	3.37035	-3.28681	AAACTCTTGATGCAACTCATTATAATTTTAAATGGAAACTAATTCTTGATATTACCTTAG		ASHGA5P031381	uc002fjs.3	BC041439
ASHGA5P016253	0.00191	0.000348	-5.35	-0.153057	-3.28325	AAGATTACGCTATTTCTTGCCGTTTGACAAAGACCTCCTGCAAAACATCCTTCCTTGAAG		ASHGA5P056231	TCONS_00001277	XLOC_000565
ASHGA5P036836	0.000938	0.000134	-6.06	0.862435	-3.27287	ATGTCCAAATGTTTAAGAATTTCTAAGCAAATGGTCCCTTAATGAAGTCTGCAGAGTTCA		ASHGA5P043351	NR_046103	LOC349160
ASHGA5P035085	0.00119	0.000185	-5.81	0.516193	-3.26757	TCTCATCTATTGCTCGTGGCAGAATGAGGTTTTTTATCAGGCATGTTTCTCTTCCCTCAG		ASHGA5P014646	ENST00000412154	HERC2P3
ASHGA5P058503	3.4e-08	1.14e-11	-35.5	16.9313	-3.26482	CACTTAGCTGTGGCTTCTCAGGCTTCTCTGCAGCATGGGTGTTCCTGCCTTGGCCAGAGC		ASHGA5P048071	ENST00000527426	RP11-750H9.5
ASHGA5P047031	3.75e-05	1.6e-06	-10.2	5.56195	-3.2543	TTTTAAAGAATGTTTTTCCATTCCCTTTTATGTGTTTTGCAGGTTACATCTCATTTCTTT		ASHGA5P027988	ENST00000440688	RP5-1028L10.2
ASHGA5P045386	0.000922	0.000131	-6.08	0.886146	-3.24025	GATGCTACCTAAATGATTGTTCTGTCCATTTGCCATCACAAATACTTTTATCTTTGGATG		ASHGA5P000044	AK024561
ASHGA5P028394	0.000693	8.97e-05	-6.37	1.28729	-3.23786	CAAATAGCAGAATGACCAAAGGCAACACCTTCGTAAGCCCTTGAAATACAGTGACGGACA		ASHGA5P042836	TCONS_00019800	XLOC_009599
ASHGA5P043306	2.38e-05	8.27e-07	-11	6.25806	-3.23237	GTTTAGAGCAGTAGCTATTCTATATCCTCACATTCTCAGGTTCTATAATCTGAAAATAGC		ASHGA5P055353	ENST00000417422	AC079630.2
ASHGA5P057455	0.000244	2.17e-05	-7.56	2.79527	-3.23093	TGTTTCATTGTGAACTGGCTGAGCTTTCCAAGATGTGGTTGAACTGAAGTGAAGATAGAG		ASHGA5P045261	uc011lrg.1	LOC441426
ASHGA5P051646	1.05e-06	6.65e-09	-18.4	11.202	-3.22383	CCTAATTCAGTGTGGAAGATGATCAAAGTATGACATTTCTTCTACCCCAGAGGCTGGCAT		ASHGA5P046803	NR_046502	LINC00278
ASHGA5P058581	0.000252	2.29e-05	-7.52	2.74171	-3.20073	CAGGTTTCAGGCTGGTCCCTGAGTGCTCCAAGGACCCATGCATCTGACCATAGGGGATGC		ASHGA5P031605	TCONS_00015993	XLOC_007377
ASHGA5P042457	0.00812	0.00228	-4.09	-2.13109	-3.1731	CATCTGTCTTGTATTCTGAGTCACACTCCTCTCATTGATTATCCTTCACAATAGCCGTTG		ASHGA5P045235	uc004acs.2	DQ587119
ASHGA5P026199	3.44e-06	4.43e-08	-15	9.29406	-3.17133	AACTGTGTAAATGTGGGGTGGGCATTCCTGTGCTCACTTGATCTACTAATCAAGCTCTTG		ASHGA5P038319	ENST00000482003	RP11-47P18.1
ASHGA5P051344	0.000662	8.39e-05	-6.42	1.35824	-3.16574	AAGCAGGGCCTGGAACTGCAGGATACACTCCCCTCCTGCTACCTAGGCAGGCGTGAGGGT		ASHGA5P014176	ENST00000400578	AC008175.10
ASHGA5P058702	0.0437	0.0193	-2.8	-4.32644	-3.16497	CTCTCCTCCTGCCACAACAATCAATTCCTCTTATAAATCTGATTAGATTTTATGATGCTT		ASHGA5P051646	ENST00000496508	RP4-565E6.1
ASHGA5P039797	1.75e-05	5.22e-07	-11.5	6.74011	-3.16121	GAGGAAAGTCCCTTCAAATTCACAGAACACCACTTCCTCTCATTTGTCTAATACATTCGC		ASHGA5P027005	ENST00000455744	RP1-120G22.11
ASHGA5P021772	0.0177	0.00621	-3.47	-3.17162	-3.16033	CCCGGCTTCGGCTGTTCAGTGGAAGAAAAGACTTTAGAGATGGATGAGGACGTTGAGGCA		ASHGA5P057852	TCONS_00022688	XLOC_010979
ASHGA5P042160	0.0031	0.000654	-4.91	-0.819199	-3.15738	CCATGCTGAACCGGTTGCTCTCAAAGTCTAAACAGTATTTTTTACAATAAGATATCCTTT		ASHGA5P022316	ENST00000554431	RP11-369C8.1
ASHGA5P028704	6.78e-06	1.32e-07	-13.4	8.16934	-3.15459	CTGTCATGTCGGGCCGTTTCCTTGCCTTCTTGCACACAGCACTATCTGAAATAATCTCCT		ASHGA5P029018	TCONS_00010311	XLOC_004797
ASHGA5P014176	4.85e-08	2.86e-11	-32.3	16.1972	-3.15162	ACATGAAGGACACTTGGATGATGGTGGATACGCTCTTGATCTCAACACGAGTTCTTCTAG		ASHGA5P031726	ENST00000566449	RP11-14K3.7
ASHGA5P056245	7.54e-07	4.15e-09	-19.3	11.6669	-3.15037	AAGGCTTGGGGTCATGTATTGAGAGTCCCGCTTCTGCTCTTCTCTGCACTCGGCCACCTT		ASHGA5P049985	ENST00000578477	RP11-534N16.1
ASHGA5P032007	0.0129	0.00414	-3.72	-2.75277	-3.14805	AAGTCTCAGAAAATGTATCACCCGTCACAGGGATGGTTTCCTGTCTCTGCAGATACTTCA		ASHGA5P055214	ENST00000504932	RP11-677M14.3
ASHGA5P040797	0.00218	0.000414	-5.23	-0.336705	-3.14585	CCAAAAGATCTACAAAATGCTCACACAGAGAAGATGACAGCTTCTACAAATAAATGTCAA		ASHGA5P037819	ENST00000450652	AC002472.11
ASHGA5P044450	0.000686	8.84e-05	-6.38	1.30311	-3.14163	AATTCAAAAGCCTGGCACAGTTGGGCTTGAAACCATCTGTGTAAAGGGGACTAATAATGC		ASHGA5P041139	ENST00000504546	RP11-497H16.7
ASHGA5P037635	0.00364	0.000805	-4.77	-1.03895	-3.14141	GCTGCAGAGCTCCTGCCAGCCTGATTGGAGCAGCTTATGACATGACAGTGGCCAGAATGA		ASHGA5P021883	ENST00000543512	AC005152.3
ASHGA5P052068	0.00373	0.000832	-4.75	-1.07293	-3.14035	TGATTATTGCAATTATCTATCTTAATTTCATTTGTTCTCCTTTTAAAAATTAATTATGTT		ASHGA5P055114	ENST00000538641	RP11-886D15.1
ASHGA5P034414	0.00449	0.00106	-4.58	-1.3317	-3.13714	TCGCACCGACGTGCGTGACACAATGTTTGCAGAATATGAAGGTGGCTGTCACGTGGTCTG		ASHGA5P018550	ENST00000454875	TTTY14
ASHGA5P049972	0.000151	1.13e-05	-8.17	3.49314	-3.13613	AGAAACAGTAGTAAGTATCAAGGAAGATAAATATTTTCAAACTTCTAGAAAGAAAGTTTA		ASHGA5P054659	NR_029409	LOC255512
ASHGA5P039623	0.0172	0.00599	-3.49	-3.13389	-3.13467	TGAGGAATACGGTCGTGTCTGTTAAACTAATTGTAGCTGTTCACTCCACTATATAATTTT		ASHGA5P058065	TCONS_00026236	XLOC_012610
ASHGA5P035270	0.00364	0.000805	-4.77	-1.0387	-3.13381	AATGAAGGCAAACTTCCCAACACCCCAAGCCATGGGATTGTCCTTCCTGGGGCCCTGACT		ASHGA5P044870	ENST00000520259	RP11-333A23.4
ASHGA5P037425	0.000129	9.04e-06	-8.38	3.72818	-3.13115	GGGAACAATTTATCTATGTTAAAAAGATGTGTGTGTGTGAATGGATGTATATACGTGTGC		ASHGA5P045225	ENST00000423499	RP11-347J14.7
ASHGA5P055978	0.000778	0.000105	-6.25	1.12372	-3.12611	ACTGAAGAGGTCTGCAGGGACAAATAGAGATAAGTAGGGATAAATAGAGATAAATAGAGA		ASHGA5P049307	ENST00000500612	RP11-510M2.2
ASHGA5P027339	0.00018	1.44e-05	-7.94	3.23445	-3.12107	ATTCAGATGAGGCACTTTCAATGTATGTGTTTTGGGGTGTGTGTATGTGTGTGCGCATGG		ASHGA5P042114	ENST00000433308	RP11-497D6.4
ASHGA5P022354	7.48e-06	1.51e-07	-13.2	8.0303	-3.10831	GGGTCTACAGGGATGAAGGTCAGAGTGTCAAATTGCAGATTTTGGATCCTCAATAATGGG		ASHGA5P050993	NR_038338	LOC100505783
ASHGA5P056282	0.000109	7.27e-06	-8.59	3.96034	-3.10707	AGGAGAGGGGTGTGGGCTGGGTGGGGTGTGAGCTGTGTGGTGTGTGAGCAGGAGAGGGGT		ASHGA5P000512	chr8:127449850-127469100+	chr8:127449850-127469100
ASHGA5P016897	1.96e-06	1.82e-08	-16.5	10.1962	-3.10559	GAGGTGACAGTTTCTACAAGAGCAGTCTGAAATGCCACCTCCCAAGAAACCTCCATGCAA		ASHGA5P047037	ENST00000552096	RP11-129J12.2
ASHGA5P026851	1.58e-06	1.26e-08	-17.2	10.5688	-3.09953	TAATCATGAAGACGAGGGACGAACTTACAAAGACACCCGGCACACTGTGACAATCCTTAA		ASHGA5P057204	TCONS_00014574	XLOC_006684
ASHGA5P045235	0.0094	0.00275	-3.97	-2.32788	-3.09435	AACTGTCTACCTGGGAGATGTTGCTGTTAGTCTAACCTGTACCATTTTGTAAACCTGCAG		ASHGA5P045769	ENST00000451152	RP11-63P12.6
ASHGA5P056756	7.15e-07	3.76e-09	-19.5	11.7647	-3.0917	TTCTTAGGTGAGTCTGGGACCCTCTGTCTGGGGGTATTTCTCAGGTGAGTCTGGGACCCT		ASHGA5P029689	ENST00000553760	RP11-406A9.2
ASHGA5P045225	0.000973	0.000141	-6.02	0.808734	-3.08455	GAAAAGGTCCCTGATGATAGAACTCCCTGAGTATTCTTGCAGAAATGAATATCCACCAGG		ASHGA5P057455	TCONS_00017629	XLOC_008277
ASHGA5P045832	9.56e-05	6.06e-06	-8.77	4.15278	-3.0777	CACAGCAAAAGCTGGAAAGAAAAAGAAAGGATTATGTTCTCTACCCAAAACATTTCAGTT		ASHGA5P042490	ENST00000418403	RP11-462G2.1
ASHGA5P027203	0.00164	0.000284	-5.5	0.063443	-3.0774	TTTCAATGACTTGTGCCCTGCCAGCTCTAGCTTTTGAAGGGTCTACACTCATCATCAACA		ASHGA5P018213	ENST00000450715	AC011897.2
ASHGA5P040938	0.00301	0.000628	-4.94	-0.7767	-3.07643	CTCTTAATGTATTTCTGCACTCTACACTAGCAGCCTATTACACAGGACACTTGGATGTCT		ASHGA5P050437	TCONS_00015399	XLOC_006991
ASHGA5P037068	0.000189	1.54e-05	-7.88	3.16416	-3.07153	CGTTTCTGGACAATTAGGGGTGTGTGTGGGTGTTTGTTGTAATAAAAAACTCTAAACCAA		ASHGA5P035085	uc002sem.1	BC035125
ASHGA5P032978	0.0255	0.00981	-3.2	-3.64037	-3.06978	TGATGAGGGTCACATCCTGATCTTGCCCTCAAAAAATTGGTAGTATCATCGACCCCTTGT		ASHGA5P022565	ENST00000558842	RP11-346C20.1
ASHGA5P028642	1.93e-05	6.06e-07	-11.3	6.58426	-3.06498	ATCTCCAAATATACTTCAAAATATCAGGCAGAGGTTTCCTGTCTAAAGTTACCATGTGCC		ASHGA5P019565	ENST00000492416	RP11-646E18.2
ASHGA5P057406	8.5e-05	5.12e-06	-8.94	4.33138	-3.06084	ATGTTTAGCCATTTTTAAAAGTCTCACAGGTCCTTCCCCAGGTCCAAGAGGCTCTTCTGT		ASHGA5P025822	NR_038257	TRPM2
ASHGA5P019717	0.00191	0.000349	-5.35	-0.154436	-3.05511	ACTTTTCATGATCCAATGTGATAATTTATGTGAAATCTTTCTGCAAACTATACAGTATGA		ASHGA5P035537	ENST00000440545	AC007879.3
ASHGA5P015149	0.000313	3.04e-05	-7.27	2.43888	-3.05438	ACTACTGTGGGGATATGACAGCAGAGCCAGTGGCCTCTACTAGATCCTGTACAACCTCAC		ASHGA5P026653	TCONS_00012018	XLOC_005542
ASHGA5P052974	9.35e-06	2.14e-07	-12.7	7.67046	-3.053	GACTACCTTTCTGCGATCACAGGATTCCCGGCGGTGACTTGACCCCGGAAGTGGGGTGTG		ASHGA5P015149	ENST00000417310	CYP4F43P
ASHGA5P043090	3.05e-06	3.6e-08	-15.4	9.50723	-3.05151	CAGGTGCTAAGTGCTACTGTGAAAATAAAAATCATCATAATAAAGAACGAATGGGTTTCG		ASHGA5P039475	TCONS_00022641	XLOC_010943
ASHGA5P032023	0.00708	0.0019	-4.21	-1.94261	-3.04638	AGAGATTCAGCAACAAAGAGGCCTAGTAGGGAGAGGAGTTACTAGGTTTAGGGGTTTTTC		ASHGA5P027339	ENST00000554053	RP11-973D8.3
ASHGA5P033050	5.69e-06	1.01e-07	-13.8	8.44541	-3.04394	CTTCATCTGTTTCTGTTATAACTGCAGGAAGCAGAGGGTTTCTGACTTCTCAACATGGTA		ASHGA5P039331	ENST00000505448	RP11-774O3.3
ASHGA5P037297	1.94e-05	6.12e-07	-11.3	6.57432	-3.04257	ATGGGTTTATCTTTTGGGACCAAGACATTGGGTCCCTACATGTTTTCCCCTACCCTTCTT		ASHGA5P042938	TCONS_00019646	XLOC_009452
ASHGA5P038204	1.75e-05	5.29e-07	-11.5	6.72747	-3.04243	AGCCTCTGTCATAGCCACTGAACTTGTATCCTAAGAAACATATACCTAAATAAAAGTGTT		ASHGA5P023825	HMlincRNA553-	HMlincRNA553
ASHGA5P052991	3.06e-05	1.19e-06	-10.5	5.87672	-3.03766	ATCTGAGAAGAGCTATTGTAAGACTGGGAATCAAGTAACAAAATAAAGATATGAACCGTC		ASHGA5P017895	uc002ucj.1	BC042876
ASHGA5P031157	0.000225	1.95e-05	-7.66	2.9121	-3.03651	AAAGACCCAAGCCATCTGGCAAACCTGACATAAAGACAAAATAAAGTGATTGAAACAGTC		ASHGA5P028348	TCONS_00017138	XLOC_007927
ASHGA5P027207	2.41e-05	8.42e-07	-10.9	6.23853	-3.03471	GGCTAATTACCCCTCTTATCTAAGTGGCATTATCTTGCTTTAAAGGTGATGAAAATAACA		ASHGA5P055890	TCONS_00003962	XLOC_001780
ASHGA5P035126	0.00146	0.000244	-5.61	0.226428	-3.03449	AAGGAAGGTAATAGGTGCTCTGCTCTCATTCTCTCAAACCCTCTTCCCTGTGTTTTCCTA		ASHGA5P015528	ENST00000421071	AC068057.2
ASHGA5P031351	0.00177	0.000315	-5.42	-0.045486	-3.02277	TCTTGCCATGAATGTGACGTGATTATCTTCTCCTACATCACACTGAAGTTTTATGAATGA		ASHGA5P042759	TCONS_00019459	XLOC_009272
ASHGA5P018727	0.00411	0.000944	-4.66	-1.20616	-3.02133	ATCATGCACTAACAAACCTTACCAGTGGCTTTAGAGGAAGAGCAAGAAAGGTGTGAAAGA		ASHGA5P021616	ENST00000536922	RP11-1060J15.4
ASHGA5P023110	7.07e-06	1.4e-07	-13.3	8.10872	-3.0158	CAGAGAAACTGGAACACTAAGGCCCATTCTTCCTCTCAAGTATCCAGAAATAAAGTTGCT		ASHGA5P048179	TCONS_00013319	XLOC_005968
ASHGA5P023631	9.71e-06	2.27e-07	-12.6	7.60974	-3.01193	TAACTCTGGATGGACAGAAAACACATTAGTCATTTCCCAGCTCCATTCCAAAGCCTAGCT		ASHGA5P035296	NR_036537	LOC100131320
ASHGA5P021289	0.000631	7.87e-05	-6.48	1.4262	-3.00493	AAGCAACCAGCTTTTGTGTGGTCCTCTGAGCCCCAGTGAGAGTTTCCTGAGGTACCTCAC		ASHGA5P020744	ENST00000519270	RP3-399L15.3
ASHGA5P037309	4.41e-07	1.57e-09	-21.3	12.6076	-3.00459	TCATTCCTATATACCCATTACATTGATGGATAAGTATTAGGTTCTCTCTCCTCTTGCCAG		ASHGA5P035922	uc010fdz.3	OR7E91P
ASHGA5P047957	6.47e-05	3.44e-06	-9.35	4.75358	-3.00057	CTCCATATGCTGCCAGTATCGACTTCATGACATTTGCCAAAATAAAATTTTATTTTTGCC		ASHGA5P045308	ENST00000415441	XXyac-YM21GA2.6
ASHGA5P056013	6.79e-06	1.33e-07	-13.4	8.16427	-2.98497	AACTGCTCCCTGAGCCATATGGAAAGCTGTATCTTCTGCAGGTTGCTTGGTGAGTATGCA		ASHGA5P046742	NR_001533	TTTY8
ASHGA5P051481	0.00205	0.000381	-5.29	-0.248827	-2.98298	ATATTACCTTAGCAGTGTGTCCCCAAGAAAGTGTCAGAGCCTTTACGTGGACCTTCTCAT		ASHGA5P031157	ENST00000566876	RP11-21B23.2
ASHGA5P017125	0.000353	3.59e-05	-7.13	2.2611	-2.97763	GGCGCAGAGACCGGTTCTTCCCCAAACCATCATGGACCAGTTGGACTCTGAGAAGAAAAG		ASHGA5P039414	uc003hav.1	LOC100506462
ASHGA5P015528	8.73e-05	5.33e-06	-8.9	4.28995	-2.97593	TCTTTTACAGATCCGTGGAAGGCAGAGAGAATTTGGGAACCTCTGTGCTATAAGCATGGA		ASHGA5P032305	ENST00000582536	AC010761.6
ASHGA5P020048	6.01e-05	3.08e-06	-9.47	4.86933	-2.97008	CAAGAAATCAAACAAGCGCAGTTTAATATGTCTTCCCAGTCAATTCACAGATATTGCTGA		ASHGA5P019117	ENST00000468960	AC004893.11
ASHGA5P039273	2.97e-07	7.79e-10	-23	13.2732	-2.96917	TTAAGCATATAACTGGGCTTCATCCAACACACCTGACAGACAAAGCCCTGGGTCCAAAAT		ASHGA5P028350	ENST00000423907	RP4-655J12.4
ASHGA5P045862	7.15e-05	3.97e-06	-9.2	4.60108	-2.96794	TAGGGGTGTGTGTGTTTTGAGAGAAAGAAATAGAAAAGGGCCAATGTATTTGCTATTAAA		ASHGA5P042183	uc003qvx.1	AK127120
ASHGA5P048179	5.2e-06	8.68e-08	-14	8.60537	-2.96534	CGGTGGTCTCATCTCTTCTCTCTCAAACCATGGATGGTGCCTTTTAAAGAAAATGACACC		ASHGA5P053473	ENST00000519412	RP11-1149M10.2
ASHGA5P017806	0.000164	1.26e-05	-8.06	3.3724	-2.95794	TCATTAGCGCGTTCAACCAAAGAGCGCTGTTAGGTTTCCTGCACCACAAGGTTCCTTTCA		ASHGA5P042457	uc003oye.3	BC042616
ASHGA5P047182	0.000323	3.17e-05	-7.23	2.39342	-2.95683	AGCTGGTGACATCCTCTTCTTCACATTTTTAAAGCTTAAAAATAAAAGTCCTGGATCCAA		ASHGA5P041296	ENST00000514411	CTC-459M5.1
ASHGA5P031381	1.12e-05	2.85e-07	-12.3	7.37316	-2.95263	CTGCTACTTTCAAACAAGGGTCCCATTTTTAATGTTTTCCCAGTAATACCTTATGAATGT		ASHGA5P044486	uc022baa.1	AL832163
ASHGA5P036983	0.00023	2.01e-05	-7.63	2.87948	-2.95211	CCGAGAACAAAGCCAAGGCTTTCAAAAGACAAGGAGCCAAAAAACTTACTCAAAATAAAA		ASHGA5P049970	ENST00000581935	ANKRD20A5P
ASHGA5P057083	0.00103	0.000151	-5.97	0.732769	-2.94909	AATTTCTAAGGTCCCTGTAACTAGCTTTGACAAAGAGAACACAGTGGAAGTGATCCTGCC		ASHGA5P022950	ENST00000566255	RP11-566K19.9
ASHGA5P057130	6.03e-05	3.11e-06	-9.46	4.86057	-2.94897	CTGTGTGTCTGATTCCTTTTGGATCCTGCTATGCCAAAACTGGATCAAAACGAACGCCAA		ASHGA5P030096	uc021sox.1	AL137522
ASHGA5P008592	0.00233	0.00045	-5.17	-0.424789	-2.94629	AGCAGCACAGCAGTGTGTCCCCAAGAAAGTGTCAGAGCCTTTACGTGGACCTTCCCATGG		ASHGA5P028636	ENST00000416909	CLDN10-AS1
ASHGA5P058147	6.29e-05	3.29e-06	-9.4	4.80189	-2.94155	GAGAAGGCAGATATTGAAATGTGATCACTGAGGCTCAGTGGGAATCCCTTTGCTCTCAAA		ASHGA5P032849	ENST00000585243	RP11-963H4.3
ASHGA5P018801	0.00626	0.00163	-4.31	-1.77862	-2.94115	TTGAGAGCAGAACAAACCTTACCAGTGGCTTTAGAGGAAGAGCAAGAAAGGTGCAAAAGA		ASHGA5P052974	NR_034084	LOC729852
ASHGA5P045261	0.000207	1.73e-05	-7.77	3.03867	-2.94105	GACAGCATTCCTGAGACTTTTTAAGTACTTTGTGTGTGTGTGATGGTCTAATAATCATAG		ASHGA5P038009	TCONS_00024804	XLOC_011636
ASHGA5P037777	0.000111	7.47e-06	-8.56	3.93095	-2.9409	TTCTCAAATGTATGAAGATGGGTGCTCAAAGATCTCTCTCTAAACATGGAACAGGGCCTG		ASHGA5P037635	TCONS_00025634	XLOC_012471
ASHGA5P031380	0.000381	3.98e-05	-7.04	2.15258	-2.93873	TAAAAAAGAAGGGGAAATGCATGAACACGTGGAACGTGATAAAATACGCTGTTTATTTCC		ASHGA5P038851	ENST00000468961	THOC7-AS1
ASHGA5P036396	0.000688	8.88e-05	-6.38	1.29824	-2.93797	TCTGTCTCTTCACCAGTGGAGTGAGTGCAGCAGTTAGAAAGAGAAGCAATATTGTGCAAC		ASHGA5P035093	uc002sgb.1	PCBP1-AS1
ASHGA5P034147	3.06e-05	1.19e-06	-10.5	5.87664	-2.93702	TTTCGTTTAGCCTGGCGGTGGCCCTCCTTGTCTTCAAGAAGAGCATCCGTGGCTAGCAGT		ASHGA5P031707	ENST00000570183	RP11-586K12.10
ASHGA5P037786	0.000536	6.28e-05	-6.66	1.66758	-2.93527	CATTTCTCACTGGATCAGTCAACAAGATTTGAGTACTTTCTGTGTGCTCTGCATCATTCT		ASHGA5P039930	ENST00000508813	RP11-752D24.2
ASHGA5P046580	0.000504	5.79e-05	-6.72	1.75254	-2.93474	TTAGAGAGAATTGGAAAGCGTTTGAATGTGGCCCTGTTGTTTAATAAACGATAACAATGA		ASHGA5P045586	uc003zfx.3	AY343892
ASHGA5P015984	0.000214	1.83e-05	-7.72	2.98154	-2.92887	GATGTCCAAAGACATGAAAATTTCCAGGCTGACAAATAATTTCGCTGTCATCGGTCAAGA		ASHGA5P047182	ENST00000423232	RP13-137A17.5
ASHGA5P028574	0.00114	0.000174	-5.86	0.58352	-2.92818	TTCTGTGTGTGTGTATGTTAGCTGTCAGCCAGGGATTTGGGAAGTTTGTGCTCTGATTCT		ASHGA5P043254	ENST00000446373	DPY19L2P2
ASHGA5P047738	7.53e-07	4.12e-09	-19.3	11.673	-2.9247	GCCTGCTTTGGTGTATGTGCTTTGGTTTCTTCTGTACTATTACTTAAGAATGGATTTTAT		ASHGA5P019690	uc009yby.2	MIR210HG
ASHGA5P035097	6.5e-05	3.46e-06	-9.35	4.74736	-2.92289	CAAGTGTGTTGGGGACTTGAGATGCGTACATGAGTGTGATGTTTCCTGCTGAAAGCACAG		ASHGA5P047356	ENST00000426471	RP11-20F24.4
ASHGA5P017588	0.0132	0.00426	-3.7	-2.78244	-2.9227	CTGTGAACCTGATTCCCCAGGATCAACCATCTGAGCAGATACCTTGGAATGTCCCCAGAT		ASHGA5P056392	TCONS_00003850	XLOC_001656
ASHGA5P053345	0.00024	2.13e-05	-7.58	2.81765	-2.9199	AAAGGTCTCTGGTTTTCCTAGGCAGAGGAGCTCCTTGGATTTTCTTATCTCCATGAGTTC		ASHGA5P039664	ENST00000513067	RP11-597D13.8
ASHGA5P028723	0.000282	2.65e-05	-7.39	2.58383	-2.91868	GGAGAGTGCTACTGATCTTTTGTGTGTGTGTAATAAAGATTTCGATGTAAAATGTACAAC		ASHGA5P028874	ENST00000437207	RP11-315I20.1
ASHGA5P042821	9.67e-06	2.26e-07	-12.6	7.61568	-2.91526	AAAGAACCAAGAGCTGCAAATGTCCTGGTGGCCTTGGAAGTTTATGGATGGTACAGATCT		ASHGA5P047680	NR_038940	LOC100505839
ASHGA5P046856	1.13e-05	2.89e-07	-12.3	7.35816	-2.89921	TTGAGTCAATGAGCTCTTTGGTCTGCTCTTCTGCTCAAGCAGAAAAGGATTGGCACTTCA		ASHGA5P020906	ENST00000521815	RP11-255B23.4
ASHGA5P046329	6.14e-06	1.16e-07	-13.6	8.30789	-2.89147	CACACCAAAGAAGTGTGCATTATTCAATAAATGTGTTCCTGATATGTTGCATGTAAACTG		ASHGA5P058474	uc003yro.1	LOC157381
ASHGA5P057288	0.0162	0.00552	-3.54	-3.05061	-2.89087	AAGTTGTCGAAGTCACCAGACAAGGTTTTGCTGTATTGCCTACTACACTGGAGTGCAGTA		ASHGA5P057193	TCONS_00014251	XLOC_006350
ASHGA5P033768	0.000684	8.8e-05	-6.39	1.30771	-2.88206	GTGTCAGGCATGGCACTGAGCACCTTCTTTTAAGAATATAATTTGTAATTATGTAGATTC		ASHGA5P042232	uc003mwn.1	AK094934
ASHGA5P038851	0.000244	2.18e-05	-7.56	2.79237	-2.87675	CTCTTCCTCTAATCATTCTGCACATAACAGAGACAGTGTGTATGTGTGTGTGTGTTTTTT		ASHGA5P007972	ENST00000338711	FAM86FP
ASHGA5P035704	0.018	0.00634	-3.46	-3.19221	-2.87011	CCTGGCTCTGAGAAGAAGCTACAAAACACAGTAGAAGAAAAAGAAAACAGTCTTTTAAAG		ASHGA5P033420	ENST00000443207	RP4-580N22.2
ASHGA5P057714	9.55e-05	6.05e-06	-8.77	4.15464	-2.86895	ATTGTCGAGTTCATGGGATGTTCAAAGCAGACTCTTCATAGCTGCTCAGGTGTCCACAAA		ASHGA5P057835	TCONS_00022475	XLOC_010803
ASHGA5P031762	2.3e-06	2.37e-08	-16.1	9.93182	-2.86665	ACCTGCCACTCTAGAAATCCAGAGAAGAGATTCCACTTGGATTAAGACTTGCATAAGTGG		ASHGA5P017930	ENST00000447277	RP11-626E13.1
ASHGA5P047536	0.000445	4.9e-05	-6.86	1.93129	-2.86646	ATAGGCCCAGCTCAGGGACTATGATTGTGCCAATAATAAAGCATTGTACATAATCTGAGC		ASHGA5P014579	ENST00000411519	FER1L4
ASHGA5P014664	0.00158	0.000272	-5.53	0.108184	-2.86561	AGAATGACAGGTATTGAAGACAGGATTTATCTTCTCTACTTCTTCTTTTAGAAGCAGATC		ASHGA5P030597	ENST00000583044	AC100830.4
ASHGA5P039414	3.24e-06	4e-08	-15.2	9.39767	-2.86514	GTCAGCATTTCTCTTCTGGGATTAATCCAAAGTTTTGTTTTTCTGTACTGTTAAGCAAAG		ASHGA5P049199	ENST00000565156	RP11-293B20.1
ASHGA5P046803	4.4e-07	1.5e-09	-21.4	12.6493	-2.86467	GTGGCGCTCTCAACAGCAGTCATAAACAATGGTAATTCAATGTATATTTATATTCAACTG		ASHGA5P023631	HMlincRNA1179-	HMlincRNA1179
ASHGA5P036271	2.91e-05	1.1e-06	-10.6	5.95579	-2.86405	GGAATGTATTTCTCCATGGTTTCATCATATTCATTCACTGCCTTTTTGATAGCTTCATCA		ASHGA5P018254	ENST00000451225	RP11-414K1.3
ASHGA5P033566	0.000176	1.4e-05	-7.97	3.26544	-2.86402	AGTCCCAGAAGTGATATAATATGTTCACGGAGACGTACTATTAAAAAGTGCCACAAAAAA		ASHGA5P051534	uc003cys.1	BC033528
ASHGA5P041964	0.00226	0.000432	-5.2	-0.379914	-2.86161	ACTTCAGAATGCCATTTCCTGAGCCCTGCTAAGTCAATTTAAGCAGATTCTCAGCTCCTG		ASHGA5P050502	uc021vix.1	FW340055
ASHGA5P042232	4.4e-07	1.53e-09	-21.4	12.6318	-2.86134	CTCCTCTGCTGACACTTTGGAATATGGCATGTACCCAAGTTAATTTATTTTCAATGTATA		ASHGA5P021418	ENST00000532061	RP11-532E4.2
ASHGA5P019619	3.38e-06	4.27e-08	-15.1	9.33153	-2.86029	ATGCTAAAGGAAGCTGGTAACTGCAACAGTCACATGAGGATGGAGAGTCTCTTCCTTGTA		ASHGA5P020513	ENST00000515003	CTC-463N11.3
ASHGA5P028337	0.00227	0.000435	-5.19	-0.38878	-2.85096	AAAGCAATCTGCTTTGCATCAGAGAACCTCAAGAGGCTCTTAATCCTGCTCTTTTCTCCC		ASHGA5P052074	ENST00000508724	RP11-422J15.1
ASHGA5P051453	0.000352	3.57e-05	-7.13	2.26651	-2.84535	GCAAGAAAAACATCCTGTGGAGACATTTTTCAAAATGCATGGACTTCCTGCGGGTGATAT		ASHGA5P055978	ENST00000555442	RP11-369C8.1
ASHGA5P017895	0.0194	0.00696	-3.4	-3.2883	-2.84079	TCAAAGATAGGGACACCCTCTTTTTAAAGGACATTCAATTCAAATGTATCTTCTCTGGTT		ASHGA5P036995	ENST00000424021	RP13-401N8.4
ASHGA5P032305	6.97e-05	3.79e-06	-9.25	4.64964	-2.83899	GGCTCTGGAGGCCACCCTGCTTCCAAAGGCTAGGTCTGCCTTCTAACTCTAGCCAGGCTG		ASHGA5P057893	TCONS_00023350	XLOC_011212
ASHGA5P019565	0.0283	0.0112	-3.12	-3.77622	-2.83826	CCGAATAAAGGACAAGAGTAGCAAAGAGGATTATGAGCAGTGCAATACAAAACAAGGCTG		ASHGA5P036916	ENST00000446562	RP4-684O24.5
ASHGA5P038628	0.0123	0.00389	-3.76	-2.6877	-2.83689	TGATTCATATTCTTCTACTTGACCCTGACTGTCAGGACCAACAACACCAAATAACACCAA		ASHGA5P014758	ENST00000413066	RP11-29B9.1
ASHGA5P058065	7.19e-05	4.03e-06	-9.19	4.58664	-2.83662	ATCAGATATCCAGAAGCTGTTTCCTGCATTTCCAAGGATGCTGTGCCCTGTTTACATCAC		ASHGA5P031664	ENST00000569752	AC002310.12
ASHGA5P027788	0.000367	3.79e-05	-7.08	2.20514	-2.8192	CCCACAGTCTCATATTACTTGAAAAACAAAGTTCCATTAAAAAGAAGAAGATGGCTGTCA		ASHGA5P038646	ENST00000457601	SDHAP1
ASHGA5P023458	0.000486	5.5e-05	-6.77	1.80801	-2.81726	TTTTCCATGGTGAAAATATTGAAGCACTGGACAAGCAGTGTGTCCCCGAGAAAGTGTCAG		ASHGA5P048343	ENST00000530190	CTD-2547H18.1
ASHGA5P046370	0.00927	0.00271	-3.98	-2.31115	-2.81641	ACAGAGATGAGGTTAAGACAGGCAACACTGAAGGGGCCAGGCTGTCCCTGAGGCCTCTTT		ASHGA5P058233	TCONS_00028402	XLOC_013754
ASHGA5P055948	0.000187	1.51e-05	-7.89	3.17981	-2.81208	AATATTAGTTAAGTCAAGATCATCTTTTTCATTTCCTACATGCAGGTTGAATCTCATTTA		ASHGA5P037061	TCONS_00025656	XLOC_012482
ASHGA5P053473	2.11e-05	6.86e-07	-11.2	6.45466	-2.80706	AGGTACAGTACTTAAGATAACCCTGTGAAGGCTGAGATTGATATTTGAAATTCACAACTG		ASHGA5P040672	ENST00000437091	AC034220.3
ASHGA5P038049	0.000612	7.55e-05	-6.51	1.47075	-2.80296	CCGTTGTCACAGGTGAAGTCACTGTCTGCACAGGTCTTCTTGGCTGCAGGGCAAGGAAGA		ASHGA5P014606	ENST00000411759	AC019349.5
ASHGA5P035810	9.25e-05	5.79e-06	-8.82	4.20117	-2.79898	TCACCAAGTGTGCCCTCTGTCCTGTCACTTGGAGCTCCTGGAAGCACAGAATGTCCCTCA		ASHGA5P051574	uc003dmi.1	AK125532
ASHGA5P042694	2.02e-07	4.02e-10	-24.6	13.8869	-2.79731	TAAACTTCATTAGTTATATGAAACCACAAAGGGGCATTTAATAAACTATTCCTCTCAAAA		ASHGA5P031491	NR_047572	LOC100128770
ASHGA5P053857	8.13e-05	4.82e-06	-9	4.39523	-2.79672	GAAGGCGCCGAATTTCCTATAAGAAAAAAATTAAAAGGCAAATAACTTGTTTTTCTGATA		ASHGA5P027207	ENST00000552558	RP11-46I1.1
ASHGA5P016062	7.54e-05	4.33e-06	-9.11	4.50974	-2.79487	TCCTGTACAGAAACAACGTGAGGCTCAGAGAGAAGAAATGACTAAAATTACACAGCTGGT		ASHGA5P049335	ENST00000568776	RP11-525K10.3
ASHGA5P057893	1.55e-07	2.65e-10	-25.7	14.2675	-2.79264	ATTCACCACGGCAGCACATCACCTCCAGAGTGAAGAAAAGTTTCAAACATCAGGAAAAAA		ASHGA5P017480	ENST00000442192	ANKRD20A11P
ASHGA5P047328	2.05e-05	6.62e-07	-11.2	6.49109	-2.79033	TCCCTTGATCCTGGGTGTCCATATGCAACTGTATTTAGCATAGAAAGTCTTGGAGTTTGC		ASHGA5P022127	ENST00000549864	RP11-579D7.4
ASHGA5P034639	0.046	0.0206	-2.76	-4.3904	-2.79005	TACACCCTACAAGTCATAAAAACAGATCTTGTGAATGAAGAAGTAACTGGCCAGTTTCAC		ASHGA5P027621	BX088953
ASHGA5P035507	2.01e-05	6.43e-07	-11.3	6.52177	-2.78758	TGTGTTAAGGACATTATGTTTAGGACTAGATTTACTTCTCCAAAAAGCTAATTCCATGAG		ASHGA5P008592	ENST00000344693	ANKRD20A11P
ASHGA5P028715	1.58e-05	4.6e-07	-11.7	6.87233	-2.78121	CTCTCACTTGCTGTCACTCTGAATTATTTGCTTACAGAATAAACATAACTTTGTGTCCAA		ASHGA5P040705	ENST00000523722	GS1-39E22.1
ASHGA5P019697	0.000752	0.0001	-6.29	1.17125	-2.77969	GGAAAAAAAATGTCAAGTCCAATGTCCCTTTTCTTTACAGTATATACAAGTGTCTCTATC		ASHGA5P056245	TCONS_00001389	XLOC_000704
ASHGA5P058171	0.000436	4.78e-05	-6.88	1.9579	-2.77584	AGGTGTCTGGGTGTCAGACGTCTGGGTATCTGGGTGTCCGGTGTTTGGGTTTCCAGGTAT		ASHGA5P037792	NR_024417	FLJ41941
ASHGA5P028595	6.45e-05	3.42e-06	-9.36	4.7585	-2.77582	TGGAGACAATTCCTCAGTAATCATACCGAAGTTCCTGCTGCTTCTCTGCCCTTCAAAAGT		ASHGA5P052290	ENST00000515556	RP11-60A8.1
ASHGA5P038735	8.5e-05	5.13e-06	-8.94	4.32966	-2.77568	TGCAACTTTCCTGAAAACCTATATGGCAAGGACAGACAATAAAGCCAGCTAGAGAATGAA		ASHGA5P056017	NR_039985	FLJ22447
ASHGA5P038130	1.59e-05	4.62e-07	-11.7	6.86771	-2.77514	TATTATGGTCAGTACCTGAAAGCTCAGTCCCTCTCCTGTTCTACACAAACACCAATGTCT		ASHGA5P015505	ENST00000420855	RP11-561O23.6
ASHGA5P047909	2.47e-05	8.7e-07	-10.9	6.204	-2.77092	CTTTGGAGACGACAGCAGTGCTGGACTTCTTCTGGCTCAATTGCAGAAGATTGATTTTTT		ASHGA5P035654	ENST00000425183	AC093585.6
ASHGA5P038507	0.00864	0.00247	-4.04	-2.21529	-2.77063	GAGATCAAATAAATGGTAGGAAACCTGCCTAAAAATTTCCTGCTCTTCACACTAATTTGA		ASHGA5P022140	ENST00000550206	RP11-780K2.1
ASHGA5P056532	0.000828	0.000114	-6.19	1.03498	-2.76565	TGAAAGTGCAGAGAAGACAGAGGGCTTTCCTGCCTAAGGGAATCAGAGAGAAATGTAACT		ASHGA5P040942	TCONS_00021980	XLOC_010582
ASHGA5P029754	2.36e-05	8.14e-07	-11	6.27376	-2.76496	GGGCTCTGGTGATGGATACAGTGGAGATTCGTTGATATGAACATTAAACATTCAACCAGA		ASHGA5P041881	TCONS_00020445	XLOC_009777
ASHGA5P042774	6.14e-06	1.15e-07	-13.6	8.31506	-2.76191	TCTGTTTTATGTCCTGCTATCTCCATCATGCCTCTGTTACTATGAAGACTTTCTGCCTGT		ASHGA5P015253	ENST00000418442	AC005062.2
ASHGA5P019925	0.000202	1.68e-05	-7.8	3.06963	-2.7602	CGAGGCTCAGAAAGGAAGGAGGAGACCTGAACAGTACATCCGGAGAATCCAGCAAAGCAT		ASHGA5P027966	ENST00000547395	RP11-386G11.5
ASHGA5P000512	1.36e-06	9.63e-09	-17.7	10.8354	-2.75931	TGGAAGCAAACCTTAATTCACACACTCTTGTAGCCTCTGGACATTGAGTCACTGGTGTCT		ASHGA5P026477	ENST00000535867	RP11-727F15.9
ASHGA5P028350	2.21e-07	4.65e-10	-24.2	13.7531	-2.75647	CGAAATAACAAGTCCCTGGATTGCAATTTTGGTTTCTCCTTCTGTTCTCAAACAAAAAAT		ASHGA5P036983	ENST00000411595	RP4-737E23.2
ASHGA5P026900	0.00717	0.00194	-4.19	-1.96201	-2.75528	ATGGGTTTATGAAAACTGCCTCTGATTGCCATCAGGTGTGAGGTTGTTGACCATTCCTCA		ASHGA5P056595	TCONS_00006454	XLOC_003064
ASHGA5P019946	0.000237	2.1e-05	-7.6	2.83379	-2.75398	CGTTACAAAGAAAGGAAGGAGGAGACCTGAACAGTACATCCGGAGAATCCAGCAAAGCAT		ASHGA5P017069	uc010tyx.1	HERC2P3
ASHGA5P043547	0.00103	0.000152	-5.96	0.724131	-2.74919	GGCTGAAGACTGCTTAAATGTTGTCCCTGAGTCAATATCTTAACATTTATTGCATCTTTT		ASHGA5P035126	ENST00000414597	REG1P
ASHGA5P043422	3.88e-06	5.33e-08	-14.7	9.10588	-2.7485	GGTACTGGGGGCTTCCAGCCTCATGCTGCTTGCTCTCTCCTGAATCCATCGTTGGTCTTT		ASHGA5P040965	ENST00000507628	CTD-2195M18.1
ASHGA5P007972	0.000234	2.05e-05	-7.62	2.85643	-2.74601	ATATTTTGCAACTGTGAAGCATCCTGTGTGTGTGTGAAGCACCCGCCGTCAGTCAAGTAT		ASHGA5P026626	ENST00000565433	RP11-800A3.4
ASHGA5P038744	2.36e-05	8.15e-07	-11	6.27361	-2.74258	TGCAAGGACTCAATTCACATATCTGATCATACCTGGAGTCCAGACTTTCTCCTGATGCCT		ASHGA5P048068	ENST00000540410	RP11-17G12.2
ASHGA5P000340	1.08e-06	7.06e-09	-18.2	11.1436	-2.73943	TATAAAATGCCCTGAAATGTTGTGCTGCCATGGTGGGCCCTGGAAAAGTCTCAGGTTATT		ASHGA5P042774	TCONS_00019509	XLOC_009307
ASHGA5P030029	0.00045	4.97e-05	-6.85	1.91611	-2.73385	TGAAAAAACTCTGGGGCTCAGAGAGTTTAAACGGTTGAAGGAGGTCAAACAGTAAGTAGC		ASHGA5P043738	uc010lco.3	BC110795
ASHGA5P050437	0.00192	0.00035	-5.35	-0.159492	-2.72907	ACTCTCCTAAATGTCCACGTTCAGCCTCCAGCAAGTTGTCGAAGTCACCGTAAGTGTTCC		ASHGA5P038001	BE179605
ASHGA5P035654	5.05e-05	2.42e-06	-9.73	5.1249	-2.72668	CTGCCAAGAGTGAAACAGCACAGCCTCGAGGTGTTTTAGAAGCTTGTTTTGAAAAATGCA		ASHGA5P048320	H68436
ASHGA5P026753	0.00671	0.00178	-4.25	-1.87117	-2.7264	GCAAAGGTCTGCTTTCTTTCTATCATTCTTGTATCAACTCTAAATTGAAACCCAAATCAC		ASHGA5P021632	NR_037918	PRH1-PRR4
ASHGA5P029372	0.00227	0.000434	-5.2	-0.386183	-2.72499	TCATTTTGCTGATCTGATGCTTCTCCCACACCCGTAAGTGGGAGTGGAGCAGGGCGTGTG		ASHGA5P038388	TCONS_00024577	XLOC_011873
ASHGA5P000106	2.9e-06	3.35e-08	-15.5	9.57842	-2.72426	CAGGCTCAGGAGGACCCCAGGCTCAGGAGGACCCCAGGCTCAGGAGGACCCCGACTTAGG		ASHGA5P046060	ENST00000439076	RP11-229P13.15
ASHGA5P023762	6.14e-06	1.16e-07	-13.6	8.30907	-2.72144	GTCAGCAGTTTTTATTGTAACTGTCTTTTCCCTGGATTGCACATCTTTCCACTTAAAAAA		ASHGA5P030016	TCONS_00007972	XLOC_003441
ASHGA5P037087	9.61e-06	2.23e-07	-12.6	7.62805	-2.72084	ACTTCTCTGATCCTCTCTATTTCCTGGTTAGTCAATGGGAGATTAAACCAAAACCAGAGG		ASHGA5P047957	uc009ygt.2	AL833346
ASHGA5P052151	0.000153	1.15e-05	-8.15	3.4733	-2.72072	TCAGCCTCCCTGGACTGTTACATAATGATACATAAAAATATTTCTTGTGTTGAGGCATCC		ASHGA5P058088	TCONS_00026469	XLOC_012796
ASHGA5P057579	3.5e-05	1.45e-06	-10.3	5.66327	-2.72067	TACTGCTTTCATTCCCATTTCCTTCATCATCATTGAGGGTCTGGGAGAGAGCTTTGGGAT		ASHGA5P055580	ENST00000547946	RMST
ASHGA5P037139	1.32e-05	3.59e-07	-12	7.1307	-2.72034	CCTTCCTCTTCCTGTCTGTTTTAAGCAGTTGTGGCTTTGCCAAAAATAAAAATAATTTCT		ASHGA5P039623	ENST00000561977	RP11-308D13.3
ASHGA5P016340	0.00257	0.000512	-5.08	-0.560087	-2.71766	ATTGATAGAAAACAGCCCTCATGCTTGCTGTGCACTATGACTCACCGGGTATTGTCAACA		ASHGA5P044100	ENST00000521218	CTA-398F10.2
ASHGA5P033716	0.000114	7.69e-06	-8.54	3.89992	-2.70887	CTGAAAGGCCTCCAGCTATGCTTGTTAAGAAAGGCTTTTATTAAGTGTATTTAAAGATAC		ASHGA5P037877	ENST00000421867	MIAT
ASHGA5P047356	1.22e-07	1.5e-10	-27.2	14.7761	-2.70449	CAGGAATTCTGAAGAAATGGGTCTCTTGCCACCTCCCAGTAAAAGATTATTTTTTAAAAA		ASHGA5P044026	TCONS_00018898	XLOC_008763
ASHGA5P058562	4.34e-05	1.97e-06	-9.96	5.34548	-2.70141	GTCCTATATTCCTTTTCATTCCTGTCGAGTACCCTCAGGTGACTACAGATGTGTTAACAC		ASHGA5P041671	ENST00000566170	RP1-223E5.4
ASHGA5P057447	3.86e-05	1.67e-06	-10.1	5.52066	-2.70074	ATCCTTGTAGGTTGCTGTGAAGGTACTGGAGCAGAAGAGTCTCCTGCCTTAAATATCTTG		ASHGA5P058503	uc004azy.1	DQ673957
ASHGA5P000339	1.09e-05	2.74e-07	-12.4	7.41515	-2.70025	AATAACCTGAGACTTTTCCAGGGCCCACCATGGCAGCACAACATTTCAGGGCATTTTATA		ASHGA5P057755	TCONS_00021771	XLOC_010367
ASHGA5P026671	0.000272	2.52e-05	-7.43	2.63779	-2.70018	CATCTCCAGTGTTGTTGGGGTCCTTTTACCTGTACCGTATTAATCGAATAATCTTATTGT		ASHGA5P053857	ENST00000417798	RP11-544A12.4
ASHGA5P016935	4.61e-06	7.15e-08	-14.3	8.80461	-2.69685	GTCTGCAAACAGATTCCTATTTAGATGTTGTTGAGAGTTGAATTTCTGGAACAAGAGATA		ASHGA5P047408	ENST00000423283	RP11-123B3.2
ASHGA5P033658	0.000207	1.74e-05	-7.77	3.03277	-2.69571	GCTGCTTTTTCCAACTGGCAGAAGCCCTTGAGAAGAGTTTATTAAGAATGAAGGAAAAAA		ASHGA5P036323	uc002utf.1	BC038548
ASHGA5P033568	0.000364	3.75e-05	-7.09	2.21551	-2.69555	TTTATAATTGTGTACTTTGGACATAAAACCATACACAAAAAAATCACATGAATTGGTTTC		ASHGA5P043065	ENST00000422831	AC004920.3
ASHGA5P032949	0.00274	0.000558	-5.02	-0.651287	-2.6899	TTGGTTTCAGGAGGAAAGGAAGATAAACCCCTGTGTTTAAGCTGCCGTGTTAAATGGGAG		ASHGA5P035001	ENST00000438736	AC016735.3
ASHGA5P017069	7.52e-06	1.52e-07	-13.2	8.02358	-2.68362	GAAAACAGATATACAGAACTGTTTCATCACCAGAAAGATCTCTCTCCTGCCTCTCTTCTG		ASHGA5P028433	ENST00000449656	C1QTNF9-AS1
ASHGA5P045586	0.000194	1.59e-05	-7.85	3.13001	-2.67874	TTGAAACCTGCTGGGACTTTTTAGCCATTCTCTTCAACATAAAGAATGGGTGTTTTTGGA		ASHGA5P033206	ENST00000511867	RP11-1094H24.3
ASHGA5P014883	3.24e-05	1.3e-06	-10.4	5.78034	-2.67621	AGAAAGTGTGTCTTTCTGAATTGCTGCTTCTCCTCTTCCTGTTGTTGCCTTCTTCTTCTG		ASHGA5P038507	ENST00000440762	RP4-598G3.1
ASHGA5P048645	0.00199	0.000366	-5.32	-0.205968	-2.67594	GATATAATAAATGCTTATTGTTTCAAGCTGGTAACTTTTGGAATGCATTCACTGAAAAAA		ASHGA5P039030	ENST00000566529	RP11-2A4.4
ASHGA5P044059	1.54e-05	4.45e-07	-11.7	6.90794	-2.6733	TGATCTCAAAGGTCTTCCCGGCCACAGACATGGACCATCACTCCCACACTGATCTCAAAG		ASHGA5P049349	TCONS_00020998	XLOC_010262
ASHGA5P038388	2.53e-05	9.02e-07	-10.9	6.16614	-2.67151	AACCCTGGACAGCCTGAGTTGGGGATATCCGAGGGGCTGCTGGCCCAGGCCCCATGCCTG		ASHGA5P045111	ENST00000497195	CARM1P1
ASHGA5P054045	1.38e-06	9.87e-09	-17.6	10.81	-2.66954	GTCTGCAAACAGATTCCTATTTAGATGTTGTTGAGAGGTAAGTACAACTAGTTCTCATTA		ASHGA5P026767	TCONS_00011779	XLOC_005252
ASHGA5P036724	7.97e-05	4.7e-06	-9.03	4.42201	-2.66615	TAGGTTTGATTGGAAAAAATCTATACGACGAGGAAACAGCCTGTCAAAAAATCATATGCT		ASHGA5P033566	ENST00000568243	RP11-408H20.1
ASHGA5P050272	0.00394	0.000892	-4.7	-1.1471	-2.66434	TTTAAGGTCCTGCTCTTTTCCTCTTGACAGCAAGCTACCACTGTTTAGAGAGAGTCTCCT		ASHGA5P046580	ENST00000454388	RP11-493K23.4
ASHGA5P027954	0.000776	0.000104	-6.25	1.12675	-2.66368	CGGTCCAGACAGGCTGCTCAGATGTTTATTAAGAAACCACCCATAAAAGTTATTGGAAAC		ASHGA5P040358	ENST00000524042	RP11-855C21.1
ASHGA5P056724	9.92e-06	2.34e-07	-12.6	7.57935	-2.66045	AAGATTCAAGAATGCATGTCTTCCTACTAGATTGTAAGCTTGTCGGGGCCACATCTATCC		ASHGA5P011074	ENST00000369123	LINC00577
ASHGA5P023424	0.000537	6.3e-05	-6.66	1.66401	-2.65963	TTTGAGTCACCCCAGGCCTCTGCAGACAGGCGCAAGAAATAAGGAAACCTGCTCCTCCTC		ASHGA5P045862	TCONS_00001675	XLOC_001013
ASHGA5P019679	7.77e-05	4.52e-06	-9.07	4.46348	-2.6594	TTTAACTGAGGCTGCTGACTTGAGTAAACCAATAGATAAAAGGATATACAAAGGAACACA		ASHGA5P038663	ENST00000440713	ANKRD18DP
ASHGA5P035949	3.41e-05	1.4e-06	-10.3	5.70046	-2.65153	ATGAGTTAACTGGTGCTTTCAGAAAGCTAAACCTGGCAGCAAGTGGCTTCTTCAGAGAAG		ASHGA5P037757	AK055084R
ASHGA5P055206	1.19e-05	3.12e-07	-12.2	7.27729	-2.65122	TGTCTGACTCCAATGCCAATGGTCTTTCCTCTATAACCTAAAGCAATAAAACCCCTGCAA		ASHGA5P056426	TCONS_00004167	XLOC_002010
ASHGA5P015479	0.000411	4.39e-05	-6.96	2.04864	-2.65	GATGGAGTGTAAGCCGAGGAGATGCCATGTGAGGGTGCAGCGAGGAGTTGGGCTGTCTAA		ASHGA5P042893	TCONS_00019627	XLOC_009428
ASHGA5P031726	0.0122	0.00385	-3.76	-2.67809	-2.64981	CACATACACTAGGAGGGGCTATTTAAAGGAAATTATCAGGGTAATGCAATTATTGTTGTA		ASHGA5P028720	uc001uol.3	BC048997
ASHGA5P058666	0.00165	0.000287	-5.49	0.052571	-2.63954	CCATATTAATGGAGTCAGAAATGGCTGTGTCATTCAGAAGCAGTGTGGTGCATAATTCAG		ASHGA5P038598	ENST00000457449	RP11-329B9.1
ASHGA5P029018	0.00645	0.00169	-4.28	-1.818	-2.63611	CATTCTCTATCCTCTCTGAATTCACTTAGTGCCTCTCAGAATGTGTCTGAGTGGAAAGGG		ASHGA5P004348	NR_033151	PLA2G4F
ASHGA5P046093	2.99e-05	1.15e-06	-10.6	5.91385	-2.63291	TTCTCTGTGCTTCACGTGGTCGGGTCCCTGTTCTCACTCCACAGCGGACGAGGTGCCACT		ASHGA5P043188	TCONS_00018380	XLOC_008659
ASHGA5P039234	0.000394	4.15e-05	-7	2.10677	-2.62862	ACTTGAAATGATGTTTGAAGTTGCCTGGAAGAAGTCTCTTCCTTTTTTCTCTCAGAGGTG		ASHGA5P023762	HMlincRNA230+	HMlincRNA230
ASHGA5P031125	2.23e-05	7.49e-07	-11.1	6.36241	-2.62134	TAATCACTTAATTTGGTCATCTTCCCTGTCACAATGGGGCACCTGGCGCTATAGACACTT		ASHGA5P025791	NR_037791	RAB4B-EGLN2
ASHGA5P039664	0.000232	2.03e-05	-7.63	2.86937	-2.62074	TGGGATTTGAAGTCGTTCTACTCATGCTCTGTTTTTCAATAAAGCTGCTTCTGCCTCTGT		ASHGA5P029372	ENST00000554954	RP11-982M15.7
ASHGA5P056462	0.000107	7.08e-06	-8.62	3.98746	-2.62044	AAAGTCTCTTCCAGGCAGCCTCAATAGGACACAGCTGCACTGATGTTAGTCTCAATTGAT		ASHGA5P046808	ENST00000528056	PRKY
ASHGA5P047223	3.14e-05	1.24e-06	-10.5	5.83539	-2.61909	CCACCTGTGAACACACTTATGCATTCAAATAGATGCATACTGTTCATGCTTATATTTTTC		ASHGA5P018521	ENST00000454562	RP4-758J18.10
ASHGA5P058675	0.00258	0.000514	-5.08	-0.565849	-2.61627	GTCTGAGCCCTGTCATTTTCTGCATTTCATGTTAAACAGATATACCTAGATTGTAAAACA		ASHGA5P042160	ENST00000437861	RP11-235G24.1
ASHGA5P022269	3.08e-06	3.68e-08	-15.3	9.48303	-2.61491	AAGGCATCGGGTGAAAGAAGATGGCCACAGAGACAGACAGCAGCGTGGTCAGAGTGGTAG		ASHGA5P023001	ENST00000567456	CTD-2036P10.3
ASHGA5P039904	1.91e-06	1.73e-08	-16.6	10.2458	-2.61443	TTTAATGGAAATGGGTCTAATGTCCCTTCATGCAACAAGACAGATGAACAAAAAACAATG		ASHGA5P055206	ENST00000527533	RP11-109E10.1
ASHGA5P014758	0.000107	7.08e-06	-8.62	3.98814	-2.61002	TCTACCTCTGGTCTCTGTGCAGATAACCAGAAGATTCTACCTGTGGATCAGAAACTAGAC		ASHGA5P025901	NR_046115	RHBG
ASHGA5P022945	3.78e-07	1.16e-09	-22	12.8939	-2.60344	TTCAGTCTAGATGAAGAGTTATCTTAAGGATCATCTTTCCCTAAGATCGTCATCCCTTCC		ASHGA5P036636	ENST00000449581	RP4-764O22.2
ASHGA5P043254	1.56e-06	1.21e-08	-17.2	10.6105	-2.59923	GTCACTGCTTTTTAATTTTCATCCCTATATTGCCCCATAAAGTTTCAAAGCATTGGATAC		ASHGA5P014616	ENST00000411839	RP11-128M1.1
ASHGA5P042893	7.21e-07	3.86e-09	-19.4	11.739	-2.59842	AATGCTTCTGCCAGGCCGTCATCTGACCCATAAGGTCCCTCTGTGCACTGCTTGGAAGGT		ASHGA5P032173	NR_036581	LOC100289255
ASHGA5P039475	0.000562	6.71e-05	-6.6	1.59591	-2.59622	AGCTAAAGATAGGTGCCTCTGATACTTCATATACTGTGCCAGGGGAATCCCACAATTTAC		ASHGA5P021225	ENST00000528090	RP11-6D1.6
ASHGA5P025822	0.00264	0.000529	-5.06	-0.594835	-2.59586	TACCTCTGGCTCTTCTCCTTGGTGTGCGAGGAGATGCGGCAGTAGCTCTTCTATGACCCT		ASHGA5P035507	ENST00000422899	AC109589.1
ASHGA5P045056	8.43e-05	5.07e-06	-8.95	4.34258	-2.59285	CAATCAAAGCCTGTTTTCCAGTGCGAATAAACTGTTGCCTTATATATTGTTTTCCCATTT		ASHGA5P017511	ENST00000442533	RP1-215K18.1
ASHGA5P057835	0.000653	8.27e-05	-6.44	1.37416	-2.59198	GAAACGCGCAACAGCATTTAGGCCAATAAGGTCTTTGAAAGGAGGCAGCCCCAAAGCCCT		ASHGA5P023855	HMlincRNA766-	HMlincRNA766
ASHGA5P022866	0.000206	1.72e-05	-7.78	3.04674	-2.59146	ACCTGCGCAGAGCCAGCTGTGATGTAAAGAAGTTTGTGCTGCATGAGAGAGATAGCACCT		ASHGA5P023072	ENST00000569013	DEFB122
ASHGA5P038009	0.000424	4.59e-05	-6.92	2.00133	-2.58828	CAGCTAACTGTGCAAAGATGTTAGCCTGATAGTCAAAGCTCTTCCCAGACTCTTATAAAC		ASHGA5P044674	ENST00000517454	RP11-326L2.1
ASHGA5P058416	0.0072	0.00195	-4.19	-1.9668	-2.5806	TCTGTGACAAAGAAAATAGAACGCCTTTGATACAGACAGGCTGTCCATTGCCAGGAAGAG		ASHGA5P057831	TCONS_00022455	XLOC_010783
ASHGA5P050831	5.67e-06	1.01e-07	-13.8	8.45257	-2.57822	ACCGCCTGGCAGCGGCGGTTTCTTCTCTTCGTGAAAATCGTGATCTCATCTCTCCGTCCA		ASHGA5P042116	uc003qls.2	LOC729178
ASHGA5P016885	0.000549	6.5e-05	-6.63	1.63018	-2.57455	AACAAGGCTGTGCCTGAGCCCAAAGCCACACCAGGAGAGGAGTGTGCCATCTGCTTCTAT		ASHGA5P044399	TCONS_00018867	XLOC_008688
ASHGA5P023368	9.2e-05	5.74e-06	-8.83	4.21032	-2.57352	TTTCACTGGGACCCAACAAAGAGGACATCTCTCTTCCTGCAGGGGAAAATAAGAATGACT		ASHGA5P022465	ENST00000557339	RP11-300J18.3
ASHGA5P057351	0.000398	4.21e-05	-6.99	2.09264	-2.56552	TCGTGACAAGGAAAAAAGTACACCAAGTAAACTAGTAAAACAAAAGTGAGAAGGCCCTTG		ASHGA5P026098	uc001lpz.3	BC031953
ASHGA5P044399	0.0208	0.00759	-3.35	-3.37805	-2.56331	ATGAAACATCAGGGCACAGCTGCTGGGGCTTCAGGTCTCCTGCTTCTGTCCACATGCAGA		ASHGA5P031351	ENST00000565714	RP11-483P21.2
ASHGA5P040232	6.43e-05	3.41e-06	-9.36	4.76354	-2.56115	GCAGCAACCAGAATAACTAGATGATTACTCTTCTCTTCATGTGGTCAAAGTATTTATAGT		ASHGA5P057714	TCONS_00021013	XLOC_010275
ASHGA5P032845	0.00047	5.24e-05	-6.81	1.85928	-2.55809	GTGTGTGTGTAGCTTTGAAAATACAAAGTATTGGGAATAGGAACTGTGATACAAACAAAG		ASHGA5P046890	ENST00000438919	RP11-449O16.2
ASHGA5P015432	0.00212	0.000399	-5.25	-0.297615	-2.55539	AAGCTTGTATTCTCCAGATGCAAGATTTACTGTTACAGCACACTGAAGTCCTGAGCCCTC		ASHGA5P029638	ENST00000557691	RP6-65G23.3
ASHGA5P052001	0.00136	0.000222	-5.68	0.32599	-2.5528	TGCGAGTTACAATAACATCACTCAAAGCAGTTTGCAGCCACAGCTTGAAGAAATACAGTA		ASHGA5P034147	TCONS_00003878	XLOC_001680
ASHGA5P042189	1.73e-06	1.49e-08	-16.9	10.3995	-2.55051	GAGTGCTTTCTCTACCCTTAATTTATGAACTGAGAAAAATCCTAACAAGCCTACTATGAA		ASHGA5P053210	ENST00000411909	AZGP1P1
ASHGA5P022127	3.64e-06	4.78e-08	-14.9	9.21748	-2.54937	AATAATTAATTAAGCTCTCATTCCACAAGGCGCCAGTTATTTCCAGCACGGAGCAGCTGC		ASHGA5P037584	uc002zuo.1	AX748067
ASHGA5P029126	0.0169	0.00583	-3.51	-3.10595	-2.54778	CTTTGCTTCTCTTTTTCGCAGATGTCAATTATGGATCAACTTCTGAGTCACATAGAAGAG		ASHGA5P015405	ENST00000419979	RP3-525N10.2
ASHGA5P052810	0.00115	0.000177	-5.85	0.566691	-2.54594	TCCCAGCTGACGGAAGGTGGGGGAGGAGTGCGAGGGTCTCTGAGACAGGTTGGGAGCCAG		ASHGA5P040707	NR_026763	SMAD5-AS1
ASHGA5P020513	0.000195	1.6e-05	-7.84	3.11944	-2.53665	TCTCTATAAGAAAGGAAGGAGGAGACCTGAACAGTACATCCGGAGAATCCAGCAAAGCAT		ASHGA5P036197	ENST00000416350	AC104777.3
ASHGA5P021179	3.34e-05	1.36e-06	-10.4	5.73079	-2.53315	TACGTCCCTCTGTGTTAAAGGACACAGGCAGGGTCAGCAAAGGTGAAGGCGGGAACACAG		ASHGA5P030305	ENST00000561121	RP11-753A21.1
ASHGA5P040875	0.0226	0.0084	-3.29	-3.48122	-2.53302	AAACAAGGAGGAAGACTTCTACACCTCACAGCCAGGATTCCCTGCTCTGGCTCTCGGCTG		ASHGA5P058416	uc003boa.3	FLJ43315
ASHGA5P021228	0.000533	6.22e-05	-6.67	1.67705	-2.53281	CTCCTCTCAGGTGGGCTTGGCCCATTCTCTAGACTTTGGAAGGTAATGTTCTATAGAGGC		ASHGA5P017529	ENST00000442753	RP11-120C12.3
ASHGA5P023855	5.17e-06	8.59e-08	-14	8.61518	-2.53261	TATTTATCCAAGTTACTGAATGAGGCTGCCTCCAGGGTCATTAACTCTGAGAACCGAGCA		ASHGA5P016799	ENST00000445571	STK4-AS1
ASHGA5P031605	9.12e-05	5.65e-06	-8.84	4.22669	-2.53189	AAAGAAGATTGCCACGGAGACAGACAGCAGCATGGTCAGTGTGGTAGGAGCCGGCCATCA		ASHGA5P034597	TCONS_00003661	XLOC_001448
ASHGA5P049552	0.00142	0.000234	-5.64	0.267577	-2.53089	CGAGCCCTGCCAAGCCCTCGGGGGAGACGGCCGCCGACTCCATGATCCCCGAGGAGGAGG		ASHGA5P034204	TCONS_00016513	XLOC_007896
ASHGA5P046924	9.02e-05	5.57e-06	-8.86	4.24272	-2.52603	GAAGTTCCATCAACTTTAAAAAATAAAGTGTGAATGCCTCTGGTGTTCAGCATGTTCATA		ASHGA5P042056	ENST00000419627	RP3-323P13.2
ASHGA5P047398	0.00176	0.000313	-5.43	-0.040529	-2.52564	GTCTGTTGCACCATAGGCATCAATGGCCTGCTCAAAAATAAATACACGACTGGAAAACTC		ASHGA5P036477	uc002vms.1	AX747413
ASHGA5P058482	2.52e-05	8.96e-07	-10.9	6.17398	-2.51362	ATCTGAAGGACAAAACATGGTTCAAGCATCTGGGCACAGGCGGAGTGGCTGACCGGGATG		ASHGA5P037195	uc002yjj.4	ANKRD20A11P
ASHGA5P052815	0.000362	3.73e-05	-7.09	2.22187	-2.51287	CCTTACACCAGCACATGGTCTCTCTTTCCTGTTCATTCACTTTGGAAGACAGTCCTTGAA		ASHGA5P058312	TCONS_00029895	XLOC_014347
ASHGA5P015253	1.99e-06	1.86e-08	-16.5	10.1754	-2.51132	CTTTGACAAGATAAGAATAACAATCTTGGAATATGCTGAAGATGGCAGACTACAAAGTAG		ASHGA5P038199	TCONS_00024657	XLOC_011944
ASHGA5P041581	0.00168	0.000293	-5.48	0.0309	-2.5055	TGTGCAGAGGGTTCTTACGGGCGCAGTAGGATTGGGGCTATAAAATCAGTAAATGGAAAA		ASHGA5P038432	TCONS_00014876	XLOC_006944
ASHGA5P033907	0.00267	0.000538	-5.05	-0.614056	-2.503	GAACTCGCCGTTTTGATTTTATTATTTAAGCATGCGCCAGCAATCGTGTTTCCTTAAGAA		ASHGA5P016291	ENST00000428958	RP11-274J16.5
ASHGA5P048071	1.17e-05	3.06e-07	-12.2	7.29776	-2.50192	ATTTATTATAGCCATGAAATGCTCTGCTCTCTTCTCTTTTCCTTGCTGTCCCTGGGGCTG		ASHGA5P035097	uc002sgc.3	PCBP1-AS1
ASHGA5P035922	0.00249	0.000491	-5.11	-0.515719	-2.50141	TCCATCCTTTTTCTTGTGTGGGTAAGAAAGGGCAAGCACATTAAATCCCTACATCTGCAA		ASHGA5P019850	ENST00000504107	CTC-504A5.1
ASHGA5P021958	5.06e-06	8.34e-08	-14	8.64651	-2.50041	GCTGTCTCAGGGCAAAGCCCTCTCAATTTCTCACCAGGCTTGGAGTCCCATTCTGCCCTT		ASHGA5P051825	NR_046634	OPA1-AS1
ASHGA5P056989	0.00135	0.00022	-5.69	0.33632	-2.49568	AAAGAACAAGACTGACCATCAAGGCTGGACATCCCTTTCAGTTCTTTTGAGAACAGACTA		ASHGA5P016253	ENST00000428576	ANKRD20A11P
ASHGA5P038097	4.41e-07	1.61e-09	-21.3	12.5845	-2.49552	GAAAATATGAAACCTGTCTTTCTGCTTTGGAGATATTTACCTAATCATGTTCTGCAGTAG		ASHGA5P016897	ENST00000435483	RP11-244K5.4
ASHGA5P049475	5.05e-07	1.96e-09	-20.9	12.3964	-2.48853	AAGTCTACAAGGTCACACGGATGTCTGCAGGCAGAGGTGGGGCTGCTGGGGCCCTGCCAG		ASHGA5P050831	ENST00000424010	AC010980.2
ASHGA5P025490	0.000566	6.79e-05	-6.6	1.58392	-2.48638	GTTGTCTCAGGTTATCCAAGTGCAACTAACTGATGCCTCTGGTGGAGGTACTATTGGGTT		ASHGA5P028704	ENST00000438640	LINC00350
ASHGA5P023509	7.13e-06	1.42e-07	-13.3	8.09376	-2.48554	GGGACCGCTGTGCTCTCGGAATCTTGTCGATTGGCCTGGCTGCTGCCTACTACAGCGGAG		ASHGA5P035810	TCONS_00005104	XLOC_002010
ASHGA5P052074	0.000276	2.58e-05	-7.41	2.61513	-2.47237	GATTAAACAAGGTCACTTGTTTTCTTTCCTTCTCTGAAATAAAGAAGGTCAGTCTGGTAA		ASHGA5P053345	ENST00000496192	OR6W1P
ASHGA5P031585	0.00245	0.000481	-5.12	-0.495068	-2.46826	AGTGCCGTGCCTGAAACACAGGTGCTTGATAAATGGCCTTTGTTATCATCACCATTGTTG		ASHGA5P058171	TCONS_00027289	XLOC_013291
ASHGA5P058088	5.97e-06	1.09e-07	-13.6	8.36759	-2.46511	CCATAATTCTAGACAGAAGACAAGGCACAGACACAGAGGAGAAGCCGTATGAAGATGAAG		ASHGA5P048342	ENST00000525328	RP11-672A2.1
ASHGA5P027640	0.000225	1.96e-05	-7.66	2.90559	-2.46402	TCACATCATGGAAACAGACCATCAGATTTGGTGTGTGTGTGTTTTATTTTGCTTTTTCAG		ASHGA5P023509	NR_036516	C17orf62
ASHGA5P053945	0.00114	0.000174	-5.86	0.585335	-2.4593	TAACACCTGGTCTCTCGCACCACAGTTGTGTGTGTATCTCATTCCACTGTTCCCTGACCC		ASHGA5P015096	ENST00000416598	RP4-737A23.2
ASHGA5P042490	0.00993	0.00295	-3.93	-2.40148	-2.45881	GCCGAACAGATGAAAAAATGCATTGTCAACGGAATCTTTTATGTTTGTTTGTCTTCCTTT		ASHGA5P029126	ENST00000556762	RP11-255G12.3
ASHGA5P023404	1.34e-05	3.68e-07	-12	7.10501	-2.45856	CTAACTTAGCTAGCAGGTAGGAATCTAGTCCTCTTTTTCCATACAGAAAACCACTTTTTT		ASHGA5P032106	ENST00000416958	AC118754.4
ASHGA5P029403	0.00587	0.0015	-4.36	-1.68988	-2.45785	GGAATACCAAAAAATGGCAATAGTGGTTCTTTCTGGATGGAAGACAAACTTTTCTTCTTT		ASHGA5P021179	ENST00000527086	CTD-2517M22.14
ASHGA5P018521	0.00172	0.000302	-5.45	-0.003066	-2.45723	GCACGTCCAGGCCCAGCTGTTGTTTTCACGGCTCCGGGACCAGGCGGATCCTCAGCCAAG		ASHGA5P045056	ENST00000520060	RP11-30J20.1
ASHGA5P044066	0.00675	0.00179	-4.24	-1.88128	-2.45698	AGAGGCGATGCGTTGTTGACATATTTAGTGGTTAAAAACTTATTGCCAAATTCTCAACAG		ASHGA5P020788	ENST00000519828	RP11-10H3.1
ASHGA5P034597	0.000398	4.21e-05	-6.99	2.09252	-2.45661	ATTATCTTTGTCCACAGTGTTTGGTGTGTGTTTGTGGGGTGTGTCAGGTGATTTTCCTGC		ASHGA5P052023	ENST00000502936	RP11-297P16.3
ASHGA5P023261	0.00103	0.000153	-5.96	0.720632	-2.45321	ATTGGTGGGGGCACTGACTCACTGGCCCTGCCATGCCCACGCCACTGCTCCCGCTGCTGC		ASHGA5P029134	TCONS_00010961	XLOC_004881
ASHGA5P023841	2.77e-05	1.03e-06	-10.7	6.02557	-2.45258	TACAATATATTATATTTTCCTACAATGTCCAGTTTCTCAACCACTCCAACACCCATATCC		ASHGA5P019969	ENST00000506053	CTC-210G5.1
ASHGA5P036474	0.0283	0.0112	-3.12	-3.77652	-2.45222	GAACAGACGTCTTCTGCATTAAAAAAGGACATAGGCATGCATTAAATCCCTTATGTCTTA		ASHGA5P038204	NR_048543	LARS2-AS1
ASHGA5P037819	2.56e-06	2.79e-08	-15.8	9.76527	-2.45169	TCGGAAATGCAGTTTCTCTGGCCTGGTTTCTCAACCCATCCCTTTTTCTACCAGAAACCT		ASHGA5P038729	ENST00000414382	AC098973.2
ASHGA5P018760	8.57e-06	1.87e-07	-12.9	7.8091	-2.45002	TTCTCCTTTGGAAGGATCTCTCTGGCCCATCTGGGGGAGGGCAGCCCAGAGACACGTGTG		ASHGA5P023368	ENST00000579400	RP11-690G19.4
ASHGA5P028913	1.16e-05	3.03e-07	-12.2	7.30926	-2.44932	CCTGAGAATGTTTTCTGCCACTCAAATGAGTTGGAAATATAGTCTATTTCTGCTTTACAT		ASHGA5P015920	ENST00000424820	BX004987.3
ASHGA5P034869	0.000766	0.000103	-6.27	1.14512	-2.44866	TCTCCATACATATCATGAGATATTCTTCACCAGAATAAGCTTTTGTTTCACTACCAAGAG		ASHGA5P035002	ENST00000434020	AC093609.1
ASHGA5P012259	0.00289	0.000598	-4.97	-0.724562	-2.44729	AGAGAACATGAGCTTCTACCTCCAGATGTGCCAGGGTGCATCTCAATAAACTTGGATTTT		ASHGA5P029705	ENST00000555407	RP11-356K23.1
ASHGA5P052192	0.00148	0.000249	-5.59	0.202087	-2.44502	CAAAGGAAAGCCGGGTATCTGTGGTCTTTAAGATGTGGTAAGATTGTATTAAAATTATAG		ASHGA5P023882	HMlincRNA824+	HMlincRNA824
ASHGA5P019682	0.0158	0.00535	-3.56	-3.01708	-2.44248	CTTGGCCTATAATCATGAAAAGATCAACCCCAAGAAAGAAAAGGAAACATGGAAGGACCT		ASHGA5P023720	HMlincRNA1601+	HMlincRNA1601
ASHGA5P016887	7.26e-05	4.08e-06	-9.17	4.57188	-2.44029	CCCAAACCAAATTGCATTCTTACCCAAATACTCTTCGTGATTGCCTGCTTTGCGGCTTTG		ASHGA5P043422	TCONS_00018764	XLOC_008524
ASHGA5P018993	0.000326	3.22e-05	-7.22	2.37914	-2.44008	GTCCCCTAAGACTACGCCATCTCCAAGTCCGAGGTCCTCTCCCAGATTGAACAAGGGAAG		ASHGA5P033568	ENST00000581452	RP11-534N16.1
ASHGA5P055890	1.14e-05	2.91e-07	-12.3	7.34965	-2.43737	AAACCTTGTCTCTCCCAAGTACCTTCTGTCTCTGGCAGCTCCATGTAAACTTCAGGAATG		ASHGA5P035949	TCONS_00026983	XLOC_013034
ASHGA5P035002	0.00025	2.25e-05	-7.53	2.757	-2.4372	AGATGGCATGTTCCTAAAACAGAGGAAGTAGAACCGAATAAAGCGAAATCCAACTTCCCA		ASHGA5P015432	ENST00000420185	RP11-89N17.4
ASHGA5P058481	2.75e-05	1.02e-06	-10.7	6.03952	-2.43685	CGAGTTCATGAGCACATATGTCATGATGAACATACATATGATAGTTGAGAAAGACACATA		ASHGA5P042429	NR_024015	TDRG1
ASHGA5P022833	1.08e-06	7.11e-09	-18.2	11.1362	-2.43555	AATGACCAAGGTCTTCAGTGTTTTGGCCATCTCCCTACCTGATCACCCTGAAGCAACACC		ASHGA5P026549	ENST00000418662	RP4-668G5.1
ASHGA5P030113	0.00162	0.00028	-5.51	0.07777	-2.43549	ATGAGCAGAATTTGCCATGCCTTCCATGGAGCATTCTTTTTCCAAGTCAGGTCAATCCAG		ASHGA5P057579	TCONS_00019367	XLOC_009190
ASHGA5P014616	2.28e-07	4.99e-10	-24.1	13.6874	-2.43321	CCGGGCTCTATCCGCCAGCCCACGAGAAGTGACGCAGGAGCACCATTGAAGGAGAATTAG		ASHGA5P046881	ENST00000426412	FAM25D
ASHGA5P023882	6.19e-07	2.8e-09	-20.1	12.0499	-2.43317	AAGAATTTTGATATCTGAGCTGCTGGATGCATGCGCTTTCTTTCTCTCTCTGATTCCCCC		ASHGA5P019717	ENST00000501715	TMEM161B-AS1
ASHGA5P038663	0.00331	0.000714	-4.85	-0.911704	-2.4319	CCTGCTGATATCTAGTGTCTCCTTAAGTGGTTTGTTGAGGTTTTAGATAATTAGAAGTAT		ASHGA5P038458	ENST00000563865	RP11-442N1.2
ASHGA5P058233	0.00348	0.000761	-4.81	-0.979201	-2.42851	TCAACATCAGTGTACAGAGCTTTGGTGGACTTTGGATTGAGGTGGAAACTCCTTAGCCAA		ASHGA5P036016	ENST00000430586	AC092168.2
ASHGA5P036636	0.000368	3.8e-05	-7.08	2.20017	-2.42776	GACTTGCCAGAAGTGCAATAATTATTCAGTCTCTTTCTCAGTATTAAGCCAATGTACAAA		ASHGA5P026199	BU624640
ASHGA5P028896	0.000107	7.01e-06	-8.63	3.9994	-2.42733	ATTCACCTTTCAAAGGCACAGACACTCCTCTTATTTTGTACACATTGCAACACTTTGAAC		ASHGA5P019946	ENST00000505677	CTC-463N11.3
ASHGA5P021481	0.000362	3.73e-05	-7.09	2.22119	-2.42656	TCTTCATAAGGTTCATCTCAAAGATCTCTCTTTGCATAATGTGTGTGTGGACCTGCCTAC		ASHGA5P033719	TCONS_00028355	XLOC_013708
ASHGA5P015109	0.000395	4.18e-05	-7	2.10112	-2.42618	CTTTCTACTGGAGCTGCACACCATCTTCCCATGGCTGGTAGAGAGCATTTTCGGCAGCCT		ASHGA5P028468	ENST00000420694	RP11-223E19.2
ASHGA5P047897	0.000775	0.000104	-6.25	1.12923	-2.42327	TTATGACAAGTGACTCAGCCTACAGTTAAACTGCTGACCTCTCAAAGTGTACGGTGGACA		ASHGA5P015788	ENST00000423551	RP11-354E11.2
ASHGA5P042056	4.96e-05	2.36e-06	-9.76	5.15319	-2.42194	GACAGATCAGTCTCTCTCCTGATAAGAAGAGTCACCAAGAGGAACATCTGCAACAACTAG		ASHGA5P036954	TCONS_00025419	XLOC_012229
ASHGA5P016676	0.0369	0.0156	-2.92	-4.11134	-2.4182	TTGAGAGCAGTTCATTTGAACTAAAACAGTGAATTTGTCAACAGAAAAAGCCTTACCAGT		ASHGA5P029672	TCONS_00008338	XLOC_003787
ASHGA5P042429	0.000197	1.62e-05	-7.83	3.10813	-2.41787	GCAGTCTGGTACTCGCCCATTCTGCTCTTCTTCACCTCCGTATTTTCTCTCTCACGGAAG		ASHGA5P058165	TCONS_00027244	XLOC_013275
ASHGA5P000044	0.000179	1.43e-05	-7.95	3.24403	-2.41474	ACCAAGGTCACGAGCTGTATGATACAACAAGGAAAGAAGGATTTCGAAAGTCTACCAGAT		ASHGA5P030940	ENST00000567942	RP11-152P23.2
ASHGA5P058063	2.19e-06	2.12e-08	-16.2	10.0421	-2.41159	CAGGCAGAAGAGTTATCTTAAGGATCATCTTTCCCTAAGATCGTCATCCCTTCCTGGAGT		ASHGA5P038167	uc003che.3	BC040563
ASHGA5P039857	0.000225	1.96e-05	-7.66	2.90811	-2.40879	GAGAAATCCTCGGTCCATTTCAAGTTTGGGGGAAAACTTATTTTTATCATATTTGAGATG		ASHGA5P058063	TCONS_00026129	XLOC_012538
ASHGA5P023914	1.05e-05	2.58e-07	-12.4	7.47767	-2.40405	GGTTTCTCTTTTTCATCTCACTGCTCTGTCTCTGATGTGGCTTCATTCTCAGAGGATTGT		ASHGA5P000565	chrX:30716225-30736150-	chrX:30716225-30736150
ASHGA5P029638	0.00363	0.000803	-4.77	-1.03588	-2.40275	CGAGATAGGAGGCCCATAATGTTTCTTCTTGCTTTAATCCTGTCGTGGCAACGTTGACTT		ASHGA5P058675	uc.57+	uc.57
ASHGA5P045255	6.53e-05	3.48e-06	-9.34	4.74164	-2.40018	TGGAACCACGATGCAGGCTCTAAACTCCTCTACAATCATCCTCCCTTGTGAGAAAAATAC		ASHGA5P046979	ENST00000451940	RP11-322M19.1
ASHGA5P057193	1.19e-05	3.12e-07	-12.2	7.27817	-2.39824	TTTTAAAAGGGCCCCCAGAATGCTCTTCTCCAAGACTTAGAAAAATCAAATGCTATCCAT		ASHGA5P046370	ENST00000456981	AC002368.4
ASHGA5P046808	0.000811	0.000111	-6.21	1.06283	-2.39751	TGTCTTAATGCATTTGGATACTTTGGGGTGTGTGCCTGTCTGTGTGTGTGTCTTGGTGAA		ASHGA5P017033	ENST00000436878	AL035610.1
ASHGA5P025791	0.00037	3.83e-05	-7.07	2.19304	-2.39662	GTGGAGCCAGCCACCCTGAAGGGTCCCTTCCCAAGCCCTTAGGGACCGCAGAGGACTTGG		ASHGA5P037525	ENST00000415026	AP001468.58
ASHGA5P015215	0.000425	4.6e-05	-6.92	1.9987	-2.39356	CCAGTGGGGTGGAAATAATGTCTGTTCTTCTGCCATGGCTGCTCAGGACCGAGGCTGAGA		ASHGA5P027954	ENST00000546738	RP1-228P16.4
ASHGA5P049230	6.78e-06	1.33e-07	-13.4	8.16769	-2.39299	AATTGATTTCGTGGCTTTCTTTCTCCTCTTCTGGGATTTTGTGCCCTATTGCCACAGAAA		ASHGA5P034639	ENST00000483806	CEACAMP3
ASHGA5P058474	4.63e-05	2.16e-06	-9.85	5.24545	-2.39211	AACCACACAGGTGAAGGATCTAAAACCTGAAAAGAGGCCAAATGATTCCTCAAAACCACG		ASHGA5P046834	ENST00000422807	RP11-445N18.5
ASHGA5P031970	7.54e-07	4.19e-09	-19.3	11.6572	-2.39173	CCAGCTGCACACAGGTTTTCTCTACTCCAACAGTCGCTTTGGGGCCATGGGTCTGAGAGA		ASHGA5P033769	ENST00000582957	CYP4F35P
ASHGA5P046979	0.000503	5.77e-05	-6.73	1.75595	-2.3912	GGATCCTCCTGGCTTTTTGAGAATCGGCTGGCATCAGGGTGCTGACTGACAAACTTCCCG		ASHGA5P026604	ENST00000455304	LINC00466
ASHGA5P039839	6.08e-07	2.65e-09	-20.2	12.1057	-2.38987	AATAAACACTACTTAGGAGAATCAGTCTCAGCTGGACCAAACCTCTCAGTCCCACTCGAT		ASHGA5P038735	ENST00000455961	OSBPL10-AS1
ASHGA5P041881	4.65e-06	7.33e-08	-14.2	8.77892	-2.3813	TACTTGTGCGTGGTTGTGAAACTCCTCTCTCAGCTCGGAGGGGTGGGGGAGAGAAGGAAT		ASHGA5P017831	uc001diy.3	BC043544
ASHGA5P046279	9.13e-06	2.07e-07	-12.7	7.70462	-2.38052	GCTGCTTTTCTATTTGAACCTTTCATGCCCTGCAAGACAAGGCACGTGAAGCTGTTTTTT		ASHGA5P056404	TCONS_00003955	XLOC_001773
ASHGA5P019117	0.000847	0.000117	-6.16	1.00152	-2.37972	TGCTTACCAGGGTCTGGGCAGTGGCCCTGAACTCTCTACCTCAAAGATTTCTTCTCTGGA		ASHGA5P036169	ENST00000446492	AC093391.2
ASHGA5P000141	3.28e-06	4.09e-08	-15.2	9.37641	-2.3748	CTCTTTCCCTCAGAAGCTTATTATTCCATGCTCTGGTTGATTCTTCCAATGCACCCATTT		ASHGA5P046411	TCONS_00002290	XLOC_000702
ASHGA5P010172	1.26e-06	8.72e-09	-17.8	10.9339	-2.37132	TCATCCACAGACTGGACTCTGAAACGGGCATGTACAGAGAAGAGGAGACCCCAACACGCT		ASHGA5P017728	ENST00000445166	RP11-73M7.6
ASHGA5P055110	4.2e-06	6.02e-08	-14.5	8.98091	-2.36908	TCATCTTATTTCTCATCTGCTGGTCCCATCAACCCTAACTTTGTATCTGCTAAAACTCAG		ASHGA5P023714	HMlincRNA1584+	HMlincRNA1584
ASHGA5P038153	2.36e-06	2.47e-08	-16	9.88906	-2.36796	TTCTGAAGGTACAAACTACTTTGTTCAGCATACCTCCTGTCCTGACTAAATAAAACAAAT		ASHGA5P046305	TCONS_00001545	XLOC_000888
ASHGA5P021616	0.00203	0.000376	-5.3	-0.234194	-2.36419	ATTCTGTATCAGGCAAGGAAGACTCCTCTACCCTTGATTCTGGATTGGAAAGGTCACAAG		ASHGA5P016640	ENST00000432473	Z83851.1
ASHGA5P028903	0.00981	0.00291	-3.94	-2.38481	-2.36393	CCTCTTGCCTGAATCTGGTTGAGCTTTTAACAAAGTAAATTTTCAAGCCATTTTCATTCA		ASHGA5P029144	TCONS_00016678	XLOC_007546
ASHGA5P018213	0.0154	0.0052	-3.58	-2.98844	-2.3624	AGAGAAGGAGATAAGGAAGTTTCCTGATGCCCACAAAGTTTAAATAACGGACTCGAGGTT		ASHGA5P043306	ENST00000432702	RP4-745K6.1
ASHGA5P023708	1.32e-05	3.58e-07	-12	7.13537	-2.36139	GCTATCCACATCTTCTAGACTGAATCATTTTTGGGGCTCACATGTTGCCTTTCCATAGCT		ASHGA5P016340	ENST00000429521	ANKRD20A11P
ASHGA5P037195	7.11e-05	3.95e-06	-9.21	4.60729	-2.35547	GACTTAATCTCCTTGAAACTTTATCTCCCACCTTTCAAACAAAAGCATTTCTGAAGTTAG		ASHGA5P026671	ENST00000530261	RP11-705O3.1
ASHGA5P057911	0.00741	0.00202	-4.17	-2.00608	-2.35326	TGTGTGTGTGAATACAAGGTTCCATAAAATTCCTGATGGAGATCGTGGAGTGAAAAGACA		ASHGA5P050480	TCONS_00001644	XLOC_000983
ASHGA5P036072	0.000207	1.73e-05	-7.77	3.037	-2.35278	ACTCTGTCCTAAAGCCTCTGGAGAGCCCTTAAATTTGTGGTCCTTGAAGCTATTGTAAAG		ASHGA5P056532	TCONS_00005946	XLOC_002577
ASHGA5P037877	7.21e-07	3.87e-09	-19.4	11.7356	-2.35237	CTGAAATTTGGCTCAGATCCCTTCTAGTTGTGTCTGTTTATCTTCAGTTTCCTTGTCTAT		ASHGA5P037309	ENST00000411989	LINC00114
ASHGA5P047527	0.000596	7.27e-05	-6.54	1.511	-2.34964	GCTGGCATCTAACGGCTTTTGTTAATTACTATATCCCAAAGAAAATGAAATAAAGGAGGG		ASHGA5P042243	uc003myx.3	LOC100130275
ASHGA5P033767	0.00386	0.00087	-4.72	-1.12055	-2.34745	TACAATGTACCATGCTAAGTGCTGTGATCAAAGCAAGGATTCTTGGGACTGGTAAATGTC		ASHGA5P043505	ENST00000447039	AC005532.5
ASHGA5P047037	0.0119	0.00373	-3.78	-2.64392	-2.34677	AAGCCCGTGCACGTAGGGCCTAGCAGTGCTGGGCTTTTTCCTGGGGCATCTCTCTCCATC		ASHGA5P040875	ENST00000503797	MIR4454
ASHGA5P054448	0.00545	0.00136	-4.42	-1.58919	-2.34216	TAGATGGAGTCTTGCTCTGTCACCAGGCAATCATTAATGATATTGGTTGTAATTTTAGAG		ASHGA5P057083	TCONS_00012735	XLOC_005737
ASHGA5P014646	0.000412	4.4e-05	-6.95	2.0446	-2.34134	AATTATACTGGATCTGTTACAGCTTTTGTCTGGTCCTCTGAGCCCCAGTGAGAGTTTCCT		ASHGA5P033768	ENST00000578285	CYP4F35P
ASHGA5P047311	6.94e-06	1.37e-07	-13.3	8.13754	-2.33948	CCTCAGAACCAAGAAATTTTGAAAGCAGCTATTTATATAGGAAAATGCCTCTCTGACATT		ASHGA5P051778	ENST00000439810	RP11-33A14.1
ASHGA5P000160	0.000824	0.000113	-6.19	1.0413	-2.33876	TCCTGCAGGAGTGTTAGCATCTCCACACAAGCCTTGACAGCCCTGCTCTTCTCCTCGATG		ASHGA5P019619	ENST00000496414	RPL29P30
ASHGA5P056392	3.33e-05	1.36e-06	-10.4	5.73788	-2.33635	TTACATTTTCTAATTAGACCCAGAATCCGTAGCCAGCATGATGAGTTCAGAGACCTGGCC		ASHGA5P051481	ENST00000444754	BX004987.3
ASHGA5P017480	0.00504	0.00123	-4.49	-1.48687	-2.33631	CATCTGGGAGGTGGTTGTGAGACAACTTCAACAAGAAGTGGCTGATTCCCTTAAAAAATT		ASHGA5P000430	chr4:75749750-75816175+	chr4:75749750-75816175
ASHGA5P037159	0.0188	0.00673	-3.42	-3.25381	-2.33533	TTGGGGTGAGCATGCTTCCTGCTGGATGCTTCTCTATGTAAGCACCTGCCTGAGTGTCAG		ASHGA5P033742	ENST00000582435	RP11-692N5.1
ASHGA5P038897	0.011	0.00336	-3.85	-2.53471	-2.3336	GGCATTATCAGGGTCTTACAGATGGAGTAAGCCTGTTTATTAAAATATCTATTGGCAAAT		ASHGA5P037068	uc002xlo.3	BC036500
ASHGA5P033163	0.00104	0.000155	-5.95	0.708123	-2.33316	TTTGTGAAAGCTGCATGATGTGAAATTAAACTCGGGCAGAGGTGCTGTGGGTGATGATGT		ASHGA5P015206	NR_015423	PGM5-AS1
ASHGA5P041137	1.13e-05	2.87e-07	-12.3	7.36593	-2.32853	ATTTTCTGGAAGTTGAAAAGATGTCTCTTAATTGTCCCAGTTCTACATTGTACCCGTAGC		ASHGA5P015215	ENST00000417983	LINC00475
ASHGA5P016715	0.00948	0.00278	-3.96	-2.33996	-2.32516	GAAACAAAAGATTACAGCAAAGCTTTCTGCTTTCCTTTCTTGCTCTGATACCCTCAAAAT		ASHGA5P032845	ENST00000585303	CTC-297N7.7
ASHGA5P043065	2.23e-06	2.2e-08	-16.2	10.005	-2.31853	TGTTGTCATCTGGTTTTTGTGTGTGTGTCATTTTCGCCATCTGTCCTGATTGCCCTACAG		ASHGA5P023424	ENST00000580639	CTD-2382H12.1
ASHGA5P027944	0.00225	0.000431	-5.2	-0.378733	-2.31797	TAAAGTCAGTTTGCTTACCGGCTTAGGTCTTTGTCTCTGACAATTTGCCTCTGTGACGTG		ASHGA5P034671	TCONS_00002703	XLOC_001504
ASHGA5P026542	0.00254	0.000503	-5.09	-0.542781	-2.31729	ATTATGAGTCTGGGATTTTCTGAAATTGAGCATTTTGGCCAGGCTGTGGGGTCCCTCTAT		ASHGA5P046885	ENST00000415330	RP11-558F24.4
ASHGA5P028720	0.00196	0.00036	-5.33	-0.18888	-2.3155	AACAAATAAGCCCGTCTTATCCTGCTCTGTTAACATGATAGAGTGGGTTTTTTACCACAA		ASHGA5P057267	TCONS_00015131	XLOC_007178
ASHGA5P036477	0.000493	5.61e-05	-6.75	1.78685	-2.31529	GGGGATATATGTATGTGTGTGTGCGTGCATAAATTATTTAAAATAACTGCACTAAATCCC		ASHGA5P053019	NR_038965	LOC100506497
ASHGA5P042116	0.0206	0.0075	-3.36	-3.36583	-2.31185	TAGACACTGCCTGTAGTACTGCTTAGCAACAGCTCTACAGACATAAAGAGATTGCAGTGG		ASHGA5P032007	TCONS_00029614	XLOC_014268
ASHGA5P035296	0.00173	0.000304	-5.45	-0.008361	-2.31071	TCTCAGTCTTTCTCTCTTTTCTCTGGTGATTAAAAAGTTGGTTTTTGGTAAGGAAAAGGA		ASHGA5P022945	ENST00000566140	CTD-2319I12.1
ASHGA5P022867	8.64e-05	5.25e-06	-8.92	4.30502	-2.30989	GAGAAGCTGGTGCCCTTGGTGTGGTGGAAGCAAGGTGCCATGTGATAAGTAAGCCTCCAG		ASHGA5P006076	NR_034145	FLJ34690
ASHGA5P054903	0.000525	6.09e-05	-6.68	1.69994	-2.30902	GTTTCTGTTAATGAGCCAGCCTCTGGGAACCATCACTCTCCTATTGCTTAAGATTTCCAG		ASHGA5P058481	uc004aem.1	AQP7P1
ASHGA5P034204	0.0177	0.00622	-3.47	-3.17333	-2.30607	TCCGTACTGAAGCCTGCGTCCGAATTTCTTCTGTTTTTGTGGCGGAAGGATAAATATTCC		ASHGA5P057387	TCONS_00016579	XLOC_007354
ASHGA5P043561	1.57e-05	4.56e-07	-11.7	6.88316	-2.30545	AATGTCTGAGCTCCATGTTAAAGTAAATGTAAGTAATATAAATCTGCCTTTCCTGAGGTG		ASHGA5P035703	ENST00000565044	RP11-734K21.5
ASHGA5P037407	0.000299	2.87e-05	-7.32	2.5013	-2.30183	ATTCTGCTGACACTCACTCTGGAGGAATAAAACTTTAGAGCCCCTGGCTAAACAGGATCT		ASHGA5P015984	ENST00000425438	MLLT4-AS1
ASHGA5P023001	0.000311	3.02e-05	-7.27	2.44495	-2.29973	AAACGCCTCTGGAGGGCCAAACCCCAAGTTACACAGCGCAACAGTACTTGTCAACCACTC		ASHGA5P031112	uc002eda.3	BC042588
ASHGA5P029307	4.62e-06	7.19e-08	-14.3	8.79883	-2.2996	GGTCCCCTCAAAGAATGTCAGTCCTGAGGGTCTGTAATCCTCTCACTCCCAAAGTAAGAG		ASHGA5P040031	CB112975
ASHGA5P036954	1.9e-05	5.93e-07	-11.4	6.60666	-2.29893	GCTCTAGAGAAAGTGTTCCTGCCTCCTGCTAGGCAAGGTGATGCCCTAGGGGAAAGGAAG		ASHGA5P015109	uc010zax.1	LOC150776
ASHGA5P033183	3.42e-05	1.41e-06	-10.3	5.6959	-2.2976	TCAGAAGCCCAGAAAGCAGCTGTCCTCAGCTCACTCCTCTCACCGCAGATCACCCATTCA		ASHGA5P037139	uc002xzq.1	BC007940
ASHGA5P021503	0.00533	0.00132	-4.44	-1.55914	-2.29739	CAGGCCTGAGGAATGACCCCAAAGGAGCCCTGCATTAGAGCACACTGGGTTCATAGTTTA		ASHGA5P055860	NR_034002	MCF2L-AS1
ASHGA5P028828	9.24e-05	5.77e-06	-8.82	4.20488	-2.29682	TGAACCACAAGAGGAGTTCCCTGAAGCTCTTGCCTCTGGCCAAAACTGCTCAAATGACAG		ASHGA5P034425	uc010nzo.2	LOC100133612
ASHGA5P016799	4.57e-05	2.12e-06	-9.87	5.2657	-2.29526	TTGTGCTTCCGAATGCCACTACCATCAGATATGCCATCTACAGAACTTAACACCTGAGCA		ASHGA5P057130	TCONS_00013590	XLOC_006249
ASHGA5P054659	0.00329	0.00071	-4.86	-0.906132	-2.29497	TGCTCTCTCCTCGAGCCCTGCAGCCCGGCGAAATGGCTCCCGGCGGGGCCGTTTGCGCAT		ASHGA5P023465	ENST00000581532	RP11-784B15.1
ASHGA5P000430	4.39e-06	6.48e-08	-14.4	8.90477	-2.29488	TCCATGACTTCTTGATTGGGCCACTATATGCTGAGCCTTCTGTTCTAAGCATTAATGTTT		ASHGA5P048645	ENST00000565315	RP11-532F12.5
ASHGA5P041139	4.55e-06	6.96e-08	-14.3	8.83253	-2.29329	CCTCATTTCCTGCCTTATTTTATCTTTAGATTGAGTCTTTATCCACTCCTCGGATTCAGG		ASHGA5P057406	TCONS_00016890	XLOC_007880
ASHGA5P019969	0.000128	9e-06	-8.38	3.73351	-2.29164	TGAGTGCCAGACAAATCCTGCCCTGATTCTGGGGACCATGCCTGTGGAGATGCACAGTTC		ASHGA5P034379	NR_047652	HMHA1
ASHGA5P016928	6.33e-05	3.32e-06	-9.39	4.79205	-2.29125	TGCCAAAGAGGTCAAGCCACCAAATGACACTGACTTCCTGCCTTTAAGAGCTTTATCTCT		ASHGA5P017806	NR_038376	LOC100507605
ASHGA5P042114	0.00308	0.000647	-4.92	-0.80835	-2.28808	GTGGATATAGATCAATTCATGCTTTTCAATTCAGTCCTCTCTCTAATAAACTGCTGTCAT		ASHGA5P026897	ENST00000531193	RP11-680F20.6
ASHGA5P048149	1.65e-06	1.35e-08	-17	10.5006	-2.28782	AATATCTTTGTAATTCTAGCAGTACTTTGCCCTCTTCTGCCATCTGAACGCGTGCTCCCT		ASHGA5P038049	ENST00000421637	RP4-784A16.2
ASHGA5P045308	0.000235	2.06e-05	-7.61	2.85357	-2.28636	AACATTGTGACCATAGTTTATACACTGTACAGTAGCACAACCCTGGTGGCTCTCTCCACA		ASHGA5P047928	BI752281
ASHGA5P031153	3.18e-06	3.86e-08	-15.3	9.43623	-2.285	ACAAACTCTCAACTCTGTCAGAAAATGGGCTGTGTCTGTGCCTCTCTCTCTTTCCTAGAA		ASHGA5P047328	BF352896R
ASHGA5P033742	0.0223	0.00826	-3.3	-3.46491	-2.28157	CCTGCTGGAATCACTACTGTAAACTGAGTATAAAGGAAAATAAACCCTCTTTTTCTTATC		ASHGA5P042821	TCONS_00019368	XLOC_009191
ASHGA5P039331	3.33e-05	1.36e-06	-10.4	5.73482	-2.28121	TGTGGTTCTCATACTTTTAATATCTGTTGGAGCAAATAAAGCCTCGTTTCTCATCTTTTC		ASHGA5P021626	ENST00000536497	RP11-885B4.2
ASHGA5P039656	1.6e-05	4.69e-07	-11.7	6.8524	-2.27815	AGGTTTTTCCAACTCTCGATCTCCCAGTATCCCAAAGAAATACCTTCTGATTTCAAACTG		ASHGA5P023110	ENST00000570105	RP11-107D24.2
ASHGA5P058272	0.000725	9.49e-05	-6.33	1.22704	-2.27407	CTCGGTGCCGGAACCGGCGTGTTTGGGCTTCTTAGTTTCCTGTGGCTGCCGAAATTCATT		ASHGA5P052068	ENST00000445097	FLG-AS1
ASHGA5P040672	0.000648	8.16e-05	-6.45	1.38749	-2.27398	TAGCAGCCAGGCTGTAATGTAAGCTGGAATTTCAATCAAGGCAGAGAGGAAACAGTTCAG		ASHGA5P037324	ENST00000440221	AL773572.7
ASHGA5P028954	0.0257	0.00993	-3.19	-3.65318	-2.27331	CAAACTGTTGTGGACTACGCGATCTCCACATGGAAGATGTCACATCAAAAAATAAAAATA		ASHGA5P031731	ENST00000562536	RP11-169E6.1
ASHGA5P014636	5.37e-07	2.14e-09	-20.7	12.3109	-2.27202	TGCGGGCCAGCGTTTTCCCCCTACCGGAAATCTGATGGGCTTATGACATCATGGCTGGCT		ASHGA5P037087	ENST00000526566	CTD-2653D5.1
ASHGA5P026140	9.2e-05	5.74e-06	-8.83	4.21136	-2.27182	TCACCCTCAACTTAAGGCTCATGACTCCCCTAGATCCTCAGGGTCCACACTAAATGTGAT		ASHGA5P056282	TCONS_00001745	XLOC_001120
ASHGA5P015788	0.00724	0.00196	-4.19	-1.97515	-2.27007	TTTCTGATTGTTCATTGCTGAGACATGGTCTTGCTCTGTCACCTAGGCCGTAATACAGTG		ASHGA5P038153	ENST00000475395	CNOT10-AS1
ASHGA5P053779	0.00385	0.000866	-4.72	-1.11597	-2.26933	GTATTGCATAGACATGTCTGTGAAAATAAAAGCACCCATTTTGCTAAGGCTTTCTGAGAA		ASHGA5P019317	NR_037577	TMEM222
ASHGA5P041254	1.16e-05	3.02e-07	-12.2	7.31203	-2.26712	GAGTAAGAAAATCTCACCCTGCAGCACTTACATTATGACCTTATAATATTTTGGTTTGTG		ASHGA5P030029	N66985
ASHGA5P016838	0.000361	3.71e-05	-7.1	2.22772	-2.26701	CCCTACCAGGCCATGTTTCCTGAGAGACTGGGAGTTGCAGGTGCACTTCAAAATCCATGG		ASHGA5P022269	ENST00000553658	RP11-173D3.1
ASHGA5P035678	0.000126	8.78e-06	-8.41	3.76017	-2.2664	GCTTCAGATATTGTTATTGCTTCTATCCATTCTGCTAAACTGAGCCATGGTTAATAAAAG		ASHGA5P041581	ENST00000503263	RP11-423H2.3
ASHGA5P029144	1.14e-05	2.93e-07	-12.3	7.34483	-2.26633	GAGCAGCCTCCACTGCTTACCTGTTCAAACCACCTTAATTTGTGGCCTCTGGGGTGGAAG		ASHGA5P018760	ENST00000457369	AC104809.4
ASHGA5P057831	0.000107	7.07e-06	-8.62	3.98992	-2.26587	AATATTTATGCTCCCATTCCTGCTGACTTCTGCTTTGGGTCAATTGTGTGAGTATACCAG		ASHGA5P045343	NR_024129	LINC00092
ASHGA5P038189	0.000273	2.54e-05	-7.43	2.63137	-2.26458	CGAAAAACAAGAGTCATCAGTCTCTAAGGTCCTTGCAAGCTTCAAAACTTTATATTTTTG		ASHGA5P058581	uc010mss.1	DQ673969
ASHGA5P041995	0.00104	0.000154	-5.95	0.713087	-2.26269	CTAAAGTCCCTGAATGTGTAAACTATTGTGATTTTTCTTAGCTACAGTCCTCTCACTTAT		ASHGA5P053917	uc001gxt.3	PTPRVP
ASHGA5P056017	0.0003	2.88e-05	-7.32	2.49654	-2.26102	AAAGGAGAACCTCCTGAACAGCATCCAGTTTGCTTTTAGCTTTAGCCATCTCTCTGACCT		ASHGA5P035688	ENST00000451101	AC019172.2
ASHGA5P029790	2.39e-06	2.51e-08	-16	9.87204	-2.26084	AGGATTCAGAGAACCCCCAAATGTCAGGGCTGCTCCCTTCTTGTCCTGCCTCTCTGCTCA		ASHGA5P026140	ENST00000534291	RP13-726E6.1
ASHGA5P029046	0.000589	7.17e-05	-6.55	1.52517	-2.26041	GAGTGTGTGTGTGTATTTATATTGTTGAGCAGGGATAAAAATATCAGAGGAATATGTACC		ASHGA5P017588	ENST00000443448	RP11-15I11.3
ASHGA5P027632	1.04e-06	6.53e-09	-18.4	11.2202	-2.26022	AAGATCCCTTTTGTCCAGTCCAAATATAAAAGCATGGCCACTATGTCCAGGCATGGTGCT		ASHGA5P054421	TCONS_00010962	XLOC_004881
ASHGA5P018821	0.00204	0.000378	-5.29	-0.240862	-2.26006	TGCCTCATCTCTTACCTAAAGTTAACATCTGATGACATGATCGCAACTCCATATCCTGAG		ASHGA5P035153	ENST00000448734	AC103563.8
ASHGA5P057583	0.00462	0.0011	-4.56	-1.36848	-2.25941	ACACTTTGGGGCTGGCACCCAGCACTGTGCTATCCTAGGAAGAAACAGCTAAATCCCAAT		ASHGA5P028828	TCONS_00010456	XLOC_004975
ASHGA5P030940	8.61e-05	5.22e-06	-8.92	4.31192	-2.25811	GGCAACCAGAAAGTCCTTTTGGTGAAGTCTGACATCCCGCGTTGGTTTCTCTGGACCTGG		ASHGA5P027944	TCONS_00012070	XLOC_005595
ASHGA5P026767	2.64e-06	2.94e-08	-15.7	9.71109	-2.25775	GAAAGGACCCAAGGCTGCTCCGTCCTTCACAGACACAGTCCAATCAGAGTTTCCCAGGCA		ASHGA5P022335	ENST00000554810	RP11-369C8.1
ASHGA5P016640	5.63e-07	2.31e-09	-20.5	12.237	-2.25567	TCAGCAACCCGGGGGCAGCGTTTTCCCCCTACCGGAAATCTGATGGGCTTATGACATCAT		ASHGA5P044059	ENST00000517950	CTD-2281E23.3
ASHGA5P036372	3.5e-05	1.46e-06	-10.3	5.6628	-2.25473	GGAAGTTGAGGATTTCTTCTCTCTGTTTTTCCCTCATCATCTTCTAATGATAATATAGAG		ASHGA5P031125	ENST00000570288	RP11-1437A8.5
ASHGA5P000420	5.2e-05	2.53e-06	-9.68	5.07754	-2.25466	CTTTTTTCTCTATCCCTGGAGAGCTAGTTAAGTGTATCTGGATAAACCAGGCCATGTTCT		ASHGA5P039146	ENST00000480669	RP11-641D5.2
ASHGA5P049199	3.4e-06	4.37e-08	-15	9.30781	-2.25444	AATAAGGACTCTCTGTATAAGGTACTGGTCGTGTGTGTGTTAGTGGAGATGAAGCCTGTG		ASHGA5P029754	ENST00000502101	RP11-543C4.1
ASHGA5P036571	4.39e-06	6.52e-08	-14.4	8.89953	-2.25274	TAAATAGAATATGTCTGCTCCTCTCACCTTCCTCTCTGCTCAGTAGTATGTCTCTTACCA		ASHGA5P030412	uc010ubn.1	TRPM1
ASHGA5P034379	9.24e-05	5.78e-06	-8.82	4.20292	-2.25094	TCTCCTAGTAATTGGATGAGTCCGTTTGTTTGTGTGCGAATCTGATGGTGCAGGTTGTGA		ASHGA5P058693	uc.351-	uc.351
ASHGA5P026653	0.000673	8.59e-05	-6.41	1.33354	-2.25015	AGCCATTGTAAAGCAAGCTCCTAGTTCTAGTTCTCCCCCACAAATTTTATTGCTAAATAA		ASHGA5P031759	ENST00000570241	RP11-401P9.5
ASHGA5P044780	0.000962	0.000138	-6.03	0.826238	-2.24792	TGGAAACTTCTTCTGAGCTTAGGAGTAATGTTATGGGAGAAATGCAAATAAAGAGTGCCT		ASHGA5P041995	ENST00000438522	RP3-399L15.1
ASHGA5P021278	0.00376	0.00084	-4.74	-1.08378	-2.24689	CCAGCCAAAATGGTCTCTCTTAAGAATGCTTTTCTTACCATCTTAAAAAAGTTGAACAAG		ASHGA5P046329	uc001iqf.3	BC014575
ASHGA5P043361	0.000845	0.000117	-6.16	1.00479	-2.24602	CTCTGGACCTGGATCTACCAGACAAGATTTGATTTTGTTTCTACCTTTGTAATTACTATA		ASHGA5P026858	ENST00000415549	RP11-439H8.4
ASHGA5P027621	4.68e-06	7.41e-08	-14.2	8.76731	-2.24389	TAACATGTTGGCTATCTTCTATTTTTCCCCACTTCTCTACCTTGCTCTATGCTCCTGGAG		ASHGA5P028432	ENST00000442969	ANKRD20A19P
ASHGA5P028468	5.16e-05	2.5e-06	-9.69	5.08925	-2.243	TGCTAAGGAATTCCTACTCCTACTGGGGCCTAATGTCAGGCTTTCCTTATATTGTGGAGT		ASHGA5P029451	ENST00000555460	AE000661.50
ASHGA5P022950	0.0208	0.00759	-3.35	-3.37787	-2.24289	AGGAAAAGATATACGGAAGCAGGAGGAGAAGATGTGGAGGCAGGAGGAGAAGATGCACGA		ASHGA5P058648	uc021zkp.1	UNQ697
ASHGA5P038646	7.43e-07	4.05e-09	-19.3	11.692	-2.24023	GGACTCGCTCTGGAGTGAGCAGGCTGGCTGCATACCTGGCCCTGCACTGGTTTTGTTTTT		ASHGA5P030562	ENST00000569945	RP11-344A16.1
ASHGA5P026604	0.000752	0.0001	-6.29	1.17141	-2.23959	AACTAGCCAGTGGAACAAGTTCTTTCTGAGGTCCCTGAACTTTAAACAGTCACTCTAGAA		ASHGA5P047909	TCONS_00013443	XLOC_006094
ASHGA5P032631	0.00458	0.00109	-4.57	-1.35745	-2.23816	TTTAAAACTTTGCATGTTATTCTGCTCATGAGCCAAGTTCGGGTGCCTGTGGAACAGCTA		ASHGA5P048450	AW076083
ASHGA5P028432	0.013	0.00421	-3.71	-2.76885	-2.23718	GGCAGTGAATATGTGGTGACAAAGTGAGAAACACTTTAGCAGAAGGCGGAACAAATTAAC		ASHGA5P016715	ENST00000433303	AL035610.2
ASHGA5P035021	7.26e-05	4.09e-06	-9.17	4.57143	-2.23613	AAATTTCCAATCCGTATGTCTCGGGTGCCATCTGCTGATAGATCCGACCAGATGGTATAA		ASHGA5P047536	AA868791
ASHGA5P030096	0.0029	0.000601	-4.97	-0.729565	-2.23566	GTAGGATGACTGCAGATTGAAATCAAGCAGCTATTTCCTTTGGCTTTTCTGGCAGACACT		ASHGA5P018727	ENST00000456937	BX571672.5
ASHGA5P037525	5.2e-06	8.68e-08	-14	8.60491	-2.23464	CTATGTGGACATTGTATCACGTTTATTTATCTTCCTGGATATGCTTATGGCCTTTAAAAC		ASHGA5P023781	HMlincRNA392-	HMlincRNA392
ASHGA5P011074	0.000789	0.000107	-6.23	1.10221	-2.2345	ACAATTCAAGGGTGGCTGAAACAACAAAAATGTAACGTCTTACAGATCTGAAGGCTTCCG		ASHGA5P041298	NR_027706	FLJ11235
ASHGA5P017511	0.000137	9.83e-06	-8.3	3.63935	-2.23408	TCCGGCGCTTATCGTGGGATCGCCACCTCTGCCCTCTACCAGGCTCCGGGCCCGGTGCCG		ASHGA5P052815	uc003psf.1	AF520419
ASHGA5P055580	0.00106	0.000158	-5.93	0.684489	-2.23354	CTTCCTTCAGATGTTAGTCTAAAACAGCACCTTGGATCTAAGCAGCACCTTTGAGAAAGA		ASHGA5P030394	uc010azi.1	WHAMMP2
ASHGA5P042817	0.0133	0.00429	-3.7	-2.78943	-2.22738	TACACACAAGTATTTCTCTTCCTGAGCTTCAAGGAGACTCTGCATTCAAAAGACCACTCC		ASHGA5P051536	TCONS_00014763	XLOC_006846
ASHGA5P026549	2.76e-05	1.03e-06	-10.7	6.02923	-2.22649	AAATGATGTTAGTTCTCTGCGCGAATACAAAGAAACACCTGGAAGCCTTGGCAAGGGGAT		ASHGA5P056553	TCONS_00006099	XLOC_002710
ASHGA5P058717	3.7e-06	4.9e-08	-14.9	9.19158	-2.22246	AGACTGTCTGGTAAAGAGATAAATAAGTGTCTCTTCAAATCCTCGATCTCCTCTTCTCTA		ASHGA5P027446	TCONS_00012338	XLOC_005888
ASHGA5P042836	5.51e-07	2.21e-09	-20.6	12.2795	-2.22234	CTTCTTTCAGTTTTGCCCCATCCTAATGTCTGCTATTGGGCATTCTTATGTGATAGTTTG		ASHGA5P023708	HMlincRNA1574+	HMlincRNA1574
ASHGA5P057755	0.00193	0.000352	-5.34	-0.16396	-2.22204	CTCAATGTGTCCAATCATATTCAAGTTTTCTTTTGGTATGCTTTTCCCTCACTGTAAAAC		ASHGA5P033050	ENST00000579438	RP11-215E13.2
ASHGA5P043351	0.000612	7.54e-05	-6.51	1.47256	-2.21915	GAAACCAGATTTAAAACTCCTTGAAATCTCTCACTATTTCATCCATCTTGATAGTGCTTG		ASHGA5P033907	ENST00000581996	RP11-17M16.2
ASHGA5P029672	0.000491	5.57e-05	-6.76	1.79372	-2.21832	TGAGGTCAAAGTGCAATGAGTCAAGGATAGTGACAACTGGAAGAACAGGAAGCAGTTTGG		ASHGA5P036396	TCONS_00026334	XLOC_012681
ASHGA5P025901	0.000824	0.000113	-6.19	1.04029	-2.21778	GGCCTTCGAGGGACCATCTTCCTGTGGATCTTCTGGCCTAGCTTCAATGCTGCACTCACA		ASHGA5P039273	ENST00000447775	NCBP2-AS1
ASHGA5P035864	0.000163	1.26e-05	-8.07	3.37892	-2.21771	CCTAATGTGTTAAATGAAGATAATGCCTATCTCACTGTTTTGTGTGTGTGTGTGTGAAAA		ASHGA5P047403	AK098701
ASHGA5P049335	0.00091	0.000129	-6.09	0.903454	-2.21743	TATACATAAATATGCGTGTGTGTGTGTATGTATGTTTCGATGTATATGAACCCATGATCT		ASHGA5P022709	ENST00000561261	LINC00594
ASHGA5P026945	0.00989	0.00294	-3.93	-2.39553	-2.21705	AAACTATTTGTTTCTTGACAGCTCAGCTCAAATATCAGCTTCTCTCGACCCCAGGCACGA		ASHGA5P041254	ENST00000508206	CTD-2154I11.1
ASHGA5P057076	2.66e-07	6.35e-10	-23.5	13.4645	-2.21655	AATCACAGGTGTCTGACTTTTAAGTACCAGCGTTGAGTTTGGCCCTCTGCTGTTTATCAG		ASHGA5P037786	ENST00000442403	AC007064.24
ASHGA5P021418	1.81e-06	1.59e-08	-16.7	10.3308	-2.21647	TTGTGAGGATCCAGTGGACGCAGTCGTAGTGGCTGTTGTGGTCGGCTTTGTGAGGATCCA		ASHGA5P058147	TCONS_00026988	XLOC_013038
ASHGA5P037792	0.0252	0.00967	-3.21	-3.62513	-2.21006	GGGACAGAAATGGAAAGGAGACTTATTTTTCACTGGATATGCTTTTGTACATTTTATGGC		ASHGA5P037985	ENST00000433230	RP3-434P1.6
ASHGA5P035688	3.2e-06	3.94e-08	-15.2	9.41408	-2.20994	AAGACGAGGTTTCATAATTGAGCTCCATTTCTTCTTATTCCCTTTCTCAGTGATATTTCT		ASHGA5P030854	ENST00000563223	LA16c-390E6.3
ASHGA5P015920	7.83e-05	4.58e-06	-9.06	4.45133	-2.20923	CCTGAATAAGCATTTTGCATGAACTGTGTGTGGATTCATTGCCTACATTGGATGATGAAG		ASHGA5P014636	ENST00000412060	Z83851.1
ASHGA5P015505	0.00366	0.000809	-4.77	-1.04444	-2.20878	ACACTTTCCGGCTGAAGAAAAGAAGAATGGTATTCATGCAGTTCCCATTTTACAGATGAA		ASHGA5P026753	ENST00000542119	RP11-817J15.2
ASHGA5P017033	0.000126	8.73e-06	-8.41	3.76519	-2.2067	TTGATTAAAGACATCTACCCCTGGAGAAAGAGCCCAATGAGAAGTAATCTCTGAAGCCCA		ASHGA5P048145	ENST00000533552	AP000442.4
ASHGA5P030412	0.000208	1.74e-05	-7.76	3.02981	-2.20661	TTGGCAACAGACCATTTCTCAGGCTGAGTCTCCACCTGTTTGCTTTCCTCTTCATTTTTG		ASHGA5P046574	ENST00000440932	RP11-253D19.1
ASHGA5P043826	7.13e-06	1.43e-07	-13.3	8.09271	-2.20578	ATTCAAGGACCCACGTGATTCAGTCTCACTGCCTCTCAGAGTTATGTCTCTTTTTGGCTA		ASHGA5P026697	ENST00000534275	CTD-2537O9.1
ASHGA5P035093	0.00601	0.00154	-4.34	-1.72118	-2.20087	TGCCAATAGTTTTTCAAGTCAGCAATTACTGTGTGGATTATGTAATGGCTCGGTATTAAA		ASHGA5P039234	ENST00000443165	FGF12-AS2
ASHGA5P006076	0.000207	1.74e-05	-7.76	3.03104	-2.19812	CTATTCCTCCAAATAAAATGCAACAAGAAGAATGAAAAAACGTAGAAGAGAAAGCCTCGT		ASHGA5P014188	ENST00000400831	RP11-351J23.1
ASHGA5P028399	2.14e-05	7.01e-07	-11.2	6.43121	-2.19587	AGGCGCAGACGTGGCTCCACATAAATTTTTCCTTGGGCTGGTTTCCTGCATGTCTTTTAA		ASHGA5P016885	ENST00000444588	NEURL3
ASHGA5P018302	3.88e-06	5.33e-08	-14.7	9.10625	-2.19428	GGGAAACAAGGACCAAACAACCATGAAGTTCTTCATCTTTACCTGCCTTTTGGCTGTTGC		ASHGA5P045773	ENST00000423681	RP11-171A24.2
ASHGA5P014579	0.00115	0.000177	-5.85	0.566069	-2.19177	TCTATGGTTGGGGAGATCCAAGACCAGGATCTACAACAGGTCCCTGAAGGAAGAATTTAA		ASHGA5P052501	ENST00000521471	CTB-114C7.3
ASHGA5P029341	8.59e-06	1.89e-07	-12.9	7.79961	-2.19024	GCACTTGGTGGAGATTTATGCCCATCTTCCCCAGATTCTTCTTTGTTTTTCTGCTTCTTT		ASHGA5P038609	ENST00000356133	RP11-208N14.4
ASHGA5P052290	0.00102	0.000149	-5.98	0.747793	-2.18887	TTTAAATAAGGTGAAATATAAAGGATCCTTTTCACTACTGGGCACGCCTAACTGCATGTC		ASHGA5P049972	ENST00000431648	ANKRD20A5P
ASHGA5P045633	0.00029	2.75e-05	-7.36	2.54398	-2.18773	GGGAGGTGGCTTTTTTCATTCTCAACAGAAAACAAAGAAATAAATTAAGTCTTCCCCTGA		ASHGA5P036571	ENST00000448543	AC113618.1
ASHGA5P053210	0.00656	0.00173	-4.27	-1.84144	-2.1869	ATGATGGAAAGGACTACATTGAATTCAACAAAGAAATCCCAGCCTGAGTCCCCTTGGTCC		ASHGA5P056989	TCONS_00011838	XLOC_005322
ASHGA5P015096	2.31e-05	7.86e-07	-11	6.3106	-2.18527	TGGAATTCTGCAGCTGTGGACCAAGATGAATACGAAGGGAGAATGAAACAAAACTGCTCC		ASHGA5P039211	ENST00000416764	RP11-443P15.2
ASHGA5P047014	3.33e-05	1.36e-06	-10.4	5.73417	-2.1828	TTATAATCGGAGTGGATTCCATACCTCTCATCCCTGGATTTTCATCTTGTGGCACTGGAT		ASHGA5P017843	ENST00000529096	AC005152.2
ASHGA5P052916	0.00211	0.000396	-5.26	-0.288015	-2.18129	GCACTAAATTAGCTTTGTATGTTATTAAATGTGTCTCGTCAATGCTGTTGGCATTGTTTC		ASHGA5P029341	ENST00000555250	RP11-909M7.3
ASHGA5P046890	0.000374	3.88e-05	-7.06	2.17936	-2.18043	CCCCATGTGACACTGAAAGGAATGAAGAGACTATATTGGATATTCAGTTAATTATATGTC		ASHGA5P018801	uc001ejc.3	BC071797
ASHGA5P030394	0.00165	0.000288	-5.49	0.049071	-2.17835	GAGATAAATTCCTTTAATTAAAAAAAAGCTACTATGAAGGTTGAAAAAATAATTTTTTGG		ASHGA5P038530	ENST00000497452	CTD-2049J23.2
ASHGA5P021698	0.00798	0.00223	-4.11	-2.10658	-2.17659	TCCAAAAAAGATGTTAGTCTAAAACAGCACCTTGGATCTAAGCAGCACCTTTGAGAAAGA		ASHGA5P029200	ENST00000556301	CTD-2325P2.4
ASHGA5P040705	7.88e-05	4.63e-06	-9.04	4.43926	-2.17605	TTATTTCCTGCTTAGAACTAACTGCTGTTTTGCAGTTAGTTCTGTCTCTCTCCTTAGAAG		ASHGA5P049979	uc002ktr.3	mir-133b
ASHGA5P027005	0.00265	0.000533	-5.05	-0.603372	-2.17565	TACAAAGTCAAGCCCAGAGCCTGACCCACAGTAGTGCTCAATAAAGGCTTAGAAAAAGCT		ASHGA5P032110	ENST00000571067	RP11-81A22.5
ASHGA5P031952	0.00177	0.000314	-5.43	-0.043037	-2.17499	CAAAATAGATCTTCTCAAGGCACCCGGAGGCAAACGAGGCATAGACACACTAGGATAAAA		ASHGA5P026357	ENST00000433377	RP5-866L20.1
ASHGA5P029907	0.000211	1.79e-05	-7.74	3.00492	-2.17265	CATTCTTTCCCTGCTTTCCCTCTGGAATGTCTCTCTTTCAAATAAAGAATATGTTTGACG		ASHGA5P036072	ENST00000438897	AC068491.2
ASHGA5P047345	0.00656	0.00173	-4.27	-1.84277	-2.17252	GGGAACGTAACTGAAGCTCATTTTGTCTTAGTTATGGACTATGAGTCCTTAATAAATGTA		ASHGA5P034513	TCONS_00003823	XLOC_001635
ASHGA5P027446	0.000276	2.58e-05	-7.41	2.61367	-2.16956	CAATTACACGCACGGCAGGGAAAAGCAAGAGATCAGCAGTTGACTATGCTTTTGTCTAAG		ASHGA5P052192	ENST00000509788	CTD-2001E22.2
ASHGA5P017323	0.00206	0.000384	-5.28	-0.25633	-2.16955	GGAGGCCCAGCTGAGTTTGGATCATAATCCTTTTAAAAATGTAAATAAATAACATCGACA		ASHGA5P032731	uc001hnr.1	AK094916
ASHGA5P039893	4.2e-06	5.99e-08	-14.6	8.98597	-2.16619	TTAAGCCATTCTGGCCCTTTCTGCTCTACTTTACCAGCTATAGAGTTAGGAAGGCTTCCA		ASHGA5P047014	ENST00000451364	RP11-429G19.2
ASHGA5P035672	0.028	0.011	-3.13	-3.76111	-2.16077	GTGTCTGGCATGGTTTTTGCTCTCATTTTGTTGCTTTTATGTTCTTTGATATGGTTAAAC		ASHGA5P022959	ENST00000566475	HCG22
ASHGA5P038759	5.88e-06	1.06e-07	-13.7	8.39446	-2.15924	AAGGTATCATCTCTTCTCTATCAATGACTTGGGTGATACTTCTGGCAACAAAACAGACAG		ASHGA5P028723	ENST00000443092	SACS-AS1
ASHGA5P033439	2.06e-06	1.94e-08	-16.4	10.133	-2.15892	ACTTCTCCATCTGTCTGGCTCACAGGCCCTGTGGCAGGAGAGGAGCCAAGAAATGAAAGG		ASHGA5P023841	HMlincRNA639-	HMlincRNA639
ASHGA5P038001	0.000568	6.82e-05	-6.59	1.57841	-2.15837	TAAGGGACTTTATATTGTAAAACCCTGGAATCCTTCCCAGTCCACCCTCAACTGACTGGA		ASHGA5P029684	ENST00000555291	RP11-588P7.1
ASHGA5P021883	0.000165	1.28e-05	-8.05	3.35815	-2.15719	GCCATCTGAGATTATGCCTCCAAATCCTACAGAAGTATAACAACCATAGAACAGACAAAC		ASHGA5P058447	uc003qeg.1	BC041459
ASHGA5P037757	2.26e-06	2.26e-08	-16.1	9.97713	-2.15675	AGTTCTGCTCTCTGGTGCTCAAGGCCCTTTGGGAAAACACTCTTGTCTTATCTCAAGAAA		ASHGA5P045386	uc004bdv.3	AL390170
ASHGA5P042759	0.000477	5.36e-05	-6.79	1.8356	-2.15625	AACTCTCTGGGTTATGTATAGTGCACTAGAGTCTGGTACAGTTCATGAGCAGCGTCTCTA		ASHGA5P022867	ENST00000564302	RP11-532F12.5
ASHGA5P042617	0.0137	0.00448	-3.67	-2.83517	-2.15504	ATCTGTTACTATTTTTCCAGTCTGCGAATTGCCAGAAGCCCAGTCTGCGAATTGCCAGAA		ASHGA5P016676	ENST00000432875	ANKRD20A11P
ASHGA5P016291	9.87e-05	6.33e-06	-8.73	4.10679	-2.1544	GAAAACTGAAACTGAGAGGGGACGTGACTGATCCAACGCCTGGCATTTCCAGCTCCGGAG		ASHGA5P027640	ENST00000539163	HNF1A-AS1
ASHGA5P037061	0.00757	0.00208	-4.15	-2.03365	-2.15301	AGAAATCACCACTGGCTATTGTGACCTCCAAAGGCACTTGTCACTACACAGTGACACAAA		ASHGA5P028595	uc001vim.3	BC042366
ASHGA5P058447	0.000108	7.2e-06	-8.6	3.97082	-2.15204	TGATGGAAAAGATATACTAAAAGAAGACAGATCAGTCTCTCTCCTGATAAGAAGAGTCAC		ASHGA5P044780	TCONS_00017154	XLOC_007956
ASHGA5P040707	0.0023	0.000442	-5.18	-0.405819	-2.14978	GGCGAAGTTTGTATGACTCCTCCAGCAGAGTCCTTGGAAACAATAAAGCTTCCTTTCCAA		ASHGA5P043090	ENST00000340779	RP11-797H7.5
ASHGA5P000066	0.00455	0.00108	-4.57	-1.34953	-2.14967	GTCTTTCTTGTAAATACCTGCCAAGATTAATACCCAATCAAATGCCATGACTTGGAAATA		ASHGA5P035021	ENST00000437631	RP13-221M14.2
ASHGA5P027504	9.35e-06	2.14e-07	-12.7	7.67132	-2.14949	ATTTACTTTGTCTTTTTACACCCGTGAGAATGTTCGGGGTCCCAGAGTTCCTTCCTCACT		ASHGA5P046279	TCONS_00001533	XLOC_000879
ASHGA5P048646	0.00789	0.00219	-4.12	-2.08937	-2.14943	GAGAAGCTGGGTGAAGCCATCTTGCATCTTTAGCCCCAGTCAAGTTACCTCAGCAAAGAC		ASHGA5P039904	ENST00000513127	RP11-632F7.3
ASHGA5P048068	7.03e-06	1.39e-07	-13.3	8.11981	-2.14783	ACAAATTTCTTCCTGTCTGAGCTCTGGGTTCTGACTTCAACTTCAAGCTGCCTTATTAGC		ASHGA5P000141	chr1:190265225-190278725-	chr1:190265225-190278725
ASHGA5P049216	2.23e-06	2.18e-08	-16.2	10.0139	-2.14511	TTCCTTGCTGCAGATGCATTGGCCCCATCTGCAGGTCCTCTTTGACACCTACCTTACTCT		ASHGA5P028642	ENST00000437334	RP11-120E13.1
ASHGA5P058273	2.75e-05	1.02e-06	-10.7	6.0391	-2.14298	AAGATCACCGTTTTGCAAACCTTCAGGAAACGCCAGAGGGGGAGGTCTGGACACCGTGTG		ASHGA5P058562	uc010jpp.1	LINC00340
ASHGA5P056553	1.55e-05	4.48e-07	-11.7	6.89996	-2.14275	AATGCTAGATCAGATAGGGTCTCTCTCTCTGCCACCCAGGCCAGAGTGCAGTTGACGCAG		ASHGA5P036271	ENST00000357045	AC073834.3
ASHGA5P051723	0.0227	0.00847	-3.28	-3.49059	-2.14227	TAAATTTATTTCCATAAAACTATCTTTGTCTTTATATCTCATGGAAAGTGTTAGGTAGCC		ASHGA5P045832	ENST00000433000	RP11-526D8.7
ASHGA5P019690	0.00307	0.000645	-4.92	-0.804845	-2.14207	GGGGTCGCAGGCCTGCAGGAGTTGAGGGCTGCACCTGCTCGCTGGAGAGGGAGAGGCAGA		ASHGA5P016928	ENST00000435782	RP11-285A18.2
ASHGA5P051381	0.00015	1.12e-05	-8.17	3.50038	-2.14171	TCTTTATATGAGTGACACTCCTCTTTATCCACAAGTGAGATCTATGTACCTCTCCTTTGA		ASHGA5P052810	NR_038384	LOC728012
ASHGA5P028433	0.00116	0.000178	-5.84	0.557145	-2.14136	TTGTGATTGGAACCACTCTTCAAGGTGAACGGGCAATTTAAAAAGCCAAGTTTAAGGTCA		ASHGA5P049230	TCONS_00023714	XLOC_011515
ASHGA5P041298	0.00103	0.000153	-5.96	0.723183	-2.13614	CAGCATAACCGCCAAAGTGCAATATAAATTTCTGAACTTTACCTAGGCTATGAATAAAAC		ASHGA5P019767	ENST00000502778	EGFEM1P
ASHGA5P015587	5.79e-05	2.92e-06	-9.53	4.92666	-2.13478	ACTCTTAGACTGTGATGGAGCTGGACTGTGTAGAACAAATAACTAGAGAAACAAAGAGAA		ASHGA5P023404	ENST00000580264	RP11-690G19.4
ASHGA5P022465	0.0121	0.00383	-3.77	-2.67168	-2.13443	ATCAAGTTTTCTGCCTGACAAGGATCACTCTAAGCTCCAGTGTCAAGGAGTCAAGTCCTT		ASHGA5P010172	ENST00000359797	AC005488.13
ASHGA5P054639	1.8e-05	5.55e-07	-11.4	6.67617	-2.13356	GAGTCTCGCTGGCCTCGGAGCGCCCCCGAGCCCTCGGGCGACAGCGAGGCGAGGACCCAG		ASHGA5P057447	TCONS_00017435	XLOC_008029
ASHGA5P000301	0.000594	7.25e-05	-6.54	1.5142	-2.13315	GAAATCTGAGGGCTGGCACGTCCCCAAACATTCTCTCTCTTACCATAACTTGAAAATGAG		ASHGA5P028394	ENST00000539209	RP13-507P19.1
ASHGA5P027401	0.0449	0.02	-2.78	-4.35982	-2.1303	TTGGGTATTATCATGTGACCTACATAGGGTCATACCAGTGCTGTCTGTCCAGGGGTTTAA		ASHGA5P031585	ENST00000577173	RP11-429K17.1
ASHGA5P028431	1.33e-06	9.37e-09	-17.7	10.8626	-2.12992	GTGAGGCTGGCAGTGGTCAATTCTACACTGAGGAACGTTTCCCTCTTTTTCCTCTTTTTT		ASHGA5P033619	ENST00000563553	RP11-214L13.1
ASHGA5P035703	0.0256	0.00985	-3.19	-3.64412	-2.12987	TAAAATGTGATCTATTAGCACAGCTAGGGACGTAGGACTATGCCTGTAATAGCAAAAGTA		ASHGA5P028603	ENST00000437865	BX571672.5
ASHGA5P052023	7.17e-05	4.01e-06	-9.19	4.59162	-2.12983	ACAATGTAATGAAAAAAAGGAAATGTATAATTTTAATAAAAATGCATGCATTGAAATGTG		ASHGA5P015606	ENST00000421862	AC004540.5
ASHGA5P046574	3.03e-05	1.17e-06	-10.6	5.89665	-2.12941	ATTGCAGTTAGATGAATTTAACCAGCTTTCTCTACACCGCATGAAGCCAGCGACTGTGAG		ASHGA5P042694	ENST00000458194	RP3-398G3.5
ASHGA5P033325	2.24e-05	7.53e-07	-11.1	6.3559	-2.12908	GGTCTGACACCCCATGACCTTTTTTGAGATTTGAGGTTATGCCATGTATTTGAGAATAAA		ASHGA5P016046	ENST00000426185	HCG22
ASHGA5P032110	0.000196	1.61e-05	-7.83	3.11313	-2.12817	TAATGTCCACCTCCCCAAGTCCTTTCTAACCTTCTCATCAAATGTGTTCATAGTTGCTAA		ASHGA5P018983	ENST00000463353	RP11-331F4.4
ASHGA5P047403	1.94e-05	6.14e-07	-11.3	6.57064	-2.12753	AGTTTCAGTCAGTACAAACCAATCATTCCCTCGGTTTGCTTCTTTGGCTGCTATAAACAA		ASHGA5P012259	NR_028032	HCG9
ASHGA5P029730	0.000358	3.68e-05	-7.11	2.2363	-2.12661	TATGCACTTGGCCTCTGTGTCTTTATTTAGACTGGTCACTTCACAACCCATCATGTCACC		ASHGA5P018821	ENST00000457989	AC079630.2
ASHGA5P035167	0.0466	0.0209	-2.75	-4.40486	-2.12528	ATCTCCTGCTCTGTGCCCGCGCAGTCCAGTGGAGGAGATATTCCTAATTAGGGGGCACTT		ASHGA5P040880	ENST00000519976	CTB-79E8.2
ASHGA5P042020	1.59e-05	4.62e-07	-11.7	6.86898	-2.12377	GTCCATTGGTGCTCTCATACTTTTTTCCCTCTCTCTTCCTGTTAGAATGTGCTTCCAGGA		ASHGA5P039797	ENST00000566195	RP11-426L16.9
ASHGA5P036916	4.35e-07	1.42e-09	-21.6	12.706	-2.12359	ATTAGATGATCCCCTGAGCGTCTCTCCTTTTGTCTCCTTGAGTTTGAACCCTTAAGACCA		ASHGA5P036474	ENST00000438633	AC114765.2
ASHGA5P033420	2.26e-06	2.3e-08	-16.1	9.96172	-2.12191	CCCAAAAGAAGCTATGCTCGGGCCTTCCCATCGTCCCACTCAAGAGCTTTCTTCATATTG		ASHGA5P043249	ENST00000558393	CTA-305I2.1
ASHGA5P048056	0.000441	4.84e-05	-6.87	1.94328	-2.12165	CTCTTCCTCCACCTCTGCCACAGGGCTCCAGCTTCCCTCTGGGGGCACCACTGTTCTTAG		ASHGA5P028172	TCONS_00010791	XLOC_004565
ASHGA5P030487	6.08e-07	2.61e-09	-20.3	12.1203	-2.12135	AAATCAGTTTGCCTGGGCATCTGTAAACCTTTGGGCAAGTGAATTCCCTCTTCTCTCTCA		ASHGA5P047398	AI921931
ASHGA5P015206	0.00448	0.00106	-4.59	-1.32659	-2.12039	ACAGGGCCGGGCTGAAGAAAAGAAGAATGGTATTCATGCAGTTCCCATTTTACAGATGAA		ASHGA5P046158	uc004dgl.1	BC015977
ASHGA5P055114	2.23e-05	7.45e-07	-11.1	6.36724	-2.11987	CTTTCTCTTCAGAATGCCATCTCTAGGATGCCAATGGGCTGTGTCTACAGTACTATGTAG		ASHGA5P056013	TCONS_00017355	XLOC_008200
ASHGA5P047928	9.13e-07	5.33e-09	-18.8	11.4211	-2.11713	GCAGAGAATTTTGACTCTTCGTCCCTCTGTTGGACATCTAAGTAACATTAAAGGGCTCAG		ASHGA5P028703	ENST00000413833	LINC00421
ASHGA5P034425	3.22e-05	1.29e-06	-10.4	5.79371	-2.11643	ACTCCTAAACACCCCAGAAAGGGAAGAGATTTAAGAGGAACCTTGATTCCTGCCATTCTG		ASHGA5P000301	chr17:21173800-21193125-	chr17:21173800-21193125
ASHGA5P045773	3.81e-05	1.64e-06	-10.2	5.53572	-2.11098	CCCCAACACACAATGAAGCCTCTGCAAAGAAAAGCTTAAATTAAAATAGAACACAAACTC		ASHGA5P017503	ENST00000442432	RP11-326F20.5
ASHGA5P034213	0.0154	0.00521	-3.58	-2.98998	-2.11086	GCTTCTCGGGAATGGAATCACACACGGACTGTGGCGTACACATCACAACTTTAAACCCCG		ASHGA5P018302	ENST00000451783	CSN1S2AP
ASHGA5P036016	0.017	0.00589	-3.5	-3.1175	-2.10955	GTTGGTGATATTGTTGGGACTGATTTGCTATCTATAAAGCCAAATTTGAGAAAAGACAGG		ASHGA5P043826	TCONS_00018986	XLOC_008883
ASHGA5P044674	0.00201	0.00037	-5.31	-0.217814	-2.10941	CCTGGAAAAGAACCCTAAAAATAAGCCCCTAGAATTATAAAAACAATGTAAAAGATCGCC		ASHGA5P038125	ENST00000566553	RP11-95M5.1
ASHGA5P034870	0.00511	0.00125	-4.48	-1.5043	-2.10682	ATTTCCTGCCAGCTGCTACTGGTTTTTTAGTCAGCTCTGACAGCTACGGTAATTGGGAAA		ASHGA5P033183	TCONS_00028573	XLOC_013577
ASHGA5P035537	0.000399	4.23e-05	-6.99	2.08727	-2.10606	AGATGTTTCTGCTTTAAAACAAATTCTTCTATTTCCTTTCCAATGTGAAGTTTGGGTGGT		ASHGA5P029403	ENST00000549877	LINC00516
ASHGA5P022709	0.00195	0.000357	-5.33	-0.17799	-2.10577	TATAAAACAGTTTTTTATTATTGAGACCTACTTCCTACTCCAAGTAGCCCATGAGAAGTG		ASHGA5P036836	uc002xuq.1	AK055386
ASHGA5P022140	0.00274	0.000557	-5.02	-0.649157	-2.10553	GAAAAAAATAAGGACATGCCCATAAAATCTGAGAGTCTGAGCCCTGCTGGTCTCTAGCAT		ASHGA5P014664	ENST00000412276	AC007319.1
ASHGA5P035714	1.73e-06	1.49e-08	-16.9	10.3985	-2.10503	AGAGGGAGAAGCATCTCTTCCTCTATGTCTCTTTTTATCTAAGAAACCAGTTTGACCAGC		ASHGA5P029636	ENST00000553682	RP6-65G23.1
ASHGA5P048450	4.87e-06	7.84e-08	-14.1	8.71012	-2.10414	GGAATCTACATTCTGGTGCAATGTTCCTCTGCCTTTCTCCCTTCTTATCAGTCTCATTTC		ASHGA5P052808	ENST00000574739	RP3-418C23.2
ASHGA5P052533	0.000587	7.12e-05	-6.56	1.53309	-2.10392	AGGACTCCAGGTGGGGCCTGTGCAGAGGGTTCTTACGGGCGCAGTAGGATTGGGGCTATA		ASHGA5P016838	NR_024519	LMAN2L
ASHGA5P015405	0.000155	1.18e-05	-8.13	3.44819	-2.10338	GCTACAAAAGGCTACTGAGCTGGCCTGATGATGATCCTTCTGAGATATATTTATAGCAGA		ASHGA5P017979	ENST00000447876	AC018730.1
ASHGA5P055977	0.0107	0.00326	-3.87	-2.50543	-2.10246	ACATTTCATGATGGGTAGAGCTAGTCAAACGTCTGAAAATAAAGTTTGGTTTAAAGATGA		ASHGA5P036724	TCONS_00026523	XLOC_012847
ASHGA5P033619	3.93e-05	1.71e-06	-10.1	5.49287	-2.10075	CGGAAAAATCTCACTCTGCTCTTCTCTATCTTCTACATGAAATGTATCAGGAAGAAAAAT		ASHGA5P014946	ENST00000444320	PCBP1-AS1
ASHGA5P029200	0.000562	6.72e-05	-6.6	1.59393	-2.09733	CCAGATTGTGTCCCTTAAAGGCCACACTGCAGCAAGGGCAGATAAACAATTTCATGGCAA		ASHGA5P016887	ENST00000435389	AC007392.3
ASHGA5P046411	0.0074	0.00202	-4.17	-2.0052	-2.09721	TAAAAAGTCTTTTGAACTAAGAGTAGCAGCAGCCCCAGGAGCTGAACAGGAAGGAGATTG		ASHGA5P032631	ENST00000453722	LINC00511
ASHGA5P032325	0.0109	0.00332	-3.85	-2.52344	-2.09616	TGGAGGTGAAGCTGGCCTTGTGGATCACTTGGGCCTCATGAGGGGAAAAGAAAGACCAGG		ASHGA5P017004	ENST00000436475	LINC00466
ASHGA5P044486	0.00705	0.00189	-4.21	-1.93769	-2.09303	ACAGGCAAAGCAAATTGAAGAATTGGAGCACTGAATATAACATCCACAGACATTTGAATT		ASHGA5P029348	ENST00000553729	DIO3OS
ASHGA5P034505	0.00374	0.000836	-4.74	-1.07876	-2.09154	AACATTATTCCTTCCTTGGCCTAAAAACTCATCGCCACCTACATTAAAGCTAATATGCCT		ASHGA5P023771	HMlincRNA30-	HMlincRNA30
ASHGA5P057967	0.00023	2.01e-05	-7.63	2.87942	-2.09139	AGGGAGAGAGGACATACTGGATCTTTCTGGGTATCATCAAACTTCTCCATCCAAGAATAA		ASHGA5P047223	NR_015425	LOC338588
ASHGA5P051825	0.00704	0.00189	-4.21	-1.93589	-2.09126	TATGTTTAACCTAACAATTAAAAATATATAACTGAAAATTACAATAAAAAAATAAGACAA		ASHGA5P032978	TCONS_00029280	XLOC_014063
ASHGA5P045769	7.83e-06	1.62e-07	-13.1	7.95943	-2.09085	TAAAATTCCCCCAGGCTGAGTGTTTCAGGAAACACCATAAATAAATAAAATTGTCTGTGT		ASHGA5P022330	ENST00000554711	RP11-369C8.1
ASHGA5P014861	0.00273	0.000554	-5.03	-0.643895	-2.09054	TCAGTCAAAGGGAATCCCATCCAGCGTCCCTCTACTCTCCTCTGCAGCTTCCATGGTTGG		ASHGA5P047345	ENST00000446211	RP11-51B10.2
ASHGA5P028703	2.22e-05	7.4e-07	-11.1	6.3738	-2.09041	GGAAAGGGAACAATGAAACTTACCCATTCTCCCACTGCTCACATTTCCTTCTGGTTTTTT		ASHGA5P043561	ENST00000420912	AC004947.2
ASHGA5P051534	5.38e-06	9.26e-08	-13.9	8.53791	-2.08872	ATAATTGCTCCGGCTACTGATGTGGTGGGAACTTTGGTATTTTTAACCCATTTGGGGGGT		ASHGA5P058273	TCONS_00029062	XLOC_013983
ASHGA5P056404	0.00073	9.58e-05	-6.32	1.21696	-2.08657	AGTCCTCAGGTGCCATCAATATTCTGAAAATGGCAGTGATTTTTATTCAACCTGTATAAG		ASHGA5P057351	TCONS_00016267	XLOC_007642
ASHGA5P032879	0.00373	0.000831	-4.75	-1.07254	-2.08408	TTAGTTGACCGTAACTGCCAGAGCCCTGCCCTGAATTCCTGTCCTTACTCCCTCTTTAAG		ASHGA5P054705	ENST00000533684	CTD-2516F10.2
ASHGA5P000589	2.79e-05	1.04e-06	-10.7	6.01481	-2.08293	TTCAGTTTTCTCTTCTCTGCTCAGTAAGCTCAGTTTAGCTCTGTGTGTGTGCGTGTGTCT		ASHGA5P021278	ENST00000529298	CTD-2011F17.2
ASHGA5P044100	5.96e-05	3.04e-06	-9.48	4.88496	-2.08179	AGGTTGAATTTCCTCTTGGTGGGGAGTTACAGAGGAGATTAGCAGATCAGGCTGAATTAG		ASHGA5P028273	uc001trc.1	BC064974
ASHGA5P030562	0.000134	9.63e-06	-8.32	3.66195	-2.07917	AGGGAAATGCTACTGGATAAGCAGGAGGTTAAATAAACTGTATCTCCTTTTGTTTAGATG		ASHGA5P027626	ENST00000538405	RP11-64B16.3
ASHGA5P031731	7.05e-07	3.62e-09	-19.6	11.7997	-2.07667	GAATCCGGGACGTCGGTGGACCCTCTGGGTCTGGCTCCCTCGGGGCTTACGATGAAAAAA		ASHGA5P055977	ENST00000557721	RP11-99L13.2
ASHGA5P014946	9.58e-06	2.22e-07	-12.6	7.63217	-2.07507	TGAGTGTGATGTTTCCTGCTGAAAGCACAGGTGAGACGTGGTCTTGTAACACAGTGGTTA		ASHGA5P058482	uc004aep.1	AQP7P1
ASHGA5P000565	0.000345	3.49e-05	-7.15	2.29299	-2.07223	GTTCCAAGTCATAATCATTCTAGAAGTGCTCTCTTCCTACCAAAAACGCCAGGGTGAGCT		ASHGA5P041236	ENST00000429352	RP11-107M16.2
ASHGA5P031759	0.0106	0.00321	-3.88	-2.48674	-2.07179	GATAGCATTTTAGATTTGAAGAAATAACTGACAAAATCAATATCATCTGTTTCATCATTA		ASHGA5P051666	ENST00000430317	COL6A4P2
ASHGA5P036197	0.0038	0.000853	-4.73	-1.09946	-2.07152	ACTACCTCAAGAATGGACATCTTCAACCAAGTCAATTAGCAGCAACTGTCCAAATATCTG		ASHGA5P036372	ENST00000411436	AC009965.2
ASHGA5P018983	0.0252	0.00968	-3.2	-3.62631	-2.07107	TGTCCCTGCATACAAAGCTGGCTTCCACTTCTGCGGGGGCTACCACATCAGCGAGGACTG		ASHGA5P031153	ENST00000563124	RP11-305A4.3
ASHGA5P026182	0.000185	1.49e-05	-7.91	3.19524	-2.07052	TATTCTTCACATCAACCTTTGAGAGAGCTTCGGCTGCCACTGTTTTACAGCAGAGGAAAG		ASHGA5P029790	NR_047664	MEG9
ASHGA5P038458	0.00185	0.000333	-5.38	-0.106755	-2.06539	ACCCCAGGATTCTGTTAAGATTTATTTTCTCATTCCAAATAAATGTTCACTGGCAAGCCC		ASHGA5P057576	TCONS_00019315	XLOC_009146
ASHGA5P046739	0.00293	0.000607	-4.96	-0.740783	-2.06535	GGAGATTTAAAGGATTCTCAAATACAAACTGAAGTTTTCAAGAACAGGATCATGAAGGAC		ASHGA5P035704	ENST00000492300	RP11-734K21.3
ASHGA5P045379	0.000153	1.16e-05	-8.14	3.46693	-2.06519	GAGTGGGGCGTGGAGAATGCATGAAGATACAGATAAAATAAACGTGTCTATGGGTTAATA		ASHGA5P038189	ENST00000457412	RP4-737A23.3
ASHGA5P020788	0.0152	0.0051	-3.59	-2.96878	-2.06388	AAGCATCCCGTTTTTCACCACTCTGGCCAGGACAGCCTATCTGTGCAGGAGGCATTGCTG		ASHGA5P035672	ENST00000437798	AC079779.7
ASHGA5P018550	0.000292	2.77e-05	-7.35	2.5369	-2.06008	TCGAATCCCACCACAGCATGTTCCGAAGAGATGATTGGAAGATGGAAGTGGAGGGTTAAA		ASHGA5P056462	TCONS_00004462	XLOC_002338
ASHGA5P057645	0.0143	0.00472	-3.64	-2.88884	-2.05993	TTCTTAGCAGTCTGCCATAGCAACTCAAGTAATGCAACTTTACTCAGCATGGACCGTCAC		ASHGA5P051723	ENST00000491862	ARHGEF26-AS1
ASHGA5P058312	0.00661	0.00175	-4.26	-1.85276	-2.0597	TGGCAGAGTAGGCTTTTCTGGCTTTGCCCATCCAGTTGCTCCGTGCCAGGAGAAGGAGTA		ASHGA5P026542	ENST00000526186	RP11-867G23.10
ASHGA5P026098	0.000148	1.1e-05	-8.19	3.51899	-2.05894	TGAGAGGCTGAGCCACTGCTCAGCTTAGCGGGGGGACCACTTAGTGACCAACACCCTGAG		ASHGA5P019922	ENST00000505298	RP11-722M1.1
ASHGA5P027966	0.000126	8.8e-06	-8.4	3.7571	-2.05758	AAGAAGCGGAGGAACAGGGTCACGGGATAGGGCAGACACCCGGCTGCTTTTTGTTTGCTA		ASHGA5P047288	CR746141
ASHGA5P027508	4.66e-06	7.37e-08	-14.2	8.77323	-2.05699	AAGACATCTGTTCCTCTCATCCTTTAGTGAAGTGCAGATGGAGATTCCTACATGGTTTTG		ASHGA5P040822	TCONS_00021737	XLOC_010326
ASHGA5P026697	0.000215	1.83e-05	-7.72	2.97882	-2.05619	CTAGAAACCATGTCTTCTGATTCACAGTTGATCATATTTTTCTATCACCTTTGATAAGGC		ASHGA5P058666	uc.249-	uc.249
ASHGA5P023781	1.83e-05	5.63e-07	-11.4	6.66112	-2.05511	CCTACTCTCACTTTGCCTCTTTTGCCACCATTCTGAGTCCACTCATTCTAGAGAAATTAA		ASHGA5P042189	ENST00000444586	RP3-495K2.3
ASHGA5P017831	3.99e-06	5.5e-08	-14.7	9.07278	-2.05471	CATTCTAAAGGAAAAGCAGCTGTGAAGTCATAATTATGTTCACTTCCCACTGGCAACTGG		ASHGA5P042020	ENST00000432121	RP11-624M8.1
ASHGA5P036531	0.000213	1.81e-05	-7.73	2.99006	-2.05432	ATTCCTAGAACTAAGTTCAGGGTTCCTGAGCAGGTACTCAAGCAGACACAAAGACAAAAC		ASHGA5P047527	ENST00000476909	LINC00595
ASHGA5P039583	0.00122	0.000193	-5.78	0.474886	-2.05308	GGAGACATGAAGAAAATTGCTGATTCCCTTCAGTTAAATAACAGTTTAGATTAAACCAGC		ASHGA5P039656	uc003ine.3	BC039551
ASHGA5P031664	6.19e-07	2.85e-09	-20.1	12.0324	-2.05083	AGACCTCCTTCTCACACTTCCTGATGGCCTACTCTGTGCTCCACGTGACTTCATACATGT		ASHGA5P017125	ENST00000437867	C13orf44-AS1
ASHGA5P036323	7.45e-05	4.26e-06	-9.13	4.52595	-2.04957	CCAAGTTTTTTCTTTTAACTAGAGAGTAGCCTACTTATTGGGCCCTGCAATTAATTTCAG		ASHGA5P000339	chr2:148061475-148073025-	chr2:148061475-148073025
ASHGA5P033719	0.00255	0.000504	-5.09	-0.543457	-2.0488	TTAATAACAAGTCAGTTGAAAGCCCTGCCTTGCCAGTTTCCACAGTCACAATGTGGCCTT		ASHGA5P035678	ENST00000449621	AC105393.2
ASHGA5P041296	6.88e-05	3.73e-06	-9.27	4.66754	-2.04593	TTGTAATTCCAAAGGAAATGCTTTTCATTCCCATCTCAGAAGAATTAGAGAAATGTTATC		ASHGA5P046093	ENST00000379317	TTLL10-AS1
ASHGA5P053019	0.00401	0.000914	-4.69	-1.17237	-2.04552	AAATAAATACCCACATCTCCATGCTGGACAGCAGAAGAGCAATAAGTTGCCAAATTTTTT		ASHGA5P037777	uc002zkt.3	BC040855
ASHGA5P039039	0.002	0.000368	-5.31	-0.210387	-2.04432	CATGGCTCTGTAAATGGAGGCTGCCATCATCATAATATCATTATGAAGCCCCTGATCTCA		ASHGA5P014861	ENST00000414107	RP11-446F3.2
ASHGA5P046834	0.000629	7.85e-05	-6.48	1.42913	-2.04321	GAGAGTGCCCTGAAATATTTGAAATGTTGAAAAGCTGAACCTACAAATGTCAAAACACAA		ASHGA5P016951	ENST00000449573	AC005062.2
ASHGA5P023720	5.98e-06	1.1e-07	-13.6	8.35742	-2.0415	GGGGGCCCTTTGTGACATATTTGAGACCTTTCTTATCTTGCTTTAGATGTTTTCTGACTA		ASHGA5P054045	ENST00000420327	RP13-348B13.2
ASHGA5P021968	3.98e-05	1.75e-06	-10.1	5.47033	-2.04109	ATGTTGTCTGTCTTGCAGGGGCTCTTGGTGAAATGGAGGAACCATGACAAAGGCAAGTCC		ASHGA5P034869	ENST00000444688	LINC00299
ASHGA5P035001	0.000215	1.83e-05	-7.72	2.977	-2.04058	AAGCCTGAAAGAGCTGCACTCTAAGCACCACAGCAGGACTTGCCCCTGAATGGAGATGGG		ASHGA5P000066	AL049990
ASHGA5P056595	6.25e-05	3.26e-06	-9.41	4.81003	-2.03603	TGTATGTTTCTTGGCTCTCTAAACTCACTCAGCTCCAGTGTTTCTGCAACAGCATGAGCT		ASHGA5P033163	TCONS_00028218	XLOC_013564
ASHGA5P045331	1.83e-06	1.63e-08	-16.7	10.3056	-2.03582	GGTCCTCTATGAAGATTTCCTGAAGGCTACTTACTTTCTCTACTCATTAAAATTTTTGCT		ASHGA5P046924	ENST00000413220	RP11-227H15.5
ASHGA5P020906	0.00658	0.00174	-4.26	-1.84699	-2.03358	CTATCCCAAGATAACACTAACAAAGTTGACCTTAGAATTGGAGTGCCTGGGTTAGAACCC		ASHGA5P041853	ENST00000437249	RP1-8B1.4
ASHGA5P048555	1.96e-06	1.82e-08	-16.5	10.1958	-2.03081	TCTGACGTGCCGTTACTCAGAGGTGGGTGGCCGTCTCCCTTCCCTGTACCCTGGTGAAGA		ASHGA5P025490	NR_003149	GPR98
ASHGA5P058165	0.00384	0.000865	-4.72	-1.11454	-2.0291	AGTCACCTTGTCTATCTTCAATTTACAGACCTTGGCTTTTCTACCCCAATTCAAGAAGTC		ASHGA5P026908	uc001qeg.1	AK095187
ASHGA5P016951	3.62e-06	4.72e-08	-14.9	9.22966	-2.02892	TGATAATGAGACTCCGCTTTCTGTCTCTCTGAAGATAACGTTAAGCTGCAGCTCCGTATC		ASHGA5P038744	ENST00000415991	AC018359.1
ASHGA5P017004	5.95e-05	3.03e-06	-9.49	4.88797	-2.02583	ATATCCCAAGAAAATGGAAACAACTCTGTCCTTGACCTTCAAAAAGAAATTGACTTACCT		ASHGA5P057911	TCONS_00023590	XLOC_011401
ASHGA5P054705	0.00316	0.000672	-4.89	-0.847626	-2.02437	TTAAACTAAGGTAAGTCTCTTATAAAGACCTTTATGAGAACTGTTTGAGCCCTCATGACA		ASHGA5P016062	ENST00000426353	RP11-276H7.3
ASHGA5P030016	0.011	0.00338	-3.84	-2.54331	-2.02429	TATACACTTCTCCCAAAATCCTGTGCTTAACACATTGTTACTGAGCACACAGGCGTGCTG		ASHGA5P056756	TCONS_00008407	XLOC_003852
ASHGA5P032933	0.00642	0.00168	-4.29	-1.81046	-2.02323	GCATCTAGTGTCTCCCAGAAAGTGGTTTGTTGAAGTTTTGGAGAATTAGAATTATTTCTT		ASHGA5P047738	ENST00000444568	RP11-198M6.5
ASHGA5P043202	4.09e-06	5.76e-08	-14.6	9.02596	-2.02159	TACACCTGGTTTGCTCCTTGTTTTCTAGATTTTGACTGAAATGTCCCCTTCCCGGCAAAG		ASHGA5P036531	TCONS_00027230	XLOC_013268
ASHGA5P015189	0.000266	2.45e-05	-7.46	2.66814	-2.02084	ACTCCTAGACTGTGATGGAGCTGGACTGTGTAGAACAAATAACTAGAGAAACAAAGAGAA		ASHGA5P019168	ENST00000471222	RP11-483E7.1
ASHGA5P032849	0.0106	0.00322	-3.87	-2.49264	-2.02048	GAAATGCCTATGAGAAAGCCGGAAAGAAACCCCTGGAATTTGGAAGAAAATGTCTAAAAG		ASHGA5P044813	ENST00000535440	RP11-110G21.1
ASHGA5P023825	0.0024	0.000467	-5.14	-0.462516	-2.01494	AATTGTCATAGTAGCCATCTCTCAGGTTCTTGTGAAGAATTCATGAGATCACGTATATGA		ASHGA5P057594	TCONS_00019501	XLOC_009302
ASHGA5P033320	0.00214	0.000404	-5.25	-0.3105	-2.01402	CTACACTACGGATTTCTTAGGATAATTTTGCCCTTACTTAAAAGAAACTGACAGATGTAC		ASHGA5P026851	AW450413
ASHGA5P028874	0.000294	2.8e-05	-7.34	2.52456	-2.01312	TAAAAAGTCATCTGTGAAGAAAACCAGAGGGAGAAATTTCACCTGCCAAAGTGGATAAAG		ASHGA5P045633	ENST00000450445	RP11-62F24.2
ASHGA5P042938	6.19e-07	2.86e-09	-20.1	12.0292	-2.01243	ACGCGCGGCTTTCTTTCTTCTCCAAGCACGGTGGCAGTCTTCTGATCTCTGCTGCTTTTT		ASHGA5P054538	NR_033969	LOC100128054
ASHGA5P028273	0.000131	9.31e-06	-8.35	3.6974	-2.01071	AATTTCTCTCTCATGACTTGTTGTGACTTGGCTATCAAGCTATTAAAACCACTTCAGATT		ASHGA5P028337	ENST00000423999	AC156455.1
ASHGA5P040031	1.95e-05	6.21e-07	-11.3	6.55921	-2.01015	CATATGGTGTTCATTGTGGGGTTTTGCTTCTTATTCCCTTTGAGTAAGAATAAAATGATC		ASHGA5P037159	ENST00000433121	RP5-908M14.5
ASHGA5P021515	0.00031	3.01e-05	-7.28	2.45021	-2.0098	GGGGTCGCAGGGTACCAGTGTGCGGAGTTCCTGTTGCCAAGCTGAAGGTGGCCCTGGGCA		ASHGA5P049552	ENST00000395675	FOXO3B
ASHGA5P018274	1.61e-06	1.3e-08	-17.1	10.5325	-2.00978	AACGAGACAGGAAAAGTGTTTTGGACTGAATTGTTCTCTCTCCTCATTATCCTCCTTAAT		ASHGA5P022833	NR_040000	LOC339166
ASHGA5P046742	0.000362	3.72e-05	-7.1	2.22483	-2.00789	TCTGTGAAAATGTTGTGAGTGTTGGATGTCTGCATGTGTGTGTGCCATTGTGTGCTTAGG		ASHGA5P043202	TCONS_00017723	XLOC_008667
ASHGA5P041671	2.56e-05	9.2e-07	-10.8	6.14594	-2.00722	CAAATGTCTGTGTAGTTTCTGCACTTCATAACAGCTTATATGACAGTTGCTCCAGCCATT		ASHGA5P023914	HMlincRNA933+	HMlincRNA933
ASHGA5P021225	1.73e-05	5.17e-07	-11.5	6.75022	-2.00652	GTGACCAATGGTGAAGGATCTAAAACCTGAAAAGAGGCCAAATGATTCCTCAAAACCACG		ASHGA5P028574	TCONS_00009857	XLOC_004270
ASHGA5P055860	0.00722	0.00195	-4.19	-1.97078	-2.00642	ATTACAGAATAAGAGGCATAATAACCAGATAGAAAGTATTGAATAAATCTGTAAGAAATG		ASHGA5P014883	ENST00000414345	LINC00362
ASHGA5P035153	4.25e-05	1.92e-06	-9.99	5.37286	-2.00586	AACTTTAAAAGGCCAGAAGAAAATAAACCGGATTCAGCTCCCTCTCATCTCCAAATCTCG		ASHGA5P058615	uc011bug.2	LOC220729
ASHGA5P026357	3.09e-05	1.21e-06	-10.5	5.85988	-2.00474	AGAAGACCACAAGTCAGATGACTCATATATTCACCTATTCAATAAACACTCCAGAGCATT		ASHGA5P015479	ENST00000420601	RP11-235G24.3
