# Supplementary material for: Bioinformatics-based analysis of the lncRNA–miRNA–mRNA and TF regulatory networks reveals functional genes in esophageal squamous cell carcinoma
Source: Biosci Rep. 2020 Aug 20;40(8):BSR20201727. doi: 10.1042/BSR20201727 (PMC7441485; doi:10.1042/BSR20201727)
Supplement: Supplementary Tables S1-S8 [file BSR-2020-1727_supp1.zip › BSR-2020-1727_suppST4.xls]

## Sheet: mRNA in GSE89102 logFC>2
ID	Group Raw Intensity		Group Normalized Intensity		Raw Intensity										Normalized Intensity										Flags										Annotations
ASHGA5P003003	16.5541	176.247	4.48554	6.85788	182.905	8.70449	218.074	27.7296	147.468	11.2083	207.798	11.7567	124.99	23.3713	6.92979	3.35182	6.91469	5.55982	6.81437	4.13726	6.95603	3.95239	6.67452	5.42641	P	A	P	P	P	A	P	A	P	P	protein_coding	NM_006565	CCDS10841.1	CTCF	RefSeq	3946	chr16	+	67596309	67673088		TAAAAAGAAAGGTGTAAAGAAGACATTCCAGTGTGAGCTTTGCAGTTACACGTGTCCACG	10664	Hs.368367	GO:0000775|GO:0000793|GO:0003700|GO:0003714|GO:0005515|GO:0005634|GO:0005654|GO:0005730|GO:0006349|GO:0006351|GO:0007059|GO:0008270|GO:0010216|GO:0010628|GO:0016568|GO:0016584|GO:0031060|GO:0035065|GO:0040029|GO:0040030|GO:0043035|GO:0043565|GO:0044212|GO:0045892|GO:0045893|GO:0045893|GO:0070602
ASHGA5P006671	16.1181	135.831	3.96349	6.49756	112.71	25.0937	131.79	5	160.477	18.9642	123.535	26.5327	150.646	5	6.2289	4.90657	6.1849	2.45415	6.9275	4.82771	6.20688	5.10909	6.93964	2.51994	P	P	P	A	P	P	P	P	P	A	protein_coding	NM_001483	CCDS5521.1	GBAS	RefSeq	2019	chr7	+	56032269	56067875		AACCGGAATGCCTAGAAGCATACAACAAAATTTGTCAAGAGGTGTTGCCAAAGATTCACG	2631	Hs.591069	GO:0005515|GO:0005739|GO:0005739|GO:0005887|GO:0006119|GO:0006754|GO:0016020|GO:2000984
ASHGA5P052221	121.068	1367.48	6.92619	9.68425	785.311	196.508	917.388	27.4022	2225.65	169.339	866.185	185.661	2042.86	26.4293	9.05142	7.80726	8.99293	5.5413	10.6858	7.84324	9.03496	7.82754	10.6562	5.61163	P	P	P	P	P	P	P	P	P	P	protein_coding	ENST00000502536	CCDS54847.1	OSMR	GENCODE	1740	chr5	+	38845959	38886759		AGTGTCAATATCCTTTTTAACCTGACTCATCGAGGTGAGACTAGAGTTGTCACAGCCCAC	9180	Hs.120658	GO:0008284|GO:0008283|GO:0034097|GO:0007166|GO:0002675|GO:0038165|GO:0005900|GO:0005515|GO:0019838|GO:0004924
ASHGA5P010515	5	63.7012	2.44792	5.36759	69.0417	5	88.6271	5	44.3748	5	76.5735	5	39.8889	5	5.52872	2.38062	5.60938	2.45415	5.11742	2.47609	5.51141	2.4088	5.07101	2.51994	P	A	P	A	P	A	P	A	P	A	protein_coding	NM_206853	CCDS5286.1	QKI	RefSeq	14152	chr6	+	163835674	163999628		GGTGTATTAGGTATGGCTTTCCCAACGAAAGGCTAAGAATTCAAGAACGGTCTTAACTGA	9444	Hs.510324	GO:0001570|GO:0003723|GO:0005515|GO:0005634|GO:0005737|GO:0006397|GO:0006417|GO:0007286|GO:0008380|GO:0010628|GO:0017124|GO:0042552|GO:0042692|GO:0042759|GO:0051028
ASHGA5P010679	54.3242	689.67	6.01076	8.73123	466.65	73.6645	546.6	22.8752	993.04	65.4802	519.466	91.7285	922.595	17.8728	8.25684	6.43264	8.21114	5.25931	9.4692	6.51498	8.25522	6.83063	9.46377	5.01624	P	P	P	P	P	P	P	M	P	P	protein_coding	NM_144989	CCDS41472.1	DNAH14	RefSeq	1108	chr1	+	225117362	225155626		TATCTCAAAGAGATACTTGGTCATTTGTGGAGCAGTTTATATATAAGAATCTCCTTGGGA	127602	Hs.133977	GO:0003777|GO:0005524|GO:0005737|GO:0005874|GO:0007018|GO:0030286|GO:0035085
ASHGA5P001956	23.7251	426.625	4.33226	8.0814	455.88	39.8257	566.341	5	308.994	32.5922	517.659	36.2074	284.252	5	8.22167	5.57232	8.26517	2.45415	7.84333	5.56931	8.24929	5.54556	7.82754	2.51994	P	P	P	A	P	P	P	P	P	A	protein_coding	ENST00000250241	CCDS12247.1	ILF3	GENCODE	3728	chr19	+	10764936	10796443	ENST00000407004	AGCAGGCTACAGTGACTTTTTCACAGACTGCTACGGCTATCATGATTTTGGGTCTTCCTA	3609	Hs.465885	GO:0006351|GO:0045893|GO:0045892|GO:0000279|GO:0005634|GO:0005622|GO:0005739|GO:0005730|GO:0030529|GO:0003723|GO:0003677|GO:0005515|GO:0003725
ASHGA5P020003	121.909	834.011	7.01589	9.10357	770.179	196.725	963.485	40.0849	796.301	160.404	890.331	187.556	749.759	24.7762	9.02434	7.80912	9.06772	6.14204	9.1681	7.76926	9.07785	7.84351	9.17985	5.51553	P	P	P	P	P	P	P	P	P	P	protein_coding	NM_139281	CCDS4102.1	WDR36	RefSeq	6611	chr5	+	110427869	110466200		TCCCCAGCAGTCTAAAGTGGTAAATCTTGGAGTTTTGGCTCAAAAATCAGATTTCTGCTT	134430	Hs.533237	GO:0003674|GO:0005575|GO:0005730|GO:0006364|GO:0007601|GO:0008150|GO:0032040|GO:0050896
ASHGA5P003000	857.201	6622.01	9.88677	12.0957	7389.92	1305.05	8517.4	232.819	4712.17	1228.02	8002.89	1301.97	4487.65	218.148	12.3405	10.4284	12.2769	8.95117	11.7642	10.5885	12.3052	10.5216	11.7919	8.9442	P	P	P	P	P	P	P	P	P	P	protein_coding	NM_005644	CCDS326.1	TAF12	RefSeq	1129	chr1	-	28929608	28969604	NM_001135218	TCACAAACAGAGAATGGCATTGATCCGGAAAACAACCAAGAAATAACACACGGAAAGGTC	6883	Hs.530251	GO:0000125|GO:0003677|GO:0003700|GO:0003713|GO:0004402|GO:0005515|GO:0005654|GO:0005669|GO:0006352|GO:0006366|GO:0006367|GO:0006367|GO:0006368|GO:0008134|GO:0010467|GO:0016032|GO:0030914|GO:0030914|GO:0033276|GO:0043966|GO:0046982|GO:0051091
ASHGA5P012721	33.3708	280.643	4.63683	7.53101	278.018	57.9569	332.582	5	251.124	44.599	305.07	54.2981	236.421	5	7.51499	6.09898	7.50914	2.45415	7.55728	6.00051	7.49967	6.11055	7.57399	2.51994	P	P	P	A	P	P	P	P	P	A	protein_coding	ENST00000380191	CCDS7071.1	GDI2	GENCODE	2412	chr10	-	5807185	5855512		ATGGCTAATGGTCAGCTGGTTAAGATGCTGCTTTATACAGAGGTAACTCGCTATCTGGAT	2665	Hs.299055	GO:0007264|GO:0051056|GO:0015031|GO:0007165|GO:0032851|GO:0005737|GO:0005829|GO:0016020|GO:0009986|GO:0005794|GO:0005515|GO:0005097|GO:0005093
ASHGA5P007680	534.935	7159.9	9.60251	12.0576	8907.42	705.677	10630.2	382.902	3243.59	612.03	9986.47	649.086	3031.82	324.979	12.6228	9.56246	12.5916	9.71569	11.2207	9.61129	12.6281	9.54828	11.2248	9.57482	P	P	P	P	P	P	P	P	P	P	protein_coding	NM_001114735	CCDS45322.1	BCL2A1	RefSeq	955	chr15	-	80253231	80263643		ACAAGAAGAGGAAAATGGCTTTGTAAAGAAGTTTGAACCTAAATCTGGCTGGATGACTTT	597	Hs.227817	GO:0005515|GO:0005737|GO:0006915
ASHGA5P028551	7.99904	71.4545	3.2471	5.55981	77.174	10.4092	90.5552	5	53.7229	8.52682	83.8017	11.0592	52.0187	5	5.68014	3.6271	5.64178	2.45415	5.38958	3.77284	5.64293	3.86148	5.44462	2.51994	P	A	P	A	P	A	P	A	P	A	protein_coding	NM_018191	CCDS9418.1	RCBTB1	RefSeq	4042	chr13	-	50106081	50159719		GGAATTACTGTGGAGAATGCCTTTTCGCTATTCTCTGCTGCAGTCAGATATGATGCAGAG	55213	Hs.508021	GO:0005634|GO:0005737|GO:0006351|GO:0006355|GO:0007049|GO:0016568
ASHGA5P003059	480.772	2361.17	8.29577	10.6253	2217.49	828.888	2660.16	38.4064	2345.77	711.832	2410.43	791.879	2172	32.8524	10.5567	9.79945	10.5406	6.07419	10.7598	9.82893	10.5206	9.83274	10.7489	5.94354	P	P	P	P	P	P	P	P	P	P	protein_coding	NM_001077208	CCDS47088.1	SEC31A	RefSeq	4224	chr4	-	83739813	83812412	NM_001077206, NM_001077207, NM_001191049, NM_014933, NM_016211	GGAACAACAGGTCCTCAGAATGGTTGGAATGACCCTCCAGCTTTGAACAGAGTACCCAAA	22872	Hs.370024	GO:0002474|GO:0005515|GO:0005737|GO:0005783|GO:0005789|GO:0005829|GO:0006888|GO:0006888|GO:0006987|GO:0012507|GO:0015031|GO:0016044|GO:0018279|GO:0019886|GO:0030127|GO:0030134|GO:0030968|GO:0043231|GO:0043687|GO:0044267|GO:0048208|GO:0048306|GO:0048471|GO:0051592
ASHGA5P036368	14.9172	104.092	3.8942	6.11262	106.374	23.0104	130.176	5	87.2174	17.9692	114.467	23.6062	82.2246	5	6.14509	4.78805	6.16726	2.45415	6.07036	4.7602	6.09119	4.94866	6.08918	2.51994	P	P	P	A	P	P	P	P	P	A	protein_coding	NM_177538	CCDS2357.1	CYP20A1	RefSeq	10943	chr2	+	204103163	204170563		TCGTGGTTAGTTTGGGCACTGTTGATGTACTGAAGCAGCATATCAATCCCAATAAGACAT	57404	Hs.446065	GO:0004497|GO:0005506|GO:0009055|GO:0016021|GO:0016705|GO:0020037
ASHGA5P054438	5	66.807	2.44792	5.27028	79.0067	5	103.921	5	29.7562	5	96.4269	5	24.924	5	5.71337	2.38062	5.84165	2.45415	4.5417	2.47609	5.84379	2.4088	4.41087	2.51994	P	A	P	A	P	A	P	A	P	A	protein_coding	NM_006963	CCDS7211.1	ZNF22	RefSeq	2204	chr10	+	45496272	45500777		ATTTGGTTATTCACCATGAGGTTAGCAAAGCCTAAAGCGGGTATTTCTCGGAGCTCAAGC	7570	Hs.462693	GO:0003677|GO:0005634|GO:0005634|GO:0005730|GO:0005886|GO:0006351|GO:0006355|GO:0008270|GO:0042476
ASHGA5P008694	10.7097	138.397	3.56248	6.39732	174.3	15.7698	203.574	5	69.7402	11.7635	175.886	16.0155	68.4831	5	6.85772	4.24167	6.81244	2.45415	5.75626	4.19992	6.7207	4.3967	5.83949	2.51994	P	P	P	A	P	A	P	P	P	A	protein_coding	NM_023010	CCDS14587.1	UPF3B	RefSeq	2365	chrX	-	118967988	118986991		TTCCAGAAAGGGACAAATTAAAGGATGAACCAAAGATTAAGCTGCTCAAGAAGCCAGAAA	65109	Hs.103832	GO:0000166|GO:0000184|GO:0000184|GO:0000184|GO:0000184|GO:0000398|GO:0003729|GO:0005487|GO:0005515|GO:0005634|GO:0005654|GO:0005737|GO:0005737|GO:0005829|GO:0006366|GO:0006369|GO:0006406|GO:0008380|GO:0010467|GO:0016070|GO:0016071|GO:0031124|GO:0035145|GO:0035145|GO:0045727
ASHGA5P053447	11.7159	111.753	3.82843	6.16662	71.9195	14.2762	93.4248	7.57763	154.113	13.9788	91.8783	17.7466	147.43	5	5.58356	4.09195	5.68848	3.56431	6.87413	4.42628	5.77719	4.53968	6.90975	2.51994	P	P	P	A	P	A	P	P	P	A	protein_coding	NM_001136161	CCDS47869.1	MCMDC2	RefSeq	2399	chr8	+	67782983	67814014		GTATGTGGATCAAAGCTGTCAGCATCTGCATTAAAATATCTGTAGGTATTCAATTCAAGA	157777	Hs.437006	GO:0003677|GO:0005524|GO:0006260
ASHGA5P006552	27.9082	554.932	4.61324	8.44546	396.325	50.4082	454.683	5.65007	762.527	34.7353	446.052	43.7476	715.073	5	8.02217	5.89881	7.94875	3.17676	9.10847	5.66107	8.03358	5.80959	9.11434	2.51994	P	P	P	A	P	P	P	P	P	A	protein_coding	ENST00000320152	CCDS7145.1	PRTFDC1	GENCODE	1926	chr10	-	25137553	25241533		AGACCTGACTATGCTGGATTTGAGATTCCAAACTTATTTGTGGTGGGATATGCCTTAGAT	56952	Hs.405619	GO:0009116|GO:0006166|GO:0005737|GO:0005829|GO:0000166|GO:0000287|GO:0042803|GO:0004422
ASHGA5P009472	42.2263	243.576	4.98484	7.28029	262.44	77.8893	326.736	5.79216	169.335	55.5147	305.88	66.9354	153.488	5	7.43924	6.50778	7.48566	3.20402	7.00557	6.2926	7.50297	6.39984	6.96801	2.51994	P	P	P	A	P	P	P	P	P	A	protein_coding	NM_152872	CCDS7395.1	FAS	RefSeq	2730	chr10	+	90750287	90775542		CCAAGGTTCTCATGAATCTCCAACTTTAAATCCTATGTTGACTTGAGTAAATATATCACC	355	Hs.244139	GO:0001666|GO:0002377|GO:0003014|GO:0004871|GO:0004872|GO:0005031|GO:0005515|GO:0005576|GO:0005634|GO:0005737|GO:0005829|GO:0005886|GO:0005886|GO:0006461|GO:0006915|GO:0006915|GO:0006917|GO:0006919|GO:0006924|GO:0006925|GO:0006927|GO:0007165|GO:0007283|GO:0007568|GO:0008624|GO:0008625|GO:0008633|GO:0009636|GO:0009897|GO:0010467|GO:0010940|GO:0016021|GO:0019724|GO:0019900|GO:0031104|GO:0031264|GO:…
ASHGA5P013729	46.0729	517.729	5.06503	8.33211	609.467	79.2291	719.506	5.77869	317.708	68.5498	651.763	71.8069	290.2	5	8.67472	6.53149	8.63421	3.20143	7.88341	6.58148	8.60912	6.49079	7.85908	2.51994	P	P	P	A	P	P	P	P	P	A	protein_coding	NM_016489	CCDS34617.1	NT5C3	RefSeq	1846	chr7	-	33053724	33080777	NM_001002009	TGTGAAAATGATGCCAGAATTCCAGAAAAGTTCAGTTCGAATCAAGAACCCTACAAGAGT	51251	Hs.487933	GO:0000166|GO:0000287|GO:0005737|GO:0005739|GO:0005783|GO:0005829|GO:0006206|GO:0006213|GO:0008253|GO:0008253|GO:0008253|GO:0008665|GO:0008665|GO:0009117|GO:0044281|GO:0046085|GO:0046135|GO:0055086
ASHGA5P052412	9.90451	151.067	3.46932	6.47164	185.675	17.1631	223.529	5	73.3584	9.61411	213.039	12.7454	59.7333	5	6.95006	4.36864	6.94776	2.45415	5.83	3.93094	6.99071	4.07292	5.63965	2.51994	P	P	P	A	P	A	P	P	P	A	protein_coding	NM_005733	CCDS4199.1	KIF20A	RefSeq	3471	chr5	+	137514416	137523404		ACAAGTTGTGGAAGCCATGAAGACACTGCTTTTGAAGGAACGACAGGAAAAGCTACAGCT	10112	Hs.718626	GO:0000087|GO:0000278|GO:0000910|GO:0000910|GO:0001578|GO:0003777|GO:0005215|GO:0005524|GO:0005654|GO:0005794|GO:0005819|GO:0005874|GO:0007018|GO:0015031|GO:0016192|GO:0019901
ASHGA5P054250	15.4013	135.787	4.4123	6.48695	135.542	9.73022	169.419	21.613	112.13	7.77101	162.133	15.6703	99.7134	22.222	6.50152	3.52287	6.5518	5.1715	6.42535	3.64882	6.59701	4.36768	6.35905	5.35061	P	A	P	P	P	A	P	P	P	P	protein_coding	ENST00000366997	CCDS31018.1	LPGAT1	GENCODE	7782	chr1	-	211916798	212004114		ATCTGCTATGTAATTATACTTCAGCCCCTTCGAGTGCTGGACAGTAAGCGGTTCTGGTAT	9926	Hs.497674	GO:0008150|GO:0008654|GO:0008152|GO:0016021|GO:0005737|GO:0005789|GO:0003674|GO:0016746
ASHGA5P001762	16.9414	486.656	4.5661	7.31443	716.542	11.8542	846.907	27.8585	38.7142	10.3489	794.667	13.3056	36.4491	21.3397	8.9152	3.81848	8.88157	5.56683	4.92583	4.03033	8.90373	4.13089	4.94583	5.28399	P	P	P	P	P	A	P	P	P	P	protein_coding	NM_006789	CCDS4848.1	APOBEC2	RefSeq	1643	chr6	+	41020939	41032630		TTTGAGATTGTCACAGGAGAACGGCTGCCTGCCAACTTCTTTAAATTCCAGTTCCGGAAT	10930	Hs.555915	GO:0003723|GO:0004126|GO:0006397|GO:0008270|GO:0009972|GO:0016556|GO:0080111
ASHGA5P052449	22.4034	203.79	4.85224	7.03968	222.867	32.3859	271.335	11.8518	147.425	24.7666	243.604	33.4359	133.72	9.57684	7.20731	5.27853	7.22531	4.23546	6.81327	5.19593	7.17754	5.43237	6.77497	4.11891	P	P	P	A	P	P	P	P	P	A	protein_coding	NM_001029869	CCDS34264.1	PLAC8L1	RefSeq	725	chr5	-	145463875	145483946		ATTCTGTCCTATGTGTCTTGAGTGTGACATCGCCAGGCATTATGGAGAGTGTCTTTGTTG	153770	Hs.162369
ASHGA5P036497	176.959	3168.14	8.03712	11.0409	3319.33	221.61	3974.69	146.836	2466.45	198.361	3720.81	200.931	2359.43	117.054	11.177	7.97936	11.1543	8.22962	10.829	8.0669	11.1758	7.9371	10.8685	7.97263	P	P	P	P	P	P	P	P	P	P	protein_coding	NM_001130046	CCDS46536.1	CCL20	RefSeq	848	chr2	+	228678557	228682280	NM_004591	GTTGTCTGTGTGCGCAAATCCAAAACAGACTTGGGTGAAATATATTGTGCGTCTCCTCAG	6364	Hs.75498	GO:0005576|GO:0005615|GO:0006935|GO:0006954|GO:0006955|GO:0007165|GO:0007267|GO:0008009|GO:0042466|GO:0042742
ASHGA5P013698	5	54.9572	2.44792	5.08828	32.1401	5	45.086	5	86.1552	5	34.983	5	76.4214	5	4.41989	2.38062	4.61934	2.45415	6.05385	2.47609	4.35948	2.4088	5.98881	2.51994	P	A	P	A	P	A	P	A	P	A	protein_coding	NM_001032282	CCDS47905.1	KLF10	RefSeq	3249	chr8	-	103661004	103666168		CCAAACGAGTCTGGACAGTTTTCTTTTAATGGAAAATAGGAGAAATGGAGGAAAGAATGG	7071	Hs.435001	GO:0000122|GO:0001501|GO:0003677|GO:0003700|GO:0005515|GO:0005634|GO:0006351|GO:0006917|GO:0007179|GO:0007267|GO:0008270|GO:0008283|GO:0008285|GO:0030282|GO:0035019|GO:0045672
ASHGA5P027475	71.8742	764.916	6.76065	8.96556	639.486	77.1536	776.26	79.2381	874.917	64.2122	704.689	69.8105	829.23	68.9564	8.74219	6.49502	8.74682	7.23792	9.29869	6.48778	8.72358	6.45585	9.31653	7.1267	P	P	P	P	P	P	P	P	P	P	protein_coding	NM_001946	CCDS9033.1	DUSP6	RefSeq	2842	chr12	-	89741836	89746296		TGAGAACGCAGGAGAGTTTAAATACAAGCAAATCCCCATCTCGGATCACTGGAGCCAAAA	1848	Hs.298654	GO:0000188|GO:0002224|GO:0002755|GO:0002756|GO:0004725|GO:0005654|GO:0005737|GO:0005829|GO:0008063|GO:0009953|GO:0014070|GO:0017017|GO:0030154|GO:0034130|GO:0034134|GO:0034138|GO:0034142|GO:0035335|GO:0035666|GO:0040036|GO:0042493|GO:0042663|GO:0043065|GO:0045087|GO:0048011|GO:0051403|GO:0051409|GO:0060420|GO:0070373|GO:0070848
ASHGA5P000854	10.4215	162.757	3.53218	6.75439	156.589	17.2644	201.228	5	142.68	11.9687	183.501	12.8744	129.788	5	6.70812	4.37606	6.79643	2.45415	6.76231	4.22421	6.77594	4.08655	6.72916	2.51994	P	P	P	A	P	A	P	P	P	A	protein_coding	NM_017801	CCDS2653.1	CMTM6	RefSeq	3384	chr3	-	32522803	32544403		GCTGAGATTGCTGCAATTGTGTTTGGATTTATAGCAAGTTTTATGTTCCTACTTGACTTT	54918	Hs.380627	GO:0005125|GO:0005615|GO:0006935|GO:0016021
ASHGA5P006684	216.465	1142.98	7.51786	9.54884	980.138	360.05	1257.72	33.2035	1221.73	307.909	1156.29	352.034	1099.05	29.1262	9.36889	8.62916	9.45079	5.84947	9.75849	8.65942	9.45332	8.69548	9.71273	5.75576	P	P	P	P	P	P	P	P	P	P	protein_coding	NM_001031710	CCDS34609.1	KLHL7	RefSeq	3195	chr7	+	23145352	23215038	NM_001172428	ATGCGGAAACAGAAAACGTTGTGTGACGTGATCCTCATGGTCCAGGAAAGAAAGATACCT	55975	Hs.654817	GO:0005634|GO:0005730|GO:0005730|GO:0005737|GO:0005886|GO:0016567|GO:0016567|GO:0031463|GO:0042803
ASHGA5P001967	7.67249	102.344	3.19766	5.59326	145.722	10.6615	169.77	5	25.2322	7.32743	152.577	10.3735	18.4193	5	6.60681	3.66559	6.5552	2.45415	4.30569	3.57645	6.51328	3.77217	3.98531	2.51994	P	A	P	A	P	A	P	A	P	A	protein_coding	NM_005794	CCDS9604.1	DHRS2	RefSeq	1692	chr14	+	24105572	24114848		CAGCAAAGTGTTTCATGGGAATGAGTCTCTCTGGAAGAACTTCAAGGAACATCATCAGCT	10202	Hs.272499	GO:0000166|GO:0004090|GO:0005634|GO:0005635|GO:0005737|GO:0005739|GO:0008207|GO:0008285|GO:0009636|GO:0034599|GO:0043011|GO:0043066|GO:0055114
ASHGA5P017034	16.5636	178.428	4.20469	6.8747	175.669	25.4423	232.293	8.40915	147.58	18.9788	205.563	24.988	131.037	5	6.8679	4.92739	7.00218	3.72532	6.81551	4.82889	6.9413	5.02191	6.74658	2.51994	P	P	P	A	P	P	P	P	P	A	protein_coding	NM_033244	CCDS45299.1	PML	RefSeq	3096	chr15	+	74287013	74328735	NM_002675, NM_033238, NM_033239, NM_033240, NM_033249, NM_033250	AGGTAGGGAGAGGAACGCGTTGTGGTGATCAGCAGCTCGGAAGACTCAGATGCCGAAAAC	5371	Hs.526464	GO:0001666|GO:0001932|GO:0002230|GO:0003677|GO:0003713|GO:0005515|GO:0005634|GO:0005654|GO:0005654|GO:0005730|GO:0005730|GO:0005737|GO:0005829|GO:0006351|GO:0006461|GO:0006605|GO:0006605|GO:0006917|GO:0006917|GO:0006919|GO:0006977|GO:0007050|GO:0007050|GO:0007179|GO:0007182|GO:0007184|GO:0007569|GO:0008270|GO:0008270|GO:0008285|GO:0008630|GO:0009411|GO:0009615|GO:0010332|GO:0010522|GO:0016363|GO:…
ASHGA5P048788	100.037	1008.19	7.19546	9.37354	982.301	123.563	1093.99	82.9529	950.069	102.384	1114.22	120.995	900.37	70.291	9.37276	7.15493	9.25847	7.31494	9.40733	7.13614	9.40117	7.2184	9.42796	7.15292	P	P	P	P	P	P	P	P	P	P	protein_coding	NM_002675	CCDS45297.1	PML	RefSeq	2254	chr15	+	74287013	74335717	NM_033246, NM_033249	AAGACAGACCTCTGGTTTTCTTTGACCTCAAGATTGACAATGAAAGTGGGTTCTCCTGGG	5371	Hs.526464	GO:0001666|GO:0001932|GO:0002230|GO:0003677|GO:0003713|GO:0005515|GO:0005634|GO:0005654|GO:0005654|GO:0005730|GO:0005730|GO:0005737|GO:0005829|GO:0006351|GO:0006461|GO:0006605|GO:0006605|GO:0006917|GO:0006917|GO:0006919|GO:0006977|GO:0007050|GO:0007050|GO:0007179|GO:0007182|GO:0007184|GO:0007569|GO:0008270|GO:0008270|GO:0008285|GO:0008630|GO:0009411|GO:0009615|GO:0010332|GO:0010522|GO:0016363|GO:…
ASHGA5P001770	175.809	2024.36	7.6464	10.3912	1834.78	279.632	2225.76	56.637	2050.75	232.074	2033.2	258.219	1977.3	52.4813	10.2731	8.29116	10.2782	6.70606	10.5452	8.27887	10.2637	8.27629	10.5959	6.67963	P	P	P	P	P	P	P	P	P	P	protein_coding	NM_001134709	CCDS47382.1	DEK	RefSeq	2785	chr6	-	18224399	18264799	NM_003472	TGTAAAAGAGCTAATTTCTTGAGATAGAGGACAGAGAAGATGACTCGTTCCCATAGATTT	7913	Hs.484813	GO:0003677|GO:0005634|GO:0006357|GO:0006366|GO:0007165|GO:0016568|GO:0019079|GO:0042393|GO:2000779
ASHGA5P004254	84.9835	759.51	6.04859	8.71214	358.573	146.161	448.2	9.34155	1342.12	118.568	429.186	140.697	1219.47	10.1503	7.87366	7.39047	7.9276	3.87632	9.91046	7.34109	7.97431	7.43297	9.87468	4.20209	P	P	P	A	P	P	P	P	P	A	protein_coding	NM_001018006	CCDS32263.1	TPM1	RefSeq	1797	chr15	+	63334837	63364113	NM_000366, NM_001018020	TTGAAAGCATTAATGGCTGCAGAGGATAAGTACTCGCAGAAGGAAGACAGATATGAGGAA	7168	Hs.133892	GO:0001725|GO:0003065|GO:0003779|GO:0005200|GO:0005737|GO:0005829|GO:0005856|GO:0005862|GO:0006928|GO:0006936|GO:0006937|GO:0007010|GO:0008016|GO:0008092|GO:0008307|GO:0015629|GO:0030017|GO:0030049|GO:0030049|GO:0030336|GO:0031529|GO:0032059|GO:0032587|GO:0032781|GO:0034614|GO:0042060|GO:0045214|GO:0045785|GO:0051496|GO:0055010|GO:0060048
ASHGA5P007647	15.4239	208.046	3.9233	7.09599	225.213	25.4792	252.09	5	166.861	18.3717	238.169	23.2687	157.897	5	7.22219	4.92967	7.12039	2.45415	6.98517	4.78643	7.14554	4.92628	7.00667	2.51994	P	P	P	A	P	P	P	P	P	A	protein_coding	ENST00000335351	CCDS13506.1	TCFL5	GENCODE	2456	chr20	-	61472466	61493115		TCTTAAAAAGGAATTTGAGAGCGTATTTTGCGGTAAAACTGGCCGAAGGCTAAAGCTGAC	10732	Hs.126248	GO:0007275|GO:0030154|GO:0007283|GO:0006355|GO:0045595|GO:0006366|GO:0042127|GO:0005634|GO:0001673|GO:0003677|GO:0003700
ASHGA5P055340	51.3576	364.52	5.24222	7.80632	416.572	83.9632	522.497	8.05034	218.088	73.5481	464.776	86.2266	200.668	5	8.09492	6.61373	8.14269	3.65834	7.35714	6.67727	8.09911	6.74179	7.33775	2.51994	P	P	P	A	P	P	P	P	P	A	protein_coding	NM_032156	CCDS41766.1	CAPRIN2	RefSeq	4544	chr12	-	30862485	30907448	NM_001206856	TGAGAAACTCACTGTTGCTAATAAAACAGCAGGGTGGAGTGATTCTTCTCAGGTGAGCAG	65981	Hs.234355	GO:0003723|GO:0005102|GO:0005737|GO:0005739|GO:0017148|GO:0030308|GO:0032092|GO:0033138|GO:0043235|GO:0045944|GO:0050775|GO:0061003|GO:0090263
ASHGA5P046403	6.4341	54.7127	2.98692	5.04488	59.6764	6.96944	85.9857	5	30.9466	5.69937	74.0236	9.50167	22.9313	5	5.31036	3.04522	5.56683	2.45415	4.59848	3.25923	5.45699	3.65603	4.29177	2.51994	P	A	P	A	P	A	P	A	P	A	protein_coding	NM_139250	CCDS44025.1	CTAG1A	RefSeq	748	chrX	-	153845864	153847522		CCGCATGGCGGCGCGGCTTCAGGGCTGAATGGATGCTGCAGATGCGGGGCCAGGGGGCCG	246100	Hs.534310	GO:0005515|GO:0005737
ASHGA5P008952	9.61762	161.093	3.6112	6.64363	101.124	13.6216	124.101	7.90664	248.945	8.59811	108.732	12.9617	222.564	5	6.07274	4.02393	6.09781	3.63058	7.54277	3.78462	6.02022	4.09694	7.48461	2.51994	P	P	P	A	P	A	P	P	P	A	protein_coding	NM_001001569	CCDS33571.1	PDE9A	RefSeq	1719	chr21	+	44073861	44195618	NM_001001567, NM_001001568, NM_001001571, NM_001001576, NM_001001578, NM_001001581, NM_001001582, NM_001001584, NM_001001585, NM_002606	TGGACGCATTCAGAAGCACTCCGTACAAAGTGAGACCTGTGGCCATCAAGCAACTCTCCG	5152	Hs.473927	GO:0004114|GO:0005515|GO:0005783|GO:0005794|GO:0005829|GO:0005829|GO:0007165|GO:0007596|GO:0032587|GO:0046872|GO:0047555|GO:0048471
ASHGA5P010382	61.6502	617.697	6.26626	8.63651	489.822	85.0744	571.023	26.7338	764.976	81.9695	560.483	88.2634	702.183	26.2096	8.32957	6.63115	8.27836	5.50309	9.11213	6.82185	8.36873	6.77602	9.09378	5.59922	P	P	P	P	P	P	P	P	P	P	protein_coding	NM_006136	CCDS5768.1	CAPZA2	RefSeq	2373	chr7	+	116502562	116559313		AGTCTGCACTGTGTATGGCAAAAAAATAGATGGACAGCAAACCATTATTGCATGCATAGA	830	Hs.446123	GO:0003779|GO:0005576|GO:0005737|GO:0005829|GO:0006461|GO:0006928|GO:0007596|GO:0008290|GO:0015629|GO:0016020|GO:0030036|GO:0030863|GO:0045087|GO:0051693
ASHGA5P001328	13.4447	1806.81	3.7889	8.7853	2628.81	22.8251	3282.89	5	65.804	15.9354	2992.01	18.4629	64.5508	5	10.8047	4.77632	10.8563	2.45415	5.67299	4.60143	10.8423	4.59265	5.75014	2.51994	P	P	P	A	P	A	P	P	P	A	protein_coding	ENST00000228434	CCDS8604.1	CD69	GENCODE	1676	chr12	-	9905081	9913497		TTAACAACTGGTTCAACGTTACAGGGTCTGACAAGTGTGTTTTTCTGAAAAACACAGAGG	969	Hs.208854	GO:0035690|GO:0005887|GO:0009897|GO:0030246|GO:0004888
ASHGA5P011032	26.9485	171.395	4.44779	6.77447	115.672	42.9922	149.12	5	238.032	36.2879	126.632	45.4627	227.521	5	6.267	5.68354	6.36726	2.45415	7.47997	5.72031	6.24139	5.86101	7.51674	2.51994	P	P	P	A	P	P	P	P	P	A	protein_coding	NM_001634	CCDS5086.1	AMD1	RefSeq	3421	chr6	+	111195986	111216913		CTCAATTCAAAGCTTCTTTTATTCTCGTAAGAATTTCATGAAGCCTTCTCACCAAGGGTA	262	Hs.159118	GO:0004014|GO:0005829|GO:0006557|GO:0006595|GO:0006597|GO:0008295|GO:0034641|GO:0044281
ASHGA5P029427	6.62747	1267.69	3.02893	9.69362	1001.62	5	1185.25	9.02014	1597.15	5	1113.93	5	1440.49	9.1172	9.40596	2.38062	9.37336	3.8255	10.1686	2.47609	9.40085	2.4088	10.1194	4.05365	P	A	P	A	P	A	P	A	P	A	protein_coding	NM_001012975	CCDS32035.1	RNASE10	RefSeq	651	chr14	+	20978630	20979281		TTATAAAAAAGCACATTATTATAACCTGTAATGACATGAAGCGCCAGTTACCAACTGGAC	338879	Hs.451057	GO:0003676|GO:0004522|GO:0005576
ASHGA5P012889	13.7827	118.977	3.99676	6.31343	108.173	20.5847	136.558	7.32653	128.572	18.4738	107.524	17.5286	114.056	5	6.16784	4.63101	6.23593	3.51748	6.61904	4.79394	5.99842	4.52141	6.54595	2.51994	P	P	P	A	P	P	P	P	P	A	protein_coding	NM_001102575	CCDS43317.1	SNX18	RefSeq	5238	chr5	+	53813592	53842416		CCACGTTCAGAAAGGAGCTCTTACCAAAGTCAAGGAGAGTAGGCGACACGTGGAGGAAGG	112574	Hs.432755	GO:0005515|GO:0006897|GO:0007154|GO:0010008|GO:0012505|GO:0015031|GO:0030136|GO:0031234|GO:0035091|GO:0043547
ASHGA5P006751	70.9962	1373.34	5.29231	9.78183	1422.49	125.547	1791.03	5	1058.73	102.774	1594.07	116.659	1000.4	5	9.89799	7.17754	9.96076	2.45415	9.56099	7.1429	9.90683	7.16699	9.58256	2.51994	P	P	P	A	P	P	P	P	P	A	protein_coding	NM_001071	CCDS11821.1	TYMS	RefSeq	1603	chr18	+	657603	673499		ATGGAATCAGATTATTCAGGACAGGGAGTTGACCAACTGCAAAGAGTGATTGACACCATC	7298	Hs.369762	GO:0000082|GO:0000083|GO:0000278|GO:0004799|GO:0005634|GO:0005654|GO:0005737|GO:0005739|GO:0005743|GO:0005759|GO:0005829|GO:0006139|GO:0006206|GO:0006231|GO:0006235|GO:0006260|GO:0006281|GO:0009157|GO:0044281|GO:0046134|GO:0046683|GO:0048015|GO:0055086
ASHGA5P022061	14.8072	148.318	3.88174	6.53662	176.067	25.8429	213.245	5	89.9645	17.1376	182.37	21.0554	79.9425	5	6.87148	4.95033	6.87905	2.45415	6.11351	4.70018	6.77008	4.78411	6.04899	2.51994	P	P	P	A	P	P	P	P	P	A	protein_coding	NM_001032283	CCDS31879.1	TMPO	RefSeq	4186	chr12	+	98909350	98944157		AAGGAAAAGGGTGGAAACTTCAGAACATTTTCGTATAGATGGTCCAGTAATTTCAGAGAG	7112	Hs.11355	GO:0000785|GO:0003677|GO:0005515|GO:0005521|GO:0005634|GO:0005634|GO:0005635|GO:0005635|GO:0005637|GO:0016021
ASHGA5P003494	5	41.5996	2.44792	4.68978	22.2352	5	35.1984	5	62.028	5	29.8303	5	58.706	5	3.88253	2.38062	4.24462	2.45415	5.58605	2.47609	4.12221	2.4088	5.61348	2.51994	P	A	P	A	P	A	P	A	P	A	protein_coding	NM_000227	CCDS11880.1	LAMA3	RefSeq	5623	chr18	+	21452983	21535029	NM_198129	AATGTGCACATTCTTTTAAAGCAGATCTCTGGGACAGATGGAGAGGGAAACAACGTGCCT	3909	Hs.436367	GO:0005102|GO:0005198|GO:0005576|GO:0005604|GO:0005606|GO:0005610|GO:0007155|GO:0008544|GO:0030155|GO:0030334|GO:0031581|GO:0034329|GO:0045995
ASHGA5P020599	14.2292	337.325	3.84747	7.75589	351.11	18.2543	438.572	5	253.492	20.8751	406.484	22.0167	236.968	5	7.84371	4.45904	7.89093	2.45415	7.57089	4.957	7.89635	4.84722	7.57755	2.51994	P	P	P	A	P	P	P	P	P	A	protein_coding	NM_006756	CCDS47858.1	TCEA1	RefSeq	2784	chr8	-	54879115	54935008		ATTACTGCAGTCCACAAGAATCGGAATGTCAGTTAATGCTATTCGCAAGCAGAGTACAGA	6917	Hs.491745	GO:0003677|GO:0005515|GO:0005634|GO:0005654|GO:0005730|GO:0006281|GO:0006283|GO:0006289|GO:0006366|GO:0006368|GO:0008270|GO:0010467|GO:0016032|GO:0030218|GO:0032784|GO:0045944|GO:0050434
ASHGA5P011849	442.309	3713.6	8.81421	11.2822	3740.12	735.361	4682.12	102.877	3083.52	603.475	4222.87	677.899	2839.4	91.9316	11.3551	9.62091	11.4057	7.66494	11.1411	9.5922	11.3822	9.60389	11.1267	7.58911	P	P	P	P	P	P	P	P	P	P	protein_coding	NM_021809	CCDS13278.1	TGIF2	RefSeq	3415	chr20	+	35202009	35222355		GCTGGGAAAAGTTTACCCAAGGTCCAGCCTAGCCCCTAGGCACCATGTCGGACAGTGATC	60436	Hs.632264	GO:0000122|GO:0003700|GO:0005634|GO:0005654|GO:0006351|GO:0006355|GO:0006367|GO:0007179|GO:0010467|GO:0043565
ASHGA5P048709	14.4232	139.084	4.28398	6.54583	132.147	18.9274	153.024	8.90756	130.389	14.7359	146.057	22.3376	133.801	7.2077	6.46469	4.50851	6.4018	3.80437	6.63977	4.4997	6.44669	4.86675	6.77619	3.74055	P	P	P	A	P	A	P	P	P	A	protein_coding	NM_004855		PIGB	RefSeq	2227	chr15	+	55611132	55647846		GGGAATGGACAGAGAGACTGAGGAGTTACACTTATCCCTTAATCTTTGCAAGCATTTACA	9488	Hs.612814	GO:0000030|GO:0005789|GO:0005789|GO:0006501|GO:0006506|GO:0016021|GO:0016254|GO:0031227|GO:0043687|GO:0044267
ASHGA5P001874	508.074	3646.14	8.78404	10.9863	4621.42	853.507	5720.88	79.6155	1318.3	724.451	5277.38	814.174	1292.72	68.6215	11.6741	9.83563	11.7016	7.24617	9.88548	9.85489	11.7079	9.86613	9.96247	7.1174	P	P	P	P	P	P	P	P	P	P	protein_coding	NM_006530	CCDS8990.1	YEATS4	RefSeq	1404	chr12	+	69753531	69784576		CATTAGGAGCCTATAAGCATGAAACAGAATTTGCAGAGCTTGAAGTGAAAACCAGAGAAA	8089	Hs.4029	GO:0003677|GO:0003700|GO:0005200|GO:0005515|GO:0005654|GO:0006351|GO:0007067|GO:0008022|GO:0016363|GO:0035267|GO:0040008|GO:0043967|GO:0043968|GO:0045893
ASHGA5P003115	5	94.9555	2.44792	5.92244	60.2095	5	78.7546	5	140.149	5	76.0985	5	119.566	5	5.32364	2.38062	5.4379	2.45415	6.73659	2.47609	5.50163	2.4088	6.61246	2.51994	P	A	P	A	P	A	P	A	P	A	protein_coding	NM_001114980	CCDS46978.1	TP63	RefSeq	4697	chr3	+	189507448	189615068	ENST00000264731	TTACTCCATGGATGATCTGGCAAGTCTGAAAATCCCTGAGCAATTTCGACATGCGATCTG	8626	Hs.137569	GO:0000122|GO:0000785|GO:0001077|GO:0001501|GO:0001736|GO:0002039|GO:0002053|GO:0002064|GO:0003677|GO:0003682|GO:0003682|GO:0003684|GO:0003690|GO:0003700|GO:0005515|GO:0005634|GO:0005634|GO:0005654|GO:0005667|GO:0005730|GO:0005737|GO:0005794|GO:0005829|GO:0006338|GO:0006915|GO:0006917|GO:0006978|GO:0007219|GO:0007499|GO:0007569|GO:0009954|GO:0010165|GO:0010259|GO:0010332|GO:0030216|GO:0030326|GO:…
ASHGA5P013438	93.4166	1124.01	7.10459	9.21726	1470.95	117.71	1771.56	79.5953	374.045	95.6785	1651.63	104.325	351.857	69.7745	9.94689	7.08536	9.94301	7.24533	8.11201	7.03784	9.95842	7.01208	8.12596	7.14236	P	P	P	P	P	P	P	P	P	P	protein_coding	NM_001164160	CCDS53671.1	PPP6R3	RefSeq	5145	chr11	+	68228185	68382801		AGCCTCACTGTAGATGCCAAGACAGAGACTGCGGTCTTCAAAAGAGTGTTGAAATCCTAT	55291	Hs.503022	GO:0005515|GO:0005634|GO:0005737|GO:0019903|GO:0043666
ASHGA5P001517	5.9126	54.2179	2.89215	5.16793	54.0334	7.70387	73.7348	5	41.8571	5.69265	58.0812	6.16649	43.383	5	5.16599	3.17283	5.3379	2.45415	5.03474	3.25786	5.10711	3.05595	5.19393	2.51994	P	A	P	A	P	A	P	A	P	A	protein_coding	NM_000945	CCDS46310.1	PPP3R1	RefSeq	3111	chr2	-	68405988	68479651		CCGACCCGCCGAGCAAAATGGGAAATGAGGCAAGTTATCCTTTGGAAATGTGCTCACACT	5534	Hs.280604	GO:0004723|GO:0005509|GO:0005516|GO:0005829|GO:0005955|GO:0006915|GO:0008633
ASHGA5P044679	9.447	115.729	3.41179	6.24426	84.1592	12.1973	108.276	5	154.718	15.4315	96.4241	9.60623	135.066	5	5.80488	3.85903	5.90146	2.45415	6.87999	4.55738	5.84365	3.66844	6.79132	2.51994	P	P	P	A	P	A	P	A	P	A	protein_coding	NM_001160176	CCDS55205.1	NAT1	RefSeq	1933	chr8	+	18067617	18081198	NM_000662, NM_001160170, NM_001160171, NM_001160172, NM_001160173, NM_001160175, NM_001160179	CAGCAATCTGTCTTCTGGATTAAAACTGAAGATCAACCTACTTTCAACTTACTAAGAAAG	9	Hs.591847	GO:0004060|GO:0005829|GO:0006805|GO:0044281
ASHGA5P002424	5.41301	43.1915	2.67369	4.7295	53.7246	6.18336	62.7311	5	23.4096	5	55.6796	5.8817	20.4127	5	5.15947	2.91566	5.10896	2.45415	4.19897	2.47609	5.05058	3.0026	4.12951	2.51994	P	A	P	A	P	A	P	A	P	A	protein_coding	NM_194301	CCDS32064.1	RALGAPA1	RefSeq	7851	chr14	-	36007557	36278432	ENST00000389698	CATCGTCATCGAGAATGCAGAATCTATTGATCTTAAACAGTTTTTCGACCAACATTTTTC	253959	Hs.113150	GO:0005096|GO:0005634|GO:0005634|GO:0005737|GO:0005737|GO:0005739|GO:0005829|GO:0006355|GO:0017123|GO:0032859|GO:0043547|GO:0046982
ASHGA5P005660	25.0134	329.17	4.59422	7.74998	250.719	40.5279	336.359	7.88402	397.884	33.6006	294.144	38.0543	366.742	5	7.37739	5.59741	7.52131	3.62579	8.20916	5.61425	7.44848	5.61372	8.19358	2.51994	P	P	P	A	P	P	P	P	P	A	protein_coding	NM_022652	CCDS9034.1	DUSP6	RefSeq	2404	chr12	-	89741836	89746296		TACCTGGAAGATGAAGCCCGGGGCAAGAACTGTGGTGTCTTGGTACATTGCTTGGCTGGC	1848	Hs.298654	GO:0000188|GO:0002224|GO:0002755|GO:0002756|GO:0004725|GO:0005654|GO:0005737|GO:0005829|GO:0008063|GO:0009953|GO:0014070|GO:0017017|GO:0030154|GO:0034130|GO:0034134|GO:0034138|GO:0034142|GO:0035335|GO:0035666|GO:0040036|GO:0042493|GO:0042663|GO:0043065|GO:0045087|GO:0048011|GO:0051403|GO:0051409|GO:0060420|GO:0070373|GO:0070848
ASHGA5P002253	18.3705	349.077	4.3057	7.81661	351.726	28.6407	452.913	8.13001	278.745	23.2195	398.531	26.8621	263.469	5	7.84604	5.09964	7.94359	3.67355	7.69902	5.10959	7.8671	5.12581	7.72733	2.51994	P	P	P	A	P	P	P	P	P	A	protein_coding	NM_012250	CCDS7814.1	RRAS2	RefSeq	2360	chr11	-	14299465	14380730	NM_001177314	GTTCATCCAGTCCTATTTTGTAACGGATTATGATCCAACCATTGAAGATTCTTACACAAA	22800	Hs.502004	GO:0003924|GO:0005515|GO:0005525|GO:0005783|GO:0005886|GO:0007265|GO:0030335
ASHGA5P053542	21.4961	579.251	4.86981	7.78537	828.274	28.9679	997.249	11.5156	76.241	25.4569	934.444	27.923	60.0501	13.6171	9.12493	5.11668	9.12493	4.19268	5.88288	5.23188	9.14702	5.183	5.6471	4.62482	P	P	P	A	P	P	P	P	P	A	protein_coding	NM_002546	CCDS6326.1	TNFRSF11B	RefSeq	2354	chr8	-	119935795	119964383		AAGAAGACCATCAGGTTCCTTCACAGCTTCACAATGTACAAATTGTATCAGAAGTTATTT	4982	Hs.81791	GO:0001501|GO:0004872|GO:0005125|GO:0005576|GO:0005578|GO:0005615|GO:0006915|GO:0007165|GO:0007584|GO:0030198|GO:0032026|GO:0042489|GO:0042493|GO:0043627|GO:0045779|GO:0046685
ASHGA5P005355	5.07195	52.5048	2.61526	5.10319	55.2152	5.14557	69.4957	5	39.5345	5	64.0499	5.2142	34.2286	5	5.19756	2.74181	5.25634	2.45415	4.957	2.47609	5.2511	2.88431	4.85395	2.51994	P	A	P	A	P	A	P	A	P	A	protein_coding	NM_138766	CCDS4092.1	PAM	RefSeq	5152	chr5	+	102201526	102366808	NM_000919, NM_001177306, NM_138821, NM_138822	ACCTAAACAGTCCGATACATACTTCTGCATGTCTATGCGAATACCAGTGGATGAGGAAGC	5066	Hs.369430	GO:0001666|GO:0004504|GO:0004598|GO:0005507|GO:0005515|GO:0005576|GO:0006464|GO:0006518|GO:0007417|GO:0007507|GO:0009268|GO:0016021|GO:0030141|GO:0031418|GO:0032355|GO:0042493|GO:0043204|GO:0046688|GO:0051384|GO:0060173
ASHGA5P036635	96.2372	1546.87	7.16068	9.99032	1432.84	115.63	1744.06	85.9579	1567.67	94.3641	1558.33	108.136	1431.46	77.0979	9.90591	7.06079	9.92178	7.36947	10.1399	7.01533	9.87578	7.06028	10.1082	7.29755	P	P	P	P	P	P	P	P	P	P	protein_coding	ENST00000217289	CCDS13098.1	FERMT1	GENCODE	5151	chr20	-	6055491	6104191		TATATATGACCCCATCAATGGAACACCAGCATCATCCACCATGACTTGGTTCAGTGACAG	55612	Hs.472054	GO:0007155|GO:0043616|GO:0090162|GO:0051546|GO:0005829|GO:0030054|GO:0032587|GO:0005925|GO:0031941|GO:0005515|GO:0005543
ASHGA5P008765	7.11844	132.341	3.1078	6.46315	134.243	7.06604	158.13	5	116.041	9.29067	147.293	9.23548	105.997	5	6.48691	3.06238	6.45333	2.45415	6.4721	3.88543	6.45948	3.61708	6.44393	2.51994	P	A	P	A	P	A	P	A	P	A	protein_coding	NM_001012751	CCDS31170.1	ABI1	RefSeq	3557	chr10	-	27035524	27150016	ENST00000346832, NM_001178120, NM_001178121	AGCCTCATGTTAATGGAGGTCCACTTTATTCTCAAAATTCAATTGCTGATAGTCCAACTC	10006	Hs.508148	GO:0001756|GO:0005515|GO:0005622|GO:0005634|GO:0005783|GO:0005829|GO:0005856|GO:0006928|GO:0007169|GO:0008092|GO:0008154|GO:0008285|GO:0018108|GO:0030027|GO:0030054|GO:0030175|GO:0030296|GO:0030426|GO:0045202
ASHGA5P053084	16.1744	767.118	3.96717	7.58657	1150.19	27.9141	1354.03	5	29.0225	18.934	1271.87	24.0236	30.4766	5	9.59577	5.06394	9.55506	2.45415	4.50681	4.82537	9.58553	4.97246	4.68969	2.51994	P	P	P	A	P	P	P	P	P	A	protein_coding	NM_001220775		IKZF1	RefSeq	5542	chr7	+	50344377	50472798	NM_001220765, NM_001220766, NM_001220769, NM_001220773, NM_006060	TGGACAGACTAGCAAGTAACGTCGCCAAACGTAAGAGCTCTATGCCTCAGAAATTTCTTG	10320	Hs.488251	GO:0003677|GO:0005634|GO:0005737|GO:0006351|GO:0006355|GO:0007049|GO:0007275|GO:0007498|GO:0008270|GO:0016568
ASHGA5P020220	5	34.9638	2.44792	4.51414	36.6024	5	44.7222	5	27.9512	5	44.0852	5	21.4581	5	4.60612	2.38062	4.60838	2.45415	4.45035	2.47609	4.70565	2.4088	4.2002	2.51994	P	A	P	A	P	A	P	A	P	A	protein_coding	NM_001010891	CCDS47239.2	MTX3	RefSeq	7863	chr5	-	79272538	79287088		TCCTGAGCAGTTATTTTAGGCTTAGTCTTGGAGATGGATGACAATCTTCGCCAAAGCCCT	345778	Hs.531418	GO:0005741|GO:0006626
ASHGA5P050851	5.14169	86.4332	2.56096	5.73288	101.935	5	123.17	5	50.5909	5	116.801	5.70847	39.6692	5	6.08533	2.38062	6.08696	2.45415	5.30636	2.47609	6.12166	2.97399	5.0641	2.51994	P	A	P	A	P	A	P	A	P	A	protein_coding	NM_033313	CCDS771.1	CDC14A	RefSeq	2544	chr1	+	100818022	100950926		ATTTGGAGAGGTAAGTTTTCCCTAGGAGATTCTATCTTCTTAAAACTGATGTTCTGCATT	8556	Hs.127411	GO:0004721|GO:0004725|GO:0005515|GO:0005634|GO:0005730|GO:0005737|GO:0005813|GO:0005819|GO:0007049|GO:0008138|GO:0008283|GO:0051301
ASHGA5P018395	30.9675	685.61	5.04198	8.80862	701.299	52.4706	834.294	12.0305	586.611	39.7849	776.834	45.5379	529.011	5.01347	8.88182	5.95839	8.86249	4.25721	8.73795	5.84189	8.87108	5.86268	8.68974	3.28973	P	P	P	A	P	P	P	P	P	A	protein_coding	NM_001145208	CCDS47214.1	DEPDC1B	RefSeq	2330	chr5	-	59892738	59995993		AAGAGTCCAGTTTCAGAAATCCTATCCTGAAGTCTATCAAGAACGATTTCCTACACCAGA	55789	Hs.482233	GO:0005096|GO:0005829|GO:0007264|GO:0051056
ASHGA5P014276	15.5208	378.791	4.49822	7.85434	445.064	19.6955	531.062	15.3082	210.294	12.8754	492.834	17.6371	214.702	12.0877	8.19248	4.56496	8.16817	4.63162	7.30538	4.31853	8.17347	4.52971	7.4322	4.44632	P	P	P	A	P	A	P	P	P	A	protein_coding	NM_003483	CCDS44936.1	HMGA2	RefSeq	4150	chr12	+	66218239	66360071		AACAAGTTGTTCAGAAGAAGCCTGCTCAGGAGGAAACTGAAGAGACATCCTCACAAGAGT	8091	Hs.505924	GO:0000122|GO:0000228|GO:0000975|GO:0000988|GO:0001047|GO:0001071|GO:0001077|GO:0001078|GO:0001837|GO:0002062|GO:0003131|GO:0003677|GO:0003680|GO:0003680|GO:0003906|GO:0004677|GO:0005515|GO:0005634|GO:0006284|GO:0006325|GO:0006355|GO:0007067|GO:0007095|GO:0007275|GO:0008134|GO:0008301|GO:0008301|GO:0009615|GO:0010564|GO:0010628|GO:0030261|GO:0031052|GO:0031492|GO:0031507|GO:0032993|GO:0035497|GO:…
ASHGA5P028498	5	46.0821	2.44792	4.9523	41.1214	5	39.9278	5	50.986	5	47.4862	5	50.8888	5	4.77723	2.38062	4.43318	2.45415	5.31686	2.47609	4.82038	2.4088	5.41384	2.51994	P	A	P	A	P	A	P	A	P	A	protein_coding	NM_006475	CCDS9364.1	POSTN	RefSeq	3390	chr13	-	38136718	38172981		TTGTGGAACCAAAAATTAAAGTGATTGAAGGCAGTCTTCAGCCTATTATCAAAACTGAAG	10631	Hs.136348	GO:0001501|GO:0005578|GO:0007155|GO:0008201|GO:0031012
ASHGA5P018185	9.90747	170.038	3.85345	6.68507	210.432	13.6603	238.95	10.4117	85.213	9.54252	232.302	8.29644	83.2951	7.62648	7.1267	4.02769	7.04416	4.04416	6.03716	3.92039	7.11013	3.46027	6.10719	3.81476	P	P	P	A	P	A	P	A	P	A	protein_coding	ENST00000450318	CCDS45235.1	NUSAP1	GENCODE	2300	chr15	+	41624925	41673245	NM_001243144	TCTGCTGCTGGAAAGCTAAAACCATGGGGGCAATCTAAAGAAAATAATTATCTAAATCAA	51203	Hs.615092
ASHGA5P018425	22.8337	165.148	4.2964	6.68053	178.055	38.0992	251.294	5	97.2998	30.6808	209.249	35.3887	89.8426	5	6.88789	5.50853	7.11362	2.45415	6.22264	5.48473	6.96633	5.51461	6.21214	2.51994	P	P	P	A	P	P	P	P	P	A	protein_coding	NM_004593	CCDS33905.1	TRA2B	RefSeq	4290	chr3	-	185632357	185655924		CGGCGAGCGGGAATCCCGTTCTGCTTCCAGAAGTGGAAGTGCTCACGGATCGGGGAAATC	6434	Hs.533122	GO:0000166|GO:0000375|GO:0000381|GO:0000398|GO:0003729|GO:0005515|GO:0005634|GO:0048026
ASHGA5P005350	5	49.0393	2.44792	5.0206	52.0521	5	56.7808	5	36.2217	5	62.9086	5	37.2332	5	5.11657	2.38062	4.96304	2.45415	4.82904	2.47609	5.22148	2.4088	4.97287	2.51994	P	A	P	A	P	A	P	A	P	A	protein_coding	NM_138337	CCDS8608.1	CLEC12A	RefSeq	1619	chr12	+	10124007	10138194	NM_001207010	ATTGGATTGGGAGTCTTGGCAAGCATGTTTCACGTAACTTTGAAGATAGAAATGAAAAAA	160364	Hs.190519	GO:0005886|GO:0016021|GO:0030246
ASHGA5P001376	10.4466	191.5	3.92562	6.82355	235.687	14.991	291.915	9.37369	88.0811	9.59338	254.595	9.01114	87.2205	9.26393	7.28654	4.16506	7.32973	3.88163	6.08473	3.92763	7.24505	3.58136	6.17168	4.07244	P	P	P	A	P	A	P	A	P	A	protein_coding	NM_003769	CCDS9199.1	SRSF9	RefSeq	1204	chr12	-	120899470	120907558		CTTGTTTCAGGACTTCCTCCGTCAGGCAGCTGGCAGGACCTGAAGGATCACATGCGAGAA	8683	Hs.706889	GO:0000166|GO:0000398|GO:0003723|GO:0005634|GO:0005654|GO:0005730|GO:0005730|GO:0006366|GO:0006369|GO:0006376|GO:0006397|GO:0006406|GO:0008380|GO:0010467|GO:0031124|GO:0048025
ASHGA5P009166	22.4842	223.283	4.73015	6.81718	295.603	35.6479	363.155	7.8392	65.629	28.9178	335.182	32.2293	56.8475	7.78687	7.59994	5.41168	7.62584	3.61708	5.66946	5.39983	7.62133	5.38028	5.56931	3.84186	P	P	P	A	P	P	P	P	P	A	protein_coding	NM_194450	CCDS8592.1	CLEC4A	RefSeq	1185	chr12	+	8276227	8291203		GCTTTTGTCAAGACAGCCTGGAGCTGTTGCCCAAAGAATTGGAAGTCATTTAGTTCCAAC	50856	Hs.504657	GO:0004888|GO:0005887|GO:0007155|GO:0007166|GO:0030246|GO:0045087
ASHGA5P009843	73.3988	549.654	5.80938	8.4342	602.145	128.668	762.097	5.77552	343.15	104.922	697.356	116.779	343.52	10.85	8.65355	7.20974	8.72117	3.20071	7.99476	7.17333	8.70678	7.1685	8.09473	4.2946	P	P	P	A	P	P	P	P	P	A	protein_coding	NM_015450	CCDS5793.1	POT1	RefSeq	4095	chr7	-	124462439	124570037	NM_001042594, NR_003102, NR_003104	ATCACTATGGATGTAAACAGTGTTCTAGTTTGAGATCCATACAAAATCTAAATTCCCTGG	25913	Hs.31968	GO:0000723|GO:0000781|GO:0000783|GO:0005515|GO:0005654|GO:0007004|GO:0010521|GO:0016233|GO:0016233|GO:0017151|GO:0032203|GO:0032211|GO:0032212|GO:0032508|GO:0043047|GO:0043047|GO:0051096|GO:0051973|GO:0051974|GO:0060383
ASHGA5P001245	175.327	2421.51	7.96192	10.0167	3351.63	239.179	4175.5	114.906	405.144	196.388	3804.04	225.423	371.25	100.737	11.1925	8.08069	11.2276	7.84519	8.236	8.05606	11.2136	8.09354	8.21368	7.73415	P	P	P	P	P	P	P	P	P	P	protein_coding	NM_002983	CCDS11307.1	CCL3	RefSeq	813	chr17	-	34415602	34417506		ACCAGTTCTCTGCATCACTTGCTGCTGACACGCCGACCGCCTGCTGCTTCAGCTACACCT	6348	Hs.514107	GO:0000165|GO:0000165|GO:0001649|GO:0001775|GO:0002548|GO:0002548|GO:0004672|GO:0004698|GO:0005515|GO:0005576|GO:0005576|GO:0005615|GO:0005622|GO:0005737|GO:0005829|GO:0006468|GO:0006816|GO:0006874|GO:0006887|GO:0006935|GO:0006954|GO:0007010|GO:0007267|GO:0007610|GO:0008009|GO:0008360|GO:0009636|GO:0010628|GO:0010629|GO:0010818|GO:0014808|GO:0016004|GO:0016301|GO:0016310|GO:0019722|GO:0023052|GO:…
ASHGA5P042305	10.7285	750.235	3.78245	7.39411	1103.33	9.77288	1344.21	12.6525	25.0694	5	1259.57	9.43797	18.9955	16.7791	9.53732	3.53045	9.53986	4.33513	4.29564	2.47609	9.57084	3.64659	4.0269	4.924	P	A	P	A	P	A	P	A	P	A	protein_coding	NM_003495	CCDS4620.1	HIST1H4I	RefSeq	370	chr6	+	27107087	27107457		AAATGGCATTTTGAAGCCCAGTCATTCTCTAAAAAGGCCCTTTTTAGGGCCCCTAAGCTT	8294	Hs.248172
ASHGA5P040456	37.5131	365.929	5.80554	7.89703	365.648	41.7094	438.844	34.943	319.57	33.5879	397.654	34.7416	307.93	42.5836	7.8983	5.63999	7.89198	5.92981	7.89341	5.61409	7.86434	5.48904	7.9371	6.35476	P	P	P	P	P	P	P	P	P	P	protein_coding	NM_018369	CCDS3977.1	DEPDC1B	RefSeq	2516	chr5	-	59892738	59995993		TGGAGGAAGTCATAACAGATGCCAAACTCTCCAACAAAGAGAAAAAGAAGAAACTGAAGC	55789	Hs.482233	GO:0005096|GO:0005829|GO:0007264|GO:0051056
ASHGA5P012479	22.7604	455.191	4.41388	8.21389	441.547	33.5821	557.949	5.25837	410.357	30.0844	498.272	39.877	367.832	5	8.1802	5.33058	8.24267	3.08356	8.25684	5.45625	8.19124	5.67906	8.19852	2.51994	P	P	P	A	P	P	P	P	P	A	protein_coding	NM_015231	CCDS31484.1	NUP160	RefSeq	5383	chr11	-	47799669	47870057		ATTGGGAAAAGGACATCAATACTTCGGAATTGAGTTTCCACTGTCCGCAACAGCCCCAAT	23279	Hs.731939	GO:0000087|GO:0000236|GO:0000278|GO:0000776|GO:0005487|GO:0005515|GO:0005635|GO:0005643|GO:0005829|GO:0005975|GO:0006406|GO:0008645|GO:0010827|GO:0015031|GO:0015758|GO:0016032|GO:0019221|GO:0031080|GO:0031080|GO:0044281|GO:0055085
ASHGA5P049079	22.297	242.919	4.49085	7.32391	187.891	29.6633	254.625	8.17376	285.551	36.9421	226.998	31.706	259.528	5	6.96678	5.15037	7.13409	3.68179	7.73703	5.74422	7.07917	5.35795	7.70247	2.51994	P	P	P	A	P	P	P	P	P	A	protein_coding	NM_018427	CCDS10559.1	RRN3	RefSeq	3762	chr16	-	15153878	15188158		TCTGACGGCAGAAATTTGTGACTGAGATGTGACATTTGGGATTCCCCATCACTTGTCATG	54700	Hs.460078	GO:0001701|GO:0005654|GO:0005730|GO:0006360|GO:0006361|GO:0007000|GO:0007028|GO:0008283|GO:0010467|GO:0042254|GO:0043066|GO:0045893|GO:0048872|GO:0070063|GO:2000142
ASHGA5P012796	5.89973	51.9107	2.76539	5.10473	56.2755	5.15103	65.3669	5	39.1396	5	59.4904	9.3476	39.2813	5	5.22508	2.74258	5.16466	2.45415	4.94173	2.47609	5.1422	3.63417	5.04998	2.51994	P	A	P	A	P	A	P	A	P	A	protein_coding	NM_133339	CCDS4003.1	RAD17	RefSeq	2633	chr5	+	68667280	68710630		TTCCACAAAGGTAACAGACTGGGTTGACCCATCATTTGATGATTTTCTAGAGTGTAGTGG	5884	Hs.16184	GO:0000075|GO:0000076|GO:0000077|GO:0000781|GO:0005515|GO:0005524|GO:0005634|GO:0005654|GO:0005730|GO:0006260|GO:0006281|GO:0006974|GO:0007049|GO:0007093|GO:0008156|GO:0017111|GO:0042325
ASHGA5P002999	80.5321	717.999	6.61998	8.86076	567.024	116.171	672.637	39.8191	882.694	105.223	643.099	115.836	824.538	25.6117	8.56069	7.06709	8.53214	6.13229	9.31382	7.1778	8.58989	7.15762	9.30725	5.56511	P	P	P	P	P	P	P	P	P	P	protein_coding	NM_003940	CCDS3235.1	USP13	RefSeq	7933	chr3	+	179370932	179507189		ACGAGCAACGAATAATAACCTGGAAAGAGCACTGGATTGGATCTTTAGCCACCCTGAGTT	8975	Hs.175322	GO:0004197|GO:0004221|GO:0004843|GO:0005515|GO:0006355|GO:0006511|GO:0006914|GO:0008242|GO:0008270|GO:0008283|GO:0010506|GO:0030318|GO:0031625|GO:0043130|GO:0050821|GO:0070536
ASHGA5P038022	38.3806	743.147	5.41645	8.93344	650	64.0032	811.265	11.4838	795.134	49.9193	730.348	55.0327	728.99	11.4641	8.7639	6.24018	8.82086	4.18908	9.16632	6.15174	8.77592	6.12803	9.14022	4.37323	P	P	P	A	P	P	P	P	P	A	protein_coding	ENST00000216115	CCDS14044.1	BIK	GENCODE	953	chr22	+	43506753	43525718		TTTCATGGACGGTTTCACCACACTTAAGGAGAACATAATGAGGTTCTGGAGATCCCCGAA	638	Hs.475055	GO:0006915|GO:0007283|GO:0006917|GO:0008584|GO:0032464|GO:0090200|GO:0016021|GO:0012505|GO:0005740|GO:0005515|GO:0046982|GO:0051400
ASHGA5P049986	20.5321	133.013	4.19624	6.43176	147.426	31.106	170.305	5	95.9564	26.5578	166.413	34.997	84.9632	5	6.62229	5.21863	6.56009	2.45415	6.20321	5.2893	6.6389	5.49916	6.13433	2.51994	P	P	P	A	P	P	P	P	P	A	protein_coding	NM_014939	CCDS11901.1	TRAPPC8	RefSeq	6283	chr18	-	29409135	29523091		TATCATCAGCTTCTTCTGTAGACTTTGGCATTGGCACAGGAAGTCAACCAGAGGTGATTC	22878	Hs.202001	GO:0005794|GO:0005801|GO:0006888
ASHGA5P007624	101.142	1185.47	6.95542	9.51078	1386.5	158.976	1640.36	45.508	705.906	120.187	1539.68	145.401	654.897	35.6363	9.86734	7.50922	9.82691	6.3526	9.00168	7.36177	9.85934	7.47863	8.99865	6.0749	P	P	P	P	P	P	P	P	P	P	protein_coding	NM_181799	CCDS13371.1	UBE2C	RefSeq	766	chr20	+	44441254	44445596		AGCTTACTCTGCAACTGTTTCTCCAAATGCCAGAACCCAACATTGATAGTCCCTTGAACA	11065	Hs.93002	GO:0000075|GO:0000278|GO:0004842|GO:0004842|GO:0005515|GO:0005524|GO:0005654|GO:0005680|GO:0005829|GO:0006511|GO:0007049|GO:0007051|GO:0007067|GO:0007094|GO:0008054|GO:0010458|GO:0010994|GO:0016567|GO:0031145|GO:0031145|GO:0031536|GO:0048015|GO:0051301|GO:0051436|GO:0051437|GO:0051439|GO:0051488|GO:0070936|GO:0070979
ASHGA5P052058	21.2767	146.574	4.48588	6.61286	125.397	35.1243	145.923	9.84501	168.228	25.6798	136.614	30.7344	156.709	5	6.38176	5.39122	6.33584	3.95809	6.99698	5.24392	6.35331	5.3162	6.99641	2.51994	P	P	P	A	P	P	P	P	P	A	protein_coding	NM_176824	CCDS3724.1	BBS7	RefSeq	3863	chr4	-	122745483	122791652		GCAGCATGACATACAAATAAGGTAAAGTCCCAAAGAAGTGGTCTGTTTAAATGAAAAATG	55212	Hs.591694	GO:0001947|GO:0005515|GO:0005813|GO:0007368|GO:0007601|GO:0032402|GO:0034464|GO:0045444|GO:0048546|GO:0050896|GO:0051877|GO:0060170|GO:0060271
ASHGA5P007785	16.2678	386.716	3.96316	7.9294	267.773	30.9402	325.506	5	541.05	18.8552	295.51	21.5436	503.742	5	7.46555	5.20957	7.47997	2.45415	8.62402	4.82038	7.45498	4.81173	8.62248	2.51994	P	P	P	A	P	P	P	P	P	A	protein_coding	NM_022081	CCDS13835.1	HPS4	RefSeq	4539	chr22	-	26847445	26879820		CAGCCTCGTGGTGGAATTATTTTTTTCTTTATGATGGTTCCAAGGTAAAGGAAGAAGGCG	89781	Hs.474436	GO:0005515|GO:0005737|GO:0005764|GO:0006605|GO:0007040|GO:0007596|GO:0007599|GO:0016020|GO:0030318|GO:0042470|GO:0042803|GO:0042827|GO:0046983|GO:0048075|GO:0050821
ASHGA5P048901	132.402	2999.06	7.59828	10.8369	1729.87	172.998	2215.68	99.5651	4763.05	134.858	1963.87	163.498	4322.85	91.0888	10.1831	7.62828	10.2703	7.61353	11.7781	7.5248	10.2164	7.64958	11.7366	7.57522	P	P	P	P	P	P	P	P	P	P	protein_coding	NM_018671	CCDS10367.1	UNC45A	RefSeq	3585	chr15	+	91478214	91497323		CTCTCCGCGATGACTGTGAGTGGTCCAGGGACCCCCGAGCCCCGGCCGGCCACCCCCGGG	55898	Hs.389461	GO:0005634|GO:0007517|GO:0030154|GO:0048471|GO:0051879|GO:0061077
ASHGA5P051507	20.2822	114.167	4.16329	6.16693	126.853	38.3516	164.796	5	67.9497	20.4223	146.727	32.6371	64.5102	5	6.4002	5.51739	6.51506	2.45415	5.71693	4.92681	6.4535	5.39817	5.74899	2.51994	P	P	P	A	P	P	P	P	P	A	protein_coding	NM_199069	CCDS2784.1	NDUFAF3	RefSeq	1387	chr3	+	49059073	49060926		ACTAACGGCGCCGGTGACGACTTCGCCGCGCGTTGGTCAGCCATGGCCACCGCTCTCGCG	25915	Hs.31387	GO:0005515|GO:0005634|GO:0005743|GO:0032981
ASHGA5P051374	7.34069	65.3357	3.15174	5.38042	42.9603	9.60682	49.2767	5	96.0923	7.92935	51.448	9.16729	86.9014	5	4.84213	3.50201	4.75335	2.45415	6.20546	3.67674	4.93425	3.60586	6.1669	2.51994	P	A	P	A	P	A	P	A	P	A	protein_coding	ENST00000319331	CCDS33685.1	LRRN1	GENCODE	3823	chr3	+	3841120	3889387		CATGTGGTAACTCAGAGGATATTTTGCTTCTGGTAGTAAGGAGCACAAAGACGTTTTTGC	57633	Hs.163244	GO:0016021|GO:0005515
ASHGA5P012058	13.2062	155.931	3.77173	6.68227	168.56	22.0698	191.92	5	123.821	15.0159	182.168	18.9452	113.185	5	6.80579	4.731	6.73777	2.45415	6.56479	4.52517	6.769	4.62839	6.53402	2.51994	P	P	P	A	P	A	P	P	P	A	protein_coding	NM_001042439	CCDS42865.1	BPIFA3	RefSeq	1004	chr20	+	31805134	31815559		AAGAGAGCAGGTCCTTCGATAACAACATCGTAAAGATGTGTGCACATATGAGCATCGTTG	128861	Hs.360989	GO:0005576|GO:0008289
ASHGA5P016079	2625.92	18479.5	11.3809	13.612	20942.7	4345.46	26137	578.885	11065.4	3586.2	23967.1	4103.43	10285.1	515.637	13.9933	12.1188	14.0261	10.3016	13.0123	12.1084	14.0261	12.1414	13.0023	10.2341	P	P	P	P	P	P	P	P	P	P	protein_coding	NM_001145454	CCDS44090.1	STMN1	RefSeq	2265	chr1	-	26210676	26232993		ATGGCTGCCAAACTGGAACGTTTGCGAGAGAAGATGTACTTCTGGACTCACGGGCCTGGG	3925	Hs.209983	GO:0004871|GO:0005622|GO:0005829|GO:0005874|GO:0007019|GO:0007052|GO:0007165|GO:0007409|GO:0009615|GO:0015631|GO:0031115|GO:0035556|GO:0051272
ASHGA5P002594	76.4829	1170.97	6.68798	9.18073	1585.96	107.005	1919.94	46.639	318.277	88.3829	1739.15	101.993	291.522	38.3943	10.0617	6.9482	10.056	6.38858	7.88593	6.93021	10.0346	6.98137	7.8654	6.19152	P	P	P	P	P	P	P	P	P	P	protein_coding	NM_013269	CCDS8602.1	CLEC2D	RefSeq	5284	chr12	+	9822303	9852151	NM_001197317	AATGGATAAATGGTACTGAATGGACAAGACAGTTTCCTATCCTGGGAGCAGGAGAGTGTG	29121	Hs.268326	GO:0004888|GO:0005783|GO:0005887|GO:0007166|GO:0009986|GO:0016020|GO:0030246
ASHGA5P008913	39.0631	258.98	5.00113	7.38	280.863	65.2581	341.038	7.95615	193.648	58.9197	305.066	58.1814	174.284	5	7.53065	6.26661	7.53652	3.63967	7.19043	6.37214	7.4995	6.20729	7.1429	2.51994	P	P	P	A	P	P	P	P	P	A	protein_coding	NM_001077203	CCDS43121.1	SENP7	RefSeq	4739	chr3	-	101043117	101232085	NM_020654	CACCAGAAAGGCAACTCAAAGTTATGTTGACGAATGTCCTATGGACGGATTTAGGACGAA	57337	Hs.529551	GO:0005622|GO:0005634|GO:0006508|GO:0008234
ASHGA5P052595	10.4713	77.7595	3.4465	5.69894	61.9258	5	79.1931	22.9969	92.1743	5	73.7832	5	81.7211	14.3597	5.36511	2.38062	5.44671	5.26734	6.14877	2.47609	5.45331	2.4088	6.08077	4.69963	P	A	P	P	P	A	P	A	P	A	protein_coding	NM_021052	CCDS4595.1	HIST1H2AE	RefSeq	564	chr6	+	26217147	26217711		TTTCTTTATTCAGTGGATTGTTAGTTCTTCTGCTGTTAGGAAGCCACTATGTCTGGACGT	3012	Hs.121017
ASHGA5P004152	5.48448	90.1557	2.75544	5.91726	73.8317	5	95.5083	5	101.082	5.52116	91.9668	6.90123	88.3893	5	5.62029	2.38062	5.72109	2.45415	6.27442	3.22383	5.77821	3.19868	6.19228	2.51994	P	A	P	A	P	A	P	A	P	A	protein_coding	NM_013396	CCDS33515.1	USP25	RefSeq	4968	chr21	+	17102495	17252377		TTTGCAGTCGGCAATTAAGTTGGAATATGCAAGGTTGGTTAAGTTGGCCCAAGAAGACAC	29761	Hs.473370	GO:0004221|GO:0004843|GO:0005515|GO:0005634|GO:0005737|GO:0006464|GO:0006508|GO:0006511|GO:0008233|GO:0032183|GO:0070536|GO:0071108
ASHGA5P009675	7.01903	72.2297	3.2541	5.59292	59.5177	5.9105	67.6914	9.04068	84.0852	5	68.1719	6.41412	81.6823	8.72984	5.3062	2.86916	5.21848	3.82979	6.01703	2.47609	5.34305	3.09872	6.07983	3.99675	P	A	P	A	P	A	P	A	P	A	protein_coding	NM_020751	CCDS9370.1	COG6	RefSeq	3627	chr13	+	40229763	40326765	NR_026745	CCACAGTGAAAGAGCAGATCGTAAAACAATCTACAGAATTAGTCTGCAGAGCCTATGGTG	57511	Hs.507805	GO:0000139|GO:0006891|GO:0015031|GO:0017119|GO:0070085
ASHGA5P048600	5	49.1226	2.44792	4.98195	33.3622	5	44.026	5	68.9183	5	35.4475	5	63.8591	5	4.4739	2.38062	4.58526	2.45415	5.73737	2.47609	4.37843	2.4088	5.73477	2.51994	P	A	P	A	P	A	P	A	P	A	protein_coding	NM_014783	CCDS10028.1	ARHGAP11A	RefSeq	5616	chr15	+	32907690	32931868		CTTGGACAGGACCTAATAATTCAAGTTTTCAAGAAGTAGATGCAAATGAAGCTTCTTCAA	9824	Hs.591130	GO:0005096|GO:0005829|GO:0007264|GO:0051056
ASHGA5P002142	7.34246	96.6266	3.25503	5.94432	108.104	11.8917	136.219	5.22604	67.646	7.04497	118.394	7.54955	52.7697	5	6.16669	3.82331	6.23197	3.07756	5.71268	3.53067	6.14472	3.32365	5.46552	2.51994	P	P	P	A	P	A	P	A	P	A	protein_coding	NM_001134380	CCDS33714.1	TBC1D5	RefSeq	6631	chr3	-	17198653	17784240	NM_014744	TTGAACAAAGGGCTAAGTTCTAAAAACATCAGTTCATCTCCAAGCGTTGAGAGTTTGCCT	9779	Hs.475629	GO:0005097|GO:0005515|GO:0005622|GO:0030904
ASHGA5P005979	14.4396	97.9298	3.97771	6.04027	90.0931	22.1962	103.27	5.12466	103.272	16.2544	98.4981	23.6226	94.5158	5	5.90264	4.73908	5.83328	3.05333	6.3088	4.62671	5.87241	4.94949	6.28422	2.51994	P	P	P	A	P	A	P	P	P	A	protein_coding	ENST00000312051	CCDS46037.1	URI1	GENCODE	2238	chr19	+	30433424	30506611		GCAGGAAAAGGAAGAAGGTAGATAATGACTATAATGCCCTTCGAGAAAGACTCAGCACCT	8725	Hs.466391	GO:0006457|GO:0016272|GO:0051082
ASHGA5P049953	156.811	1847.8	7.80546	9.88601	2446.22	203.599	2965.43	105.396	566.177	183.485	2747.72	200.881	513.472	90.6931	10.6915	7.85908	10.7009	7.70554	8.68367	7.95982	10.706	7.93617	8.64799	7.56671	P	P	P	P	P	P	P	P	P	P	protein_coding	NM_001009881	CCDS30715.1	ZCCHC11	RefSeq	5864	chr1	-	52888947	53018762	NM_015269	AGCTCAGTATTCTCCCATGCACAATATGGGATTGTTGCCAATGCACCCTCTCCAGATCCC	23318	Hs.655407	GO:0003676|GO:0005515|GO:0005730|GO:0005737|GO:0008270|GO:0010586|GO:0010587|GO:0019827|GO:0031054|GO:0031123|GO:0050265|GO:0071044
ASHGA5P007732	80.2433	550.242	5.65455	8.48879	494.414	135.681	601.333	8.66234	572.451	122.793	545.198	129.08	537.813	5	8.34526	7.28654	8.3563	3.76423	8.70178	7.39352	8.32652	7.3085	8.71407	2.51994	P	P	P	A	P	P	P	P	P	A	protein_coding	NM_001083946	CCDS42673.1	C2orf56	RefSeq	1927	chr2	+	37458773	37476303		TCTGGTAGAGAAAACACCACAGGGATGGCGAGAAGTATTTGTTGACATTGATCCACAGGT	55471	Hs.433466	GO:0005739|GO:0008168|GO:0019899|GO:0032259|GO:0032981
ASHGA5P002405	101.236	664.504	6.56812	8.77472	606.918	173.881	747.899	19.8634	686.238	142.307	674.434	152.213	607.032	17.9153	8.66676	7.63677	8.69223	5.03661	8.96394	7.6004	8.65995	7.54636	8.89073	5.02045	P	P	P	P	P	P	P	P	P	A	protein_coding	NM_001098525	CCDS41893.1	CKAP2	RefSeq	3736	chr13	+	53029494	53050763	NM_018204	AGGGGCTCAGCCTATTGAAGAGATGCGACACACGATTGTAGATATTCTAACAATGAAGAG	26586	Hs.444028	GO:0000281|GO:0000922|GO:0005737|GO:0005813|GO:0005881|GO:0006915|GO:0007026|GO:0015630|GO:0045944
ASHGA5P051664	284.71	2736.28	7.76991	10.7215	3311.66	497.5	3882.6	36.182	1525.44	408.976	3519.36	452.321	1442.32	28.5691	11.1733	9.06679	11.1154	5.98592	10.1004	9.03743	11.0972	9.03093	10.1211	5.7285	P	P	P	P	P	P	P	P	P	P	protein_coding	ENST00000249910	CCDS3058.1	MBD4	GENCODE	2470	chr3	-	129149792	129158852		AAATGGACAACAACTGCTCACCAACCAGGAAAGACTTCACTGGTGAGAAAATATTTCAAG	8930	Hs.35947	GO:0006281|GO:0006284|GO:0008630|GO:0009314|GO:0006285|GO:0045008|GO:0006974|GO:0005634|GO:0005737|GO:0005654|GO:0000785|GO:0003677|GO:0005515|GO:0003824|GO:0004520|GO:0003696
ASHGA5P012986	5.70134	49.111	2.86617	5.035	41.67	5	55.3504	6.95652	58.5684	5	39.9279	5	50.0382	6.55016	4.79773	2.38062	4.92377	3.44486	5.50483	2.47609	4.5592	2.4088	5.38944	3.62048	P	A	P	A	P	A	P	A	P	A	protein_coding	NM_006548	CCDS3273.2	IGF2BP2	RefSeq	3676	chr3	-	185361526	185542827		TGAAAATGATATGCTGGCTGTTAACCAACAAGCCAATCTGATCCCAGGGTTGAACCTCAG	10644	Hs.35354	GO:0000166|GO:0003730|GO:0005515|GO:0005634|GO:0005737|GO:0005829|GO:0009653|GO:0017148|GO:0042035|GO:0044430|GO:0045182|GO:0048027
ASHGA5P041938	35.4788	293.751	4.69388	7.56621	308.617	58.8528	376.972	5	230.756	54.9301	340.552	53.6112	211.86	5	7.65996	6.12138	7.67908	2.45415	7.43322	6.2807	7.6447	6.09321	7.41409	2.51994	P	P	P	A	P	P	P	P	P	A	protein_coding	NM_003800	CCDS5017.1	RNGTT	RefSeq	4463	chr6	-	89319988	89673348		GGAAATTTTGCCAAAGAAGTGAGCCATGAAATGGATGGACTTATTTTTCAGCCTACTGGA	8732	Hs.567378	GO:0004484|GO:0004651|GO:0004725|GO:0005525|GO:0005634|GO:0005654|GO:0006366|GO:0006370|GO:0006396|GO:0008138|GO:0010467|GO:0016032|GO:0019048
ASHGA5P004562	5.26067	160.352	2.65875	6.62923	95.9068	5	123.434	5	252.681	5	109.15	5	220.59	6.30335	5.99303	2.38062	6.08942	2.45415	7.56788	2.47609	6.02561	2.4088	7.4702	3.57411	P	A	P	A	P	A	P	A	P	A	protein_coding	NM_006850	CCDS1471.1	IL24	RefSeq	1976	chr1	+	207070787	207077484	NM_001185156	CATCGTGTCACAACTGCAACCCAGTCAAGAAAATGAGATGTTTTCCATCAGAGACAGTGC	11009	Hs.58831	GO:0005125|GO:0005615|GO:0006915
ASHGA5P053195	10.0484	94.8499	3.49687	5.94329	64.7856	13.5371	88.4913	5	124.501	11.7285	74.4534	14.9763	122.018	5	5.43195	4.01402	5.6071	2.45415	6.5706	4.19607	5.46587	4.30014	6.64092	2.51994	P	P	P	A	P	A	P	P	P	A	protein_coding	NM_005221	CCDS5647.1	DLX5	RefSeq	1424	chr7	-	96649701	96654143		ATTTATTCCAGCTTTCAGCTGGCCGCATTACAGAGAAGGTTTCAGAAGACTCAGTACCTC	1749	Hs.99348	GO:0000976|GO:0001501|GO:0001649|GO:0001958|GO:0003700|GO:0005634|GO:0005730|GO:0005737|GO:0006351|GO:0007399|GO:0007411|GO:0008283|GO:0030326|GO:0030855|GO:0042472|GO:0044212|GO:0045669|GO:0045893|GO:0045944|GO:0048646|GO:0050679|GO:0060021|GO:0060166|GO:0060325|GO:0071837|GO:0090263
ASHGA5P003698	16.3536	209.401	4.38951	7.08303	227.923	22.3939	274.401	7.83422	150.735	18.369	251.067	26.1668	142.881	7.00397	7.23748	4.75071	7.24278	3.61608	6.84395	4.7859	7.22327	5.09025	6.86767	3.70461	P	P	P	A	P	P	P	P	P	A	protein_coding	NM_005885	CCDS34135.1	2013-03-06	RefSeq	4611	chr5	+	10353750	10440500		TTTGCATGGTTGGGAGTTGTTCCTCTTACAGCATGCCGCATCTACAAGTGCTTGTTTACT	10299	Hs.432862	GO:0004842|GO:0004842|GO:0008270|GO:0019899|GO:0030176|GO:0031624|GO:0070936
ASHGA5P028124	125.299	1393.36	7.18454	9.74421	1614	200.466	1925.67	43.3135	845.902	159.038	1793.59	183.965	787.61	39.7111	10.0841	7.83661	10.0605	6.27065	9.24951	7.75872	10.0789	7.81309	9.24809	6.24364	P	P	P	P	P	P	P	P	P	P	protein_coding	NM_020401	CCDS8985.1	NUP107	RefSeq	3158	chr12	+	69080730	69136473		TTGGAAAGTGTTACAGAATTTGAACAGCGCCACCATTGCCTGGAGTTGGCTAAAGAAGCA	57122	Hs.524574	GO:0000087|GO:0000236|GO:0000278|GO:0000776|GO:0000777|GO:0005487|GO:0005515|GO:0005635|GO:0005643|GO:0005829|GO:0005975|GO:0006406|GO:0008645|GO:0010827|GO:0015031|GO:0015758|GO:0016032|GO:0019221|GO:0031080|GO:0031080|GO:0044281|GO:0055085
ASHGA5P050855	6.45572	65.7809	2.98084	5.27698	76.0398	10.5338	99.4535	5	31.5512	5.25235	95.3846	6.49244	26.4753	5	5.65769	3.64812	5.78125	2.45415	4.62533	3.16822	5.8265	3.11374	4.49413	2.51994	P	A	P	A	P	A	P	A	P	A	protein_coding	NM_003648	CCDS46546.1	DGKD	RefSeq	6229	chr2	+	234296799	234380743		GTACTTTCAGACCATCATCAAAGAGGGGATGCTGACCAAACAGAACAATTCATTCCAGCG	8527	Hs.471675	GO:0004143|GO:0004143|GO:0005524|GO:0005543|GO:0005737|GO:0005886|GO:0005886|GO:0006897|GO:0007165|GO:0007173|GO:0007205|GO:0007275|GO:0007596|GO:0010033|GO:0015031|GO:0016023|GO:0016049|GO:0019932|GO:0019992|GO:0030168|GO:0042803|GO:0046339|GO:0046339|GO:0046872|GO:0046982|GO:0051260
ASHGA5P006917	73.5916	2239.91	5.97632	10.0611	3096.59	128.378	3681.28	10.8656	546.748	103.839	3406.03	114.155	468.9	10.72	11.0585	7.20697	11.0387	4.10438	8.63924	7.1562	11.0453	7.13771	8.52359	4.27635	P	P	P	A	P	P	P	P	P	A	protein_coding	NM_004221	CCDS32377.1	IL32	RefSeq	1090	chr16	+	3115312	3119668	NM_001012631, NM_001012632, NM_001012633, NM_001012718	TTATGATAAAATGCAAAATGCAGAATCAGGACGTGGACAGGTGATGTCGAGCCTGGCAGA	9235	Hs.943	GO:0005125|GO:0005615|GO:0006952|GO:0006955|GO:0007155
ASHGA5P025199	7.90419	107.099	3.22541	6.06858	123.677	11.2063	145.714	11.1295	68.4825	5	143.495	7.18519	54.1252	5	6.36015	3.738	6.33258	4.13969	5.72807	2.47609	6.42163	3.25333	5.50047	2.51994	P	A	P	A	P	A	P	A	P	A	protein_coding	NM_172249	CCDS35193.1	CSF2RA	RefSeq	1458	chrY	+	1337692	1378828	NM_001161529, NM_001161531, NM_006140, NM_172245, NM_172246, NR_027760	TGCCGTGGGGTTTACAGCAGGAAAATCCGTGGAGACAGCAGATCCGAGAAGCGGCGATGT	1438	Hs.520937	GO:0004872|GO:0004896|GO:0005576|GO:0005886|GO:0005887
ASHGA5P003032	8.01771	78.9249	3.2463	5.57731	99.0408	12.0272	118.779	5	43.861	8.09913	99.2984	9.96224	33.6455	5	6.04121	3.83914	6.0306	2.45415	5.10089	3.70418	5.88412	3.71408	4.82972	2.51994	P	P	P	A	P	A	P	A	P	A	protein_coding	NM_001113347	CCDS44083.1	ECE1	RefSeq	5259	chr1	-	21543739	21606183	NM_001113348, NM_001113349, NM_001397	AAGGCGGCCTATCGGGCTTACCAGAACTGGGTGAAGAAGAACGGGGCTGAGCACTCGCTC	1889	Hs.195080	GO:0001666|GO:0001921|GO:0003100|GO:0004175|GO:0004222|GO:0005768|GO:0005769|GO:0005886|GO:0006508|GO:0006915|GO:0007507|GO:0009897|GO:0010814|GO:0010815|GO:0010816|GO:0016021|GO:0016485|GO:0016486|GO:0017046|GO:0019229|GO:0031302|GO:0031982|GO:0033093|GO:0034959|GO:0042447|GO:0042733|GO:0042803|GO:0043583|GO:0045745|GO:0046872|GO:0048471|GO:0060037
ASHGA5P010566	21.9532	239.998	4.78149	7.10094	292.883	34.0931	366.127	11.7004	103.089	28.4174	340.035	28.2106	97.8574	7.34431	7.58811	5.3512	7.63677	4.21758	6.30638	5.37736	7.64194	5.19613	6.33148	3.76519	P	P	P	A	P	P	P	P	P	A	protein_coding	NM_175625	CCDS41811.1	RAB3IP	RefSeq	9536	chr12	+	70133179	70216984	NM_175624	GAATGCGGAGGACCAAAATCACTTCTGTATGTAACTTTTTTACATACATTCGATACATTC	117177	Hs.258209	GO:0005085|GO:0005515|GO:0005634|GO:0005813|GO:0005829|GO:0005932|GO:0006893|GO:0015031|GO:0030027|GO:0030479|GO:0033365|GO:0042384
ASHGA5P013497	56.6183	643.578	5.09585	8.7024	520.268	95.6816	621.116	5	775.962	87.1501	584.202	90.26	716.342	5	8.42376	6.78819	8.40657	2.45415	9.12904	6.9086	8.43518	6.80837	9.11748	2.51994	P	P	P	A	P	P	P	P	P	A	protein_coding	NM_003981	CCDS32334.1	PRC1	RefSeq	3207	chr15	-	91509267	91537881		TGGGCTTCAGCGAGAACTTTCAAAGGCTTCCAAATCTGATGCTACTTCTGGAATCCTCAA	9055	Hs.366401	GO:0000022|GO:0000910|GO:0000922|GO:0005515|GO:0005634|GO:0005730|GO:0005737|GO:0005819|GO:0005876|GO:0005886|GO:0015630|GO:0019901|GO:0042802
ASHGA5P039619	48.1263	579.191	5.43901	8.55982	578.095	81.794	730.875	7.46671	478.351	64.9043	658.135	77.8686	450.5	8.59774	8.59482	6.57305	8.65824	3.54283	8.45675	6.50276	8.62248	6.60254	8.46681	3.97387	P	P	P	A	P	P	P	P	P	A	protein_coding	NM_022768	CCDS822.1	RBM15	RefSeq	3450	chr1	+	110881944	110889303		TTGGCGCTGACCCTGTTATAGTGGTTATAGTGGTGTCCCTAAAGGGAGGAAATGATTTCA	64783	Hs.435947	GO:0000166|GO:0001569|GO:0003723|GO:0005515|GO:0005634|GO:0005730|GO:0007221|GO:0019048|GO:0045638|GO:0045892|GO:0048536|GO:0060412|GO:0060674
ASHGA5P000840	79.4	833.366	6.32005	9.1012	815.239	133.873	988.551	21.2122	739.803	110.019	921.571	116.667	701.667	15.2289	9.10682	7.26687	9.10648	5.1413	9.07289	7.23981	9.12727	7.16709	9.09253	4.78516	P	P	P	P	P	P	P	P	P	A	protein_coding	ENST00000202816	CCDS13117.1	ESF1	GENCODE	3216	chr20	-	13694968	13765532		AAGACAAAAGGCTGAAATGGCTTTGCTTATGATGGATGAGGACGAGGACAGTAAGAAACA	51575	Hs.369284	GO:0006351|GO:0006355|GO:0005634|GO:0005730|GO:0005654
ASHGA5P053784	9.78708	174.346	3.46532	6.84869	141.187	14.4309	162.528	5	218.582	10.1665	153.938	14.338	195.493	5	6.56074	4.10781	6.49447	2.45415	7.36006	4.00569	6.52596	4.239	7.30223	2.51994	P	P	P	A	P	A	P	P	P	A	protein_coding	NM_031919	CCDS6764.1	FSD1L	RefSeq	670	chr9	+	108210314	108234416		GGAACCTGAAGAATTTTCAAAGGTACACAAAAACTGCATTAATACACTTAACAAGGGAAG	83856	Hs.136901	GO:0003674|GO:0005575|GO:0008150
ASHGA5P053412	96.0087	818.362	6.5733	8.96516	535.787	163.812	629.853	21.0779	1211.85	132.325	583.953	142.12	1130.37	20.7091	8.46793	7.5503	8.42555	5.13077	9.74725	7.49712	8.43413	7.4475	9.75091	5.24081	P	P	P	P	P	P	P	P	P	P	protein_coding	NM_017813	CCDS6169.1	IMPAD1	RefSeq	7242	chr8	-	57870487	57906430		ATCTTAAAAGCCCTAGGGGGGCATATGACTACCCTGAGTGGTGAAGAAATCAGTTACACT	54928	Hs.438689	GO:0001958|GO:0002063|GO:0005794|GO:0006021|GO:0008254|GO:0008441|GO:0008934|GO:0009791|GO:0016021|GO:0030204|GO:0042733|GO:0046854|GO:0046872|GO:0052832|GO:0052833
ASHGA5P008565	85.0264	556.976	6.49707	8.50754	515.084	143.176	612.653	25.7837	566.188	110.393	561.394	126.301	529.559	19.479	8.40657	7.36123	8.38389	5.45091	8.68412	7.2464	8.37283	7.27896	8.69029	5.14784	P	P	P	P	P	P	P	P	P	P	protein_coding	NM_016648	CCDS3701.2	LARP7	RefSeq	2292	chr4	+	113558119	113578748	NR_049768	TGACCCTGTATTTTGGGAGTCGAACGGAGAATGGAAACTGAAAGTGGAAATCAGGAAAAG	51574	Hs.713663	GO:0000166|GO:0003723|GO:0005634|GO:0005654|GO:0005737|GO:0006396|GO:0030529
ASHGA5P008860	60.6461	415.13	5.15431	8.09015	386.89	102.25	473.587	5	408.629	87.5694	435.27	103.411	371.273	5	7.9842	6.88269	8.00557	2.45415	8.25158	6.91565	7.99534	6.9991	8.21406	2.51994	P	P	P	A	P	P	P	P	P	A	protein_coding	ENST00000347970	CCDS10392.1	TM2D3	GENCODE	1329	chr15	-	102182048	102192594		TCGGGCGGTGAAAGTACTGAAATCCCACCTTATGTGATGAAGTGTCCGAGCAATGGTTTG	80213	Hs.288912	GO:0016021
ASHGA5P018759	24.6665	231.548	4.36839	7.23568	176.355	39.3504	208.297	5	290.949	38.6396	191.586	35.3425	290.555	5	6.87462	5.55597	6.8463	2.45415	7.76164	5.79905	6.8349	5.51284	7.86093	2.51994	P	P	P	A	P	P	P	P	P	A	protein_coding	NM_030755	CCDS41953.1	TMX1	RefSeq	4119	chr14	+	51706885	51724372		CTATTTATCATTGTAAAGATGGTGAATTTAGGCGCTATCAGGGTCCAAGGACTAAGAAGG	81542	Hs.125221	GO:0005783|GO:0005789|GO:0006260|GO:0006888|GO:0006950|GO:0007165|GO:0008283|GO:0015036|GO:0016021|GO:0022900|GO:0030612|GO:0045321|GO:0045454|GO:0045893|GO:0045927
ASHGA5P013793	131.182	1952.15	7.56235	10.003	2585.11	174.337	3089.02	93.6461	642.404	143.788	2856.29	160.693	587.943	83.4479	10.7795	7.63981	10.7571	7.5093	8.8731	7.61634	10.7648	7.62559	8.84052	7.42071	P	P	P	P	P	P	P	P	P	P	protein_coding	NM_203416	CCDS53742.1	CD163	RefSeq	4107	chr12	-	7623411	7656414		AATTCCTCAGGAGGCCATTCTGAGCCACACTGAAAAGGAAAATGGGAATTTATAACCCAG	9332	Hs.504641	GO:0005044|GO:0005515|GO:0005576|GO:0005887|GO:0006953
ASHGA5P006828	87.4097	581.038	5.46973	8.56682	581.137	163.034	723.596	5	490.562	122.487	652.991	141.527	456.903	5	8.60265	7.54522	8.64278	2.45415	8.48901	7.38864	8.61208	7.44071	8.4876	2.51994	P	P	P	A	P	P	P	P	P	A	protein_coding	NM_015436	CCDS3567.1	RCHY1	RefSeq	4447	chr4	-	76404246	76439640	NM_001008925, NM_001009922, NR_037913, NR_037914	CTGTGAAAACTGTGGAATTTGTAGGATTGGTCCAAAGGAAGATTTTTTCCATTGTTTGAA	25898	Hs.48297	GO:0000151|GO:0002039|GO:0004842|GO:0005102|GO:0005515|GO:0005634|GO:0005730|GO:0005737|GO:0008270|GO:0016567|GO:0016607|GO:0031398|GO:0032436|GO:0042787|GO:0042803|GO:0051865
ASHGA5P011207	123.509	657.143	6.55696	8.7449	647.671	204.887	799.986	16.6606	564.931	181.108	762.656	204.35	510.47	10.5397	8.75787	7.86735	8.80166	4.76391	8.68215	7.94113	8.84382	7.95893	8.63902	4.25346	P	P	P	P	P	P	P	P	P	A	protein_coding	NM_007269	CCDS790.1	STXBP3	RefSeq	2522	chr1	+	109289284	109352148		TATAGAAAAGCTCTGCAAAACTGAACAGGACCTGGCACTTGGAACTGATGCAGAAGGACA	6814	Hs.530436	GO:0005515|GO:0005634|GO:0005730|GO:0005737|GO:0005829|GO:0005829|GO:0005886|GO:0006904|GO:0007596|GO:0015031|GO:0016323|GO:0016324|GO:0017075|GO:0019905|GO:0030168|GO:0031091|GO:0042581|GO:0043312|GO:0045955|GO:0070527|GO:0070820
ASHGA5P048753	24.3904	186.986	4.35491	6.78986	231.547	41.6058	272.442	5	85.1818	31.695	260.305	38.6512	85.4512	5	7.26286	5.6367	7.23112	2.45415	6.03621	5.529	7.27717	5.63474	6.14196	2.51994	P	P	P	A	P	P	P	P	P	A	protein_coding	NM_001172828	CCDS53287.1	YTHDF2	RefSeq	2723	chr1	+	29063451	29096287	NM_001173128, NM_016258	TATTGCTAGCAAGCCTGCAAAACAGCAACCTAAACTGAAGACCAAGAATGGCATTGCAGG	51441	Hs.532286	GO:0006959
ASHGA5P008893	258.738	1644.83	6.94297	10.0477	1664.88	456.259	2116.33	10.1324	1309.4	382.248	1940.38	437.301	1193.17	7.74811	10.1287	8.94554	10.2044	4.00171	9.87171	8.94838	10.1972	8.98572	9.83659	3.83348	P	P	P	A	P	P	P	P	P	A	protein_coding	NM_006806	CCDS13569.1	BTG3	RefSeq	1464	chr21	-	18965967	18985268		TGTGCTGTCGGTATGGAGAGAAAAACAATGCATTCATTGTTGCCAGCTTTGAAAATAAAG	10950	Hs.473420	GO:0005737|GO:0006979|GO:0008285|GO:0045930
ASHGA5P004318	89.3011	1435.43	6.74403	9.2445	1902.54	134.571	2538.18	34.2418	244.968	109.245	2271.6	135.804	219.864	32.6444	10.3268	7.2758	10.4757	5.89866	7.51982	7.22969	10.4359	7.38079	7.46433	5.93521	P	P	P	P	P	P	P	P	P	P	protein_coding	ENST00000289902	CCDS1225.1	FCER1G	GENCODE	591	chr1	+	161185086	161189038		TTTGGTTGAACAAGCAGCGGCCCTGGGAGAGCCTCAGCTCTGCTATATCCTGGATGCCAT	2207	Hs.433300	GO:0042742|GO:0042590|GO:0007229|GO:0007166|GO:0030168|GO:0032755|GO:0045576|GO:0043306|GO:0050900|GO:0007596|GO:0016064|GO:0050766|GO:0032760|GO:0030593|GO:0033026|GO:0002431|GO:0032733|GO:0019886|GO:0002283|GO:0006911|GO:0032765|GO:0001798|GO:0010543|GO:0001812|GO:0001805|GO:0002554|GO:0038095|GO:0050778|GO:0050776|GO:0007165|GO:0005886|GO:0016020|GO:0005887|GO:0009897|GO:0032998|GO:0019864|GO:…
ASHGA5P003671	25.91	203.88	4.41228	7.06152	209.737	44.4325	259.887	5	166.893	37.0239	236.66	38.0934	146.221	5	7.12146	5.72488	7.16449	2.45415	6.98539	5.74733	7.13614	5.61509	6.90011	2.51994	P	P	P	A	P	P	P	P	P	A	protein_coding	NM_018394	CCDS2963.1	ABHD10	RefSeq	2666	chr3	+	111697827	111712210		CCTGCATAAGGTTTGATTACTCAGGAGTTGGAAGTTCAGATGGTAACTCAGAGGAAAGCA	55347	Hs.477115	GO:0004553|GO:0005739|GO:0005829|GO:0006508|GO:0008236|GO:0019391
ASHGA5P041001	9.0522	216.319	3.37219	6.99159	263.914	12.61	324.752	5	105.761	8.40108	295.559	14.25	91.6108	5	7.44667	3.9065	7.47571	2.45415	6.34225	3.7519	7.45533	4.22846	6.238	2.51994	P	P	P	A	P	A	P	P	P	A	protein_coding	NM_019018	CCDS3884.1	FAM105A	RefSeq	7064	chr5	+	14581890	14616287		TCCTTTGAGCTTCATGATGAATCACCTGAATTCTGTAGGCGACACATGTGGACTAGAGCA	54491	Hs.155085
ASHGA5P004329	5.97658	85.513	2.80998	5.7629	96.1754	9.72814	122.661	5	55.1942	5.15474	104.969	5	48.5649	5	5.99729	3.52217	6.07983	2.45415	5.42617	3.14481	5.96226	2.4088	5.34894	2.51994	P	A	P	A	P	A	P	A	P	A	protein_coding	NM_013329	CCDS33541.1	GCFC1	RefSeq	2836	chr21	-	34113649	34144169	ENST00000331923, NR_027873	CAGTGAAAAGGTGCCACTGATTAATGAACTTGAATCAGCAATACATCAGCTGTACAAACA	94104	Hs.644004	GO:0003677|GO:0003700|GO:0005634|GO:0005829|GO:0006351|GO:0006355
ASHGA5P010813	29.1031	277.121	4.51518	7.49427	209.582	49.9092	267.186	5	353.03	40.4621	236.427	45.1443	319.382	5	7.12031	5.88515	7.20238	2.45415	8.02899	5.86641	7.1348	5.85028	7.98487	2.51994	P	P	P	A	P	P	P	P	P	A	protein_coding	NM_016485	CCDS5197.1	VTA1	RefSeq	3273	chr6	+	142468409	142542085		GCTTATTACTGTCGTTTATACGCAATGCAGACTGGAATGAAGATCGATAGTAAAACTCCT	51534	Hs.431367	GO:0005829|GO:0010008|GO:0015031|GO:0016044|GO:0016197
ASHGA5P029663	18.5611	696.86	4.27055	7.54392	1023.62	33.325	1250.42	5	33.4636	23.8224	1146.29	25.1507	30.5112	5.50732	9.43406	5.31737	9.44354	2.45415	4.70942	5.14359	9.44135	5.03075	4.69121	3.4069	P	P	P	A	P	P	P	P	P	A	protein_coding	NM_006399	CCDS9843.1	BATF	RefSeq	953	chr14	+	75988783	76013334		ATCAAGCAGCTCACAGAGGAACTGAAGTACTTCACGTCGGTGCTGAACAGCCACGAGCCC	10538	Hs.509964	GO:0003700|GO:0005515|GO:0005634|GO:0006351|GO:0043565|GO:0046983
ASHGA5P055666	40.8965	427.174	5.02447	7.80375	560.835	69.685	677.601	7.53501	126.574	56.8037	639.154	65.4589	131.706	5	8.54462	6.35378	8.54434	3.55627	6.59433	6.32446	8.5805	6.36792	6.75496	2.51994	P	P	P	A	P	P	P	P	P	A	protein_coding	NM_032790	CCDS41851.1	ORAI1	RefSeq	1496	chr12	+	122064454	122079946		ACTGGTTAGCCATAAGACTGACCGACAGTTCCAGGAGCTCAACGAGCTGGCGGAGTTTGC	84876	Hs.55148	GO:0002115|GO:0005515|GO:0005887|GO:0007596|GO:0015279|GO:0043234|GO:0051924|GO:0051928
ASHGA5P005372	470.294	2916.72	8.62389	10.7898	3585.99	798.178	4210.03	66.1132	1492.43	666.637	3880.4	760.012	1414.77	60.528	11.2998	9.74106	11.2425	6.94982	10.0699	9.73798	11.2464	9.77711	10.0903	6.9135	P	P	P	P	P	P	P	P	P	P	protein_coding	NM_001034	CCDS1669.1	RRM2	RefSeq	3284	chr2	+	10262862	10271546		TTTTAGCAAGGTTTTCAGAGTAGAGAACCCATTTGACTTTATGGAGAATATTTCACTGGA	6241	Hs.226390	GO:0000082|GO:0000083|GO:0000278|GO:0004748|GO:0004748|GO:0005515|GO:0005654|GO:0005737|GO:0005829|GO:0005971|GO:0006260|GO:0006260|GO:0009186|GO:0009263|GO:0015949|GO:0044281|GO:0046914|GO:0051290|GO:0055086
ASHGA5P016216	14.4446	110.865	3.86389	6.21939	106.152	20.1555	112.267	5	114.393	18.8772	119.361	23.1905	102.154	5	6.14298	4.60236	5.95148	2.45415	6.4535	4.82253	6.15765	4.92045	6.39135	2.51994	P	P	P	A	P	P	P	P	P	A	protein_coding	ENST00000428041	CCDS32185.1	ARHGAP11B	GENCODE	1017	chr15	+	30918878	30931013		AGAAAAGAAGGGCGTGTACCAGACTTTATCCTGGAAAAGATACCAGCCATGTTGGGTATT	89839	Hs.659621	GO:0007264|GO:0051056|GO:0007165|GO:0005622|GO:0005829|GO:0005096
ASHGA5P040418	28.7508	252.102	4.71404	7.14313	316.883	48.7394	395.798	7.67367	105.023	39.9292	350.775	42.4115	92.0314	5	7.69921	5.8524	7.75041	3.58425	6.33315	5.84788	7.68935	5.76575	6.2435	2.51994	P	P	P	A	P	P	P	P	P	A	protein_coding	NM_153713	CCDS915.1	LIX1L	RefSeq	1467	chr1	+	145477084	145499091		AATACAGGGATTGGTGCCTTCCGATTCATGCTGGAATCCAACAAGGGCAAATCAATGTTG	128077	Hs.740619	GO:0003674|GO:0005575|GO:0008150
ASHGA5P018081	20.4185	235.125	4.19175	7.20468	245.894	34.7844	325.357	5	155.125	26.8	316.658	30.508	132.593	5	7.35109	5.37765	7.47926	2.45415	6.88387	5.3023	7.54595	5.30471	6.76325	2.51994	P	P	P	A	P	P	P	P	P	A	protein_coding	NM_001130674	CCDS47703.1	CALU	RefSeq	5366	chr7	+	128379345	128413477	NM_001199672	AAAGGCTTGGAATGATTGTAGATAAAATAGACGCGGATAAAGATGGGTTTGTGACGGAGG	813	Hs.740410	GO:0002576|GO:0005509|GO:0005515|GO:0005576|GO:0005783|GO:0005794|GO:0007596|GO:0008150|GO:0030168|GO:0033018|GO:0042470
ASHGA5P011286	54.4584	361.87	5.2118	7.71893	428.483	99.615	560.134	5.97763	171.109	74.9365	488.996	86.7628	160.626	5	8.1339	6.84903	8.24752	3.23756	7.02124	6.70187	8.1631	6.7506	7.02891	2.51994	P	P	P	A	P	P	P	P	P	A	protein_coding	NM_031212	CCDS41559.1	SLC25A28	RefSeq	1584	chr10	-	101370274	101380221		ATTGCCAATGGTGCGGCCGGGTGTGTGGCAACATTACTTCATGATGCAGCCATGAACCCT	81894	Hs.403790	GO:0005743|GO:0006811|GO:0016021|GO:0055072
ASHGA5P014333	5.88179	100.03	2.69487	5.85786	119.403	5	161.327	5	41.8314	5	136.875	9.40897	40.7135	5	6.31476	2.38062	6.48355	2.45415	5.03345	2.47609	6.3569	3.64354	5.10064	2.51994	P	A	P	A	P	A	P	A	P	A	protein_coding	NM_001135652	CCDS46259.1	EIF2AK2	RefSeq	3697	chr2	-	37332283	37374965		TGGACAAGAGGAAGGCGGAGCGTGAAGTAAAAGCATTGGCAAAACTTGATCATGTAAATA	5610	Hs.131431	GO:0003725|GO:0004674|GO:0004694|GO:0004715|GO:0005515|GO:0005524|GO:0005829|GO:0006468|GO:0008285|GO:0008601|GO:0009615|GO:0019048|GO:0019054|GO:0019058|GO:0030683|GO:0033689|GO:0046777
ASHGA5P006310	18.6422	232.646	4.45121	7.16508	272.009	22.4892	335.347	5.50737	135.562	28.0033	295.263	30.1886	125.05	7.02246	7.4876	4.75662	7.51804	3.14201	6.69027	5.359	7.45404	5.29085	6.67544	3.70757	P	P	P	A	P	P	P	P	P	A	protein_coding	ENST00000316985	CCDS6105.1	WHSC1L1	GENCODE	3995	chr8	-	38173934	38239790		TTACAGAAAGGGTCGGCGGACCGGGGAGTGCAGGGCTCTGTCAGATTCAGTGACAGCTCC	54904	Hs.608111	GO:0006351|GO:0030154|GO:0006355|GO:0016049|GO:0016571|GO:0034968|GO:0005634|GO:0005694|GO:0008270|GO:0018024
ASHGA5P053068	564.793	10377	9.6574	12.7352	11903.3	763.042	14192.8	357.327	6771.85	648.821	13092.7	720.37	5924.2	334.405	13.0834	9.6702	13.0538	9.61569	12.2888	9.69186	13.0572	9.69245	12.1928	9.6168	P	P	P	P	P	P	P	P	P	P	protein_coding	NM_000569	CCDS1232.1	FCGR3A	RefSeq	2406	chr1	-	161511550	161519818	NM_000570, NM_001127592, NM_001127593, NM_001127595, NM_001127596, NM_001244753	TTAAGCGCAACATTTCTTGGTTCCAATAAAGCATTTTACAAGATCTTGCATGCTACTCTT	2214	Hs.372679	GO:0005576|GO:0005886|GO:0006955|GO:0009897|GO:0016021|GO:0019864|GO:0050776
ASHGA5P055377	16.8381	281.21	4.59687	7.36783	347.391	22.2532	418.815	16.3862	130.248	16.1737	378.108	18.6437	131.487	10.7334	7.82926	4.74396	7.82779	4.73553	6.63807	4.62158	7.79226	4.60484	6.75178	4.27842	P	P	P	P	P	A	P	P	P	A	protein_coding	NM_033124	CCDS8772.1	CCDC65	RefSeq	1832	chr12	+	49297892	49315359		GCCCATCCAGGTGATAAACAACATCCAACCACTTAAAATATAATTGAAGCAGCCCAGATG	85478	Hs.512805
ASHGA5P008994	21.7553	177.035	4.24444	6.60447	228.656	40.8695	272.607	5	64.1567	27.8542	260.229	30.0525	59.5244	5	7.24303	5.61248	7.232	2.45415	5.63627	5.35179	7.27629	5.28381	5.63474	2.51994	P	P	P	A	P	P	P	P	P	A	protein_coding	NM_003070	CCDS34977.1	SMARCA2	RefSeq	5758	chr9	+	2015341	2193623		AAGGAAACAGTTCAGGGCGACAGCTCAGTGAAGTCTTCATTCAGTTACCTTCAAGGAAAG	6595	Hs.298990	GO:0000122|GO:0000790|GO:0001105|GO:0003713|GO:0004386|GO:0005515|GO:0005524|GO:0005634|GO:0005654|GO:0005730|GO:0006338|GO:0006355|GO:0006357|GO:0007399|GO:0008094|GO:0008285|GO:0016514|GO:0030308|GO:0035887|GO:0043231|GO:0044212|GO:0045111|GO:0045892|GO:0045893|GO:0045893|GO:0045944|GO:0071564|GO:0071565|GO:0071778
ASHGA5P007779	5.00089	243.314	2.51526	7.27795	264.257	5.00447	334.072	5	169.986	5	295.579	5	152.676	5	7.4481	2.71733	7.51355	2.45415	7.01117	2.47609	7.45575	2.4088	6.96118	2.51994	P	A	P	A	P	A	P	A	P	A	protein_coding	NM_001135095	CCDS3217.1	FNDC3B	RefSeq	6954	chr3	+	171758343	172118492		CGGAGCTCCGGAAGCCAGTTGAGGGAAGTTCTCCATGAATGTACGTCACAATGATGATGA	64778	Hs.731548	GO:0005783|GO:0016021|GO:0045600
ASHGA5P005574	15.0721	154.612	4.44376	6.53353	84.4189	15.9979	107.53	18.0847	257.38	12.2928	98.7219	19.1258	225.008	9.85959	5.80971	4.26137	5.89033	4.89216	7.59192	4.25818	5.87549	4.64438	7.50022	4.16272	P	P	P	P	P	A	P	P	P	A	protein_coding	NM_021094	CCDS8686.1	SLCO1A2	RefSeq	7225	chr12	-	21417533	21487832	NM_134431	AAATGTGGTGAGTCAGGGGCATGCAGGATATATGATTCCACCACCTTCAGATACATCTAC	6579	Hs.46440	GO:0005886|GO:0008206|GO:0008514|GO:0015711|GO:0015721|GO:0016021|GO:0043252|GO:0044281|GO:0055085
ASHGA5P013829	57.4701	1366.21	6.29987	9.81398	1201.63	75.9193	1456.24	39.6906	1456.08	66.0542	1367.9	75.3274	1349.18	30.3589	9.6591	6.47228	9.65951	6.12762	10.0355	6.52876	9.68537	6.55211	10.0304	5.8186	P	P	P	P	P	P	P	P	P	P	protein_coding	NM_006350	CCDS43315.1	FST	RefSeq	2098	chr5	+	52776263	52782304		TCTTGCAACTGAATCTGCCCGTAAAACCTGAGCCATTGATTCTTCAGAACTTTCTGCAGT	10468	Hs.9914	GO:0000122|GO:0002244|GO:0004871|GO:0005515|GO:0005576|GO:0007165|GO:0032926|GO:0046882|GO:0048185|GO:0051798
ASHGA5P055112	5	66.0203	2.44792	5.33173	38.9091	5	45.8749	5	102.497	5	42.8112	5	100.009	5	4.69606	2.38062	4.64465	2.45415	6.29504	2.47609	4.65957	2.4088	6.36332	2.51994	P	A	P	A	P	A	P	A	P	A	protein_coding	NM_002421	CCDS8322.1	MMP1	RefSeq	2081	chr11	-	102660640	102668966		ATACTACAACCTGAAGAATGATGGGAGGCAAGTTGAAAAGCGGAGAAATAGTGGCCCAGT	4312	Hs.83169	GO:0004222|GO:0005509|GO:0005576|GO:0005578|GO:0006508|GO:0007596|GO:0008270|GO:0019048|GO:0022617|GO:0030198|GO:0030574|GO:0050900
ASHGA5P051105	347.202	4474.93	7.88894	11.5721	4455.5	617.551	5341.87	30.3458	3930.31	500.841	4958.97	559.039	3688	28.2313	11.625	9.37276	11.6044	5.70032	11.5032	9.32721	11.6229	9.33449	11.5049	5.70992	P	P	P	P	P	P	P	P	P	P	protein_coding	ENST00000290219	CCDS33544.1	IFNGR2	GENCODE	2221	chr21	+	34775201	34809828		ATCTCGTTTCCGGAAAAGGAGCAAGAAGATGTTCTCCAAACGCTTTGAACCAAAGCATGG	3460	Hs.634632	GO:0009615|GO:0007166|GO:0019221|GO:0060333|GO:0060334|GO:0005886|GO:0005783|GO:0005887|GO:0004872|GO:0005515|GO:0004906
ASHGA5P001373	8.47465	85.4745	3.36333	5.53369	113.798	11.6097	129.823	14.0887	28.1894	5	128.276	5	27.2857	6.6749	6.24446	3.78724	6.16246	4.50212	4.4621	2.47609	6.26017	2.4088	4.53924	3.64241	P	P	P	A	P	A	P	A	P	A	protein_coding	NM_020661	CCDS41747.1	AICDA	RefSeq	2794	chr12	-	8754761	8765442		GCCATCATGACCTTCAAAGATTATTTTTACTGCTGGAATACTTTTGTAGAAAACCACGAA	57379	Hs.149342	GO:0000178|GO:0004126|GO:0004126|GO:0005515|GO:0005634|GO:0005737|GO:0006397|GO:0008270|GO:0009972|GO:0009972|GO:0016445|GO:0030183|GO:0080111|GO:0090310
ASHGA5P001895	5	134.301	2.44792	6.43532	141.391	5	182.829	5	89.4093	5	170.981	5	86.8968	5	6.56319	2.38062	6.66394	2.45415	6.10424	2.47609	6.67874	2.4088	6.16652	2.51994	P	A	P	A	P	A	P	A	P	A	protein_coding	NM_021955	CCDS5633.1	GNGT1	RefSeq	628	chr7	+	93535819	93540485		AAGAATGCTAGTTTCCAAATGTTGTGAAGAAGTAAGAGATTACGTTGAAGAACGATCTGG	2792	Hs.732212	GO:0003924|GO:0004871|GO:0005834|GO:0005886|GO:0006184|GO:0007165|GO:0007186|GO:0007268|GO:0007602|GO:0008104|GO:0010659|GO:0042462|GO:0071456
ASHGA5P046635	38.8998	820.359	5.84287	8.32933	1197.78	34.4622	1406.9	53.8589	108.87	26.92	1285.53	35.7376	102.712	43.5204	9.65298	5.36542	9.60662	6.62341	6.38532	5.30768	9.60242	5.52872	6.39933	6.38913	P	P	P	P	P	P	P	P	P	P	protein_coding	NM_001105576	CCDS43984.1	SOWAHD	RefSeq	1607	chrX	+	118892575	118894165		CAGCCTTACTGGTACTTTTTCTCATGTATCACAGGTTACTTCTTATGTATATTAAAGTGG	347454	Hs.355223
ASHGA5P006588	50.0057	378.352	5.88291	7.92327	404.207	81.57	487.083	21.1193	288.127	67.5941	448.856	64.2985	263.486	15.4469	8.0524	6.57067	8.04394	5.1339	7.74954	6.5612	8.04289	6.34262	7.72756	4.80613	P	P	P	P	P	P	P	P	P	A	protein_coding	NM_030790	CCDS10728.1	ITFG1	RefSeq	2261	chr16	-	47189297	47495015		ACGGATCTCTTCGTGCTGCGGGAAAGAAATGACTTAATCGTCTTTTTGGCAGACCAGAAT	81533	Hs.42217	GO:0005576|GO:0016021
ASHGA5P038391	27.5648	460.452	5.34328	8.18037	518.981	32.5006	627.153	32.9139	320.184	21.0408	554.941	26.0931	280.999	25.2754	8.4196	5.28274	8.42024	5.83244	7.89635	4.96922	8.35307	5.0866	7.81259	5.54541	P	P	P	P	P	P	P	P	P	P	protein_coding	NM_021964	CCDS3031.1	ZNF148	RefSeq	9573	chr3	-	124944512	125094198		GAGCAGATGGAAACACATGAAAGACTTCCTCAAGGACTACAGTATGCACTTAATGTCCCT	7707	Hs.592591	GO:0000122|GO:0003690|GO:0003700|GO:0005515|GO:0005634|GO:0005730|GO:0005794|GO:0006366|GO:0006461|GO:0006968|GO:0007276|GO:0008270|GO:0010629|GO:0043565|GO:0045892|GO:0045944
ASHGA5P018668	5.87138	41.1551	2.75359	4.75747	31.8007	8.84591	38.6859	5	51.7048	5	31.9463	5.51099	51.6379	5	4.40359	3.37804	4.3883	2.45415	5.3379	2.47609	4.22331	2.9397	5.43425	2.51994	P	A	P	A	P	A	P	A	P	A	protein_coding	NM_052927	CCDS47331.1	PWWP2A	RefSeq	4016	chr5	-	159502891	159546452		CGCTCAGCAGGTCTCAACAAATGGCAGCTATTACATCAGACAGTGACGAGTCCTGCTGCT	114825	Hs.740500
ASHGA5P003062	8.13244	78.6185	3.24844	5.70725	83.4862	12.8115	97.218	7.43884	68.5588	5	87.0718	10.4119	56.7578	5	5.7925	3.93142	5.7491	3.53734	5.72937	2.47609	5.69806	3.77742	5.5672	2.51994	P	P	P	A	P	A	P	A	P	A	protein_coding	NM_003590	CCDS2462.1	CUL3	RefSeq	6790	chr2	-	225334866	225450114		AAGATGCGGATCCGGGCCTTTCCGATGACCATGGATGAAAAATATGTAAACAGCATTTGG	8452	Hs.372286	GO:0000082|GO:0000090|GO:0000910|GO:0004842|GO:0005515|GO:0005634|GO:0005794|GO:0005827|GO:0006513|GO:0006888|GO:0007050|GO:0007229|GO:0008054|GO:0008284|GO:0016477|GO:0016567|GO:0017145|GO:0031463|GO:0031625|GO:0035024|GO:0040016|GO:0043149|GO:0043161|GO:0048208|GO:0051322|GO:0097193
ASHGA5P009170	93.9346	1388.92	7.11554	9.27432	1951.84	118.918	2333.17	81.3002	265.438	88.4199	2139.64	108.789	254.493	72.2462	10.37	7.09936	10.3489	7.28058	7.63043	6.9313	10.3471	7.06762	7.67516	7.19884	P	P	P	P	P	P	P	P	P	P	protein_coding	NM_005816	CCDS2958.1	CD96	RefSeq	4433	chr3	+	111260925	111371206		ATGGTCGGTGGAGGATAATGGAACTCAGGAAACACTTATCTCCCAAAATCACCTCATCAG	10225	Hs.142023	GO:0005886|GO:0005887|GO:0006955|GO:0007155|GO:0050776
ASHGA5P002309	46.1909	477.263	4.91935	8.25548	502.304	77.3834	621.44	5	359.182	67.3567	567.644	76.2144	335.747	5	8.36971	6.49886	8.40688	2.45415	8.05386	6.55559	8.38826	6.56822	8.05866	2.51994	P	P	P	A	P	P	P	P	P	A	protein_coding	NM_014676	CCDS338.1	PUM1	RefSeq	5410	chr1	-	31404352	31538564	NM_001020658	AAAGCTCTTGAGTTTATTCCTTCAGACCAGCAGAATGAGATGGTTCGGGAACTAGATGGC	9698	Hs.281707	GO:0003723|GO:0005829|GO:0006417|GO:0006892|GO:0016044
ASHGA5P011014	30.2997	323.725	4.55279	7.39729	440.336	52.0632	517.353	5	101.657	42.0608	463.425	47.3745	95.8516	5	8.17709	5.94784	8.13105	2.45415	6.28102	5.91721	8.09399	5.9248	6.30328	2.51994	P	P	P	A	P	P	P	P	P	A	protein_coding	NM_053055	CCDS1006.1	THEM4	RefSeq	5172	chr1	-	151843342	151882361		GAGGCGACAAGCTTATTTATAAAGCTGAATCCTGCTAAAAGTCTGACATAAAGAGCTGCT	117145	Hs.164070	GO:0005739|GO:0005829|GO:0005886|GO:0007173|GO:0008286|GO:0008543|GO:0032587|GO:0043231|GO:0048011|GO:0048015
ASHGA5P051103	9.81872	109.235	3.60428	5.99569	136.265	15.2546	172.827	5.88243	45.915	11.1506	144.692	11.8059	46.4745	5	6.51005	4.19081	6.57953	3.22227	5.1653	4.13042	6.43264	3.95795	5.29092	2.51994	P	P	P	A	P	A	P	A	P	A	protein_coding	NM_000874	CCDS13622.1	IFNAR2	RefSeq	1428	chr21	+	34602230	34635062		TTGATTTCAGATGTAAAAGTCAAGAGAAGACTCTAAAAATAGCAAAGATGCTTTTGAGCC	3455	Hs.708195	GO:0004905|GO:0005515|GO:0005576|GO:0005615|GO:0005615|GO:0005886|GO:0005887|GO:0006357|GO:0007166|GO:0007259|GO:0008283|GO:0009615|GO:0019221|GO:0019901|GO:0019962|GO:0035455|GO:0060337|GO:0060338
ASHGA5P052774	13.268	414.718	4.14292	7.88499	513.076	21.1931	643	5.03832	177.485	12.4099	572.723	17.4348	167.306	10.264	8.40058	4.67467	8.45737	3.03529	7.0718	4.27165	8.40444	4.51506	7.09078	4.21792	P	P	P	A	P	A	P	P	P	A	protein_coding	NM_001126063	CCDS47450.1	KHDC1L	RefSeq	652	chr6	-	73933267	73935175		CAGACACGTGTGACTGTAGTCGGACCACCAATGGCAAAGCAGTGGCTGCTGCTCATGTTC	100129128	Hs.663639
ASHGA5P047459	255.509	12590.6	7.94269	11.9601	18519.5	428.896	22445.5	52.6566	843.158	354.679	20358.4	392.292	786.6	49.0237	13.7974	8.86397	13.7554	6.5854	9.2454	8.84606	13.7574	8.83693	9.24472	6.58108	P	P	P	P	P	P	P	P	P	P	protein_coding	NM_002727	CCDS7285.1	SRGN	RefSeq	1270	chr10	+	70847827	70864567		AAGAAAAAGGACCAATGTTCGAACTACTTCCAGGTGAATCCAACAAGATCCCCCGTCTGA	5552	Hs.1908	GO:0000139|GO:0002576|GO:0005515|GO:0005518|GO:0005576|GO:0005615|GO:0005794|GO:0006915|GO:0007596|GO:0016485|GO:0030168|GO:0030502|GO:0031093|GO:0031214|GO:0033364|GO:0033371|GO:0033373|GO:0033382|GO:0042588|GO:0042629|GO:0050710
ASHGA5P010288	10.1985	556.609	3.63638	8.48988	569.055	16.5092	740.105	5.61886	413.983	12.4732	663.915	11.3912	395.989	5	8.56592	4.30854	8.68007	3.16913	8.26675	4.28001	8.63382	3.90428	8.30283	2.51994	P	P	P	A	P	A	P	A	P	A	protein_coding	NM_001935	CCDS2216.1	DPP4	RefSeq	3913	chr2	-	162848754	162931052		TTGGAGTGGATTTCCAGGCAATGTGGTATACTGATGAAGACCATGGAATAGCTAGCAGCA	1803	Hs.368912	GO:0001666|GO:0002020|GO:0002709|GO:0004177|GO:0004252|GO:0005102|GO:0005515|GO:0005518|GO:0005576|GO:0005783|GO:0005794|GO:0005886|GO:0006508|GO:0007155|GO:0008236|GO:0008239|GO:0008284|GO:0009986|GO:0010716|GO:0016021|GO:0016324|GO:0030027|GO:0030139|GO:0031258|GO:0031295|GO:0033632|GO:0042110|GO:0042277|GO:0042803|GO:0043542|GO:0045121|GO:0046581|GO:0051234|GO:0071438
ASHGA5P009985	15.5811	131.48	3.93729	6.40562	141.299	23.7713	174.175	5	91.1071	20.1637	168.793	23.9706	82.0271	5	6.56149	4.83171	6.59125	2.45415	6.13032	4.91077	6.65905	4.96989	6.08597	2.51994	P	P	P	A	P	P	P	P	P	A	protein_coding	NM_015396	CCDS54646.1	ARMC8	RefSeq	4890	chr3	+	137906114	138017228	NM_014154, NM_213654	AGGATTTTGCAACAAATTCGAGCTGTCCGACTCTGAGAATGGAAGTAACAGCTAGCAGTC	25852	Hs.740399
ASHGA5P053498	42.2104	1128.6	5.85405	9.53237	948.582	62.1879	1172.55	27.2	1297.37	49.2482	1053.31	48.7573	1171.19	23.6586	9.32617	6.19767	9.35482	5.5305	9.85489	6.13249	9.32051	5.9654	9.80545	5.44419	P	P	P	P	P	P	P	P	P	P	protein_coding	NM_203390	CCDS43755.1	RBM12B	RefSeq	5115	chr8	-	94743730	94753224		TTTGCTGTAGAGAGAGAGCATTTCTAAATTCAGTTATCTTCCTTGCAGTATTGATGGAGT	389677	Hs.606916	GO:0000166|GO:0003723|GO:0005515
ASHGA5P001295	5.01604	49.7456	2.56581	5.00621	52.9093	5	70.3547	5.08022	32.6783	5	59.7913	5	32.9944	5	5.1382	2.38062	5.27234	3.04359	4.67209	2.47609	5.15005	2.4088	4.79838	2.51994	P	A	P	A	P	A	P	A	P	A	protein_coding	ENST00000226444	CCDS3531.1	SULT1E1	GENCODE	1780	chr4	-	70706929	70725870		CAAGGACAGGTTCCTTATGGTTCCTGGTATAAACATGTAAAATCTTGGTGGGAAAAGGGA	6783	Hs.479898	GO:0044281|GO:0007565|GO:0008210|GO:0006805|GO:0008202|GO:0050427|GO:0051923|GO:0005634|GO:0005737|GO:0005829|GO:0031965|GO:0008146|GO:0005496|GO:0004304|GO:0050294|GO:0047894
ASHGA5P011358	57.8378	456.953	5.60512	8.09943	545.436	94.1518	658.947	9.0536	236.291	87.4128	617.348	91.6715	226.742	6.89929	8.49718	6.76583	8.49937	3.83146	7.46797	6.91407	8.52139	6.82973	7.51122	3.6845	P	P	P	A	P	P	P	P	P	A	protein_coding	NM_001190987	CCDS53332.1	SRSF11	RefSeq	2805	chr1	+	70671364	70717701	NM_004768	TATGCAGAAGGAGTTATTCCTGATGAAGCTAAAGCTTTGTCTCTGTTGGCACCAGCTAAT	9295	Hs.479693	GO:0000166|GO:0000398|GO:0003723|GO:0005515|GO:0005634|GO:0005654|GO:0005730|GO:0006366|GO:0006369|GO:0006397|GO:0006406|GO:0008380|GO:0010467|GO:0031124
ASHGA5P003221	11.1728	86.6986	3.60439	5.85774	74.0863	13.6479	86.3839	5	105.581	15.2412	79.6435	16.9751	87.7981	5	5.62436	4.02561	5.57478	2.45415	6.33968	4.54278	5.56745	4.47949	6.18241	2.51994	P	P	P	A	P	A	P	P	P	A	protein_coding	ENST00000265437	CCDS5770.1	ST7	GENCODE	2899	chr7	+	116593380	116863961		TCGCAAAAGCTATGATTGACATTTTCTGCTCGGCAGAGTTCAGGGACTGGAATTGCAAGA	7982	Hs.368131	GO:0016021
ASHGA5P041706	6.64578	106.734	2.95771	5.6869	146.123	5	179.488	5	25.024	7.80431	159.752	10.4246	23.2844	5	6.61098	2.38062	6.63475	2.45415	4.29331	3.65484	6.57907	3.77899	4.3164	2.51994	P	A	P	A	P	A	P	A	P	A	protein_coding	ENST00000340756	CCDS4589.1	HIST1H4D	GENCODE	367	chr6	-	26188937	26189304		TTATGAGGAAACTCGCGGAGTGCTGAAAGTTTTCCTGGAAAATGTAATCCGCGATGCTGT	8360	Hs.248179	GO:0006352|GO:0048015|GO:0006334|GO:0000723|GO:0006325|GO:0034080|GO:0045653|GO:0005634|GO:0005576|GO:0000786|GO:0005654|GO:0003677|GO:0005515
ASHGA5P054010	62.6312	415.226	5.81587	8.06235	328.053	105.662	383.098	12.6	519.407	88.7355	365.472	97.5841	480.097	8.57454	7.74888	6.92979	7.70222	4.32676	8.56006	6.93777	7.74481	6.91518	8.5558	3.96986	P	P	P	A	P	P	P	P	P	A	protein_coding	ENST00000338222	CCDS14374.1	UBQLN2	GENCODE	3418	chrX	+	56590025	56593443		AATCCAGACACACTATCAGCCATGTCAAACCCAAGAGCAATGCAGGCTTTAATGCAGATC	29978	Hs.179309	GO:0006289|GO:0008219|GO:0043161|GO:0005634|GO:0005737|GO:0005886|GO:0005515|GO:0005488|GO:0003684
ASHGA5P004647	11.1011	116.545	3.59755	6.28747	102.646	14.4036	130.721	5	118.427	13.4376	122.025	17.6641	108.905	5	6.09494	4.10541	6.17312	2.45415	6.4999	4.37698	6.18764	4.53129	6.48175	2.51994	P	P	P	A	P	A	P	P	P	A	protein_coding	ENST00000295878	CCDS2977.1	KIAA1407	GENCODE	3976	chr3	-	113682983	113775460		ACAGTGACAGGAGGATCCTCTGGATCACCCTTCGGACATGGAAGAAGTTTGTAAAATTTA	57577	Hs.477159
ASHGA5P043174	5	36.2461	2.44792	4.52694	37.5291	5	50.8775	5	22.847	5	49.1527	5	20.824	5	4.64403	2.38062	4.8011	2.45415	4.16137	2.47609	4.86917	2.4088	4.15903	2.51994	P	A	P	A	P	A	P	A	P	A	protein_coding	ENST00000265362	CCDS5599.1	SEMA3A	GENCODE	5659	chr7	-	83587658	83824217		AGCTCGTCTGATTTGCTCAGTGCCAGGTCCAAATGGCATTGACACTCATTTTGATGAACT	10371	Hs.252451	GO:0007275|GO:0007411|GO:0006915|GO:0002027|GO:0048485|GO:0071526|GO:0007413|GO:0010633|GO:0048843|GO:0060666|GO:0050919|GO:0048880|GO:0048841|GO:0030517|GO:0048813|GO:0005576|GO:0030424|GO:0016020|GO:0030425|GO:0004872|GO:0005515|GO:0045499
ASHGA5P049993	57.784	514.494	6.31774	8.34668	362.326	73.1702	478.723	43.1913	687.904	67.998	409.76	74.8836	633.759	29.6769	7.88733	6.42279	8.02144	6.26714	8.96786	6.56873	7.90591	6.5455	8.95084	5.78456	P	P	P	P	P	P	P	P	P	P	protein_coding	ENST00000440549	CCDS45854.1	SLC39A6	GENCODE	1666	chr18	-	33690962	33709357		CTGCTGGCTTATTCATGTATGTTGCTCTGGTTGATATGGTAAGTTTTTAAGAAGTCTTAT	25800	Hs.79136	GO:0055085|GO:0006882|GO:0030001|GO:0071577|GO:0071578|GO:0005886|GO:0005783|GO:0016020|GO:0005887|GO:0031258|GO:0046873|GO:0005385
ASHGA5P053924	1218.29	9310.82	10.6226	12.6236	9598.62	1838.02	11843.5	550.272	7542.91	1566.04	10682.7	1615.2	6886.36	521.932	12.7542	10.8953	12.7697	10.2328	12.4388	10.9147	12.7484	10.818	12.4067	10.2523	P	P	P	P	P	P	P	P	P	P	protein_coding	NM_014176	CCDS1425.1	UBE2T	RefSeq	935	chr1	-	202300784	202311094		CCTGATGTTTAGGGGACTTGTCCTGGTTCATCTTAGTTAATGTGTTCTTTGCCAAGGTGA	29089	Hs.5199	GO:0003682|GO:0004842|GO:0005524|GO:0005634|GO:0005654|GO:0006281|GO:0006281|GO:0006513|GO:0006974|GO:0031625|GO:0035519|GO:0044314|GO:0051865|GO:0070534|GO:0070936|GO:0070979|GO:0085020
ASHGA5P001626	9.57461	120.899	3.77512	6.16109	147.127	13.8983	179.475	6.82408	58.1473	11.3864	169.68	8.33413	50.065	7.43015	6.61951	4.05196	6.63455	3.41776	5.49453	4.15662	6.66671	3.46787	5.39014	3.78138	P	P	P	A	P	A	P	A	P	A	protein_coding	NM_022716	CCDS1290.1	PRRX1	RefSeq	3999	chr1	+	170633312	170708541		CTCCGTACAGCGCCATGGCTACTTATTCTGCCACATGTGCCAACAATAGCCCTGCACAGG	5396	Hs.283416	GO:0000122|GO:0002053|GO:0003700|GO:0003713|GO:0005634|GO:0005730|GO:0030326|GO:0042472|GO:0042474|GO:0043565|GO:0045880|GO:0048701|GO:0048844|GO:0051216|GO:0060021|GO:0071837
ASHGA5P003263	22.8358	117.58	4.29181	6.2971	98.2696	39.3337	130.411	5	127.092	28.4088	118.999	36.4365	113.128	5	6.02738	5.55506	6.1703	2.45415	6.60109	5.37676	6.15362	5.55312	6.53311	2.51994	P	P	P	A	P	P	P	P	P	A	protein_coding	NM_181581	CCDS5745.1	DUS4L	RefSeq	2280	chr7	+	107204401	107218968	NM_001270419	GCCCTCAGAGGTGGGCAATGGCAGAAGGTTATGGGGCTTGCTTAATAAACAAGCCAGAGC	11062	Hs.97627	GO:0008033|GO:0017150|GO:0050660
ASHGA5P001735	1786.58	18028.1	10.9565	13.5743	20420.6	2885.73	25363.2	516.69	11128.7	2356.53	23068.4	2721.48	10159.6	452.497	13.9466	11.5282	13.9673	10.1542	13.0255	11.4939	13.9525	11.5461	12.9795	10.0601	P	P	P	P	P	P	P	P	P	P	protein_coding	NM_181803	CCDS13373.1	UBE2C	RefSeq	520	chr20	+	44441254	44445596		GACCCTCATGAACCCAACATTGATAGTCCCTTGAACACACATGCTGCCGAGCTCTGGAAA	11065	Hs.93002	GO:0000075|GO:0000278|GO:0004842|GO:0004842|GO:0005515|GO:0005524|GO:0005654|GO:0005680|GO:0005829|GO:0006511|GO:0007049|GO:0007051|GO:0007067|GO:0007094|GO:0008054|GO:0010458|GO:0010994|GO:0016567|GO:0031145|GO:0031145|GO:0031536|GO:0048015|GO:0051301|GO:0051436|GO:0051437|GO:0051439|GO:0051488|GO:0070936|GO:0070979
ASHGA5P007114	154.575	1160.3	6.54841	9.57282	1009.79	277.542	1264.9	8.2462	1216.12	224.178	1166	252.088	1144.71	10.8201	9.42143	8.2807	9.45799	3.69738	9.75225	8.23338	9.46411	8.24051	9.7683	4.29007	P	P	P	A	P	P	P	P	P	A	protein_coding	NM_007194	CCDS13843.1	CHEK2	RefSeq	1862	chr22	-	29083730	29137822	NM_001005735, NM_001257387	TCTTATAAAGATTACTGATTTTGGGCACTCCAAGATTTTGGGAGAGACCTCTCTCATGAG	11200	Hs.291363	GO:0000075|GO:0000077|GO:0000086|GO:0000781|GO:0004674|GO:0004674|GO:0005515|GO:0005524|GO:0005654|GO:0006302|GO:0006351|GO:0006355|GO:0006974|GO:0006974|GO:0006975|GO:0008630|GO:0008630|GO:0010332|GO:0016605|GO:0019901|GO:0031625|GO:0042176|GO:0042770|GO:0042803|GO:0044257|GO:0045893|GO:0046777|GO:0046872|GO:0051301|GO:0072428|GO:0090307|GO:0090399
ASHGA5P003381	308.806	2522.86	8.25227	10.6662	2701.07	514.206	3360.99	72.108	1789.75	418.551	3092.44	480.247	1670.07	58.9183	10.857	9.11121	10.9005	7.09061	10.3352	9.06927	10.9	9.11826	10.3384	6.87201	P	P	P	P	P	P	P	P	P	P	protein_coding	ENST00000267339	CCDS9520.1	ANKRD10	GENCODE	2495	chr13	-	111530886	111567416		ATGGGGCTCACGTCGACCTGAGAAATGCCAGTGGCCTGACAGCAGCAGACATTGCACAAA	55608	Hs.525163	GO:0005515
ASHGA5P014695	8.00544	64.3799	3.22659	5.37094	73.8245	13.3052	82.392	5	41.7122	6.46355	85.2813	10.2584	38.6893	5	5.62023	3.98632	5.50455	2.45415	5.02947	3.41749	5.67056	3.75505	5.02989	2.51994	P	P	P	A	P	A	P	A	P	A	protein_coding	NM_001009571	CCDS47691.1	CADPS2	RefSeq	5951	chr7	-	121958477	122526813		TAGTCAATGGCAACAGTACCATTCAAAAATAGATGATCTGATCGACAACAGTGTAAAAGA	93664	Hs.740589	GO:0005543|GO:0015031|GO:0016082|GO:0030054|GO:0030659|GO:0042734|GO:0045211|GO:0045921|GO:0046872
ASHGA5P009291	43.5144	710.357	5.90396	8.85147	725.911	59.445	886.226	27.1981	589.813	50.1009	826.155	55.1691	523.68	25.6587	8.92954	6.1337	8.94943	5.53035	8.74322	6.15621	8.96265	6.13179	8.67252	5.56776	P	P	P	P	P	P	P	P	P	P	protein_coding	NM_001136129	CCDS46638.1	APP	RefSeq	3255	chr21	-	27252860	27543138	NM_001136130	GGCGCTGGAGGTCTACCCTGAACTGCAGATCACCAATGTGGTAGAAGCCAACCAACCAGT	351	Hs.434980	GO:0000085|GO:0002576|GO:0003677|GO:0004867|GO:0005102|GO:0005515|GO:0005576|GO:0005737|GO:0005737|GO:0005794|GO:0005794|GO:0005829|GO:0005886|GO:0005887|GO:0005905|GO:0006378|GO:0006417|GO:0006468|GO:0006878|GO:0006897|GO:0007155|GO:0007176|GO:0007219|GO:0007409|GO:0007596|GO:0007617|GO:0007626|GO:0008088|GO:0008201|GO:0008344|GO:0008542|GO:0009986|GO:0016021|GO:0016199|GO:0016322|GO:0016358|GO:…
ASHGA5P006631	36.8849	683.925	4.72182	8.4086	900.99	66.6575	1117.32	5	187.582	47.8259	1052.6	59.9412	161.14	5	9.25174	6.29411	9.29035	2.45415	7.14616	6.09426	9.31915	6.24663	7.03559	2.51994	P	P	P	A	P	P	P	P	P	A	protein_coding	NM_004071	CCDS2331.1	CLK1	RefSeq	1933	chr2	-	201717731	201729467	NM_001162407	TTCACATCGTCGTTCACATGGGAAGAGTCACCGAAGGAAAAGAACCAGGAGTGTAGAGGA	1195	Hs.433732	GO:0004674|GO:0004712|GO:0004715|GO:0005524|GO:0005634|GO:0005737|GO:0008283|GO:0018105|GO:0018107|GO:0018108|GO:0043484|GO:0046777
ASHGA5P044168	29.0743	398.248	4.51517	8.02668	344.342	45.4958	435.486	5	430.413	39.4264	386.98	50.4492	394.018	5	7.81624	5.75934	7.88089	2.45415	8.31701	5.83	7.82384	6.0124	8.29543	2.51994	P	P	P	A	P	P	P	P	P	A	protein_coding	NM_003844	CCDS6039.1	TNFRSF10A	RefSeq	1764	chr8	-	23048969	23082680		GAAAGACTCTTTTTACCAGAGGTTTCCTCTTAGGTGTTAGGAGTTAATACATATTAGGTT	8797	Hs.591834	GO:0004872|GO:0005035|GO:0005515|GO:0006917|GO:0006919|GO:0007165|GO:0007250|GO:0008134|GO:0008625|GO:0016021|GO:0045569|GO:0071260|GO:0097191
ASHGA5P053803	9.16336	142.346	3.4325	5.82851	197.032	5	249.139	15.8426	22.2967	5	227.021	5.20723	16.2415	14.767	7.03094	2.38062	7.09844	4.68334	4.12846	2.47609	7.07932	2.88283	3.80536	4.73963	P	A	P	A	P	A	P	A	P	A	protein_coding	NM_001244	CCDS6810.1	TNFSF8	RefSeq	3797	chr9	-	117663424	117692875		CAATTCCCTGGTTTGTACTTCATCATTTGCCAACTGCAGTTTCTTGTACAATGCCCAAAT	944	Hs.494901	GO:0005102|GO:0005125|GO:0005164|GO:0005615|GO:0005887|GO:0006917|GO:0006955|GO:0007165|GO:0007267|GO:0008283|GO:0043374|GO:0045944|GO:0050830
ASHGA5P008857	66.2295	448.389	6.0964	8.19574	404.002	107.55	504.205	15.9508	470.625	88.9225	439.704	102.089	423.41	16.6352	8.05129	6.95476	8.09532	4.69439	8.43058	6.94015	8.01442	6.98222	8.38711	4.91045	P	P	P	A	P	P	P	P	P	A	protein_coding	NM_100486	CCDS7160.1	WAC	RefSeq	5229	chr10	+	28822420	28912041		TGCCAGTGGAAAATCTACATCAGGAGACAAACCCGTATCACATTCTTGCACAACTCCTTC	51322	Hs.712905	GO:0000075|GO:0000993|GO:0003682|GO:0005515|GO:0005634|GO:0005681|GO:0006351|GO:0006974|GO:0010390|GO:0016239|GO:0016607|GO:0032435|GO:0045893|GO:0071894
ASHGA5P011669	124.15	900.74	6.65365	8.98541	1126.5	214.757	1392.04	21.4061	372.719	179.061	1274.43	194.19	338.003	11.3379	9.56906	7.93746	9.5922	5.15565	8.10682	7.92603	9.58824	7.89182	8.07075	4.3573	P	P	P	P	P	P	P	P	P	A	protein_coding	NM_003819	CCDS438.1	PABPC4	RefSeq	3182	chr1	-	40026484	40042521		TTCGCCATCTGGCTCCAACTGGGTCTGAGTGCCCGGACCGCTTGGCTATGGACTTTGGTG	8761	Hs.169900	GO:0000166|GO:0005515|GO:0005634|GO:0005737|GO:0006396|GO:0006401|GO:0006412|GO:0007596|GO:0008143|GO:0008266|GO:0010494|GO:0017130|GO:0030529
ASHGA5P004251	10.2971	95.8354	3.52041	5.89028	106.672	12.5602	138.572	5	56.523	13.2067	130.516	15.7186	46.8937	5	6.14847	3.90118	6.26126	2.45415	5.45699	4.35329	6.28388	4.3735	5.30083	2.51994	P	P	P	A	P	A	P	P	P	A	protein_coding	NM_182918	CCDS13658.1	ERG	RefSeq	4945	chr21	-	39751949	39870428	NM_001136154, NM_001243428, NM_001243432, NM_004449	CACTATTAAGGAAGCCTTATCAGTTGTGAGTGAGGACCAGTCGTTGTTTGAGTGTGCCTA	2078	Hs.473819	GO:0003677|GO:0003700|GO:0004871|GO:0005515|GO:0005634|GO:0005737|GO:0006351|GO:0006468|GO:0007165|GO:0007275|GO:0008283|GO:0030529|GO:0043565
ASHGA5P031146	5.0939	102.998	2.68003	6.02601	117.353	5	149.458	5	63.3757	5.14248	125.691	5.32702	59.1122	5	6.28967	2.38062	6.37021	2.45415	5.61605	3.14088	6.22957	2.90455	5.62457	2.51994	P	A	P	A	P	A	P	A	P	A	protein_coding	NM_024745	CCDS10720.1	SHCBP1	RefSeq	3249	chr16	-	46614467	46655311		AGTCACAGTGCGGACATCAGCAGAGTTTCTAATGAAGAACTCGGATTTATATGGCGCCAA	79801	Hs.123253
ASHGA5P040742	12.7111	214.031	3.88137	6.51887	293.88	20.7245	376.617	6.21222	39.2537	16.5332	327.651	15.0858	32.7513	5	7.59272	4.64117	7.67789	3.28131	4.9464	4.65166	7.58911	4.31276	4.78822	2.51994	P	P	P	A	P	P	P	P	P	A	protein_coding	ENST00000401743	CCDS4232.1	CD14	GENCODE	1648	chr5	-	140011312	140013286	NM_000591, NM_001040021, NM_001174105	AGCTAAAGCACTTCCAGAGCCTGTCCGGAGCTCAGAGGTTCGGAAGACTTATCGACCATG	929	Hs.163867	GO:0045087|GO:0006915|GO:0006954|GO:0032496|GO:0008063|GO:0007166|GO:0071222|GO:0045807|GO:0006909|GO:0009408|GO:0032760|GO:0050715|GO:0071223|GO:0005886|GO:0005576|GO:0005615|GO:0009986|GO:0045121|GO:0031225|GO:0005515|GO:0001530|GO:0070891|GO:0016019|GO:0001847
ASHGA5P012039	7.87363	89.0765	3.53741	5.90049	77.9119	7.65407	94.5595	9.87965	97.9723	8.06546	83.1387	5.63116	91.8001	8.13781	5.69301	3.16361	5.70734	3.96396	6.23184	3.698	5.6292	2.96031	6.24105	3.90118	P	A	P	A	P	A	P	A	P	A	protein_coding	NM_001193329	CCDS55328.1	C9orf3	RefSeq	3145	chr9	+	97521930	97849500		AGGTGTTAAGACCCAGTAAAGACAAAACTGGCCACACAAGTGACTCGGGAGCATCTGTTA	84909	Hs.434253	GO:0004177|GO:0005737|GO:0006508|GO:0008237|GO:0008270|GO:0019370
ASHGA5P001012	12.7601	300.952	4.22214	7.44857	357.546	15.4742	463.534	12.2646	144.371	9.8125	411.663	11.3116	127.645	14.9375	7.86848	4.21264	7.97542	4.28772	6.77947	3.96048	7.91538	3.89384	6.7041	4.75604	P	P	P	A	P	A	P	A	P	A	protein_coding	NM_001899	CCDS13159.1	CST4	RefSeq	736	chr20	-	23666276	23669662		TGCGAGCCAGGGAGCAGACCTTTGGGGGGGTGAATTACTTCTTCGACGTAGAGGTGGGCC	1472	Hs.654549	GO:0004869|GO:0005576
ASHGA5P027480	17.2522	1036.04	4.03278	9.38616	1067.15	29.5044	1312.41	5	825.333	24.0676	1217.03	22.6889	758.263	5	9.4911	5.14359	9.51226	2.45415	9.21139	5.15706	9.52101	4.88915	9.19505	2.51994	P	P	P	A	P	P	P	P	P	A	protein_coding	NM_002345	CCDS9038.1	LUM	RefSeq	2116	chr12	-	91497231	91505542		AGATTGACCATATTGATGAAAAGGCCTTTGAGAATGTAACTGATCTGCAGTGGCTCATTC	4060	Hs.406475	GO:0005201|GO:0005518|GO:0005576|GO:0005576|GO:0005578|GO:0005583|GO:0005615|GO:0005796|GO:0005975|GO:0007601|GO:0014070|GO:0018146|GO:0030199|GO:0030203|GO:0031012|GO:0031012|GO:0042339|GO:0042340|GO:0043202|GO:0044281|GO:0045944|GO:0051216|GO:0070848
ASHGA5P033330	26.8283	221.661	4.43939	6.92863	282.036	48.824	348.679	5	86.1905	35.8745	318.252	39.4428	73.1479	5	7.53673	5.85609	7.57128	2.45415	6.05411	5.70469	7.55231	5.6621	5.92873	2.51994	P	P	P	A	P	P	P	P	P	A	protein_coding	NM_002758	CCDS11686.1	MAP2K6	RefSeq	1879	chr17	+	67410837	67538470		ATCCTTCGATTTCCCTATGATTCATGGGGAACTCCATTTCAGCAGCTCAAACAGGTGGTA	5608	Hs.463978	GO:0000187|GO:0002224|GO:0002755|GO:0002756|GO:0004674|GO:0004708|GO:0004713|GO:0005524|GO:0005654|GO:0005829|GO:0005856|GO:0006351|GO:0006355|GO:0006915|GO:0006975|GO:0007050|GO:0007165|GO:0008063|GO:0019901|GO:0034130|GO:0034134|GO:0034138|GO:0034142|GO:0035666|GO:0035872|GO:0042493|GO:0042692|GO:0043065|GO:0045087|GO:0051149|GO:0051403|GO:0060048|GO:0070423
ASHGA5P053814	5	39.5459	2.44792	4.70675	37.6158	5	52.8707	5	32.6426	5	47.0495	5	27.5511	5	4.64823	2.38062	4.85674	2.45415	4.67088	2.47609	4.80476	2.4088	4.55315	2.51994	P	A	P	A	P	A	P	A	P	A	protein_coding	NM_004099	CCDS6830.1	STOM	RefSeq	3108	chr9	-	124101265	124132582	NR_073037	AATTAAGGATGTGAAACTACCTGTGCAGCTCCAGAGAGCTATGGCTGCAGAAGCAGAAGC	2040	Hs.253903	GO:0005737|GO:0005856|GO:0005887|GO:0042470|GO:0045121|GO:0051260
ASHGA5P008121	17.2328	182.877	4.02865	6.47612	248.401	28.1933	299.579	5	50.5376	20.6282	278.654	27.3426	37.2154	5	7.36283	5.07793	7.36816	2.45415	5.30498	4.94024	7.37231	5.15096	4.97229	2.51994	P	P	P	A	P	P	P	P	P	A	protein_coding	NM_001080391	CCDS42832.1	SP100	RefSeq	5455	chr2	+	231280870	231410317		TTAGTTGACCCTTGTCCGGAAAACTCAAATATATGTGAGGTGTGCAACAAATGGGGACGG	6672	Hs.369056	GO:0000122|GO:0003677|GO:0003713|GO:0003714|GO:0005515|GO:0005634|GO:0005654|GO:0005730|GO:0005730|GO:0005737|GO:0006978|GO:0008134|GO:0016605|GO:0019048|GO:0019221|GO:0019900|GO:0019904|GO:0032526|GO:0032897|GO:0034097|GO:0034340|GO:0034340|GO:0034341|GO:0034341|GO:0034399|GO:0042802|GO:0042803|GO:0043392|GO:0043433|GO:0045892|GO:0045892|GO:0045893|GO:0045893|GO:0048384|GO:0051091|GO:0051271|GO:…
ASHGA5P027971	44.4824	375.959	4.88715	7.89725	411.614	74.3865	499.451	5	255.868	65.1726	462.434	72.8527	250.43	5	8.07748	6.44393	8.08243	2.45415	7.58312	6.50881	8.09047	6.50892	7.65273	2.51994	P	P	P	A	P	P	P	P	P	A	protein_coding	NM_023071	CCDS31794.1	SPATS2	RefSeq	3796	chr12	+	49760687	49921207		ACTCATGTGGCTGTTCAAATGTCAGAGCAGCAATTGGTTGAGCTCAGAGCTGATATCAAG	65244	Hs.654826	GO:0005737
ASHGA5P008534	6.23482	89.5786	2.82107	5.59378	142.096	6.88554	129.862	5	32.907	5	118.152	9.28858	24.8754	5	6.57191	3.03082	6.1632	2.45415	4.68439	2.47609	6.1413	3.62437	4.40809	2.51994	P	A	P	A	P	A	P	A	P	A	protein_coding	NM_014647	CCDS10562.2	KIAA0430	RefSeq	7760	chr16	-	15688225	15737023	NM_001184998, NM_001184999	TGCTTCAAAATTTGGGTCACCAGAAGTTGCAGTAGCTGGACAGGTGCTAGAAAACTTACC	9665	Hs.173524	GO:0000166|GO:0003674|GO:0003723|GO:0005777|GO:0007143|GO:0010468|GO:0010923|GO:0030154|GO:0048477
ASHGA5P001861	486.559	3807.67	9.30673	11.3381	3455.89	721.549	4292.7	216.223	3848.91	613.792	3943.84	669.464	3497	211.769	11.2376	9.59787	11.2761	8.83639	11.4686	9.61569	11.2742	9.58637	11.434	8.89735	P	P	P	P	P	P	P	P	P	P	protein_coding	NM_014750	CCDS9723.1	DLGAP5	RefSeq	2993	chr14	-	55614833	55658396		TCTTGATTCACCAGGTCTAAACTGCAGTAATCCATTTACTCAGCTGGAGAGGAGACATCA	9787	Hs.77695	GO:0000087|GO:0004721|GO:0005515|GO:0005634|GO:0007079|GO:0007267|GO:0008283|GO:0031616|GO:0045842
ASHGA5P055006	239.437	14980.9	8.41065	13.3541	11909.5	324.918	14798.8	147.462	18124.7	271.068	13489.5	307.504	16582.1	146.232	13.0852	8.49457	13.119	8.23715	13.7554	8.48566	13.1061	8.51048	13.7046	8.3254	P	P	P	P	P	P	P	P	P	P	protein_coding	NM_177423	CCDS31628.1	PPFIA1	RefSeq	4062	chr11	+	70116805	70224598		CAGATGGACGGTATGTGATGGGTCACACTAACCTGTCACTTGTTGGGAGCATGAGCAGCT	8500	Hs.530749	GO:0004871|GO:0005515|GO:0005737|GO:0007160|GO:0007165
ASHGA5P051265	6.40078	78.2608	2.93644	5.24072	158.408	5	92.3632	5	20.083	5	103.276	6.60652	17.1737	10.3974	6.72418	2.38062	5.67161	2.45415	3.9806	2.47609	5.94015	3.13671	3.88705	4.23461	P	A	P	A	P	A	P	A	P	A	protein_coding	NM_152841	CCDS46677.1	HPS4	RefSeq	4069	chr22	-	26847445	26875551		GCTGTGTTTTAAATGCCGTGATCACTGGATTAAAGGAAACATGGCTCCACTCTGTTCTCT	89781	Hs.474436	GO:0005515|GO:0005737|GO:0005764|GO:0006605|GO:0007040|GO:0007596|GO:0007599|GO:0016020|GO:0030318|GO:0042470|GO:0042803|GO:0042827|GO:0046983|GO:0048075|GO:0050821
ASHGA5P000946	270.712	3191.39	8.28333	11.0724	2743.12	428.279	3403.8	89.4067	3486.44	365.232	3010.62	388.063	3312.95	82.5771	10.8822	8.86226	10.9186	7.43344	11.343	8.89186	10.8535	8.82425	11.3646	7.40483	P	P	P	P	P	P	P	P	P	P	protein_coding	ENST00000216294	CCDS9755.1	SNAPC1	GENCODE	2656	chr14	+	62229074	62263146		TTGAGTGGAACAGAGTTCACTGCATCCAAGAAGAGGAGAAAACACTGAACAAAGAGCCTG	6617	Hs.179312	GO:0006355|GO:0010467|GO:0006383|GO:0005654|GO:0003677
ASHGA5P002635	29.5884	190.834	4.52976	6.98859	165.342	50.6404	213.298	5	206.316	39.2119	184.139	48.0896	185.077	5	6.7804	5.90593	6.87955	2.45415	7.2751	5.82172	6.78168	5.94705	7.22622	2.51994	P	P	P	A	P	P	P	P	P	A	protein_coding	NM_002271	CCDS31999.1	IPO5	RefSeq	6019	chr13	+	98605928	98676550		TTACTGAAATTTTATTTCCACGATGGTGTTCGAGTGGCAGCAGCGGAATCCATGCCTCTT	3843	Hs.712598	GO:0005095|GO:0005515|GO:0005634|GO:0005643|GO:0005730|GO:0005737|GO:0006607|GO:0006610|GO:0008536|GO:0008565|GO:0019048
ASHGA5P041689	77.4917	640.076	6.32541	8.68284	705.033	134.157	836.354	23.9203	465.612	102.467	774.333	111.722	419.047	15.1918	8.89186	7.27028	8.86719	5.3287	8.42107	7.13764	8.86316	7.10854	8.37093	4.78191	P	P	P	P	P	P	P	P	P	A	protein_coding	NM_030939	CCDS4559.1	C6orf62	RefSeq	2498	chr6	-	24705089	24719403		AAAGAATCTCTAGCTGACCAGTTTGACTTCAAGATGTATATTGCCTTTGTATTCAAGGAG	81688	Hs.727546	GO:0003674|GO:0005622|GO:0008150
ASHGA5P001917	42.8676	1380.75	5.81008	9.0652	1920.58	62.333	2433.76	23.8822	189.601	47.8807	2200.38	60.4483	159.428	19.7936	10.3417	6.20137	10.4177	5.32571	7.16219	6.09627	10.3845	6.25747	7.01993	5.16961	P	P	P	P	P	P	P	P	P	P	protein_coding	NM_002872	CCDS13945.1	RAC2	RefSeq	1516	chr22	-	37621309	37640305		TCCTCTAGGGGTTGCACCCCAGCGCTCCCACCTAGATGGGTCTGATCCTCCAGGATCCCC	5880	Hs.517601	GO:0003924|GO:0005525|GO:0005635|GO:0005829|GO:0005886|GO:0007165|GO:0007264|GO:0007411|GO:0007596|GO:0008284|GO:0010310|GO:0030031|GO:0030036|GO:0030168|GO:0045453|GO:0051056|GO:0060263
ASHGA5P046442	198.245	2321.57	7.39625	10.3859	2870.53	347.988	3468.26	30.6525	1023.67	278.758	3275.53	306.671	969.841	27.154	10.9509	8.58718	10.9484	5.71802	9.51032	8.51965	10.9865	8.5057	9.53319	5.6507	P	P	P	P	P	P	P	P	P	P	protein_coding	NM_006800	CCDS14149.1	MSL3	RefSeq	2331	chrX	+	11777734	11793872	NM_001193270, NM_078629	TAAAATGTTGTTGGTTCTGTAAGAGCAACTGCTCTGTCTAGTTTGGCGCTCTGGGTTCCA	10943	Hs.655288	GO:0003677|GO:0003700|GO:0005634|GO:0006366|GO:0007275|GO:0035064|GO:0043984|GO:0072487
ASHGA5P013697	304.614	15980.7	7.55126	13.465	13945.9	538.939	16638.7	21.455	18038.3	450.86	15245.9	493.105	16034.8	18.7104	13.3362	9.17773	13.2897	5.15866	13.749	9.17985	13.2897	9.15514	13.6606	5.08494	P	P	P	P	P	P	P	P	P	A	protein_coding	NM_198966	CCDS44853.1	PTHLH	RefSeq	1312	chr12	-	28111016	28122894	NM_198965	TCGATTCACGGAGGCATTGAAATTTTCAGCAGAGACCTTCCAAGGACATATTGCAGGATT	5744	Hs.591159	GO:0001501|GO:0001958|GO:0002076|GO:0005179|GO:0005576|GO:0005615|GO:0005634|GO:0005730|GO:0005737|GO:0005794|GO:0007189|GO:0007267|GO:0007492|GO:0007565|GO:0008284|GO:0008285|GO:0008544|GO:0010468|GO:0016485|GO:0030819|GO:0030855|GO:0032331|GO:0043129|GO:0043433|GO:0046058|GO:0048286|GO:0051428|GO:0060649|GO:0060659
ASHGA5P010430	7.12947	77.0476	3.11504	5.6832	60.0175	10.0838	79.948	5	85.3213	7.58974	70.3768	7.97377	89.5741	5	5.31886	3.5759	5.46057	2.45415	6.03857	3.62148	5.38906	3.40374	6.20895	2.51994	P	A	P	A	P	A	P	A	P	A	protein_coding	NM_014881	CCDS7584.1	DCLRE1A	RefSeq	4468	chr10	-	115594483	115613859		AGAAAATACCTGGAACCGGCTTTACAGTTGATGCCTTTCAGTATGGCGTGGTTGAAGGTT	9937	Hs.1560	GO:0005634|GO:0005730|GO:0006289|GO:0007067|GO:0016787|GO:0051301
ASHGA5P010031	5.00126	39.3421	2.51534	4.71337	38.4713	5.00631	50.1185	5	34.0935	5	44.0971	5	29.9301	5	4.68131	2.71772	4.77909	2.45415	4.73585	2.47609	4.70626	2.4088	4.66432	2.51994	P	A	P	A	P	A	P	A	P	A	protein_coding	NM_018299	CCDS47874.1	UBE2W	RefSeq	4024	chr8	-	74702839	74791110		ATGGCGTCAATGCAGAAACGACTACAGAAAGAACTGTTGGCTTTGCAAAATGACCCACCT	55284	Hs.718604	GO:0004842|GO:0004842|GO:0005524|GO:0005634|GO:0006281|GO:0006513|GO:0006513|GO:0006515|GO:0031625|GO:0043161|GO:0070979|GO:0071218
ASHGA5P003390	31.2431	305.755	5.37706	7.55563	364.875	47.9021	425.742	17.6887	189.167	34.0278	384.832	40.4674	164.161	16.1295	7.89473	5.83	7.84753	4.85661	7.15791	5.6311	7.81782	5.70178	7.06016	4.86578	P	P	P	P	P	P	P	P	P	A	protein_coding	NM_001172702	CCDS53900.1	SLC38A6	RefSeq	1766	chr14	+	61447831	61550451	NM_153811	GCTAAGCAACGAACTTCACAGACAGCGATCCCCAGGTGTTTCATTTGGTTTATCAGTGTT	145389	Hs.200738	GO:0006814|GO:0006865|GO:0016021
ASHGA5P047747	15.3036	120.768	3.91766	6.18992	152.525	20.8031	176.166	5	59.5596	20.2415	158.467	25.4735	57.1224	5	6.67023	4.64696	6.60868	2.45415	5.52725	4.91557	6.56702	5.05167	5.5764	2.51994	P	P	P	A	P	P	P	P	P	A	protein_coding	ENST00000368984	CCDS7630.1	HTRA1	GENCODE	2120	chr10	+	124221040	124274424		GCCAAAATCAAGGATGTGGATGAGAAAGCAGACATCGCACTCATCAAAATTGACCACCAG	5654	Hs.501280	GO:0006508|GO:0001558|GO:0030512|GO:0030514|GO:0005576|GO:0005829|GO:0005615|GO:0031012|GO:0005515|GO:0004252|GO:0003824|GO:0008236|GO:0005520
ASHGA5P000787	5	75.2723	2.44792	5.55146	47.0768	5	53.1379	5	114.247	5	53.5389	5	108.361	5	4.97196	2.38062	4.8639	2.45415	6.45129	2.47609	4.99402	2.4088	6.47614	2.51994	P	A	P	A	P	A	P	A	P	A	protein_coding	ENST00000188790	CCDS33311.1	FAP	GENCODE	2780	chr2	-	163027199	163100045		GGCTGGTGGATTCTTTGTTTCAACACCAGTTTTCAGCTATGATGCCATTTCGTACTACAA	2191	Hs.654370	GO:0006508|GO:0043542|GO:0010716|GO:0051917|GO:0016021|GO:0005615|GO:0016020|GO:0030054|GO:0030027|GO:0031258|GO:0071438|GO:0004222|GO:0005515|GO:0004252|GO:0042803|GO:0008233|GO:0046983|GO:0008236|GO:0002020|GO:0008239|GO:0004175
ASHGA5P050302	16.3698	137.338	3.98127	6.27506	172.745	27.9723	216.625	5	54.1948	20.6073	193.415	23.2696	49.7081	5	6.84197	5.06679	6.90376	2.45415	5.40076	4.939	6.84845	4.92644	5.38036	2.51994	P	P	P	A	P	P	P	P	P	A	protein_coding	ENST00000439461	CCDS46163.1	ZNF766	GENCODE	2975	chr19	+	52772823	52795976		CATGTGTGTGGTAAGGTCTTTAGGCACAGTTCATGGTTTGTACAGCATCAGAGAAGTGTT	90321	Hs.439662	GO:0006351|GO:0006355|GO:0005634|GO:0005622|GO:0003677|GO:0008270|GO:0003676
ASHGA5P051010	49.03	510.011	5.63164	8.25402	613.455	89.8571	757.634	12.3804	259.09	59.9497	678.228	72.4213	241.646	10.5417	8.68344	6.7033	8.71337	4.30154	7.6004	6.39592	8.66807	6.50344	7.6048	4.25399	P	P	P	A	P	P	P	P	P	A	protein_coding	NM_181802	CCDS13374.1	UBE2C	RefSeq	1490	chr20	+	44441254	44445596		CTCCCAGGTAACCCCGAATACTCTTTTTTCAGGCTACAGCAGGAGCTGATGACCCTCATG	11065	Hs.93002	GO:0000075|GO:0000278|GO:0004842|GO:0004842|GO:0005515|GO:0005524|GO:0005654|GO:0005680|GO:0005829|GO:0006511|GO:0007049|GO:0007051|GO:0007067|GO:0007094|GO:0008054|GO:0010458|GO:0010994|GO:0016567|GO:0031145|GO:0031145|GO:0031536|GO:0048015|GO:0051301|GO:0051436|GO:0051437|GO:0051439|GO:0051488|GO:0070936|GO:0070979
ASHGA5P049025	7.29073	53.8325	3.11415	5.18125	50.3173	12.5708	64.2468	5	50.2486	5.43951	56.6208	8.44328	47.7292	5	5.06908	3.90251	5.14085	2.45415	5.29715	3.20794	5.0736	3.48622	5.32558	2.51994	P	P	P	A	P	A	P	A	P	A	protein_coding	NM_032296	CCDS45390.1	FLYWCH1	RefSeq	5009	chr16	+	2961979	3001209		TCAAAGACGTCAGACTGGATGGCGAGTCCCAGTGAGGCGATGTGGGCAGAGGAGCTCCGA	84256	Hs.655321	GO:0003677|GO:0005634|GO:0005730|GO:0005737|GO:0046872
ASHGA5P035542	9.24258	86.5528	3.75913	5.86445	81.8263	10.5704	96.5665	8.53843	86.7424	11.3268	86.4918	8.49416	81.1368	7.28319	5.76216	3.65242	5.73737	3.74474	6.06332	4.14907	5.68914	3.49506	6.07027	3.75438	P	A	P	A	P	A	P	A	P	A	protein_coding	NM_152519	CCDS33370.1	KANSL1L	RefSeq	5410	chr2	-	210885434	211036051		AATCTTCTGCACAACTGTTACAGGGAAGAAAGAAAAGACATTTGAGTGAAACAGCATTAG	151050	Hs.591638	GO:0000123
ASHGA5P038807	6.44397	106.443	2.86049	5.84324	134.608	8.86263	175.087	5	40.3344	5	153.181	8.35724	29.0038	5	6.49079	3.38091	6.59968	2.45415	4.98218	2.47609	6.51935	3.47136	4.62422	2.51994	P	A	P	A	P	A	P	A	P	A	protein_coding	NM_005777	CCDS2809.1	RBM6	RefSeq	3758	chr3	+	49977476	50114685		AGTCACAGCTTTCTGGACGTGAAGAGCAGAGTTCAGATGCTGGTCTGTTTAAAGAAGAAG	10180	Hs.696735	GO:0000166|GO:0003677|GO:0003723|GO:0005634|GO:0006396|GO:0008270
ASHGA5P006272	10.6375	137.353	3.52694	6.4979	105.294	19.3337	130.178	5	167.231	8.75236	114.729	15.1016	169.335	5	6.13194	4.53924	6.16741	2.45415	6.98831	3.80682	6.09552	4.31453	7.1063	2.51994	P	P	P	A	P	A	P	P	P	A	protein_coding	NM_001172779	CCDS54672.1	LRRC34	RefSeq	1840	chr3	-	169511215	169530574	ENST00000316515	GTCTTAAAGCGTTGTCAGTAGTCAGCAACAACATAGAGGGAGAAGGACTTGTTGCACTTT	151827	Hs.591289	GO:0003674|GO:0005575|GO:0008150
ASHGA5P055129	7.26975	78.9379	3.14045	5.6341	48.5206	9.02559	61.3751	5	115.51	7.99009	57.0421	9.33308	112.241	5	5.02014	3.40963	5.07508	2.45415	6.46761	3.68647	5.08384	3.63206	6.52383	2.51994	P	A	P	A	P	A	P	A	P	A	protein_coding	NM_002906	CCDS8343.1	RDX	RefSeq	4498	chr11	-	110100165	110167437	NM_001260494	AGCGTATCGATGAGTTTGAAGCAATGTGAGAGCTGTTATTTTGCATATATGTTCTTCATA	5962	Hs.263671	GO:0001726|GO:0003779|GO:0005515|GO:0005737|GO:0005856|GO:0005886|GO:0005925|GO:0019898|GO:0030027|GO:0030033|GO:0030175|GO:0032154|GO:0032420|GO:0045176|GO:0045177|GO:0051693
ASHGA5P005491	35.4738	379.253	4.6898	7.82183	445.882	65.5444	553.545	5	198.031	49.2278	514.112	52.597	184.694	5	8.19567	6.27285	8.22992	2.45415	7.22044	6.13172	8.23938	6.07036	7.22373	2.51994	P	P	P	A	P	P	P	P	P	A	protein_coding	NM_182641	CCDS11673.1	BPTF	RefSeq	10914	chr17	+	65821779	65980494		ATGATGACCCTGAGCAAGGAAAATCTGAGGTAGGTGATTTCAAATCGGAGAAGTCCAACG	2186	Hs.444200	GO:0000122|GO:0005515|GO:0005634|GO:0005730|GO:0005737|GO:0006338|GO:0006351|GO:0006355|GO:0007420|GO:0008094|GO:0008134|GO:0008270|GO:0016589|GO:0043565|GO:0043565|GO:0045893
ASHGA5P007579	10.2557	284.289	3.65334	6.71431	416.021	8.1514	489.182	16.8824	31.6204	5	452.912	5.37472	31.7082	15.87	8.09261	3.25143	8.05212	4.78452	4.62944	2.47609	8.05577	2.91253	4.74158	4.84213	P	A	P	P	P	A	P	A	P	A	protein_coding	NM_181780	CCDS33819.1	BTLA	RefSeq	3216	chr3	-	112182812	112218408		TTTATGTGACAGATGTAAAAAGTGCCTCAGAACGACCCTCCAAGGACGAAATGGCAAGCA	151888	Hs.445162	GO:0002768|GO:0004872|GO:0005886|GO:0005887|GO:0009897|GO:0030889|GO:0031295|GO:0046642
ASHGA5P006089	256.61	3857.05	8.52698	10.9096	5296.07	339.132	6232.89	166.48	989.609	297.468	5837.01	317.486	929.691	162.485	11.891	8.55183	11.8405	8.4258	9.46411	8.61178	11.8782	8.55143	9.47421	8.49405	P	P	P	P	P	P	P	P	P	P	protein_coding	NM_001002264	CCDS31964.1	EPSTI1	RefSeq	3201	chr13	-	43460523	43566407		GGCACCTAAGGGTATATGAGAAAATATTGACTCCTATCTGGCCTTCATCAACTGACCTCG	94240	Hs.546467
ASHGA5P013514	6.27548	61.625	2.99483	5.27211	75.639	6.02504	83.6001	10.1917	36.7844	5.16062	79.8991	5	32.2027	5	5.6493	2.88803	5.52415	4.01109	4.85147	3.14628	5.57232	2.4088	4.7633	2.51994	P	A	P	A	P	A	P	A	P	A	protein_coding	NM_006375	CCDS14627.1	ENOX2	RefSeq	4095	chrX	-	129757356	130037208		ATACTCCTTCAGCCGATAACAGTAGAACTCTGAACGTGGATTCCACTGCAATGACACTAC	10495	Hs.171458	GO:0000166|GO:0003676|GO:0005615|GO:0005829|GO:0007624|GO:0009897|GO:0015035|GO:0016049|GO:0022900|GO:0040008|GO:0055114
ASHGA5P050773	11.0123	199.198	3.95593	6.48061	94.9818	15.601	120.139	8.4374	58.5737	13.1824	104.359	11.8968	617.936	5.94392	5.9772	4.22567	6.04913	3.72978	5.50499	4.35074	5.95499	3.96953	8.91675	3.50391	P	P	P	A	P	A	P	A	P	A	protein_coding	NM_006139	CCDS2361.1	CD28	RefSeq	4900	chr2	+	204571197	204603636		TACGACAATGCGGTCAACCTTAGCTGCAAGTATTCCTACAATCTCTTCTCAAGGGAGTTC	940	Hs.443123	GO:0002020|GO:0005070|GO:0005515|GO:0005829|GO:0005886|GO:0005886|GO:0005887|GO:0006959|GO:0007166|GO:0009897|GO:0015026|GO:0016032|GO:0031295|GO:0042089|GO:0042102|GO:0042102|GO:0042802|GO:0045066|GO:0045070|GO:0045086|GO:0045727|GO:0045840|GO:0050690
ASHGA5P044254	12.438	128.278	3.95402	6.22096	63.9179	16.2166	79.9632	5	220.365	15.7955	77.5169	16.3441	199.626	8.83364	5.41291	4.28306	5.46095	2.45415	7.37117	4.59111	5.53035	4.42938	7.32946	4.01241	P	P	P	A	P	A	P	P	P	A	protein_coding	NM_003068	CCDS6146.1	SNAI2	RefSeq	2112	chr8	-	49830238	49833999		TTCAGCTGTAAATACTGTGACAAGGAATATGTGAGCCTGGGCGCCCTGAAGATGCATATT	6591	Hs.360174	GO:0000122|GO:0000122|GO:0000790|GO:0001078|GO:0001649|GO:0001837|GO:0003198|GO:0003273|GO:0003682|GO:0003705|GO:0005634|GO:0005737|GO:0006933|GO:0007219|GO:0007605|GO:0008270|GO:0010839|GO:0010957|GO:0014032|GO:0030335|GO:0032331|GO:0032642|GO:0033629|GO:0035066|GO:0035414|GO:0035921|GO:0043066|GO:0043473|GO:0043518|GO:0043565|GO:0045600|GO:0045667|GO:0050872|GO:0060021|GO:0060070|GO:0060429|GO:…
ASHGA5P044963	11.3332	656.84	4.05961	8.75108	561.711	12.7162	688.605	13.3872	732.136	11.0033	632.419	9.51426	669.33	10.0451	8.54654	3.91907	8.56527	4.4211	9.05259	4.11211	8.56161	3.65782	9.02937	4.18793	P	P	P	A	P	A	P	A	P	A	protein_coding	NM_001100117	CCDS55269.1	RIMS2	RefSeq	6797	chr8	+	104512975	105266656		TATTGCCAAACAAAGTTCTGTGCTCGTTGTGGAGGTCGAGTGTCATTACGCTCAAACAAG	9699	Hs.655271	GO:0005515|GO:0005622|GO:0005886|GO:0006886|GO:0017137|GO:0030054|GO:0042734|GO:0046872
ASHGA5P002511	23.2407	252.413	4.30951	7.38215	236.729	36.7755	298.79	5	231.022	29.9643	281.266	39.4637	214.26	5	7.29404	5.45959	7.36463	2.45415	7.43475	5.45069	7.38766	5.66318	7.42968	2.51994	P	P	P	A	P	P	P	P	P	A	protein_coding	NM_138555	CCDS32278.1	KIF23	RefSeq	3697	chr15	+	69706626	69740764		TAGAAATAGAAGAGGATCATTGCGGCAGGTTACTCTTTCAACCTGATCAGAACGCACCAC	9493	Hs.270845	GO:0000022|GO:0000087|GO:0000278|GO:0000910|GO:0003777|GO:0005515|GO:0005524|GO:0005634|GO:0005654|GO:0005813|GO:0005819|GO:0005829|GO:0005871|GO:0005874|GO:0007018|GO:0007596|GO:0008017|GO:0019886|GO:0030496|GO:0033205|GO:0045171|GO:0051256|GO:0071777|GO:0072686|GO:0097149
ASHGA5P008097	49.9789	635.028	6.22903	8.67572	662.345	50.6322	843.376	58.3445	481.161	38.8138	753.231	46.691	435.027	55.4131	8.78732	5.9057	8.87803	6.75436	8.46461	5.80659	8.82488	5.90307	8.42376	6.77541	P	P	P	P	P	P	P	P	P	P	protein_coding	NM_017944	CCDS41619.1	USP47	RefSeq	7777	chr11	+	11862969	11980872		CCCGAAAGAGGCACCACTGGATCATACCAGTGACAAGTCACTTCTCGACGCTAATTTTGA	55031	Hs.577256	GO:0004221|GO:0004843|GO:0005515|GO:0005737|GO:0006284|GO:0006511|GO:0006974|GO:0010972|GO:0019005|GO:0030307|GO:0034644|GO:0035520|GO:0042493|GO:0043066|GO:0043154|GO:0045892|GO:0071987
ASHGA5P055958	196.618	1882.61	8.10567	10.2824	1595.39	269.171	1893.85	116.545	2125.13	235.169	1821.65	251.676	1977.02	110.529	10.0686	8.23715	10.0391	7.86933	10.6097	8.29634	10.0991	8.23887	10.5954	7.88667	P	P	P	P	P	P	P	P	P	P	protein_coding	NM_001128126	CCDS45093.1	AP4S1	RefSeq	4260	chr14	+	31494675	31565656	NM_001254728, NM_001254729	AGAAAGCTGAAAGGAAGTCTCTTCGAGACAATATGGATTTATCAGAAATGCGAGTACCGT	11154	Hs.293411	GO:0005215|GO:0005794|GO:0005905|GO:0008565
ASHGA5P008826	5	37.083	2.44792	4.64014	31.9536	5	37.615	5	42.1694	5	37.7485	5	35.9286	5	4.41063	2.38062	4.34515	2.45415	5.04336	2.47609	4.47631	2.4088	4.92523	2.51994	P	A	P	A	P	A	P	A	P	A	protein_coding	NM_000855	CCDS8335.1	GUCY1A2	RefSeq	16140	chr11	-	106544737	106889171		TTTCAGAAGAGGTGCTGACACCTGATGGAAGACCGATTCAGATGAGGATAGGAATTCACT	2977	Hs.24321	GO:0004383|GO:0005525|GO:0005829|GO:0007165|GO:0007596|GO:0020037|GO:0030828|GO:0035556
ASHGA5P052901	27.7375	943.722	5.16596	8.20349	1390.01	45.5174	1671.55	14.6101	68.996	28.8774	1525.35	36.7585	62.7051	12.924	9.87124	5.75986	9.85694	4.55792	5.73976	5.39804	9.84409	5.56731	5.70541	4.54667	P	P	P	A	P	P	P	P	P	A	protein_coding	NM_138810	CCDS5263.1	TAGAP	RefSeq	1344	chr6	-	159459943	159466184		GAACAACAAGGTTTGTTCTGCTTACTGATGAGAAATCCCCAACTTATGATCTCACCATCT	117289	Hs.529984	GO:0005085|GO:0005829|GO:0007264|GO:0051056
ASHGA5P002687	38.9884	330.799	5.66966	7.76484	293.172	61.8007	347.546	18.7363	366.652	45.4973	306.725	48.2538	339.899	20.6539	7.5902	6.18833	7.56558	4.94525	8.08376	6.02679	7.50719	5.95252	8.07748	5.23543	P	P	P	P	P	P	P	P	P	P	protein_coding	NM_031301	CCDS10184.1	APH1B	RefSeq	4205	chr15	+	63569748	63601325		CTGGCCTATGTTTCTGGCTTGGGCTTTGGAATCATGAGTGGAGTATTTTCCTTTGTGAAT	83464	Hs.511703	GO:0005515|GO:0005886|GO:0006915|GO:0007219|GO:0007220|GO:0008233|GO:0008624|GO:0016021|GO:0016485|GO:0030133|GO:0031293|GO:0043085|GO:0048011
ASHGA5P054730	6.10543	74.0008	2.79732	5.62646	75.3989	8.44416	88.0054	5	63.9999	5	85.0159	7.08302	57.5838	5	5.64546	3.30176	5.59978	2.45415	5.63231	2.47609	5.66596	3.23467	5.58878	2.51994	P	A	P	A	P	A	P	A	P	A	protein_coding	NM_001256686		CSNK2A1P	RefSeq	1416	chr11	-	11373488	11374904	NM_001895, NM_177559	AACCTGTCTGACATGTCGGGACCCGTGCCAAGCAGGGCCAGAGTTTACACAGATGTTAAT	283106	Hs.741126
ASHGA5P041192	13.0541	231.855	4.17297	7.09589	285.08	19.7009	339.391	7.73526	116.704	9.62638	317.794	18.0204	100.306	10.1876	7.55091	4.56542	7.53055	3.59832	6.48003	3.93325	7.55056	4.55971	6.36743	4.20813	P	P	P	A	P	A	P	P	P	A	protein_coding	NM_152405	CCDS4047.3	JMY	RefSeq	9145	chr5	+	78531924	78623038		TTAGAAGAATTAAAGAAGCATCCCCAGAGTCAGAGGACGAAGAGGAGGCTTTACCTTGCA	133746	Hs.482605	GO:0003713|GO:0003779|GO:0005515|GO:0005634|GO:0005737|GO:0005856|GO:0006281|GO:0006357|GO:0006917|GO:0007050|GO:0031252|GO:0034314|GO:0043065|GO:0051091|GO:0070060|GO:0070358
ASHGA5P002533	539.108	3383.53	8.3754	11.1097	2498.73	936.955	2924.59	36.1237	4541.15	804.603	2796.48	884.871	4156.71	32.9866	10.7312	9.9655	10.684	5.983	11.7129	9.99973	10.7381	9.97711	11.6823	5.95167	P	P	P	P	P	P	P	P	P	P	protein_coding	NM_015543	CCDS46305.1	RAB1A	RefSeq	2420	chr2	-	65313987	65357435		GCTTCAAATAGAATTTGCTGATTCCCTTGGAATTCCGTTTTTGGAAACCAGTGCTAAGAA	5861	Hs.310645	GO:0003924|GO:0005525|GO:0005783|GO:0005794|GO:0006184|GO:0007264|GO:0015031|GO:0016192
ASHGA5P006026	34.6531	227.174	4.82846	7.22817	251.014	60.1894	264.57	6.15482	194.672	48.3634	246.129	53.5577	179.483	5	7.37869	6.15102	7.18899	3.27067	7.19825	6.10908	7.19246	6.09161	7.18246	2.51994	P	P	P	A	P	P	P	P	P	A	protein_coding	NM_018046	CCDS4035.1	AGGF1	RefSeq	4514	chr5	+	76326209	76361058		GATTCTTCAGCCGAAAACTAAATGTGACCCTTACGTACTTGAGCATGGAGATGAAGTCAA	55109	Hs.634849	GO:0001525|GO:0001570|GO:0001938|GO:0003676|GO:0005515|GO:0005576|GO:0005737|GO:0006396|GO:0007155|GO:0043499|GO:0045766|GO:0048471
ASHGA5P009450	5.58435	196.366	2.61438	6.63952	258.516	7.92177	320.626	5	59.4889	5	295.011	5	48.1855	5	7.42146	3.21291	7.45915	2.45415	5.52575	2.47609	7.45291	2.4088	5.33833	2.51994	P	A	P	A	P	A	P	A	P	A	protein_coding	NM_001173540	CCDS54055.1	BANP	RefSeq	2321	chr16	+	87985037	88110924		CTGTGGGACATTGTTTTGGAGAATCATGTAGTGACAGATGAAGACGAACCTGCTTTGAAA	54971	Hs.461705	GO:0002039|GO:0003677|GO:0005634|GO:0006351|GO:0006355|GO:0007049|GO:0007275|GO:0016568|GO:0034504|GO:0042177
ASHGA5P029639	5	57.7887	2.44792	5.05147	66.4272	5	93.3011	5	28.4898	5	81.8649	5	18.8603	5	5.46849	2.38062	5.68605	2.45415	4.47853	2.47609	5.6076	2.4088	4.01666	2.51994	P	A	P	A	P	A	P	A	P	A	protein_coding	ENST00000304743	CCDS9806.1	PCNX	GENCODE	12919	chr14	+	71374121	71582099		TTAGAAGCATCACATGACAATGCATCTGCTGTAGGCGGTAGCAGTTTGCACGATGAACTT	22990	Hs.446559	GO:0016021
ASHGA5P050978	5.33154	100.412	2.6445	5.79117	131.291	5	158.25	5	35.5508	6.65771	143.433	5	33.5344	5	6.45629	2.38062	6.45407	2.45415	4.80148	3.45898	6.42094	2.4088	4.82309	2.51994	P	A	P	A	P	A	P	A	P	A	protein_coding	NM_183404	CCDS13290.1	RBL1	RefSeq	3371	chr20	-	35631976	35724410		CCCTTCTAAGGTAAGGTGAATAGGCTAAAAGTTGGATTTCAGATTAACAGTCAGTAACTG	5933	Hs.207745	GO:0000080|GO:0000278|GO:0005515|GO:0005654|GO:0006351|GO:0006367|GO:0007179|GO:0008134|GO:0010467|GO:0016568|GO:0019048|GO:0043550|GO:0045944|GO:0051726
ASHGA5P010739	19.2505	299.965	4.69284	7.36913	376.69	29.0071	477.472	10.2295	121.62	21.2886	421.513	24.4584	102.531	11.2688	7.94006	5.11922	8.01905	4.0169	6.53774	4.98425	7.95089	4.99677	6.3979	4.34703	P	P	P	A	P	P	P	P	P	A	protein_coding	NM_001001552	CCDS30986.1	LEMD1	RefSeq	825	chr1	-	205350505	205391214		GACAGCGAAGGTGGGCTGCAAGAGCACCAAGCACCAGAATCACATATGGGACTATCACCA	93273	Hs.655520	GO:0005635|GO:0016021
ASHGA5P046438	5.70947	51.412	2.85843	5.1145	45.3787	6.41925	61.7631	5	53.6296	5.86438	50.7426	6.2637	45.5458	5	4.92045	2.95352	5.08469	2.45415	5.38781	3.29185	4.91657	3.07268	5.26299	2.51994	P	A	P	A	P	A	P	A	P	A	protein_coding	NM_005647	CCDS14133.1	TBL1X	RefSeq	5715	chrX	+	9433200	9687780	NM_001139466	TTGCAGAAACATCGAGGTGACATGTAGCATGACCGAGCTCGCTGGCGCCTCTTCATCGTG	6907	Hs.495656	GO:0000118|GO:0000122|GO:0003714|GO:0003714|GO:0005515|GO:0005634|GO:0005654|GO:0005876|GO:0006351|GO:0006508|GO:0007219|GO:0007605|GO:0008013|GO:0008022|GO:0008134|GO:0017053|GO:0019904|GO:0042393|GO:0043161|GO:0044212|GO:0044255|GO:0044281|GO:0045893|GO:0045944|GO:0060070
ASHGA5P013768	54.2802	1265.8	6.14708	9.7003	1052.6	82.2266	1298.93	27.5862	1451.52	63.4611	1157.9	70.9479	1368.07	27.1789	9.47078	6.58255	9.49542	5.55081	10.03	6.47242	9.45603	6.47688	10.0492	5.65271	P	P	P	P	P	P	P	P	P	P	protein_coding	NM_201437	CCDS47857.1	TCEA1	RefSeq	2721	chr8	-	54879115	54935008	NM_006756	TCGATGGAAGTTCTGTTGAGTTGGAAGAATTGGCAAAATATCTGGACCATTAAGAAAACG	6917	Hs.491745	GO:0003677|GO:0005515|GO:0005634|GO:0005654|GO:0005730|GO:0006281|GO:0006283|GO:0006289|GO:0006366|GO:0006368|GO:0008270|GO:0010467|GO:0016032|GO:0030218|GO:0032784|GO:0045944|GO:0050434
ASHGA5P008455	168.044	3316.13	8.01743	10.4655	4623.13	179.118	5733.29	176.335	550.702	147.952	5170.19	173.733	503.318	163.083	11.6757	7.68007	11.7062	8.52309	8.64851	7.6575	11.6757	7.72776	8.62112	8.49875	P	P	P	P	P	P	P	P	P	P	protein_coding	NM_021797	CCDS832.1	CHIA	RefSeq	1414	chr1	+	111833473	111863188	NM_001258001, NM_001258003, NM_001258004, NM_201653	TCGGGACTGCCCCTTTCACTGCCATGGTTTCTACTCCTGAGAACCGCCAGACTTTCATCA	27159	Hs.128814	GO:0000272|GO:0001101|GO:0002532|GO:0003796|GO:0004568|GO:0004568|GO:0005615|GO:0005615|GO:0005737|GO:0005737|GO:0006030|GO:0006032|GO:0006032|GO:0006037|GO:0006915|GO:0006955|GO:0007586|GO:0008061|GO:0009620|GO:0019900|GO:0030246|GO:0043169|GO:0090197
ASHGA5P007518	53.3323	525.062	6.31925	8.38083	393.599	60.178	464.342	53.8362	709.218	47.7863	420.116	55.9951	638.034	48.8658	8.01109	6.15019	7.97693	6.62276	9.00874	6.09349	7.94776	6.15294	8.95963	6.57688	P	P	P	P	P	P	P	P	P	P	protein_coding	NM_181869	CCDS9071.1	APAF1	RefSeq	4559	chr12	+	99039077	99129211		AGAATGTAAAGTGGTGGAACGTTGTCACTGGGGAATCCTCACAGACCTTCTACACAAATG	317	Hs.552567	GO:0000166|GO:0005515|GO:0005524|GO:0005634|GO:0005730|GO:0005737|GO:0005794|GO:0005829|GO:0006915|GO:0006919|GO:0006952|GO:0007399|GO:0008635|GO:0008635|GO:0008656|GO:0042981|GO:0043293|GO:0043531|GO:0097193
ASHGA5P008786	9.32811	194.797	3.40701	6.70442	259.965	13.5181	302.396	5	67.183	8.78588	286.556	14.3366	57.8827	5	7.42924	4.01163	7.38222	2.45415	5.70321	3.81041	7.41048	4.23892	5.59693	2.51994	P	P	P	A	P	A	P	P	P	A	protein_coding	NM_173662	CCDS47149.1	RNF175	RefSeq	1589	chr4	-	154631311	154681387		ATGATCAGTAATCCCTGGGAGCGCACACATTTTCTGTATGGACAAATCCTGGATTGGCTT	285533	Hs.388364	GO:0008270|GO:0016021
ASHGA5P010762	13.0724	153.481	3.71491	6.62554	168.759	24.8872	204.23	5	111.119	9.64727	189.96	20.8273	93.3359	5	6.80682	4.89504	6.81641	2.45415	6.41277	3.93689	6.82469	4.76855	6.267	2.51994	P	P	P	A	P	A	P	P	P	A	protein_coding	ENST00000367324	CCDS30967.1	PKP1	GENCODE	5384	chr1	+	201252579	201302121		TCTTCTTCAATGCCACAGGCTGCTTGAGGAACCTGAGCTCGGCCGATGCAGGCCGCCAGA	5317	Hs.497350	GO:0007275|GO:0006915|GO:0007155|GO:0007165|GO:0006921|GO:0005634|GO:0005886|GO:0005882|GO:0030057|GO:0005515|GO:0005488|GO:0004871|GO:0019215|GO:0030280
ASHGA5P014041	25.7386	233.788	4.40008	7.21383	260.226	45.8715	317.231	5	156.663	31.5506	293.712	41.2711	141.108	5	7.43029	5.77144	7.44214	2.45415	6.89708	5.52475	7.44694	5.73015	6.85272	2.51994	P	P	P	A	P	P	P	P	P	A	protein_coding	NM_001039717	CCDS47131.1	C4orf29	RefSeq	2200	chr4	+	128886460	128952455		CTTCACTACGACAGATTCTTTCAAAATGGGACAAGAGTTTGTGAAACACTTCACTAGCAG	80167	Hs.445817	GO:0005576
ASHGA5P010383	63.8634	657.53	5.44841	8.72463	504.442	108.957	634.83	8.55212	809.508	92.4929	582.505	104.315	756.366	5	8.37621	6.97356	8.44059	3.74686	9.18673	6.99001	8.42906	7.01168	9.19058	2.51994	P	P	P	A	P	P	P	P	P	A	protein_coding	NM_199413	CCDS45352.1	PRC1	RefSeq	3165	chr15	-	91509267	91537881		TGAGTTTGCGCGAGAACTTTCAAAGGCTTCCAAATCTGATGCTACTTCTGGAATCCTCAA	9055	Hs.366401	GO:0000022|GO:0000910|GO:0000922|GO:0005515|GO:0005634|GO:0005730|GO:0005737|GO:0005819|GO:0005876|GO:0005886|GO:0015630|GO:0019901|GO:0042802
ASHGA5P012591	7.99278	81.9945	3.2198	5.37468	105.635	6.93353	134.236	5	22.7434	11.9571	126.987	11.0733	20.371	5	6.13615	3.03866	6.2093	2.45415	4.15408	4.2226	6.24736	3.86363	4.1265	2.51994	P	A	P	A	P	A	P	A	P	A	protein_coding	NM_001111038	CCDS47678.1	FBXL13	RefSeq	2804	chr7	-	102453307	102715288		TGGAATTCAGATTACTGACTCAGCAATGGAGATGTTATCGGCAAAATGCCATTACCTGCA	222235	Hs.660029
ASHGA5P012830	28.3403	401.748	5.33974	8.00666	425.912	33.0743	523.561	27.0071	312.693	30.4993	470.45	34.3311	276.124	16.7898	8.12435	5.30729	8.14597	5.51841	7.85846	5.47542	8.11455	5.47252	7.78995	4.92506	P	P	P	P	P	P	P	P	P	A	protein_coding	NM_019072	CCDS3988.1	SGTB	RefSeq	5453	chr5	-	64961754	65017941		ATGCAGAACCCTCAAGTTCAACAGCTAATGTCAGGAATGATGACAAATGCCATTGGGGGA	54557	Hs.482301
ASHGA5P005923	5.27064	61.7458	2.67491	5.05052	78.0276	6.2958	101.331	5.05742	19.3792	5	90.4998	5	19.4916	5	5.69452	2.93114	5.80929	3.03855	3.93025	2.47609	5.75576	2.4088	4.06279	2.51994	P	A	P	A	P	A	P	A	P	A	protein_coding	NM_002392	CCDS8986.2	MDM2	RefSeq	7472	chr12	+	69201970	69239320		CTAGAAGGAGAGCAATTAGTGAGACAGAAGAAAATTCAGATGAATTATCTGGTGAACGAC	4193	Hs.484551	GO:0000075|GO:0000122|GO:0002039|GO:0004842|GO:0004842|GO:0005515|GO:0005634|GO:0005634|GO:0005654|GO:0005654|GO:0005730|GO:0005737|GO:0005829|GO:0005886|GO:0006461|GO:0006977|GO:0006977|GO:0007089|GO:0007173|GO:0007268|GO:0008270|GO:0008284|GO:0008543|GO:0016567|GO:0016604|GO:0018205|GO:0019048|GO:0019899|GO:0030666|GO:0031648|GO:0032436|GO:0034504|GO:0042176|GO:0042787|GO:0042802|GO:0043066|GO:…
ASHGA5P029120	66.6994	1151.18	6.33247	9.5572	901.372	98.3249	1109.87	31.8803	1415.06	88.0169	1043.33	94.2371	1286.28	21.0377	9.25216	6.82909	9.28095	5.77808	9.98974	6.92295	9.30811	6.8683	9.95505	5.26393	P	P	P	P	P	P	P	P	P	P	protein_coding	NM_021818	CCDS9701.1	SAV1	RefSeq	3031	chr14	-	51100297	51135071		TACCTGCAAATCCATATCATACTGCAGAAATTCCTGACTGGCTTCAGGTTTACGCACGAG	60485	Hs.642842	GO:0001942|GO:0005515|GO:0005634|GO:0005737|GO:0005829|GO:0030216|GO:0035329|GO:0035329|GO:0043065|GO:0050680|GO:0060044|GO:0060412|GO:0060487|GO:0060575|GO:2000036
ASHGA5P001678	5.38695	40.4843	2.57958	4.74817	39.3886	6.93476	55.2101	5	35.477	5	42.8568	5	29.489	5	4.71527	3.03891	4.91875	2.45415	4.79885	2.47609	4.66156	2.4088	4.64642	2.51994	P	A	P	A	P	A	P	A	P	A	protein_coding	NM_004371	CCDS1202.1	COPA	RefSeq	5639	chr1	-	160258376	160313354		GCCAAACACGCCATTGTGATCTGTAACCGCAAACTGGATGCTTTATGTAACATTCATGAG	1314	Hs.162121	GO:0005179|GO:0005198|GO:0005615|GO:0005737|GO:0005829|GO:0006886|GO:0006890|GO:0016044|GO:0030126|GO:0030126|GO:0030157|GO:0048205
ASHGA5P009870	14.1342	85.6627	3.83649	5.83849	71.54	24.1802	82.7756	5	105.359	18.3629	80.0065	18.1278	88.6323	5	5.57493	4.85593	5.51067	2.45415	6.33702	4.78552	5.57478	4.5669	6.19504	2.51994	P	P	P	A	P	P	P	P	P	A	protein_coding	NM_003872	CCDS46496.1	NRP2	RefSeq	6656	chr2	+	206547223	206662857	ENST00000360409	GCTTTTGCAGTGGACATCCCAGAAATACATGAGAGAGAAGGATATGAAGATGAAATTGAT	8828	Hs.471200	GO:0001525|GO:0001755|GO:0001938|GO:0002116|GO:0004872|GO:0005021|GO:0005886|GO:0007155|GO:0007411|GO:0007411|GO:0007507|GO:0008201|GO:0010595|GO:0016020|GO:0016021|GO:0017154|GO:0019838|GO:0019955|GO:0030424|GO:0038084|GO:0038084|GO:0046872|GO:0048010|GO:0050919
ASHGA5P007161	5	35.3776	2.44792	4.50231	24.2644	5	32.4679	5	52.8763	5	24.6166	5	42.6628	5	4.00983	2.38062	4.12637	2.45415	5.37049	2.47609	3.83433	2.4088	5.17053	2.51994	P	A	P	A	P	A	P	A	P	A	protein_coding	NM_020958	CCDS9922.1	PPP4R4	RefSeq	923	chr14	+	94640648	94694182		CAAAAGTCAGAGTCCATGAGGATGCACACTTATTTATCCAGAGAGTATGGATCTCACATA	57718	Hs.259599	GO:0005515|GO:0005737|GO:0008287|GO:0019888|GO:0032515|GO:0080163
ASHGA5P005467	49.376	300.969	5.16404	7.6266	288.137	86.6977	349.569	5	281.366	69.9773	331.692	79.4317	254.082	5.77312	7.56364	6.65856	7.57565	2.45415	7.71232	6.60868	7.60802	6.63082	7.67339	3.468	P	P	P	A	P	P	P	P	P	A	protein_coding	NM_024610	CCDS3017.1	HSPBAP1	RefSeq	1972	chr3	-	122458843	122512666		TTGATCCTGTCACTGTCAGTATAAACTCATGGATTGAACTGGAAGAGGATCACCTAGCCC	79663	Hs.29169	GO:0005737
ASHGA5P053560	62.6623	673.316	5.18304	8.78181	687.671	110.231	829.648	5	569.086	93.1794	743.284	99.9013	536.893	5	8.85011	6.99123	8.85365	2.45415	8.69183	6.99983	8.80205	6.95006	8.71138	2.51994	P	P	P	A	P	P	P	P	P	A	protein_coding	NM_002467	CCDS6359.2	MYC	RefSeq	2379	chr8	+	128748314	128753680		TGGCAAAAGGTCAGAGTCTGGATCACCTTCTGCTGGAGGCCACAGCAAACCTCCTCACAG	4609	Hs.202453	GO:0000122|GO:0000165|GO:0001658|GO:0001783|GO:0001836|GO:0002053|GO:0002904|GO:0003677|GO:0003677|GO:0003690|GO:0003700|GO:0005515|GO:0005634|GO:0005654|GO:0005654|GO:0005730|GO:0005737|GO:0005819|GO:0006006|GO:0006112|GO:0006309|GO:0006338|GO:0006351|GO:0006367|GO:0006879|GO:0006919|GO:0006974|GO:0007050|GO:0007179|GO:0007219|GO:0008134|GO:0008284|GO:0008633|GO:0010332|GO:0010467|GO:0015671|GO:…
ASHGA5P054727	12.2302	160.399	4.0215	6.73668	152.847	18.2557	194.116	6.01137	144.786	13.0466	182.947	17.7854	127.3	6.05188	6.67316	4.45914	6.75223	3.24327	6.78473	4.33732	6.77271	4.54244	6.70055	3.52531	P	P	P	A	P	A	P	P	P	A	protein_coding	ENST00000432999		ZBED5	GENCODE	2741	chr11	-	10874250	10879620	NM_001143667	AAGAAGAAAATATGATGAAAGTTATTTGTCTTTTGGATTTACTTACTTCGGAAATAGAGA	58486	Hs.655066	GO:0003677|GO:0003676|GO:0046872
ASHGA5P042289	58.6187	3281.15	5.81821	9.76241	4864.28	15.3046	5887.88	120.399	148.356	15.625	5374.79	15.0536	130.464	126.712	11.7581	4.19575	11.7516	7.91752	6.82335	4.57264	11.7401	4.30882	6.73886	8.09633	P	P	P	P	P	A	P	P	P	P	protein_coding	ENST00000304218	CCDS4586.1	HIST1H1E	GENCODE	785	chr6	+	26156558	26157343		TAGAAAGTTCCTTTGGCCAACTGCTTAGAAGCCCAACACAACCCAAAGGCTCTTTTCAGA	3008	Hs.248133	GO:0006334|GO:0016584|GO:0005634|GO:0000786|GO:0003677|GO:0005515
ASHGA5P007881	11.4079	236.146	4.0084	6.66905	322.78	17.0105	410.149	15.1592	40.1963	6.0911	367.068	9.15411	40.5391	9.62444	7.72612	4.35521	7.79628	4.61513	4.97783	3.34251	7.74954	3.60311	5.09548	4.12603	P	P	P	A	P	A	P	A	P	A	protein_coding	NM_148975	CCDS7982.1	MS4A4A	RefSeq	1668	chr11	+	60048013	60076445	NM_001243266	CTGAAGAAAGCACCTTTTCTGCTGCCATGACAACCATGCAAGGAATGGAACAGGCCATGC	51338	Hs.325960	GO:0016021
ASHGA5P006904	5.26942	41.4282	2.55994	4.73349	42.4596	6.3471	60.4364	5	26.7136	5	51.5971	5	25.9345	5	4.82461	2.94071	5.05243	2.45415	4.38657	2.47609	4.93831	2.4088	4.46555	2.51994	P	A	P	A	P	A	P	A	P	A	protein_coding	NM_001134779	CCDS47217.1	IPO11	RefSeq	4480	chr5	+	61714710	61924416	NM_016338	TTACAAGTCATTCACAATAGGTATAAGCCATTGCGACGCAGGGTGATTTGGCTCATCGGT	51194	Hs.482269	GO:0005634|GO:0005737|GO:0006610|GO:0008565
ASHGA5P012397	372.788	3167.01	9.03769	11.0556	3066.06	519.267	3712.87	235.313	2916.33	429.388	3406.8	464.839	2732.97	215.134	11.045	9.12727	11.0536	8.96644	11.0681	9.10713	11.0464	9.06529	11.0647	8.9223	P	P	P	P	P	P	P	P	P	P	protein_coding	NM_024808	CCDS9446.1	BORA	RefSeq	2803	chr13	+	73302041	73330328		TAATATGAAGCAAGACCACACAACACAGAGGTGTTGGATGAAAACAGCAAGCCCTTTTCA	79866	Hs.643464	GO:0005515|GO:0007067|GO:0007088|GO:0019901|GO:0032880|GO:0051301|GO:0060236
ASHGA5P039448	8.87375	63.5035	3.36074	5.40842	64.3206	12.2732	80.7776	5	51.9322	11.9441	67.2294	10.1515	53.2576	5	5.42118	3.86791	5.47681	2.45415	5.34393	4.22028	5.32179	3.74141	5.47841	2.51994	P	P	P	A	P	A	P	A	P	A	protein_coding	NM_002704	CCDS3563.1	PPBP	RefSeq	1307	chr4	-	74852155	74853907		AAACATCCAAAGTTTGGAAGTGATCGGGAAAGGAACCCATTGCAACCAAGTCGAAGTGAT	5473	Hs.2164	GO:0002576|GO:0005355|GO:0005576|GO:0005615|GO:0006935|GO:0006955|GO:0007596|GO:0008009|GO:0008083|GO:0015758|GO:0030168|GO:0031093|GO:0042742|GO:0051781
ASHGA5P003977	6.4569	69.9856	3.16104	5.55117	56.6826	5.84633	70.5464	5	80.3331	5.38153	68.6294	8.07417	73.7363	7.98247	5.23606	2.85776	5.27608	2.45415	5.95488	3.19503	5.35145	3.42355	5.93737	3.8747	P	A	P	A	P	A	P	A	P	A	protein_coding	NM_206840	CCDS1542.1	NVL	RefSeq	2866	chr1	-	224415035	224517891	NM_002533	TGAGATACAGGATTCAAAAGATTCTTCTCTTTTGGAGAGTGATATGAAACGGAAAGGCAA	4931	Hs.497867	GO:0005524|GO:0005634|GO:0005730|GO:0005730|GO:0005737|GO:0016235|GO:0017111
ASHGA5P036578	23.0467	193.364	4.30146	7.00685	164.899	41.4343	205.971	5	208.859	29.9519	189.725	33.8474	197.368	5	6.77741	5.63231	6.8275	2.45415	7.29242	5.44976	6.82261	5.45111	7.31428	2.51994	P	P	P	A	P	P	P	P	P	A	protein_coding	NM_024772	CCDS41302.1	ZMYM1	RefSeq	4172	chr1	+	35544971	35581455		CATCTGAAAGAAATGACGTATACTTTAAAACAATCTGGGATGGAACAGAGGAAATATGTC	79830	Hs.471243	GO:0003676|GO:0005634|GO:0008270|GO:0046983
ASHGA5P052042	12.5297	218.996	4.06048	7.06228	130.924	22.1141	153.602	5.07847	339.75	12.8223	148.726	13.3386	321.979	9.29521	6.45241	4.73411	6.40628	3.04292	7.97961	4.31257	6.47484	4.1354	7.99826	4.07743	P	P	P	A	P	A	P	P	P	A	protein_coding	NM_024590	CCDS43264.1	ARSJ	RefSeq	4689	chr4	-	114821439	114900878		GCAGTCTCAGGTTCAACTTGCCATTCAGGTGTTACTTGTGGATAAGCACAAATATTTCCT	79642	Hs.22895	GO:0004065|GO:0005576|GO:0005788|GO:0006644|GO:0006665|GO:0006687|GO:0043687|GO:0044267|GO:0044281|GO:0046872
ASHGA5P034184	41.2634	371.675	5.41481	7.88339	418.987	66.9595	472.774	11.865	259.279	56.5134	462.544	62.7755	244.789	8.20328	8.10186	6.29894	8.00286	4.23677	7.60103	6.31839	8.09096	6.30825	7.62023	3.91169	P	P	P	A	P	P	P	P	P	A	protein_coding	NM_199126	CCDS12499.1	ZNF585A	RefSeq	4107	chr19	-	37641000	37663333	NM_152279, NM_152655	AATGCAATACTTGTGGAAAAGCCTTCACTCAGAAGTCACACCTCAATATACATCAGAAAA	199704	Hs.729172	GO:0003676|GO:0005634|GO:0006351|GO:0006355|GO:0008270
ASHGA5P001974	35.0814	304.741	5.37468	7.57762	339.574	61.1529	413.237	15.2801	205.03	38.5372	382.906	49.6705	182.957	10.7662	7.79612	6.17522	7.80568	4.62944	7.26602	5.79525	7.81034	5.98997	7.20996	4.28351	P	P	P	A	P	P	P	P	P	A	protein_coding	NM_001010942	CCDS8984.1	RAP1B	RefSeq	2163	chr12	+	69004618	69054385	NM_001251918, NM_001251921, NM_001251922	AGCGTGAGAGGTACTAGGTTTTGACAAGCTTGCATCATGCGTGAGTATAAGCTAGTCGTT	5908	Hs.369920	GO:0003924|GO:0005515|GO:0005525|GO:0005622|GO:0005811|GO:0005829|GO:0005886|GO:0005911|GO:0006112|GO:0007264|GO:0007596|GO:0008283|GO:0016020|GO:0019003|GO:0030168|GO:0044281|GO:0050796|GO:2000114
ASHGA5P038232	38.8903	524.593	5.81556	8.32823	330.985	43.2496	410.68	24.6656	774.019	34.8079	390.858	48.2394	716.425	43.4892	7.75965	5.69267	7.79884	5.38001	9.12688	5.66397	7.83799	5.95232	9.11779	6.38882	P	P	P	P	P	P	P	P	P	P	protein_coding	NM_001190316	CCDS54580.1	IP6K2	RefSeq	2319	chr3	-	48730883	48754711		TGTCACTGGTATCTAGGCAACAGGGATGAGCCTGAACCTCCCTGAGGCCAGCTTACTGAG	51447	Hs.595983	GO:0000832|GO:0005524|GO:0005634|GO:0005654|GO:0008440|GO:0019221|GO:0030308|GO:0043065|GO:0043231|GO:0045111|GO:0046854|GO:0052723|GO:0052724|GO:0060337
ASHGA5P004395	17.2941	252.829	4.56134	7.29282	161.22	26.2791	188.315	15.4857	389.653	18.5807	175.189	18.7719	349.767	7.35306	6.74563	4.97453	6.70875	4.64737	8.17347	4.80232	6.71649	4.6164	8.11976	3.7661	P	P	P	A	P	P	P	P	P	A	protein_coding	NM_001001567	CCDS33568.1	PDE9A	RefSeq	1923	chr21	+	44073861	44195618	NM_001001568, NM_001001569, NM_001001571, NM_001001576, NM_001001578, NM_001001581, NM_001001582, NM_001001584, NM_001001585, NM_002606	CCGCGAATTCAGAACGCACTCCGTACAAAGTGAGACCTGTGGCCATCAAGCAACTCTCCG	5152	Hs.473927	GO:0004114|GO:0005515|GO:0005783|GO:0005794|GO:0005829|GO:0005829|GO:0007165|GO:0007596|GO:0032587|GO:0046872|GO:0047555|GO:0048471
ASHGA5P003029	18.7348	123.549	4.11399	6.32778	88.5971	28.5067	108.98	5	167.589	26.0849	100.856	29.0822	151.721	5	5.88137	5.09317	5.9099	2.45415	6.99048	5.26521	5.90555	5.23747	6.9516	2.51994	P	P	P	A	P	P	P	P	P	A	protein_coding	NM_001190882	CCDS54405.1	ORC4	RefSeq	6472	chr2	-	148687965	148778306	NM_001190879, NM_002552, NM_181741, NM_181742	CCCGAGGATCAGGAAAAACTATGTTAATAAATCATGCTTTGAAAGAACTCATGGAAATAG	5000	Hs.558364	GO:0000075|GO:0000082|GO:0000084|GO:0000166|GO:0000216|GO:0000278|GO:0000808|GO:0003688|GO:0005515|GO:0005524|GO:0005634|GO:0005654|GO:0005664|GO:0006260|GO:0006270|GO:0017111
ASHGA5P015486	5	60.922	2.44792	5.34304	47.4657	5	55.2616	5	75.5036	5	56.8536	5	69.5256	5	4.9833	2.38062	4.92103	2.45415	5.87057	2.47609	5.07959	2.4088	5.8607	2.51994	P	A	P	A	P	A	P	A	P	A	protein_coding	NM_138419	CCDS5176.1	FAM54A	RefSeq	1523	chr6	-	136552167	136571449	NM_001099286	TGTAGAACAGGTTTTGCTGATTTGGGAAAATAAAGACTATGGATCAACTAGGAGTATTGT	113115	Hs.121536	GO:0000266|GO:0005739|GO:0007005|GO:0009060
ASHGA5P013373	67.4225	617.553	5.85477	8.63353	668.128	115.561	797.709	11.7561	434.632	90.1731	758.585	111.306	428.713	8.31554	8.80333	7.05848	8.79651	4.22376	8.32851	6.95856	8.83579	7.10266	8.40352	3.9304	P	P	P	A	P	P	P	P	P	A	protein_coding	NM_133503	CCDS9039.1	DCN	RefSeq	2151	chr12	-	91539034	91573359		CTCTTGCAAGGTTCCCTGGTTGTGAAAATACATGAGATAAATCATGAAGGCCACTATCAT	1634	Hs.156316	GO:0001822|GO:0001890|GO:0005518|GO:0005539|GO:0005576|GO:0005589|GO:0005615|GO:0005796|GO:0005975|GO:0007519|GO:0007568|GO:0009612|GO:0009887|GO:0019800|GO:0030203|GO:0030204|GO:0030206|GO:0030207|GO:0030208|GO:0031012|GO:0031012|GO:0032496|GO:0042060|GO:0043202|GO:0044281|GO:0047485|GO:0050840
ASHGA5P050470	5.76459	114.676	2.80617	6.18257	135.175	5	158.06	5	71.6817	5.25632	144.677	8.56662	63.7863	5	6.49671	2.38062	6.45241	2.45415	5.79905	3.16901	6.43246	3.50715	5.73221	2.51994	P	A	P	A	P	A	P	A	P	A	protein_coding	NM_002158	CCDS1838.1	FOXN2	RefSeq	5472	chr2	+	48541794	48606434		TTTATCCCAAAGAATAGTCACGTGGGAAGTGATGGCAGTGAAGGATTTCACAGTGAAGAA	3344	Hs.468478	GO:0003690|GO:0003700|GO:0003705|GO:0005634|GO:0005667|GO:0007389|GO:0008134|GO:0008301|GO:0009790|GO:0009888|GO:0043231|GO:0043565|GO:0051090
ASHGA5P014465	6.35176	84.1992	3.01515	5.82402	77.3347	7.85342	90.1643	8.26717	87.6423	5.63821	81.1472	5	84.7075	5	5.68342	3.20002	5.63504	3.70121	6.07676	3.24577	5.59401	2.4088	6.13087	2.51994	P	A	P	A	P	A	P	A	P	A	protein_coding	NM_001010982	CCDS32750.2	AFMID	RefSeq	1755	chr17	+	76183397	76203782		GTTTTACCAGACCCTGTGTCAAGGAGAGTGGAAAGCCTCATTTGAAGAGCTCCACGATGT	125061	Hs.558614	GO:0004061|GO:0005634|GO:0005829|GO:0006569|GO:0019441|GO:0034641|GO:0044281
ASHGA5P008548	19.078	190.706	4.32672	6.67369	254.927	29.8063	298.382	7.56185	63.8775	26.9703	278.15	26.0517	58.1959	5	7.40199	5.15682	7.36283	3.56111	5.62983	5.31076	7.37002	5.08494	5.60377	2.51994	P	P	P	A	P	P	P	P	P	A	protein_coding	NM_002264	CCDS3013.1	KPNA1	RefSeq	6889	chr3	-	122140747	122233786		TACACTGCAGTTTGAATCAGCTTGGGTACTGACAAATATTGCTTCAGGAAATTCTCTTCA	3836	Hs.161008	GO:0000018|GO:0005515|GO:0005643|GO:0005654|GO:0005737|GO:0005829|GO:0006309|GO:0006607|GO:0006915|GO:0006921|GO:0008139|GO:0008565|GO:0016032|GO:0019048|GO:0019058|GO:0019221
ASHGA5P012429	111.756	2954.22	7.40358	10.0266	4259.19	100.689	5137.99	137.189	284.321	87.5023	4824.44	96.5474	265.177	136.852	11.5517	6.86494	11.5438	8.12733	7.72914	6.91493	11.5743	6.89902	7.73434	8.21169	P	P	P	P	P	P	P	P	P	P	protein_coding	NM_015864	CCDS47384.1	FAM65B	RefSeq	2452	chr6	-	24839594	24877583		TATTCTAAAAAAGTAGAGAAGATCCTCTAATGGATCCCAGTGTGCCCATCCCTCAACCTC	9750	Hs.559459	GO:0005739|GO:0005856|GO:0007517|GO:0030154|GO:0030175
ASHGA5P054263	89.2274	1268.07	6.38078	9.6823	1315.97	151.091	1549.76	17.5563	1055.45	121.551	1442.13	140.393	977.026	15.5464	9.79469	7.43737	9.74958	4.84396	9.55592	7.37791	9.76529	7.43029	9.54604	4.81436	P	P	P	P	P	P	P	P	P	A	protein_coding	NM_005681	CCDS1531.1	TAF1A	RefSeq	1931	chr1	-	222731649	222763275		CTCTGATACTGAATTTTAGTTATTTCACAGTTGTAGCTACACAGTAAGTAGCTTGGTAGA	9015	Hs.153088	GO:0000120|GO:0003677|GO:0005654|GO:0006355|GO:0006360|GO:0006361|GO:0006362|GO:0006363|GO:0006366|GO:0010467
ASHGA5P052256	555.522	4801.52	8.54141	11.5971	3142.52	979.901	3922.59	46.9514	6970.36	794.402	3540.16	915.809	6431.97	40.5468	11.0992	10.0227	11.1287	6.39984	12.3393	9.98051	11.1045	10.0292	12.3138	6.27479	P	P	P	P	P	P	P	P	P	P	protein_coding	NM_006622	CCDS3974.1	PLK2	RefSeq	2850	chr5	-	57749809	57755966	NM_001252226	TCTCACCTACATCAATGAGGATAGGATATCTACAACTTTCAGGCTGACAACTCTGCTGAT	10769	Hs.398157	GO:0000082|GO:0004674|GO:0004871|GO:0005515|GO:0005524|GO:0005622|GO:0005813|GO:0005814|GO:0006468|GO:0007052|GO:0007093|GO:0007265|GO:0007613|GO:0030425|GO:0032486|GO:0043066|GO:0043123|GO:0046599|GO:0046599|GO:0048167|GO:0060291|GO:0060292
ASHGA5P039020	6.28129	119.799	2.95777	6.21116	141.135	9.1257	174.112	5	69.6025	5.47502	155.727	6.80574	58.4204	5	6.56033	3.42474	6.5902	2.45415	5.7534	3.21454	6.54428	3.17547	5.6076	2.51994	P	A	P	A	P	A	P	A	P	A	protein_coding	NM_002718	CCDS3087.1	PPP2R3A	RefSeq	6814	chr3	+	135684514	135866752		GATAAAGCCAAAGATACTACTTCAGCAGTTTTGATTCAGCAGACTCCAGAGGTGATCAAG	5523	Hs.518155	GO:0000159|GO:0000159|GO:0000159|GO:0001754|GO:0005509|GO:0005515|GO:0006470|GO:0007525|GO:0008601|GO:0045732|GO:0061053|GO:0090090|GO:0090244|GO:0090249|GO:0090263
ASHGA5P045559	42.4567	292.325	5.13719	7.59439	294.548	71.9575	328.154	10.2037	285.72	57.1371	295.945	67.9852	257.257	5	7.59532	6.40037	7.49101	4.01322	7.73754	6.33191	7.45774	6.4205	7.69033	2.51994	P	P	P	A	P	P	P	P	P	A	protein_coding	NM_016002	CCDS31084.1	SCCPDH	RefSeq	2482	chr1	+	246887377	246931440		ATTGCTAATCCAGCCTCGCTTGATGAAATGGCTAAACAGGCAACAGTTGTCCTCAATTGC	51097	Hs.498397	GO:0000166|GO:0005739|GO:0005811|GO:0016491|GO:0030496
ASHGA5P010779	19.446	147.114	4.3275	6.58622	105.696	33.1716	134.818	7.25556	194.365	21.9722	126.24	29.8306	174.448	5	6.13667	5.3112	6.21697	3.50269	7.19656	5.03029	6.23658	5.27337	7.14435	2.51994	P	P	P	A	P	P	P	P	P	A	protein_coding	NM_005715	CCDS5213.1	UST	RefSeq	4396	chr6	+	149068270	149398126		TATTTTACATCATTCCGTACTTTTGTGGACAGCATCCCAGATGCAGGGAGCCTGGTGAAT	10090	Hs.657370	GO:0000139|GO:0005975|GO:0006477|GO:0008146|GO:0016021|GO:0030203|GO:0030204|GO:0030208|GO:0044281
ASHGA5P054164	5	6155.51	2.44792	11.9859	6840.8	5	8129.23	5	4276.59	5	7552.26	5	3978.65	5	12.2362	2.38062	12.2082	2.45415	11.6354	2.47609	12.2276	2.4088	11.6222	2.51994	P	A	P	A	P	A	P	A	P	A	protein_coding	NM_021048	CCDS14705.1	MAGEA10	RefSeq	2668	chrX	-	151301782	151307050	NM_001011543, NM_001251828	CCCTGAATAAAGTAAGACAGATTCTTCACTGTGTTTTAAAAGGCAAGTCAAATACCACAT	4109	Hs.18048
ASHGA5P048708	47.3315	347.755	4.93988	7.81632	355.083	86.7562	427.785	5	291.463	70.1168	398.144	69.7846	266.302	5	7.8569	6.6588	7.85454	2.45415	7.76425	6.61132	7.86636	6.45516	7.73956	2.51994	P	P	P	A	P	P	P	P	P	A	protein_coding	NM_016304	CCDS10152.1	RSL24D1	RefSeq	1487	chr15	-	55473511	55489231		TTGGCGTTTGTTTGGTGGGGTTACACGCGGGTTCAACATGCGTATCGAAAAGTGTTATTT	51187	Hs.274772	GO:0005730|GO:0042254
ASHGA5P052112	5	114.434	2.44792	6.12757	129.066	5	171.258	5	68.7125	5	153.247	5	49.8865	5	6.43136	2.38062	6.56844	2.45415	5.73235	2.47609	6.52	2.4088	5.38568	2.51994	P	A	P	A	P	A	P	A	P	A	protein_coding	NM_005651	CCDS34086.1	TDO2	RefSeq	1703	chr4	+	156824844	156841558		GAAGAAAATGAACTGCTACTTAAATCTGAGCAGGAAAAGACACTTCTGGAATTAGTGGAG	6999	Hs.183671	GO:0004833|GO:0005506|GO:0005829|GO:0006569|GO:0016597|GO:0019441|GO:0019442|GO:0019825|GO:0020037|GO:0034641|GO:0044281
ASHGA5P004225	7.06896	212.052	3.08432	7.132	173.786	11.4977	209.753	5	248.527	5.10117	192.002	8.74595	236.189	5	6.85337	3.77619	6.85559	2.45415	7.54093	3.1337	6.83749	3.53761	7.57262	2.51994	P	A	P	A	P	A	P	A	P	A	protein_coding	NM_013956	CCDS6083.1	NRG1	RefSeq	3093	chr8	+	32405727	32622558	NM_001159995, NM_001159999, NM_001160001	ATCGCTGCCAAAACTACGTAATGGCCAGCTTCTACAAGCATCTTGGGATTGAATTTATGG	3084	Hs.453951	GO:0000165|GO:0000902|GO:0003161|GO:0003222|GO:0003712|GO:0005102|GO:0005125|GO:0005176|GO:0005515|GO:0005576|GO:0005576|GO:0005615|GO:0005634|GO:0005737|GO:0005887|GO:0007154|GO:0007169|GO:0007171|GO:0007171|GO:0007399|GO:0007416|GO:0007422|GO:0007626|GO:0008083|GO:0008083|GO:0008283|GO:0009790|GO:0010001|GO:0010667|GO:0014032|GO:0016020|GO:0016324|GO:0016477|GO:0030296|GO:0030297|GO:0030297|GO:…
ASHGA5P008929	14.6586	139.748	4.42431	6.53279	144.44	17.821	174.935	12.5744	118.479	14.5344	157.308	15.3065	103.577	13.0566	6.59401	4.4226	6.59823	4.32382	6.50112	4.48052	6.55758	4.33338	6.41302	4.56124	P	P	P	A	P	A	P	P	P	A	protein_coding	NM_134265	CCDS11221.1	WSB1	RefSeq	2411	chr17	+	25621105	25640645		AAAGAGATCGGAAAACTCCTCCTTAACTTGGTAGATCATACTGAAGTGGTCAGAGATTTA	26118	Hs.446017	GO:0005515|GO:0005622|GO:0008150|GO:0016567|GO:0035556
ASHGA5P003893	266.159	3278.18	8.29108	11.1023	3315.49	421.325	3961.62	92.444	2724.13	342.847	3739.89	386.12	2649.77	88.0606	11.1744	8.8375	11.1489	7.48585	10.9726	8.80279	11.1879	8.81757	11.0276	7.51168	P	P	P	P	P	P	P	P	P	P	protein_coding	NM_153451	CCDS8192.1	ORAOV1	RefSeq	2544	chr11	-	69480331	69490165		CAAAATCGGGTCTGAGATCGGGTGCTACCAAGGTTTTGCTTTTGCATGGAAATGTCTACT	220064	Hs.667996	GO:0003674|GO:0005575|GO:0008150
ASHGA5P000943	362.389	3842.55	8.14156	11.1666	4625.04	604.42	5773.85	44.3436	1829.8	533.388	5291.12	590.498	1692.94	39.293	11.6789	9.34315	11.7161	6.30998	10.367	9.41859	11.7135	9.40868	10.3574	6.22742	P	P	P	P	P	P	P	P	P	P	protein_coding	NM_005348	CCDS9967.1	HSP90AA1	RefSeq	3366	chr14	-	102547074	102553512		TCACTTAGCCAAGATGCCTGAGGAAACCCAGACCCAAGACCAACCGATGGAGGAGGAGGA	3320	Hs.525600	GO:0000086|GO:0000166|GO:0000278|GO:0005515|GO:0005524|GO:0005829|GO:0005829|GO:0005886|GO:0006200|GO:0006839|GO:0006986|GO:0007165|GO:0007411|GO:0016887|GO:0030235|GO:0030911|GO:0030911|GO:0042026|GO:0042470|GO:0042802|GO:0042803|GO:0044281|GO:0045040|GO:0045429|GO:0046209|GO:0050999|GO:0051082|GO:0051131
ASHGA5P017804	5.4356	59.875	2.67684	5.327	59.7412	6.68324	73.5561	5	51.8957	5	62.7568	5.49478	51.4251	5	5.31186	2.99706	5.33421	2.45415	5.34319	2.47609	5.2172	2.93695	5.42855	2.51994	P	A	P	A	P	A	P	A	P	A	protein_coding	NM_001163022		PLK1S1	RefSeq	2166	chr20	+	21106623	21227258		ATACATGCAGCTCGAATATGAGACTCAAATTAAGAAGATGCTATGCTCAAAAGATAGCCT	55857	Hs.187635	GO:0005515|GO:0005813|GO:0007051|GO:0019901
ASHGA5P055994	66.8625	706.028	5.84394	8.8232	545.319	107.785	661.192	9.27443	904.23	93.679	588.547	112.903	830.854	10.6709	8.49698	6.95792	8.5057	3.86525	9.34546	7.00604	8.44759	7.12135	9.32028	4.26913	P	P	P	A	P	P	P	P	P	A	protein_coding	NM_001135000	CCDS45108.1	FERMT2	RefSeq	2161	chr14	-	53326205	53417815		GCAACATGAAACAGTGGAATGTCAACTGGGAAATCAAAATGGTAAACTCATAACAATGTT	10979	Hs.509343	GO:0001725|GO:0005543|GO:0005634|GO:0005730|GO:0005829|GO:0005925|GO:0005938|GO:0007155|GO:0008360|GO:0030036|GO:0031941|GO:0034329
ASHGA5P039983	20.4822	266.224	4.83197	7.24063	330.386	31.7979	403.687	15.8254	111.833	21.5919	378.528	21.293	106.687	11.9031	7.75797	5.24969	7.776	4.68153	6.42188	5.00619	7.79473	4.79735	6.45254	4.42511	P	P	P	A	P	P	P	P	P	A	protein_coding	NM_002620	CCDS3561.1	PF4V1	RefSeq	741	chr4	+	74719012	74720198		ATCATTAAGGAACATTTGGAGAGTTAGCTACTAGCTGCCTAAGTGTGCACTTTCAATCTA	5197	Hs.72933	GO:0005576|GO:0006955|GO:0008009|GO:0008201
ASHGA5P054945	883.589	9184.16	10.2227	12.2605	11793.5	1298.82	15052.2	467.39	2749.99	1042.1	13821.1	1202.32	2503.98	407.317	13.0678	10.4249	13.1528	10.0059	10.99	10.367	13.1458	10.4127	10.9462	9.90324	P	P	P	P	P	P	P	P	P	P	protein_coding	NM_001178030	CCDS53661.1	SF1	RefSeq	2946	chr11	-	64532075	64545938		ACGCCGTTGGGTAAGCTGGGCCCCCCCGGGCTGCCCCCGCTCCCCGGGCCCAAAGGAGGC	7536	Hs.502829	GO:0000245|GO:0000389|GO:0000398|GO:0003676|GO:0003714|GO:0003723|GO:0005634|GO:0005634|GO:0005681|GO:0005730|GO:0005840|GO:0006351|GO:0006355|GO:0008270
ASHGA5P032360	949.451	18397.2	10.1925	12.8562	26190.4	1477.07	32584.9	352.478	2139.92	1228.1	29041.2	1360.33	2029.73	329.287	14.3498	10.5963	14.3421	9.59629	10.6232	10.5891	14.3218	10.5868	10.6439	9.59421	P	P	P	P	P	P	P	P	P	P	protein_coding	NM_021006	CCDS11310.1	CCL3L1	RefSeq	804	chr17	-	34623841	34625730	NM_002983	TTTTGTTCAGGGCTGTGATCGGCCTGGGGAAATAATAAAGATGTTCTTTTAAACGGTAAA	6349	Hs.512683
ASHGA5P002961	29.7067	290.211	5.4474	7.54975	312.115	38.3069	360.376	29.3156	225.808	24.1774	343.05	30.0963	209.707	26.6369	7.67715	5.51541	7.61683	5.64768	7.4023	5.16429	7.65518	5.28624	7.39728	5.62339	P	P	P	P	P	P	P	P	P	P	protein_coding	NM_014864	CCDS1328.1	FAM20B	RefSeq	5950	chr1	+	178995073	179045702		TTATGATAGACACAATGCAGAGGTAGCAGCCTTTCACTTGGACAGGATTCTGGGTTTCCA	9917	Hs.740494	GO:0000139|GO:0005524|GO:0005794|GO:0016021|GO:0016301|GO:0016773
ASHGA5P012223	586.685	7152.49	9.2213	11.9619	9281.78	972.156	11289	121.046	2517.78	819.227	10339	888.677	2334.97	132.319	12.706	10.0108	12.6973	7.92603	10.8583	10.0227	12.6959	9.98159	10.8522	8.1653	P	P	P	P	P	P	P	P	P	P	protein_coding	NM_001184740	CCDS53676.1	CTTN	RefSeq	2325	chr11	+	70244611	70282690		TGCCTATGTCATACCGTGACAGCCCGCAGGATCAGGAAACTCATCTCCTTCCTGAGGAGC	2017	Hs.596164	GO:0001726|GO:0005515|GO:0005737|GO:0005737|GO:0005856|GO:0005938|GO:0030027|GO:0030027
ASHGA5P042533	12.6274	162.381	4.19893	6.60679	83.8786	17.41	117.028	10.5702	265.218	10.4507	108.292	13.2532	237.488	11.4527	5.79959	4.38888	6.01077	4.06626	7.62963	4.04308	6.01217	4.12464	7.58179	4.37179	P	P	P	A	P	A	P	P	P	A	protein_coding	ENST00000275072	CCDS34499.1	PM20D2	GENCODE	4708	chr6	+	89855768	89875284		TTCAAGTTTTGACCAAAAAGGCAGAAGATTGCTTCAGAGCTGCAGCTTTGGCTTCAGGGT	135293	Hs.356247	GO:0008152|GO:0016787
ASHGA5P009169	5.4953	116.751	2.59836	6.12997	136.171	7.47648	179.764	5	57.3265	5	157.605	5	52.8904	5	6.50892	3.13281	6.63818	2.45415	5.47387	2.47609	6.56009	2.4088	5.46882	2.51994	P	A	P	A	P	A	P	A	P	A	protein_coding	NM_013255	CCDS34754.1	MKLN1	RefSeq	11194	chr7	+	131012594	131181398		ACCTTCCCGAGAACATTTTAGTGGACAAACCAAATGACCAATCTTCAAGATGGTCTTCAG	4289	Hs.44693	GO:0005737|GO:0007165
ASHGA5P004383	38.3527	355.574	5.79944	7.8194	389.046	46.1275	465.159	35.8729	262.466	40.0593	432.231	43.7947	228.97	25.9092	7.99116	5.78016	7.97819	5.97052	7.61622	5.85279	7.98592	5.81079	7.52553	5.58293	P	P	P	P	P	P	P	P	P	P	protein_coding	ENST00000291439	CCDS12342.1	AP1M1	GENCODE	2355	chr19	+	16308664	16346156		TGTTCTTGGACGTCATCGAGTCTGTCAACCTCTTGGTCAGCGCCAACGGCAATGTCCTGC	8907	Hs.71040	GO:0006810|GO:0016032|GO:0016044|GO:0006886|GO:0016192|GO:0006892|GO:0032438|GO:0044419|GO:0050690|GO:0035646|GO:0005829|GO:0000139|GO:0030659|GO:0030131|GO:0005765|GO:0030665|GO:0005515
ASHGA5P045751	90.1824	879.039	7.07313	9.11295	1006.44	106.135	1177.12	77.8807	579.98	88.3671	1110.67	97.5211	520.991	81.008	9.4175	6.93738	9.36159	7.21127	8.72213	6.92979	9.39627	6.9137	8.66729	7.37353	P	P	P	P	P	P	P	P	P	P	protein_coding	NM_199135	CCDS43833.1	FOXD4L3	RefSeq	2218	chr9	+	70917782	70920000	NM_001085476, NM_012184, NM_207305	GTAAGTAGGATATTAATTTCAGAACATTGATTTCTTATCTGTGTGTCTGACGTGCCATCT	286380	Hs.449471	GO:0001755|GO:0003690|GO:0003700|GO:0003705|GO:0005634|GO:0005667|GO:0005730|GO:0007389|GO:0007422|GO:0008134|GO:0008301|GO:0009790|GO:0030318|GO:0030513|GO:0043565|GO:0045944|GO:0048484|GO:0048485|GO:0048846|GO:0048937|GO:0050935|GO:0051090|GO:0051216|GO:0060678|GO:0090184
ASHGA5P005539	39.3762	401.045	5.59954	8.04106	366.827	61.3845	442.686	16.7147	409.291	46.0813	414.924	56.983	371.498	15.7174	7.90137	6.1799	7.9072	4.76885	8.25404	6.04364	7.92726	6.17598	8.21544	4.82932	P	P	P	P	P	P	P	P	P	A	protein_coding	NM_003432	CCDS43313.1	ZNF131	RefSeq	2415	chr5	+	43121641	43175823		GAGCAAACAGGAGCACATGAAATCACACTCCACTGAGAGTTTCAAGTGTGAAATATGCAA	7690	Hs.535804	GO:0003677|GO:0003700|GO:0005634|GO:0006351|GO:0006355|GO:0008270
ASHGA5P012153	277.297	6123.33	8.50557	11.7297	2681.64	410.703	3300.51	135.386	11018.6	338.366	3074.68	379.777	10541.2	122.253	10.844	8.80564	10.8667	8.10097	13.0068	8.78478	10.891	8.79838	13.04	8.03806	P	P	P	P	P	P	P	P	P	P	protein_coding	NM_001006625	CCDS53270.1	PDPN	RefSeq	2646	chr1	+	13911966	13944452	NM_001006624, NM_006474, NM_198389	ATGTCGGGAAGGCCCTAAAGAGCTGAAGGGTTACGCCCTGCTGCCAACGTGCTTAAAAAA	10630	Hs.468675	GO:0000902|GO:0001726|GO:0001946|GO:0005372|GO:0005886|GO:0005887|GO:0006693|GO:0006833|GO:0006865|GO:0006928|GO:0006954|GO:0007049|GO:0007165|GO:0007399|GO:0008283|GO:0008360|GO:0008517|GO:0009790|GO:0010572|GO:0015171|GO:0015250|GO:0015884|GO:0016324|GO:0016337|GO:0030027|GO:0030175|GO:0030324|GO:0030335|GO:0031258|GO:0031527|GO:0031528|GO:0032587|GO:0035239|GO:0048286|GO:0051272|GO:0055093
ASHGA5P034359	46.6637	443.379	5.88708	8.1455	465.299	70.1809	573.97	18.7158	325.257	55.1017	535.969	65.0003	316.4	24.3197	8.25306	6.36272	8.28316	4.94303	7.9161	6.28409	8.30236	6.3576	7.97281	5.48796	P	P	P	P	P	P	P	P	P	P	protein_coding	ENST00000312026	CCDS12965.1	ZNF417	GENCODE	4703	chr19	-	58417141	58427978		ATTACACCCAATTATGTTCCCACAAAACCTTTATAATTGGGAAATTAAGGAGCCTTCCTC	147687	Hs.567710	GO:0006351|GO:0006355|GO:0005634|GO:0005622|GO:0003677|GO:0008270|GO:0003676
ASHGA5P015348	14.2515	204.066	3.85061	7.08156	175.85	22.4018	204.618	5	227.861	19.5974	189.887	19.2584	222.116	5	6.8694	4.75122	6.81819	2.45415	7.41468	4.87327	6.82397	4.65447	7.48158	2.51994	P	P	P	A	P	P	P	P	P	A	protein_coding	NM_022374	CCDS1795.1	ATL2	RefSeq	3444	chr2	-	38522028	38604432		ATGGGAACAGGTGTTTTCCAAACTGTTTGAAGTTACTAGACGTCGAATGGTTCACCGTGC	64225	Hs.727652	GO:0003924|GO:0005515|GO:0005525|GO:0005783|GO:0005789|GO:0006184|GO:0006888|GO:0007029|GO:0007030|GO:0016021|GO:0042802|GO:0051260
ASHGA5P054131	32.0438	393.949	5.26801	8.0105	382.006	52.9837	448.262	11.0634	380.012	41.3455	416.336	41.325	343.131	13.5015	7.96403	5.97275	7.92802	4.131	8.1337	5.89415	7.93341	5.7319	8.09333	4.61024	P	P	P	A	P	P	P	P	P	A	protein_coding	NM_021795	CCDS1457.1	ELK4	RefSeq	3077	chr1	-	205588395	205602000		TTTTTCACAGGTAGCTTGCTCGCTCTTTATGGTGTCACCATTGCTTTCATTTATTTGCCC	2005	Hs.497520	GO:0000122|GO:0001047|GO:0003677|GO:0003682|GO:0003700|GO:0003712|GO:0005515|GO:0005634|GO:0005730|GO:0005737|GO:0043565|GO:0070932
ASHGA5P010865	10.2707	178.986	3.53292	6.41629	236.605	6.48017	302.927	17.3809	41.6427	5	275.21	5	38.546	17.4923	7.29242	2.96342	7.38456	4.83059	5.02739	2.47609	7.35297	2.4088	5.02414	4.98569	P	A	P	P	P	A	P	A	P	A	protein_coding	NM_001184872	CCDS53419.1	FCRLA	RefSeq	1937	chr1	+	161676761	161684142		ATGCTACTGGAACTGTTTCCAGCGCCAATTCTCAGAGCTGTACCCTCAGCTGAACCCCAA	84824	Hs.266331	GO:0005576|GO:0005737|GO:0030154
ASHGA5P052584	5	51.2888	2.44792	4.8429	62.0144	5	79.2902	5	17.8009	5	77.8674	5	19.471	5	5.36733	2.38062	5.44877	2.45415	3.80266	2.47609	5.53574	2.4088	4.05998	2.51994	P	A	P	A	P	A	P	A	P	A	protein_coding	ENST00000378243	CCDS4554.1	GPLD1	GENCODE	1090	chr6	-	24473306	24489799		GGCTGGTGATTTTGGTACTGTTTATTTACATTTGCTAAATTTTCTCGTGGTATAGTTCAC	2822	Hs.533291	GO:0008285|GO:0002062|GO:0043065|GO:0071277|GO:0035774|GO:0032869|GO:0008286|GO:0009749|GO:0001503|GO:0035690|GO:0010867|GO:0002042|GO:0010694|GO:0071397|GO:0045919|GO:0002430|GO:0046470|GO:0051044|GO:0010595|GO:0010897|GO:0010907|GO:0070633|GO:0006507|GO:0010983|GO:0035701|GO:0051047|GO:0071401|GO:0071467|GO:0097241|GO:1900076|GO:0005737|GO:0005622|GO:0005615|GO:0005792|GO:0005578|GO:0044444|GO:…
ASHGA5P005716	5.84246	77.884	2.81911	5.58159	91.9133	5	114.694	5	42.4406	8.65818	101.939	5.55414	38.4331	5	5.93206	2.38062	5.98074	2.45415	5.05373	3.79316	5.92163	2.94767	5.01981	2.51994	P	A	P	A	P	A	P	A	P	A	protein_coding	ENST00000309052	CCDS1772.1	LCLAT1	GENCODE	5060	chr2	+	30670122	30867091		AAAGCTTTGGAATCATGGTGTCATGGAAAGGGATTTACTTTATACTGACTCTGTTTTGGG	253558	Hs.468048	GO:0007275|GO:0008152|GO:0016024|GO:0016021|GO:0005789|GO:0005783|GO:0016746|GO:0003841
ASHGA5P006527	121.384	1038.6	7.26907	9.33104	671.394	184.374	801.402	55.3417	1538.72	146.673	748.623	170.427	1432.88	50.1023	8.81035	7.72046	8.80429	6.66738	10.1143	7.6447	8.81534	7.7039	10.111	6.60892	P	P	P	P	P	P	P	P	P	P	protein_coding	NM_182470	CCDS32285.1	PKM	RefSeq	2732	chr15	-	72491369	72523727		TCCAGATCAGGACCTCAGCAGCCATGTCGAAGCCCCATAGTGAAGCCGGGACTGCCTTCA	5315	Hs.534770	GO:0000287|GO:0004743|GO:0005515|GO:0005524|GO:0005634|GO:0005737|GO:0005829|GO:0005829|GO:0005886|GO:0005975|GO:0006006|GO:0006096|GO:0006096|GO:0006096|GO:0012501|GO:0030955|GO:0044281
ASHGA5P011798	20.0833	210.251	4.17777	7.11837	171.281	32.3071	207.798	5	256.237	26.5399	193.068	31.5697	222.87	5	6.83077	5.27383	6.84234	2.45415	7.58535	5.28795	6.84603	5.35297	7.48738	2.51994	P	P	P	A	P	P	P	P	P	A	protein_coding	NM_002721	CCDS6861.1	PPP6C	RefSeq	4256	chr9	-	127908851	127952218	NM_001123355	ATATCCATGGACAGTTTTATGACCTTTGTGAACTGTTCAGAACTGGAGGTCAGGTTCCTG	5537	Hs.731864	GO:0000082|GO:0004722|GO:0005515|GO:0005829|GO:0006470|GO:0046872
ASHGA5P053730	229.744	3981.71	7.2329	11.3936	4120.27	404.764	4890.78	22.0136	3330.64	336.991	4498.01	371.299	3068.87	13.6521	11.5057	8.78618	11.4754	5.19931	11.2652	8.7806	11.4736	8.77003	11.2482	4.62839	P	P	P	P	P	P	P	P	P	A	protein_coding	NM_031263	CCDS6668.1	HNRNPK	RefSeq	2960	chr9	-	86582997	86595184	NM_002140	AGATGTTGAAGGATTCTAATGCAAGATATTTTTTCTTTTTTATAGTGTGAAGCAGTATTC	3190	Hs.522257	GO:0000398|GO:0000398|GO:0000790|GO:0000978|GO:0001077|GO:0003697|GO:0003723|GO:0005515|GO:0005634|GO:0005654|GO:0005730|GO:0005737|GO:0006396|GO:0007165|GO:0008380|GO:0010467|GO:0010988|GO:0019048|GO:0045716|GO:0045944|GO:0048260|GO:0071013|GO:0072369
ASHGA5P002576	23.0319	333.4	5.01507	7.55537	409.523	32.4869	524.374	14.8781	136.878	20.7237	464.301	29.1582	131.927	17.9125	8.0711	5.28227	8.14889	4.58585	6.70311	4.94546	8.09689	5.24197	6.75687	5.01981	P	P	P	A	P	P	P	P	P	A	protein_coding	NM_004664	CCDS9021.1	LIN7A	RefSeq	1235	chr12	-	81191170	81331694		CATGTCATAGGCCCTTGAGGGAAAGCTACTTGATCAAACATCCGATAGTCACAAATTTGA	8825	Hs.144333	GO:0005515|GO:0005923|GO:0006461|GO:0006887|GO:0007269|GO:0014069|GO:0015031|GO:0016323|GO:0030165|GO:0045211|GO:0048489|GO:0048839|GO:0097016
ASHGA5P033326	629.257	3620.34	9.07848	11.2623	3430.59	1078.86	4275.85	97.7399	3392.38	897.14	3853.91	992.794	3148.94	79.7546	11.2234	10.1651	11.2695	7.58072	11.2947	10.1517	11.2359	10.1429	11.2877	7.35194	P	P	P	P	P	P	P	P	P	P	protein_coding	NM_001033569	CCDS11674.1	AMZ2	RefSeq	1427	chr17	+	66244144	66253305	NM_001033570, NM_001033571, NM_001033572, NM_016627	CTGTAACAAGATGTTCCTTTAGAGTCAATGAGAACACACACAACCTACAAATTCATGCAG	51321	Hs.293560	GO:0006508|GO:0008237|GO:0008270
ASHGA5P052111	198.646	1114.67	7.28264	9.46802	1219.51	333.726	1487.84	25.8498	783.53	292.035	1341.59	320.282	740.886	21.3368	9.68122	8.52801	9.69342	5.45403	9.14145	8.58307	9.66094	8.56462	9.16305	5.28347	P	P	P	P	P	P	P	P	P	P	protein_coding	NM_001130687	CCDS54812.1	GUCY1A3	RefSeq	2690	chr4	+	156587861	156643721		CCACGAAAAATCAATGTCAGCCCAACAACTTACAGGTAGTAATTATGTTAAACACCTAAA	2982	Hs.24258	GO:0004383|GO:0004872|GO:0005525|GO:0007263|GO:0007596|GO:0008015|GO:0008074|GO:0008217|GO:0009635|GO:0014070|GO:0020037|GO:0030828|GO:0043167|GO:0046982|GO:0052565|GO:0060087
ASHGA5P042077	16.3494	205.106	4.55864	7.08253	162.518	15.5283	205.159	20.8689	238.522	11.2261	189.947	11.8883	229.383	22.2352	6.7563	4.21743	6.82109	5.11668	7.48315	4.13919	6.82426	3.96845	7.52784	5.35145	P	P	P	P	P	A	P	A	P	P	protein_coding	NM_000416	CCDS5185.1	IFNGR1	RefSeq	2138	chr6	-	137518620	137540567		GATTCCAGTTGTTGCTGCTTTACTACTCTTTCTAGTGCTTAGCCTGGTATTCATCTGTTT	3459	Hs.520414	GO:0004906|GO:0005886|GO:0005887|GO:0007165|GO:0009615|GO:0019221|GO:0019955|GO:0060333|GO:0060334
ASHGA5P050236	34.246	10482.9	5.61779	11.5647	14640.9	29.2973	19452.8	50.8115	576.981	21.5746	17212.9	23.7102	530.931	45.8363	13.4059	5.13216	13.5242	6.5248	8.71474	5.00467	13.4851	4.95407	8.69335	6.47326	P	P	P	P	P	P	P	P	P	P	protein_coding	NM_000041	CCDS12647.1	APOE	RefSeq	1223	chr19	+	45409038	45412650		CAGCCGGACCCGCGACCGCCTGGACGAGGTGAAGGAGCAGGTGGCGGAGGTGCGCGCCAA	348	Hs.654439	GO:0000302|GO:0001540|GO:0001937|GO:0005319|GO:0005515|GO:0005543|GO:0005576|GO:0005615|GO:0005737|GO:0005737|GO:0005886|GO:0006629|GO:0006641|GO:0006641|GO:0006898|GO:0006917|GO:0007010|GO:0007186|GO:0007263|GO:0007271|GO:0008201|GO:0008203|GO:0008203|GO:0008219|GO:0008289|GO:0010544|GO:0010873|GO:0010875|GO:0010875|GO:0016209|GO:0019934|GO:0030195|GO:0030425|GO:0030516|GO:0030828|GO:0032488|GO:…
ASHGA5P013115	28.8227	389.791	4.62645	7.8699	232.932	49.8025	277.464	5.18159	612.278	38.2927	250.87	45.837	575.41	5	7.27069	5.88204	7.25696	3.06753	8.79477	5.78803	7.22116	5.8747	8.80591	2.51994	P	P	P	A	P	P	P	P	P	A	protein_coding	NM_004236	CCDS32235.1	COPS2	RefSeq	4103	chr15	-	49417470	49447854		TTCTAAACAGATGGATTTACTGCAGGAATTCTATGAAACAACACTGGAAGCTTTGAAAGA	9318	Hs.369614	GO:0003714|GO:0004871|GO:0005515|GO:0005737|GO:0006366|GO:0007165|GO:0008180|GO:0008283|GO:0010388|GO:0030182|GO:0045892
ASHGA5P011609	60.493	395.125	5.9276	8.01935	357.864	103.567	420.031	14.3048	421.275	81.7609	401.29	89.403	375.165	13.4292	7.86951	6.90011	7.83107	4.52423	8.2914	6.81875	7.87429	6.79227	8.2305	4.60263	P	P	P	A	P	P	P	P	P	A	protein_coding	NM_032024	CCDS7351.1	C10orf11	RefSeq	896	chr10	+	77542518	78317126		TTGTCACTCAGCGGCAATCATTCTTCAAATAAAAGGTCACTGGAAGGACTGAGCGCATTC	83938	Hs.118161
ASHGA5P050704	6.94449	104.192	3.08277	5.88186	49.224	9.2998	60.1577	5	187.143	6.38634	57.4125	9.0363	167.024	5	5.03926	3.45345	5.04649	2.45415	7.14236	3.40072	5.09305	3.5856	7.08813	2.51994	P	A	P	A	P	A	P	A	P	A	protein_coding	NM_000210	CCDS2249.1	ITGA6	RefSeq	5810	chr2	+	173292313	173371181		ATGCCACATATCACAAGGCTGAGATCCATGCTCAGCCATCTGATAAAGAGAGGCTTACTT	3655	Hs.133397	GO:0005178|GO:0005515|GO:0005604|GO:0005886|GO:0005886|GO:0005913|GO:0007044|GO:0007160|GO:0007229|GO:0007596|GO:0009897|GO:0009925|GO:0010811|GO:0016337|GO:0022409|GO:0030175|GO:0031581|GO:0031668|GO:0033627|GO:0034329|GO:0034676|GO:0042327|GO:0042475|GO:0043065|GO:0043066|GO:0043236|GO:0045944|GO:0046847|GO:0050873|GO:0050900|GO:0071407
ASHGA5P002795	8.84802	67.6461	3.35133	5.49218	72.8217	10.449	83.5172	5	54.3255	9.54024	75.7539	14.2509	51.8123	5	5.59965	3.63407	5.52274	2.45415	5.40372	3.91977	5.49509	4.22873	5.43969	2.51994	P	A	P	A	P	A	P	P	P	A	protein_coding	NM_014425	CCDS6746.1	INVS	RefSeq	3889	chr9	+	102861501	103063426	NM_183245	AGCCCAGAAGGGAAATTATCGTTTCATGAAACTCTTACTTACACGCAGAGCAAACTGGAT	27130	Hs.558477	GO:0001822|GO:0005515|GO:0005516|GO:0005634|GO:0005737|GO:0005819|GO:0005874|GO:0005929|GO:0009791|GO:0016020|GO:0016055|GO:0031016|GO:0060971|GO:0090090
ASHGA5P048848	8.57979	87.5441	3.47669	5.88026	82.3454	8.38973	97.549	14.7324	84.1425	5	91.5377	6.60405	82.1461	8.1728	5.77225	3.29305	5.75256	4.57185	6.01815	2.47609	5.77113	3.13631	6.0872	3.90615	P	A	P	A	P	A	P	A	P	A	protein_coding	NM_001160116	CCDS53968.1	C15orf40	RefSeq	611	chr15	-	83657714	83680393		GGCGTTTCAGGTATTCCTGATACTCCTTGTCATTTTCTGTGAATCTACTAGCAAACATCT	123207	Hs.352541
ASHGA5P018568	24.2293	281.741	4.34712	7.49196	200.862	41.6094	243.969	5	397.646	30.4458	214.305	39.0912	351.924	5	7.05813	5.63703	7.06849	2.45415	8.20825	5.47353	6.99823	5.65095	8.12671	2.51994	P	P	P	A	P	P	P	P	P	A	protein_coding	NM_144956	CCDS45389.1	PRSS21	RefSeq	1162	chr16	+	2867163	2871723	NM_001270452, NM_006799, NM_144957	GCTTTGAAACTGACCTTAGTGATCCCTCCGGGTGGATGGTCCAGTTTGGCCAGCTGACTT	10942	Hs.72026	GO:0004252|GO:0005737|GO:0005886|GO:0006508|GO:0008236|GO:0016020|GO:0031225
ASHGA5P054144	11.154	11272.6	4.01197	11.0784	16693.4	13.503	20528.6	13.754	207.746	11.6737	18743.4	7.48732	189.908	9.3519	13.615	4.00952	13.6127	4.46468	7.28432	4.18967	13.615	3.31046	7.26496	4.08549	P	P	P	A	P	A	P	A	P	A	protein_coding	NM_145662	CCDS44007.1	SPANXA2	RefSeq	420	chrX	-	140671795	140672860		AAGCTACATCTCTCAACCTTGGGCAATGAAAATAAAGTTTGAGAAGCTGATGGCTGTGTA	728712	Hs.711784	GO:0005634|GO:0005737|GO:0007283
ASHGA5P053052	143.777	1528.3	6.72746	9.9586	1184.31	255.119	1469.4	16.3621	1913.57	208.828	1315.04	226.045	1759.2	12.5314	9.63686	8.17241	9.67205	4.73352	10.4375	8.13528	9.63264	8.09689	10.414	4.49922	P	P	P	P	P	P	P	P	P	A	protein_coding	NM_032016	CCDS5455.1	STARD3NL	RefSeq	1755	chr7	+	38217807	38270272		AGGATGCTTCAGAGAGGGCAGCACTTATACCTGGTGGTCTTTCTGATGGTCAGTTTTATT	83930	Hs.740411	GO:0016021|GO:0031902
ASHGA5P004273	76.6692	564.533	5.35896	8.49302	633.465	134.824	748.291	5	391.53	108.603	683.798	129.919	365.579	5	8.72511	7.27943	8.69311	2.45415	8.18103	7.22151	8.67872	7.31976	8.18715	2.51994	P	P	P	A	P	P	P	P	P	A	protein_coding	NM_004249	CCDS3409.1	RAB28	RefSeq	1827	chr4	-	13369346	13485989		AGTAGTGCAGAGGGTGGTGAAGGCAGATATTGTAAACTACAACCAGGAACCTATGTCAAG	9364	Hs.656060	GO:0003924|GO:0005525|GO:0005886|GO:0006184|GO:0007264|GO:0019003
ASHGA5P011022	5.51725	96.251	2.60199	5.9323	109.46	7.58625	129.653	5	60.7846	5	126.262	5	55.095	5	6.184	3.15095	6.16122	2.45415	5.55702	2.47609	6.23686	2.4088	5.52239	2.51994	P	A	P	A	P	A	P	A	P	A	protein_coding	NM_000274	CCDS7639.1	OAT	RefSeq	2102	chr10	-	126085871	126107545		GCGCTGTCAGATCTGTGGTTTTTCTACTTGAAGGACACAATGTTTTCCAAACTAGCACAT	4942	Hs.523332	GO:0004587|GO:0005739|GO:0005759|GO:0007601|GO:0008652|GO:0030170|GO:0034641|GO:0044281|GO:0055129
ASHGA5P044215	42.7061	382.289	5.41175	7.97267	334.204	67.2443	410.301	8.41457	409.277	60.7547	383.51	66.8755	374.154	10.2416	7.77262	6.30559	7.79682	3.72604	8.25344	6.4138	7.81327	6.39871	8.22718	4.21463	P	P	P	A	P	P	P	P	P	A	protein_coding	NM_031940	CCDS43733.1	TM2D2	RefSeq	3641	chr8	-	38846326	38854041	NM_001024380, NM_001024381	GCAAACAGCGATTTGCAAAGACCGTATGATGATGATCATGATCTTACTGGTGAATTACAG	83877	Hs.7471	GO:0016021
ASHGA5P002578	10.8476	190.439	3.5535	6.97714	157.039	20.7435	185.072	5	229.55	11.6616	164.727	11.8328	215.805	5	6.71278	4.64309	6.68236	2.45415	7.42598	4.18908	6.62292	3.96123	7.44168	2.51994	P	P	P	A	P	A	P	A	P	A	protein_coding	NM_002595	CCDS9061.1	CDK17	RefSeq	4194	chr12	-	96672038	96794366		CCAGAGACAGGACATGGGAAGAACAGAAGACAGAGCATGCTCTTTTAAGTCTGATAACAT	5128	Hs.506415	GO:0004672|GO:0004693|GO:0005524|GO:0006468
ASHGA5P012057	7.06443	116.078	2.97894	5.8024	160.382	5.5959	191.898	5	27.2425	5	176.211	5	24.6563	14.7263	6.73975	2.81925	6.73727	2.45415	4.41463	2.47609	6.72366	2.4088	4.3967	4.73642	P	A	P	A	P	A	P	A	P	A	protein_coding	NM_012387	CCDS180.1	PADI4	RefSeq	2265	chr1	+	17634689	17690495		TTCAAGCTCAAAGAGTTCTCTAAGGCGGAAGCTTTTTTCCCCAACATGGTGAACATGCTG	23569	Hs.522969	GO:0004668|GO:0005509|GO:0005634|GO:0005737|GO:0006351|GO:0006355|GO:0006464|GO:0016568|GO:0018101
ASHGA5P009017	15.955	310.476	3.95311	7.65499	323.78	25.8705	388.801	5	250.005	18.2448	355.872	25.6597	233.922	5	7.73053	4.95182	7.72322	2.45415	7.55079	4.77692	7.7095	5.06273	7.5609	2.51994	P	P	P	A	P	P	P	P	P	A	protein_coding	NM_139352	CCDS1532.1	TAF1A	RefSeq	1796	chr1	-	222731243	222763275	NM_001201536, NM_005681	TATCTTAATGGGAAACCACCTTGCGTGGGTTCAAGAAGAGTGGAACTCCAGGAAAAACTG	9015	Hs.153088	GO:0000120|GO:0003677|GO:0005654|GO:0006355|GO:0006360|GO:0006361|GO:0006362|GO:0006363|GO:0006366|GO:0010467
ASHGA5P011183	13.4323	131.298	3.7945	6.0218	173.436	19.4165	224.665	5	35.2756	17.9676	193.091	19.7773	30.0211	5	6.84903	4.54437	6.95543	2.45415	4.78942	4.76008	6.84615	4.69397	4.669	2.51994	P	P	P	A	P	P	P	P	P	A	protein_coding	ENST00000369849	CCDS7545.1	INA	GENCODE	3231	chr10	+	105036919	105050108		TCAATGTCAAAATGGCTCTTGACATTGAGATAGCAGCTTACAGGAAACTGCTGGAAGGCG	9118	Hs.500916	GO:0030154|GO:0007399|GO:0042246|GO:0060052|GO:0045104|GO:0005882|GO:0005883|GO:0005200
ASHGA5P011671	115.03	1021.15	6.60349	9.34858	1110.79	202.092	1329.12	18.5618	738.694	156.379	1253.09	183.819	674.072	14.2969	9.54748	7.84844	9.52629	4.92897	9.06892	7.73332	9.5628	7.81204	9.03743	4.69465	P	P	P	P	P	P	P	P	P	A	protein_coding	NM_000022	CCDS13335.1	ADA	RefSeq	1566	chr20	-	43248162	43280376		AGTAAAAGAGGCTGTGGACATACTCAAGACAGAGCGGCTGGGACACGGCTACCACACCCT	100	Hs.654536	GO:0001666|GO:0001821|GO:0001829|GO:0001883|GO:0001889|GO:0001890|GO:0002314|GO:0002636|GO:0002686|GO:0002906|GO:0004000|GO:0004000|GO:0005515|GO:0005615|GO:0005737|GO:0005764|GO:0005829|GO:0005886|GO:0006144|GO:0006154|GO:0006154|GO:0006157|GO:0007155|GO:0007568|GO:0008270|GO:0008270|GO:0009168|GO:0009897|GO:0009986|GO:0010460|GO:0016020|GO:0030054|GO:0030890|GO:0032261|GO:0032839|GO:0033089|GO:…
ASHGA5P012728	154.508	836.075	6.92671	9.10308	827.548	274.435	994.003	22.5457	755.714	222.098	912.953	238.637	690.158	14.8276	9.12344	8.26455	9.11482	5.23526	9.09777	8.21954	9.11046	8.16861	9.06892	4.74556	P	P	P	P	P	P	P	P	P	A	protein_coding	NM_002451	CCDS6509.1	MTAP	RefSeq	4937	chr9	+	21802634	21865969		CGAGGAAGCAGTTTCGGTGGACCGGGTCTTAAAGACCCTGAAAGAAAACGCTAATAAAGC	4507	Hs.193268	GO:0000096|GO:0004645|GO:0005634|GO:0005829|GO:0006139|GO:0006166|GO:0006595|GO:0006738|GO:0017061|GO:0019509|GO:0019509|GO:0034641|GO:0044281
ASHGA5P055301	5.67055	47.697	2.62925	4.87581	54.6584	8.35274	68.7634	5	25.3126	5	65.8658	5	23.8846	5	5.18254	3.28727	5.24128	2.45415	4.31128	2.47609	5.2924	2.4088	4.35157	2.51994	P	A	P	A	P	A	P	A	P	A	protein_coding	NM_023922	CCDS8637.1	TAS2R14	RefSeq	954	chr12	-	11090852	11091806		ATCTTCTCCATGTGGAAACATCGCAAGAAGATGCAGCACACTGTCAAAATATCCGGAGAC	50840	Hs.679406	GO:0001580|GO:0007186|GO:0008527|GO:0008527|GO:0016021|GO:0033038
ASHGA5P017825	195.027	2420.36	8.23607	10.4882	2941.75	211.876	3560.74	209.462	1191.52	184.08	3277.47	186.401	1130.34	183.314	10.993	7.91623	10.9849	8.78927	9.72641	7.96438	10.9872	7.83221	9.74958	8.67825	P	P	P	P	P	P	P	P	P	P	protein_coding	ENST00000446176	CCDS48040.1	FNBP1	GENCODE	5425	chr9	-	132649465	132805473		ACCTCCAAACCCAAAATCCACTGCTTCAGGAGCCTAAAGCGTGGGCTTTCTCTCAAGCTG	23048	Hs.189409	GO:0006412|GO:0007165|GO:0007399|GO:0006897|GO:0005886|GO:0005622|GO:0005856|GO:0005840|GO:0005938|GO:0005764|GO:0005905|GO:0016023|GO:0003723|GO:0005515|GO:0008289|GO:0003735|GO:0042802
ASHGA5P053635	5	42.272	2.44792	4.80774	38.8968	5	55.0006	5	32.7972	5	51.083	5	33.5825	5	4.69586	2.38062	4.91271	2.45415	4.67929	2.47609	4.92506	2.4088	4.82578	2.51994	P	A	P	A	P	A	P	A	P	A	protein_coding	NM_012416	CCDS6467.1	RANBP6	RefSeq	4628	chr9	-	6011018	6015640		ATGAAACAGTTAACTCCGTTTTGCTTTTTCTTCAGGATCCTCATCCAAGGGTGAGGGCTG	26953	Hs.167496	GO:0005515|GO:0005634|GO:0005737|GO:0015031
ASHGA5P003858	189.074	1362.58	7.75775	9.79238	1311.52	296.208	1633.06	61.5517	1226.17	248.919	1501.45	282.411	1140.69	56.2814	9.7889	8.3731	9.82322	6.84048	9.76529	8.37356	9.81918	8.39867	9.76529	6.80296	P	P	P	P	P	P	P	P	P	P	protein_coding	NM_024725	CCDS8307.1	CCDC82	RefSeq	2746	chr11	-	96085928	96123083		TGATAAACAGGTGTTCACTGTTGGCAGAATTTGTGCCAGCCGTACCAGAATTTATCATAA	79780	Hs.525088
ASHGA5P010059	23.2824	139.461	4.45093	6.49461	151.352	38.2991	183.297	5.56131	95.2919	32.05	177.016	35.5016	90.3503	5	6.66172	5.51495	6.66881	3.15609	6.19306	5.54491	6.7305	5.51877	6.21896	2.51994	P	P	P	A	P	P	P	P	P	A	protein_coding	NM_012414	CCDS31028.1	RAB3GAP2	RefSeq	7329	chr1	-	220321609	220445843		ACATTGCTGCTGGGAGTACGTTGTTCAGTGGAATAAAGATCCAGAGGAAGCACGTTTTTT	25782	Hs.654849	GO:0005096|GO:0005737|GO:0005886|GO:0006886|GO:0008047|GO:0030234|GO:0043085|GO:0043087|GO:0043547|GO:0046982
ASHGA5P044103	8.83201	101.52	3.35453	5.77937	41.0103	13.5678	55.6983	5	191.155	10.511	50.6481	10.0813	169.089	5	4.77254	4.0173	4.93403	2.45415	7.17201	4.05059	4.91388	3.73066	7.1044	2.51994	P	P	P	A	P	A	P	A	P	A	protein_coding	NM_004225	CCDS34844.1	MFHAS1	RefSeq	5255	chr8	-	8641998	8751131		ATTTCAGATCTTTGCCTATAGAGGGAAAGTTCCTGTGGTTGTGAGTTACAGACCTGCCAG	9258	Hs.379414
ASHGA5P038473	5	95.6741	2.44792	5.91519	60.5568	5	79.3018	5	141.142	5	66.4335	5	130.936	5	5.3313	2.38062	5.44905	2.45415	6.74589	2.47609	5.30381	2.4088	6.74589	2.51994	P	A	P	A	P	A	P	A	P	A	protein_coding	NM_013363	CCDS3127.1	PCOLCE2	RefSeq	2047	chr3	-	142536701	142608045		AAAGTAGTCGTTCTCAATTTCCGATTCATAGACCTCGAGAGTGACAACCTGTGCCGCTAT	26577	Hs.8944	GO:0005518|GO:0005576|GO:0008201|GO:0010952|GO:0016504
ASHGA5P006880	92.4986	1099.53	5.99835	9.48775	1069.19	162.3	1303.75	7.86801	998.873	135.435	1220	149.491	905.853	7.39959	9.49616	7.53892	9.50156	3.62302	9.47887	7.53309	9.52334	7.52131	9.43881	3.77543	P	P	P	A	P	P	P	P	P	A	protein_coding	NM_006197	CCDS47812.1	PCM1	RefSeq	8788	chr8	+	17780365	17887457		GAAATATCTTCAGAAACTGGGAGTGATTTTTCCATGTTTGAAGCTTTGCGAGATACTATT	5108	Hs.491148	GO:0000086|GO:0000242|GO:0000278|GO:0005515|GO:0005737|GO:0005737|GO:0005813|GO:0005813|GO:0005829|GO:0022027|GO:0031513|GO:0031965|GO:0034451|GO:0034453|GO:0034454|GO:0042384|GO:0042802|GO:0050768|GO:0051297|GO:0071539|GO:0097150
ASHGA5P000985	6.03077	47.1171	2.78551	4.98955	44.9545	7.65278	56.9382	5	41.7039	5	45.0346	7.50107	46.9542	5	4.90934	3.16285	4.96748	2.45415	5.02918	2.47609	4.73916	3.31452	5.30262	2.51994	P	A	P	A	P	A	P	A	P	A	protein_coding	NM_002862	CCDS13171.1	PYGB	RefSeq	4131	chr20	+	25228705	25278648		AATTTGGGATTTTTAACCAGAAGATTGTCAATGGCTGGCAGGTAGAGGAGGCCGATGACT	5834	Hs.368157	GO:0005737|GO:0005975|GO:0005980|GO:0005980|GO:0006006|GO:0008184|GO:0030170|GO:0044281
ASHGA5P004362	32.6563	199.321	4.62003	7.05627	186.844	55.3051	226.315	5	194.184	45.1595	198.993	52.8169	190.268	5	6.95904	6.03467	6.96594	2.45415	7.19481	6.01535	6.89421	6.07605	7.26737	2.51994	P	P	P	A	P	P	P	P	P	A	protein_coding	NM_003905	CCDS10820.1	NAE1	RefSeq	1820	chr16	-	66836780	66864879	NM_001018159	GTACTACCAGGTATTGGTTCGTTTACAATTATTGATGGAAATCAGGTCAGCGGAGAAGAT	8883	Hs.460978	GO:0000166|GO:0005515|GO:0005737|GO:0005886|GO:0006260|GO:0006915|GO:0007049|GO:0007165|GO:0019781|GO:0031625|GO:0033314|GO:0042981|GO:0045116|GO:0045116|GO:0046982
ASHGA5P006249	15.8845	192.877	3.91779	6.69949	248.736	17.6606	314.203	5	66.481	32.9237	274.105	18.8382	60.8624	5	7.36489	4.40967	7.43133	2.45415	5.6886	5.58427	7.34913	4.62095	5.66351	2.51994	P	P	P	A	P	P	P	P	P	A	protein_coding	NM_020666	CCDS4437.1	CLK4	RefSeq	2524	chr5	-	178029664	178054054		AGTCATCAGTCACGTTCGAAGAGCCACCGAAGGAAAAGATCCAGGAGTATAGAGGATGAT	57396	Hs.406557	GO:0004674|GO:0004712|GO:0004713|GO:0005524|GO:0005634|GO:0018108|GO:0043484|GO:0046777
ASHGA5P011466	23.7866	306.505	5.13113	7.22445	401.509	23.8039	516.059	28.8217	81.945	24.4851	462.55	21.6078	70.463	20.2144	8.0415	4.83408	8.12802	5.62011	5.98253	5.18214	8.0913	4.81648	5.87888	5.20284	P	P	P	P	P	P	P	P	P	P	protein_coding	NM_198799	CCDS13432.2	BCAS4	RefSeq	1271	chr20	+	49411466	49493714		CTTCAGGAACAAGTCACCTGCACCGGTGCCCGTGACGTACGAGCTGCCCACACTGTATAG	55653	Hs.381178	GO:0005737
ASHGA5P004173	61.2315	855.587	6.24393	9.13411	878.137	95.6749	1040.26	32.513	732.53	74.1611	947.164	83.0509	679.842	20.7578	9.21364	6.7881	9.18673	5.81079	9.05498	6.68651	9.16771	6.68953	9.04748	5.24474	P	P	P	P	P	P	P	P	P	P	protein_coding	NM_015093	CCDS5214.1	TAB2	RefSeq	4395	chr6	+	149639435	149732747		AAACTGAGTATGGGATCTGATGATGCTGCCTACACACAAGCTCTTTTGGTACACCAGAAG	23118	Hs.269775	GO:0000187|GO:0002224|GO:0002755|GO:0002756|GO:0005515|GO:0005829|GO:0005886|GO:0007249|GO:0007254|GO:0007507|GO:0008063|GO:0008270|GO:0010008|GO:0034130|GO:0034134|GO:0034138|GO:0034142|GO:0035666|GO:0035872|GO:0043123|GO:0045087|GO:0045860|GO:0050852|GO:0051092|GO:0051403|GO:0070423|GO:0070530
ASHGA5P018018	74.1771	470.66	5.46494	8.2636	468.777	131.053	561.626	5.4517	417.234	109.708	518.953	119.673	386.707	5	8.26296	7.23689	8.25255	3.12732	8.27868	7.23626	8.25344	7.20429	8.27035	2.51994	P	P	P	A	P	P	P	P	P	A	protein_coding	NM_001142762	CCDS45227.1	C15orf23	RefSeq	1701	chr15	+	40674921	40686489		CTTGATCCAGTTGCTGTTAGAAACTTTGCAAGAGGAGCTGAAGCTTTTTAACGAAACAGC	90417	Hs.525796	GO:0000070|GO:0000090|GO:0000776|GO:0000777|GO:0000922|GO:0005515|GO:0005634|GO:0005737|GO:0007051|GO:0007059|GO:0035371|GO:0051301|GO:0051988|GO:0072686
ASHGA5P006121	28.7519	189.386	4.50752	6.75127	245.736	46.3206	287.836	5	76.7446	40.8936	265.006	46.5451	71.6087	5	7.3501	5.78549	7.31098	2.45415	5.89243	5.88028	7.30333	5.89771	5.89953	2.51994	P	P	P	A	P	P	P	P	P	A	protein_coding	NM_001136479	CCDS44215.1	ANP32E	RefSeq	3146	chr1	-	150190716	150207026	ENST00000314136	AGTACAGTAGAAGCTCTGCAAAATCTTAAAAATTTGAAAAGTCTTGACCTGTTTAACTGT	81611	Hs.656466	GO:0005634|GO:0005634|GO:0016023|GO:0019212
ASHGA5P030750	14.6127	96.8689	3.87	5.90901	115.337	23.234	138.355	5	52.2218	16.285	127.195	23.5446	51.2349	5	6.26224	4.80167	6.25909	2.45415	5.35168	4.62886	6.25024	4.94536	5.42181	2.51994	P	P	P	A	P	A	P	P	P	A	protein_coding	NM_003870	CCDS10362.1	IQGAP1	RefSeq	7219	chr15	+	90931472	91045475		ATTCATTACATGGAATGATATCCAAGCTTGCGTGGACCATGTGAACCTGGTGGTGCAAGA	8826	Hs.430551	GO:0001817|GO:0005095|GO:0005096|GO:0005099|GO:0005509|GO:0005515|GO:0005516|GO:0005634|GO:0005730|GO:0005737|GO:0005874|GO:0005884|GO:0005886|GO:0005886|GO:0006112|GO:0007165|GO:0007264|GO:0016328|GO:0019901|GO:0019903|GO:0030054|GO:0030496|GO:0030529|GO:0031252|GO:0035305|GO:0036057|GO:0043005|GO:0043547|GO:0044281|GO:0045860|GO:0048365|GO:0050796|GO:0071277|GO:0072015
ASHGA5P008194	12.4009	141.253	3.69206	6.56492	127.15	16.5422	156.977	5	136.333	12.245	153.834	23.2175	131.968	5	6.40365	4.31036	6.44083	2.45415	6.69787	4.25319	6.5248	4.92267	6.75743	2.51994	P	P	P	A	P	A	P	P	P	A	protein_coding	NM_004458	CCDS14549.1	ACSL4	RefSeq	5039	chrX	-	108884563	108976621	NM_022977	TTGCCAAAAGTGATCAGTCCTATGTGATCAGTTTTGTGGTTCCTAACCAGAAAAGGTTGA	2182	Hs.268785	GO:0001676|GO:0004467|GO:0005524|GO:0005737|GO:0005741|GO:0005778|GO:0005789|GO:0005811|GO:0006629|GO:0007584|GO:0008610|GO:0016021|GO:0019432|GO:0030307|GO:0031957|GO:0032307|GO:0035338|GO:0043025|GO:0044255|GO:0044281|GO:0047676|GO:0060136|GO:0060996|GO:0070672
ASHGA5P001456	1149.28	10687.3	10.3953	12.6733	5430.46	1828.08	6862.97	373.905	18150.7	1500.5	6258.1	1698.03	16734.2	345.867	11.9235	10.8867	11.9827	9.68226	13.7606	10.8605	11.9674	10.8846	13.7323	9.66229	P	P	P	P	P	P	P	P	P	P	protein_coding	ENST00000232219	CCDS3110.2	RBP1	GENCODE	898	chr3	-	139236275	139258671		TGACCGCAAGTGCATGACAACAGTGAGCTGGGACGGAGACAAGCTCCAGTGTGTGCAGAA	5947	Hs.529571	GO:0033189|GO:0042572|GO:0042573|GO:0006776|GO:0030852|GO:0005737|GO:0005215|GO:0005501|GO:0019841|GO:0016918
ASHGA5P042310	23.0486	366.015	5.08337	7.57009	477.424	22.9804	596.01	29.4963	111.499	17.6872	534.097	19.2991	111.046	25.78	8.29012	4.78659	8.33862	5.656	6.4171	4.74125	8.29543	4.65826	6.50917	5.57478	P	P	P	P	P	P	P	P	P	P	protein_coding	NM_003509	CCDS4626.1	HIST1H2AI	RefSeq	469	chr6	+	27775976	27776445		AGGGCAAGTAGAAGCCTGGATTAGTTTGCAGCAACTCAATCCCAAAGGAACCAAAGGCTC	8329	Hs.534035
ASHGA5P050306	97.0792	1526.57	6.62962	9.88556	1758.39	159.534	2090.03	21.1752	971.96	133.809	1917.32	146.487	895.143	24.3908	10.2057	7.51415	10.1875	5.1388	9.43622	7.5126	10.1774	7.49118	9.42087	5.49139	P	P	P	P	P	P	P	P	P	P	protein_coding	NM_001105552	CCDS12854.1	ZNF83	RefSeq	2749	chr19	-	53115617	53141644	NM_001105549, NM_001105550, NM_001105551, NM_018300	ATGTGGAAAGGTCTTCCATCATATTTCACACCTTGCACAACATCAGAGAATCCACACTGG	55769	Hs.467210	GO:0003677|GO:0003700|GO:0005634|GO:0006351|GO:0006355|GO:0008270
ASHGA5P008500	12.3224	111.638	3.71009	6.12875	126.353	18.5042	158.144	5	65.77	16.505	146.778	16.6028	61.1446	5	6.39363	4.47841	6.4535	2.45415	5.67255	4.64857	6.45432	4.44938	5.66974	2.51994	P	P	P	A	P	P	P	P	P	A	protein_coding	NM_173208	CCDS11833.1	TGIF1	RefSeq	1508	chr18	+	3450030	3458406	NM_003244	ATCCAGAATGAAAGGCAAGAAAGGTATTGTTGCAGCATCTGGCAGTGAGACTGAGGATGA	7050	Hs.373550	GO:0000122|GO:0001843|GO:0003682|GO:0003700|GO:0003714|GO:0005654|GO:0006351|GO:0006367|GO:0007179|GO:0007275|GO:0007368|GO:0008285|GO:0009953|GO:0010467|GO:0042493|GO:0043565|GO:0045666|GO:0048146|GO:0048387|GO:0060041|GO:0070410|GO:0071363
ASHGA5P011803	11.3528	78.0999	3.62206	5.65196	68.0513	16.706	59.7212	5	72.1739	12.6896	61.9522	17.3683	128.601	5	5.50575	4.32494	5.03386	2.45415	5.80607	4.30105	5.19902	4.51022	6.71511	2.51994	P	P	P	A	P	A	P	P	P	A	protein_coding	NM_001166448	CCDS55448.1	HDAC8	RefSeq	2071	chrX	-	71693265	71792953		AAATTTGAGCGTATTCTCTACGTGGATTTGGATCTGCACCATGGAGATGGAACAGGTGAC	55869	Hs.310536	GO:0000118|GO:0000122|GO:0000228|GO:0004407|GO:0005634|GO:0005737|GO:0006333|GO:0006351|GO:0008134|GO:0016568|GO:0032041|GO:0046872|GO:0046969|GO:0046970|GO:0097372
ASHGA5P009697	13.3911	117.733	3.78734	6.06426	140.06	21.8068	186.73	5	51.5474	15.58	170.454	19.5688	39.8735	5	6.54911	4.71603	6.69552	2.45415	5.33286	4.56932	6.67335	4.67725	5.07046	2.51994	P	P	P	A	P	A	P	P	P	A	protein_coding	NM_002137	CCDS5397.1	HNRNPA2B1	RefSeq	3666	chr7	-	26229555	26240413		CGCGATGGAGAGAGAAAAGGAACAGTTCCGTAAGCTCTTTATTGGTGGCTTAAGCTTTGA	3181	Hs.487774	GO:0000166|GO:0000398|GO:0000398|GO:0003723|GO:0005515|GO:0005634|GO:0005654|GO:0005681|GO:0005730|GO:0005737|GO:0006397|GO:0008380|GO:0010467|GO:0030529|GO:0043047|GO:0048025|GO:0050658|GO:0071013|GO:0097157
ASHGA5P008958	28.4311	292.744	5.36704	7.54667	311.238	38.3957	383.921	27.365	206.909	24.7641	357.615	30.2349	204.038	21.3958	7.67307	5.51946	7.70783	5.53938	7.27909	5.19567	7.71443	5.2922	7.35894	5.28846	P	P	P	P	P	P	P	P	P	P	protein_coding	NM_031371	CCDS31060.1	ARID4B	RefSeq	5809	chr1	-	235330209	235491532	ENST00000264183, NM_001206794	CCCTCAACATAAAGGTAGAAGCTGAGGAAGAAAAAGCAAAATCTGGATACGATGAATGGA	51742	Hs.575782	GO:0003674|GO:0003677|GO:0005515|GO:0005575|GO:0005634|GO:0005737|GO:0006351|GO:0006355|GO:0008150
ASHGA5P001682	7.17111	56.4165	3.12031	5.24256	49.1347	10.0067	54.3721	5	66.4115	8.25277	50.825	7.59603	61.3391	5	5.03677	3.56469	4.89582	2.45415	5.68697	3.72942	4.91865	3.33334	5.67462	2.51994	P	A	P	A	P	A	P	A	P	A	protein_coding	NM_198428	CCDS43566.1	BBS9	RefSeq	4019	chr7	+	33169151	33645680		CAGAATTGGAAGGAAATGCTGTTGTTTCTTATTCCAGACCAACAGATCGAAATCCTGATG	27241	Hs.372360	GO:0003674|GO:0005515|GO:0005634|GO:0005730|GO:0005737|GO:0005815|GO:0005886|GO:0007601|GO:0034464|GO:0045444|GO:0050896|GO:0060170
ASHGA5P051691	105.501	1227.26	7.1606	9.64931	1165.53	154.286	1385.78	58.4818	1210.22	120.235	1257.47	138.166	1117.3	56.3358	9.61067	7.4702	9.58824	6.7596	9.74536	7.36196	9.56728	7.40674	9.73499	6.80451	P	P	P	P	P	P	P	P	P	P	protein_coding	NM_001080412	CCDS43157.1	ZBTB38	RefSeq	8398	chr3	+	141043054	141168632		GACCAAAAGGATAACATACAAACCGGTGTGGAAAATGTTGTCCTTTGAGTGGCAAGAATT	253461	Hs.730645	GO:0003677|GO:0003700|GO:0005634|GO:0005634|GO:0005730|GO:0006351|GO:0008270|GO:0045944
ASHGA5P004280	11.5448	215.722	3.63988	7.12205	234.887	16.3865	281.622	5	154.542	16.9246	264.066	14.413	143.494	5	7.2812	4.29651	7.27909	2.45415	6.87786	4.68191	7.29815	4.24687	6.87393	2.51994	P	P	P	A	P	P	P	P	P	A	protein_coding	ENST00000288986	CCDS3092.1	NCK1	GENCODE	1937	chr3	+	136581049	136667968		CCCTCCTCAGTGCTGAAGCTGCTGAAAGATGGCAGAAGAAGTGGTGGTAGTAGCCAAATT	4690	Hs.477693	GO:0007411|GO:0007015|GO:0045944|GO:0006417|GO:0030838|GO:0042110|GO:0030032|GO:0016477|GO:0050852|GO:0042102|GO:0007172|GO:0005634|GO:0005737|GO:0005886|GO:0005829|GO:0005783|GO:0012506|GO:0005515|GO:0005102|GO:0008093|GO:0019904|GO:0030159
ASHGA5P051783	309.248	2892.54	8.02275	10.9108	2385.29	542.682	2874.54	42.4186	3404.41	425.565	2670.65	490.648	3127.8	44.9262	10.6625	9.18879	10.6481	6.23898	11.3035	9.09412	10.663	9.14849	11.2771	6.44336	P	P	P	P	P	P	P	P	P	P	protein_coding	NM_016331	CCDS3227.1	ZNF639	RefSeq	3013	chr3	+	179041550	179053320		GATCACCTCTATTGGTGTGAACAGTGTGATGTACAGTTCTCCTCAAGCAGTGAACTCTAC	51193	Hs.632578	GO:0003700|GO:0005515|GO:0005634|GO:0006351|GO:0008270|GO:0030307|GO:0043621|GO:0043922|GO:0043923|GO:0044212|GO:0045892|GO:0046718
ASHGA5P055870	55.1251	521.71	5.06964	8.40073	549.742	97.6168	668.493	5	399.578	76.5719	611.657	91.4366	379.079	5	8.51028	6.81669	8.52534	2.45415	8.21528	6.73131	8.50913	6.82612	8.24363	2.51994	P	P	P	A	P	P	P	P	P	A	protein_coding	NM_001164145	CCDS9545.1	CHAMP1	RefSeq	3792	chr13	+	115079964	115092803	NM_001164144, NM_032436	GCAGCAAATTTGATAACACAGTGTGAATATTTGTTCTACAAAGGTGTTTGTTGGAACCAT	283489	Hs.7542	GO:0000777|GO:0000793|GO:0003676|GO:0005515|GO:0005634|GO:0005730|GO:0005737|GO:0005819|GO:0008270|GO:0031134|GO:0034501|GO:0035372|GO:0051315
ASHGA5P055591	19.8142	327.002	4.58394	7.30753	442.104	34.6604	526.711	7.70973	82.2826	24.9874	507.55	24.474	76.3607	7.23923	8.18288	5.37325	8.15756	3.59182	5.98662	5.21068	8.223	4.99728	5.98757	3.74666	P	P	P	A	P	P	P	P	P	A	protein_coding	NM_001111285	CCDS44962.1	IGF1	RefSeq	949	chr12	-	102811453	102874378		ACCAACAAGAACACGAAGTCTCAGAGAAGGAAAGGTTGGCCAAAGACACATCCAGGAGGG	3479	Hs.160562	GO:0001501|GO:0001974|GO:0002576|GO:0005158|GO:0005159|GO:0005178|GO:0005179|GO:0005515|GO:0005576|GO:0005576|GO:0005615|GO:0006260|GO:0006928|GO:0007165|GO:0007265|GO:0007517|GO:0007596|GO:0008083|GO:0008284|GO:0008285|GO:0009441|GO:0010001|GO:0010613|GO:0014068|GO:0014834|GO:0014896|GO:0014904|GO:0014911|GO:0016942|GO:0021940|GO:0030104|GO:0030166|GO:0030168|GO:0030879|GO:0031017|GO:0031093|GO:…
ASHGA5P008446	60.5343	614.486	5.1513	8.58644	410.409	111.099	534.047	5	838.085	86.7079	500.47	94.8645	789.42	5	8.07355	7.0027	8.17518	2.45415	9.2344	6.90211	8.19834	6.87758	9.25073	2.51994	P	P	P	A	P	P	P	P	P	A	protein_coding	NM_004849	CCDS5055.1	ATG5	RefSeq	3244	chr6	-	106632351	106773695		ACCATACTATTTGCTTTTGCCAAGAGTAAGTTATTTGACGTTGGTAACTGACAAAGTGAA	9474	Hs.486063	GO:0000045|GO:0001974|GO:0005515|GO:0005737|GO:0005776|GO:0006914|GO:0006915|GO:0031397|GO:0032480|GO:0034045|GO:0042311|GO:0042493|GO:0043066|GO:0043234|GO:0043687|GO:0045087|GO:0048840|GO:0055015|GO:0060047
ASHGA5P010681	6.05249	56.2769	2.7885	5.19131	39.7992	8.00874	52.2664	5	80.3838	5	41.3881	7.25369	67.547	5	4.73001	3.22587	4.84024	2.45415	5.95551	2.47609	4.61166	3.26645	5.81911	2.51994	P	A	P	A	P	A	P	A	P	A	protein_coding	ENST00000366862	CCDS1539.1	FBXO28	GENCODE	5451	chr1	+	224301788	224349749		CCCAGGAAAGGTGATTGATGAGATTTATCGTGTGTTGAGATATGTCAATTCTACCAGAGC	23219	Hs.64691	GO:0005515
ASHGA5P046105	57.13	754.546	6.31861	8.89005	535.539	44.6115	645.509	88.574	1039.69	29.4176	594.467	35.3119	957.523	87.735	8.4664	5.73165	8.4664	7.41856	9.53395	5.42541	8.4664	5.51192	9.51707	7.5055	P	P	P	P	P	P	P	P	P	P	protein_coding	NM_016378	CCDS35200.1	VCX2	RefSeq	817	chrX	-	8137984	8139308	ENST00000381059, ENST00000381089, NM_001001888	AGAGATCTCACCAGCGGGGTGCTTGCCATTCTGAAGATAATAAAATGAATGTGTTGCAAA	51480	Hs.279737	GO:0003674|GO:0005575|GO:0008150
ASHGA5P013265	145.905	2027.74	7.42386	10.3979	1866.5	221.782	2159.77	54.0894	2141.92	194.168	2031.37	214.53	1939.13	44.9568	10.299	7.97988	10.2362	6.62921	10.6258	8.03866	10.2621	8.02745	10.5662	6.44411	P	P	P	P	P	P	P	P	P	P	protein_coding	NM_001005782	CCDS46493.1	SUMO1	RefSeq	1452	chr2	-	203070902	203103322		GTCTGACCAGGATAGCAGTGAGATTCACTTCAAAGTGAAAATGACAACACATCTCAAGAA	7341	Hs.81424	GO:0005515|GO:0005634|GO:0005643|GO:0005654|GO:0005737|GO:0006281|GO:0008134|GO:0016605|GO:0016607|GO:0016925|GO:0019221|GO:0019789|GO:0030425|GO:0031334|GO:0031625|GO:0031965|GO:0032436|GO:0032880|GO:0043392|GO:0043433|GO:0045202|GO:0045892|GO:0045892|GO:0060021|GO:0060333|GO:0060334
ASHGA5P045843	5.69462	140.541	2.73475	6.54069	148.697	5	171.942	5	110.059	5	161.395	5	110.613	8.47308	6.63547	2.38062	6.57305	2.45415	6.40092	2.47609	6.59125	2.4088	6.50276	3.9541	P	A	P	A	P	A	P	A	P	A	protein_coding	ENST00000375360	CCDS6707.1	PTPDC1	GENCODE	4517	chr9	+	96793075	96872138	NM_001253830	AGAATGAACAACCATATTCTACCTTGGTGAATAACAGCGAGTGTGTTGCAAACATGAAAG	138639	Hs.437943	GO:0006470|GO:0016311|GO:0004725|GO:0008138|GO:0016791
ASHGA5P010970	6.94453	60.1606	2.93826	5.17943	73.3204	11.1077	88.9452	5	29.1391	5	81.8679	8.61493	27.5304	5	5.61081	3.72532	5.61399	2.45415	4.51285	2.47609	5.6077	3.51577	4.55178	2.51994	P	A	P	A	P	A	P	A	P	A	protein_coding	NM_001042475	CCDS43498.1	CEP85L	RefSeq	7653	chr6	-	118781934	118973020	NM_001178035	CCGTTCAGAGTTTGCAACAAAAAGTAGAAAGATGCCTTGAAGATGGAATCCGCCTTCCCA	387119	Hs.656959	GO:0005813
ASHGA5P021888	16.5427	201.408	4.26983	6.97714	237.257	21.6317	269.379	12.0943	121.378	24.232	265.799	19.7555	113.229	5	7.29693	4.70367	7.21376	4.26684	6.53292	5.16703	7.3074	4.69167	6.53469	2.51994	P	P	P	A	P	P	P	P	P	A	protein_coding	NM_001024070	CCDS41954.1	GCH1	RefSeq	1940	chr14	-	55308723	55369542		ATTAAAGTGAACTGCTAATAGTGTCTGCAGAACCATAGCTTCCACGCACCTGAACGAGCA	2643	Hs.86724	GO:0003934|GO:0003934|GO:0005509|GO:0005515|GO:0005525|GO:0005634|GO:0005730|GO:0005737|GO:0005829|GO:0005829|GO:0006184|GO:0006729|GO:0006729|GO:0006809|GO:0006917|GO:0008217|GO:0008270|GO:0014916|GO:0030742|GO:0031410|GO:0031965|GO:0032496|GO:0032496|GO:0034341|GO:0034612|GO:0035998|GO:0042311|GO:0042416|GO:0042559|GO:0042803|GO:0043234|GO:0044281|GO:0045776|GO:0046209|GO:0046654|GO:0048265|GO:…
ASHGA5P052932	5	34.1277	2.44792	4.50989	36.0447	5	42.8172	5	29.2122	5	35.4633	5	27.101	5	4.58551	2.38062	4.54015	2.45415	4.51623	2.47609	4.37894	2.4088	4.52863	2.51994	P	A	P	A	P	A	P	A	P	A	protein_coding	NM_001098398	CCDS41424.1	COPA	RefSeq	5666	chr1	-	160258376	160313354		CCTCTTACAGCCATTGTGATCTGTAACCGCAAACTGGATGCTTTATGTAACATTCATGAG	1314	Hs.162121	GO:0005179|GO:0005198|GO:0005615|GO:0005737|GO:0005829|GO:0006886|GO:0006890|GO:0016044|GO:0030126|GO:0030126|GO:0030157|GO:0048205
ASHGA5P007571	7.09516	132.762	3.29678	6.4721	129.058	10.2982	153.892	9.33393	117.304	5.37435	147.586	5	115.971	5.46932	6.43106	3.61028	6.40878	3.87504	6.48691	3.19277	6.4621	2.4088	6.57165	3.39699	P	A	P	A	P	A	P	A	P	A	protein_coding	NM_173791	CCDS7600.1	PDZD8	RefSeq	3853	chr10	-	119042605	119134937		AATGTAGCAGGTTACTCATTTTTGGATCCTATGACAGAGAGGCAAATGTTCATTGCACAC	118987	Hs.501149	GO:0005622|GO:0007010|GO:0019048|GO:0022604|GO:0035556|GO:0046872
ASHGA5P052840	17.2985	226.203	4.02857	7.17466	267.316	31.8286	306.803	5	155.093	22.3393	262.357	22.3244	139.447	5	7.46381	5.2511	7.39983	2.45415	6.8836	5.05175	7.28965	4.8659	6.83642	2.51994	P	P	P	A	P	P	P	P	P	A	protein_coding	NM_153255	CCDS5121.1	MCM9	RefSeq	2507	chr6	-	119231761	119256327		CCACAGGAATTGGATCTACTAGTGCAGGTATTGTATGTGACAATTTCAAGTAATTTAACA	254394	Hs.279008	GO:0000724|GO:0003677|GO:0004386|GO:0005524|GO:0005634|GO:0006260|GO:0006974|GO:0007292|GO:0097362
ASHGA5P001324	11.3058	160.964	3.61998	6.75412	152.505	17.9334	176.779	5	158.724	12.9067	169.745	15.6888	147.069	5	6.66995	4.43318	6.61322	2.45415	6.91317	4.32243	6.66769	4.37021	6.90656	2.51994	P	P	P	A	P	A	P	P	P	A	protein_coding	NM_005888	CCDS9066.1	SLC25A3	RefSeq	1688	chr12	+	98987402	98995778		GCCGTGGAAGAGCAGTATAGCTGTGACTATGGATCTGGCAGATTCTTTATCCTTTGTGGA	5250	Hs.290404	GO:0005739|GO:0005743|GO:0005887|GO:0006091|GO:0006810|GO:0015293|GO:0015320
ASHGA5P001474	5.16677	111.127	2.60966	6.01306	143.602	5	165.736	5	48.1216	5.83385	155.057	5	43.1172	5	6.5854	2.38062	6.52411	2.45415	5.23314	3.28477	6.53749	2.4088	5.18517	2.51994	M	A	M	A	P	A	M	A	P	A	protein_coding	NM_001135651	CCDS1786.1	EIF2AK2	RefSeq	4127	chr2	-	37332283	37384190	NM_002759	TATAATAACGAGAAGGCGGAGCGTGAAGTAAAAGCATTGGCAAAACTTGATCATGTAAAT	5610	Hs.131431	GO:0003725|GO:0004674|GO:0004694|GO:0004715|GO:0005515|GO:0005524|GO:0005829|GO:0006468|GO:0008285|GO:0008601|GO:0009615|GO:0019048|GO:0019054|GO:0019058|GO:0030683|GO:0033689|GO:0046777
ASHGA5P048537	1015.24	26594.5	10.5703	13.1775	37373.7	1125.72	48220.5	1005.92	2230.1	920.054	43086.4	1033.23	2061.78	991.26	14.8166	10.226	14.8683	11.0786	10.6884	10.1907	14.8442	10.2057	10.6701	11.1505	P	P	P	P	P	P	P	P	P	P	protein_coding	NM_001803	CCDS30647.1	CD52	RefSeq	523	chr1	+	26644410	26647014		TCTTCTGCTTCAGTTGAGGTGACACGTCTCAGCCTTAGCCCTGTGCCCCCTGAAACAGCT	1043	Hs.276770	GO:0005887|GO:0007204|GO:0016020|GO:0031225|GO:0045730
ASHGA5P013995	9.55743	124.942	3.40227	6.29096	141.512	17.1793	174.282	5	74.8506	6.75563	167.673	13.8522	66.3923	5	6.56439	4.36963	6.59259	2.45415	5.85683	3.47836	6.64841	4.18928	5.79256	2.51994	P	P	P	A	P	A	P	P	P	A	protein_coding	NM_001012241	CCDS45670.1	MSL1	RefSeq	3834	chr17	+	38278789	38293045		AGACTGTAGCAAGGTGTCTGATGCCATCAAGTGTTGCAGGAGAAACTTCAGTCTTGGCTG	339287	Hs.532786	GO:0005634|GO:0005730|GO:0043984|GO:0072487
ASHGA5P007873	9.03737	74.6169	3.51309	5.54621	90.9988	12.571	107.069	5.69133	44.3024	10.301	91.6976	11.6235	39.0166	5	5.91738	3.90262	5.88441	3.18563	5.11509	4.02241	5.77348	3.93484	5.04071	2.51994	P	P	P	A	P	A	P	A	P	A	protein_coding	NM_024586	CCDS41332.2	OSBPL9	RefSeq	3895	chr1	+	52082545	52254891	NM_148908, NM_148909	TTAGACTCAGAGGAGCTGTGATTGGTATAGACGATGAGGACGACAGCACCTTCACAATAA	114883	Hs.21938	GO:0005543|GO:0006869
ASHGA5P009003	18.4355	213.913	4.09795	6.91637	284.293	30.8072	318.292	5	88.6192	24.969	300.564	26.4013	77.799	5	7.54858	5.20313	7.44824	2.45415	6.09261	5.2101	7.48045	5.10241	6.01199	2.51994	P	P	P	A	P	P	P	P	P	A	protein_coding	NM_001023571	CCDS33836.1	IQCB1	RefSeq	2195	chr3	-	121488609	121553926		CAGATCAACAGATCCAAACGATCAAAGATGTTGCTGGAGATAAATAGGCAGAAGGAAGAA	9657	Hs.604110	GO:0001750|GO:0005515|GO:0005516|GO:0005813|GO:0032391|GO:0042384|GO:0045494|GO:0048496
ASHGA5P012286	6.7763	145.169	2.9146	6.27519	189.416	10.0996	233.319	5	46.0128	5	212.373	8.78185	44.7259	5	6.97673	3.57885	7.00699	2.45415	5.16864	2.47609	6.98576	3.54397	5.23782	2.51994	P	A	P	A	P	A	P	A	P	A	protein_coding	NM_003132	CCDS125.1	SRM	RefSeq	1273	chr1	-	11114648	11120091		TCGTCTTCCGCAGTAAGACCTATGGCAACGTGCTGGTGTTGGACGGTGTCATCCAGTGCA	6723	Hs.76244	GO:0004766|GO:0005829|GO:0006595|GO:0008295|GO:0008295|GO:0034641|GO:0042803|GO:0044281
ASHGA5P002752	82.3485	779.179	6.22816	8.97847	611.902	136.522	756.112	15.5916	949.699	117.136	673.826	129.57	904.356	12.923	8.68078	7.29424	8.7103	4.65918	9.40596	7.32589	8.65908	7.31528	9.43622	4.5462	P	P	P	A	P	P	P	P	P	A	protein_coding	NM_030938	CCDS11619.1	VMP1	RefSeq	2197	chr17	+	57784862	57917952		GGACCTCAAAATTATGGCATCGTCAAAGCATTGTGGTGTCTTTTTTACTGCTGCTTGCTG	81671	Hs.444569	GO:0000407|GO:0000421|GO:0005515|GO:0005783|GO:0005886|GO:0006914|GO:0007566|GO:0010506|GO:0016021|GO:0016337|GO:0033116|GO:0034329
ASHGA5P041426	86.7262	1696.82	6.7445	9.51591	476.727	134.439	565.196	37.9915	3585.21	108.539	526.6	119.3	3330.37	33.3612	8.28757	7.27421	8.26127	6.05687	11.3803	7.22068	8.27629	7.19856	11.3741	5.97219	P	P	P	P	P	P	P	P	P	P	protein_coding	NM_015669	CCDS4247.1	PCDHB5	RefSeq	2925	chr5	+	140514799	140517704		CATTGCATTTATTTACATAGTGTCATTCCAAATCCATGCATGCTGTTGATTTTCCTGAGA	26167	Hs.119693	GO:0005509|GO:0005886|GO:0007156|GO:0007268|GO:0007416|GO:0016021|GO:0016339
ASHGA5P051729	13.53	120.214	3.80005	6.33212	103.343	21.2623	128.541	5	130.124	18.2103	123.373	18.1775	115.691	5	6.10344	4.67967	6.14733	2.45415	6.63652	4.77504	6.20532	4.57144	6.568	2.51994	P	P	P	A	P	P	P	P	P	A	protein_coding	NM_004733	CCDS3173.1	SLC33A1	RefSeq	3811	chr3	-	155544300	155572248	NM_001190992	TCATGATCTATTTATCCACTCAGGTGGACCGTTTGCTTGGGAATACCGATGACAGAACAC	9197	Hs.478031	GO:0000139|GO:0005789|GO:0005887|GO:0006810|GO:0008219|GO:0008521|GO:0015876|GO:0016020|GO:0055085
ASHGA5P011387	33.0181	290.542	4.81337	7.56075	293.653	60.2578	360.472	5	234.698	46.0819	340.233	47.954	223.652	5.79681	7.59172	6.15277	7.61814	2.45415	7.45884	6.04386	7.64338	5.94259	7.49166	3.47346	P	P	P	A	P	P	P	P	P	A	protein_coding	NM_020123	CCDS7450.1	TM9SF3	RefSeq	6140	chr10	-	98277866	98346809		CCATGCTTCAAGAGCCATTCCTTTTGGAACAATGGTGGCCGTTTGTTGCATCTGTTTTTT	56889	Hs.500674	GO:0016021
ASHGA5P041701	6.8576	100.475	3.13863	5.47324	140.033	7.54298	162.618	5	18.7385	8.40751	164.567	5	16.4183	8.33753	6.54882	3.14402	6.49546	2.45415	3.87881	3.75266	6.62144	2.4088	3.82165	3.93354	P	A	P	A	P	A	P	A	P	A	protein_coding	ENST00000244661	CCDS4573.1	HIST1H3B	GENCODE	472	chr6	-	26031816	26032288		GTAAATGTAAAGTCACTTTTTCATCAGTCTTAAAACCCAAAGGCTCTTTTCAGAGCCACC	8358	Hs.533292	GO:0006334|GO:0007596|GO:0060968|GO:0051320|GO:0005634|GO:0005576|GO:0000786|GO:0005654|GO:0003677|GO:0005515
ASHGA5P001360	29.5674	319.093	4.70848	7.29174	435.813	50.2169	521.387	5	79.0693	37.7798	476.484	49.1543	82.713	5.68578	8.15775	5.89304	8.14028	2.45415	5.9326	5.77144	8.13157	5.97638	6.09648	3.44737	P	P	P	A	P	P	P	P	P	A	protein_coding	NM_014515	CCDS31857.1	CNOT2	RefSeq	3293	chr12	+	70636773	70748773	NM_001199302, NM_001199303	TGGACATACATTATCTGAGAAAAGAAACTACCAGGTGACAAACAGCATGTTTGGTGCTTC	4848	Hs.133350	GO:0000288|GO:0000289|GO:0001104|GO:0005634|GO:0005829|GO:0006357|GO:0010467|GO:0016070|GO:0016071
ASHGA5P056054	92.4788	2586.49	6.58559	10.5641	3134.27	150.461	3839.78	28.9167	1224.77	124.724	3605.15	140.369	1128.48	17.9233	11.0862	7.43133	11.1015	5.62513	9.76223	7.42057	11.1239	7.42968	9.74647	5.02122	P	P	P	P	P	P	P	P	P	A	protein_coding	NM_004450	CCDS9794.1	ERH	RefSeq	801	chr14	-	69846839	69865021		TTATAACAAAGACTGGATTAAAGAGAAGATCTACGTGCTCCTTCGTCGGCAGGCCCAACA	2079	Hs.509791	GO:0006139|GO:0006213|GO:0007049|GO:0030496
ASHGA5P001686	73.6016	701.694	6.10521	8.81092	745.059	123.155	949.897	15.8695	512.168	109.57	833.793	107.706	467.555	11.7071	8.97133	7.14988	9.04685	4.68665	8.54086	7.23403	8.9757	7.05205	8.51986	4.40344	P	P	P	A	P	P	P	P	P	A	protein_coding	NM_001002010	CCDS34616.1	NT5C3	RefSeq	1727	chr7	-	33053724	33102409	ENST00000441170, NM_001002009, NM_001166118, NM_016489	GAAAAGATGCCCAACATGTCATAATATCATTGACAACTGTAAGCTGGTTACAGATGAATG	51251	Hs.487933	GO:0000166|GO:0000287|GO:0005737|GO:0005739|GO:0005783|GO:0005829|GO:0006206|GO:0006213|GO:0008253|GO:0008253|GO:0008253|GO:0008665|GO:0008665|GO:0009117|GO:0044281|GO:0046085|GO:0046135|GO:0055086
ASHGA5P035118	34.268	375.216	5.66539	7.80678	457.946	39.2734	547.215	30.9339	198.265	34.3909	490.985	34.5761	181.668	32.166	8.227	5.55157	8.21454	5.73235	7.22219	5.64597	8.1687	5.48329	7.20147	5.91375	P	P	P	P	P	P	P	P	P	P	protein_coding	ENST00000375980	CCDS155.1	EFHD2	GENCODE	2419	chr1	+	15736390	15756839		CGTCTTCAACCCCTACACCGAGTTCAAGGAGTTCTCCAGGAAGCAGATCAAGGACATGGA	79180	Hs.465374	GO:0045121|GO:0005509|GO:0005515
ASHGA5P003242	12.034	155.951	3.6686	6.64615	178.976	19.214	206.603	5	104.59	11.4543	190.724	19.5015	98.8605	5	6.89603	4.532	6.8328	2.45415	6.32735	4.1646	6.82973	4.67231	6.34485	2.51994	P	P	P	A	P	A	P	P	P	A	protein_coding	NM_014398	CCDS3242.1	LAMP3	RefSeq	3341	chr3	-	182840002	182880667		TCAGATCCAGAGACAATTTACCAAGGAATCAAACATGCGGTGGTGATGTTCCAGACAGCA	27074	Hs.518448	GO:0005765|GO:0008283|GO:0016021|GO:0097233
ASHGA5P002121	71.8477	763.014	5.30254	8.85396	932.397	130.864	1091.12	5	414.532	107.726	1012.81	110.648	364.212	5	9.302	7.23541	9.25341	2.45415	8.26829	7.20913	9.26435	7.09408	8.18176	2.51994	P	P	P	A	P	P	P	P	P	A	protein_coding	NM_184234	CCDS13266.1	RBM39	RefSeq	2881	chr20	-	34291530	34330258	NM_004902, NR_040722, NR_040723, NR_040724	CTACAGAAGTCCTTACTCCGGACCAAAATTTAACAGTGCCATCCGAGGAAAGATTGGGTT	9584	Hs.282901	GO:0000166|GO:0003723|GO:0005515|GO:0005634|GO:0005654|GO:0005730|GO:0005813|GO:0006351|GO:0006355|GO:0006396|GO:0006397|GO:0008380|GO:0015630|GO:0016607
ASHGA5P012355	17.2353	118.146	4.03036	6.28989	113.785	28.9276	145.135	5	93.0108	21.2416	142.519	26.0076	96.2804	5	6.2435	5.11438	6.32592	2.45415	6.15893	4.98095	6.41175	5.08236	6.30936	2.51994	P	P	P	A	P	P	P	P	P	A	protein_coding	NM_003473	CCDS7122.1	STAM	RefSeq	3882	chr10	+	17686123	17758821		CTCGCACTGGACCTAAGGATTGTCTTCGGTCTATTATGAGAAGAGTGAACCACAAAGATC	8027	Hs.335391	GO:0005070|GO:0005515|GO:0005829|GO:0006886|GO:0007165|GO:0007173|GO:0016044|GO:0016197|GO:0031901|GO:0042059
ASHGA5P043802	54.8613	509.837	5.06627	8.36932	515.69	95.5807	651.73	5	406.072	83.7929	586.122	84.9332	389.57	5	8.4092	6.78651	8.47872	2.45415	8.24111	6.85181	8.43923	6.71895	8.27836	2.51994	P	P	P	A	P	P	P	P	P	A	protein_coding	NM_213603	CCDS34693.1	ZNF789	RefSeq	1654	chr7	+	99070514	99085217		GGATGGCAAACCCTTCAATCAAAGATCTTTGCTTTTGGGGCATGAGCGAATTCTCACAAG	285989	Hs.440384	GO:0003677|GO:0005634|GO:0006351|GO:0006355|GO:0008270
ASHGA5P049991	8.0051	58.3621	3.20602	5.29566	52.5427	10.2407	67.3926	5	59.1151	5.5401	60.2093	14.2447	52.551	5	5.1292	3.60185	5.21172	2.45415	5.51695	3.22668	5.16042	4.22748	5.46	2.51994	P	A	P	A	P	A	P	P	P	A	protein_coding	ENST00000330501	CCDS45852.1	ZNF397	GENCODE	2644	chr18	+	32820993	32827153		TCGAGGAATTAGTGAGCATGAAAGCAATTTAGTGTGGAAGCAAGGAAGTGCTACAGGGGA	84307	Hs.591061	GO:0006351|GO:0006355|GO:0016032|GO:0005634|GO:0005737|GO:0005622|GO:0003677|GO:0003700|GO:0008270
ASHGA5P003217	10.4241	1575.64	3.90192	8.12019	2425.52	11.8702	2872.56	9.40452	24.3641	11.6089	2530.67	13.4427	25.102	5.79414	10.6804	3.82007	10.6465	3.88626	4.25778	4.18338	10.5944	4.14709	4.42189	3.47279	P	P	P	A	P	A	P	P	P	A	protein_coding	ENST00000265404	CCDS3515.1	STAP1	GENCODE	1511	chr4	+	68424445	68472616		TGTACTGAACCCTATGCCAGCATGTTTTTATACAGTGTCCCGGAAAGAGGCAACTGAGAT	26228	Hs.435579	GO:0007169|GO:0007165|GO:0006886|GO:0006944|GO:0005634|GO:0005737|GO:0005622|GO:0005739|GO:0043231|GO:0005515|GO:0005543|GO:0005070
ASHGA5P003272	5	59.3893	2.44792	5.31792	47.9688	5	62.0661	5	62.3953	5	60.9874	5	63.529	5	5.00066	2.38062	5.09212	2.45415	5.59378	2.47609	5.17734	2.4088	5.7257	2.51994	P	A	P	A	P	A	P	A	P	A	protein_coding	ENST00000265741	CCDS5619.1	CDK14	GENCODE	4953	chr7	+	90338711	90839904		AACTCCACAGATATGTGTCACAAAGATGTCTACACGGAACTGCCAGGGAATGGACTCAGT	5218	Hs.258576	GO:0007049|GO:0016055|GO:0051301|GO:0006468|GO:0000086|GO:0060828|GO:0005634|GO:0005737|GO:0005886|GO:0005829|GO:0000308|GO:0005515|GO:0005524|GO:0004672|GO:0004713|GO:0016772|GO:0004693|GO:0030332
ASHGA5P008272	23.5969	197.59	4.92058	6.96239	229.313	31.9614	256.822	13.3414	126.634	33.9212	261.629	29.7982	113.551	8.96232	7.24592	5.25696	7.14616	4.41712	6.59584	5.62745	7.28509	5.27164	6.53896	4.02972	P	P	P	A	P	P	P	P	P	A	protein_coding	NM_198990	CCDS5729.1	NAPEPLD	RefSeq	5062	chr7	-	102740022	102789569		TTTAATAAATAATTTCCTGAGGTGAAAAACCGATATTGAAGATTCATTTTTCTTTTTTCC	222236	Hs.324271	GO:0008270|GO:0009395|GO:0016020|GO:0070290
ASHGA5P002293	921.375	13632.2	10.3722	13.1785	9866.74	1255.01	12293.2	632.531	18247.5	999.585	11162.2	1132.46	16591.5	587.292	12.7955	10.3831	12.8177	10.4243	13.7699	10.31	12.8017	10.3346	13.7079	10.409	P	P	P	P	P	P	P	P	P	P	protein_coding	NM_013409	CCDS3959.1	FST	RefSeq	1834	chr5	+	52776263	52782304		CACTCCGGATCTTGCAACTCCATTTCGGAAGACACCGAGGAAGAGGAGGAAGATGAAGAC	10468	Hs.9914	GO:0000122|GO:0002244|GO:0004871|GO:0005515|GO:0005576|GO:0007165|GO:0032926|GO:0046882|GO:0048185|GO:0051798
ASHGA5P005842	16.2976	448.949	4.57216	7.32257	647.774	13.7086	786.245	19.4235	47.9116	13.1938	722.311	13.9997	40.5014	21.1622	8.75812	4.03451	8.77316	5.00022	5.228	4.35173	8.75948	4.20271	5.09412	5.27164	P	P	P	P	P	A	P	P	P	P	protein_coding	NM_003355	CCDS8228.1	UCP2	RefSeq	1646	chr11	-	73685715	73693889		TCTCATCACCTTTCCTCTGGATACTGCTAAAGTCCGGTTACAGATCCAAGGAGAAAGTCA	7351	Hs.80658	GO:0005743|GO:0006810|GO:0006839|GO:0015992|GO:0016021|GO:0022904|GO:0044281
ASHGA5P009162	271.444	2808.1	7.90574	10.7524	3333.59	457.952	4018.09	44.6136	1551.97	387.185	3700.33	425.224	1436.5	42.2446	11.1821	8.95084	11.1705	6.32242	10.1263	8.96851	11.1682	8.9451	10.1151	6.34183	P	P	P	P	P	P	P	P	P	P	protein_coding	NM_181800	CCDS13372.1	UBE2C	RefSeq	744	chr20	+	44441254	44445596		GACCCTCATGGTATATGAAGACCTGAGGTATAAGCTCTCGCTAGAGTTCCCCAGTGGCTA	11065	Hs.93002	GO:0000075|GO:0000278|GO:0004842|GO:0004842|GO:0005515|GO:0005524|GO:0005654|GO:0005680|GO:0005829|GO:0006511|GO:0007049|GO:0007051|GO:0007067|GO:0007094|GO:0008054|GO:0010458|GO:0010994|GO:0016567|GO:0031145|GO:0031145|GO:0031536|GO:0048015|GO:0051301|GO:0051436|GO:0051437|GO:0051439|GO:0051488|GO:0070936|GO:0070979
ASHGA5P041477	5	34.6479	2.44792	4.4817	23.1412	5	28.1589	5	50.9766	5	29.8914	5	41.0714	5	3.9398	2.38062	3.91512	2.45415	5.31674	2.47609	4.12443	2.4088	5.11241	2.51994	P	A	P	A	P	A	P	A	P	A	protein_coding	ENST00000522154	CCDS47313.1	IRGM	GENCODE	1659	chr5	+	150226084	150228231		TGATGGAAATGCAGTTCAACCGGTATGACTTCATCATGGTTGCATCTGCACAATTCAGCA	345611	Hs.652148	GO:0006954|GO:0006914|GO:0034341|GO:0042742|GO:0042832|GO:0000139|GO:0000421|GO:0001891|GO:0020003|GO:0030670|GO:0042995|GO:0016020|GO:0005525|GO:0016817
ASHGA5P014074	902.963	5995.48	9.64863	11.9273	6759.55	1566.3	8185.29	139.801	3905.38	1257.86	7482.6	1420.47	3644.57	130.375	12.2216	10.6811	12.2204	8.15334	11.4887	10.6248	12.2101	10.6419	11.4959	8.14208	P	P	P	P	P	P	P	P	P	P	protein_coding	ENST00000399396	CCDS45024.1	N4BP2L2	GENCODE	2482	chr13	-	33006929	33112936		GAAATTGAAGAATTCTGCTTGGTCAGAATCGTGATGGCATTGTGTTCAGCACTGATGACT	10443	Hs.507680	GO:0008150|GO:0005575|GO:0003674
ASHGA5P008776	8.81434	102.016	3.46399	5.48339	28.5195	11.083	34.0538	5.8249	213.278	7.3699	33.9476	14.7939	200.281	5	4.24847	3.72313	4.19328	3.20982	7.32505	3.58398	4.31486	4.28306	7.3353	2.51994	P	A	P	A	P	A	P	P	P	A	protein_coding	ENST00000346964	CCDS3327.1	DLG1	GENCODE	5034	chr3	-	196769430	197025447	NM_001204386	GTGAGCAGGAAACAAGTGATGCTGACCAGCATGTAACTTCTAATGCCAGCGATAGTGAAA	1739	Hs.292549	GO:0007411|GO:0007015|GO:0072659|GO:0008284|GO:0016337|GO:0002088|GO:0007268|GO:0030866|GO:0001658|GO:0002369|GO:0001771|GO:0008104|GO:0030432|GO:0030838|GO:0031579|GO:0032147|GO:0042130|GO:0042110|GO:0042982|GO:0048745|GO:0048608|GO:0048704|GO:0050680|GO:0060022|GO:0031575|GO:0007163|GO:0070830|GO:0045930|GO:0044419|GO:0001935|GO:0005634|GO:0005737|GO:0005886|GO:0005829|GO:0005789|GO:0005923|GO:…
ASHGA5P005157	15.3018	180.477	3.91876	6.33906	237.351	24.3089	317.409	5	35.7168	20.4364	279.603	21.7638	32.3058	5	7.29787	4.8639	7.44378	2.45415	4.80843	4.92764	7.37705	4.82819	4.76816	2.51994	P	P	P	A	P	P	P	P	P	A	protein_coding	NM_003824	CCDS8196.1	FADD	RefSeq	1855	chr11	+	70049268	70053508		GGGGAAGAAGACCTGTGTGCAGCATTTAACGTCATATGTGATAATGTGGGGAAAGATTGG	8772	Hs.86131	GO:0005123|GO:0005164|GO:0005515|GO:0005829|GO:0006915|GO:0006919|GO:0008624|GO:0008624|GO:0008625|GO:0008633|GO:0019048|GO:0031264|GO:0031265|GO:0032757|GO:0032760|GO:0032813|GO:0042802|GO:0043005|GO:0043065|GO:0043123|GO:0044297|GO:0045087|GO:0045121|GO:0045944|GO:0051607|GO:0060340|GO:0070265|GO:0071260|GO:0097191|GO:0097191|GO:0097191|GO:2001238
ASHGA5P006832	416.748	3550.74	7.04171	11.2185	2886.55	749.677	3496.48	8.61637	4260.16	619.317	3143.15	701.131	3967.34	5	10.965	9.64794	10.9594	3.7562	11.6294	9.6303	10.9198	9.65418	11.619	2.51994	P	P	P	A	P	P	P	P	P	A	protein_coding	NM_005347	CCDS6863.1	HSPA5	RefSeq	3973	chr9	-	127997126	128003666		ATTTGAAGAGCTCAACATGGATCTGTTCCGGTCTACTATGAAGCCCGTCCAGAAAGTGTT	3309	Hs.605502	GO:0002576|GO:0005509|GO:0005515|GO:0005524|GO:0005634|GO:0005783|GO:0005783|GO:0005788|GO:0005789|GO:0005793|GO:0006200|GO:0006983|GO:0006987|GO:0007596|GO:0008180|GO:0008303|GO:0009986|GO:0016887|GO:0019904|GO:0021589|GO:0021680|GO:0030168|GO:0030176|GO:0030433|GO:0030496|GO:0030512|GO:0030674|GO:0030968|GO:0031398|GO:0031625|GO:0034663|GO:0042149|GO:0042470|GO:0043022|GO:0043027|GO:0043066|GO:…
ASHGA5P009952	18.3197	263.005	4.0907	6.93537	359.508	29.9265	441.492	5	59.1417	23.221	400.442	28.4509	54.4432	5	7.87711	5.1622	7.90252	2.45415	5.51798	5.10978	7.87144	5.20742	5.50779	2.51994	P	P	P	A	P	P	P	P	P	A	protein_coding	NM_206873	CCDS8161.1	PPP1CA	RefSeq	1356	chr11	-	67165651	67169376		CTGCTGGAAGGTGACATACACGGCCAGTACTACGACCTTCTGCGACTATTTGAGTATGGC	5499	Hs.183994	GO:0000164|GO:0004722|GO:0005515|GO:0005634|GO:0005730|GO:0005737|GO:0005829|GO:0005977|GO:0005979|GO:0005981|GO:0006470|GO:0006629|GO:0007049|GO:0007179|GO:0019433|GO:0030324|GO:0030512|GO:0042587|GO:0043021|GO:0043197|GO:0043204|GO:0044281|GO:0046872|GO:0048754|GO:0051301|GO:0070688|GO:0072357
ASHGA5P050460	23.861	194.798	4.81342	6.8323	233.662	41.2437	297.717	12.1922	82.861	27.824	270.353	32.4768	89.3976	5.56845	7.27421	5.62473	7.35823	4.27885	5.99592	5.35012	7.32898	5.39293	6.20416	3.42049	P	P	P	A	P	P	P	P	P	A	protein_coding	ENST00000409895	CCDS46272.1	PPM1B	GENCODE	1497	chr2	+	44395999	44436571		CGGGTTGAAGGTAAGACAAATGCTTTTTAAAAATATAGACAGGCCAGGCACGGTAGCTCA	5495	Hs.416769	GO:0006470|GO:0019221|GO:0035970|GO:0005829|GO:0008287|GO:0005515|GO:0004721|GO:0000287|GO:0003824|GO:0004722|GO:0030145
ASHGA5P003684	103.005	1676.39	6.80079	10.0836	1208.92	170.857	1458.34	29.4007	2278.33	131.152	1397.74	156.007	2038.62	27.6092	9.66764	7.61466	9.66291	5.65155	10.7156	7.48403	9.71917	7.57833	10.6524	5.67538	P	P	P	P	P	P	P	P	P	P	protein_coding	NM_138461	CCDS3316.1	TM4SF19	RefSeq	1077	chr3	-	196050416	196065291	NM_001204897, NM_001204898, NR_037950	ATTCAAAGACCTGCATAGTAGGAATTATCTGTATGACCGTTCGCTCTGGAACTCCGTCTG	116211	Hs.733264	GO:0016021
ASHGA5P037694	59.4408	443.939	5.29254	8.18593	437.218	98.2129	490.747	6.02692	445.52	87.2225	439.542	100.742	406.667	5	8.16403	6.82583	8.0566	3.24644	8.36204	6.90989	8.01322	6.96058	8.33375	2.51994	P	P	P	A	P	P	P	P	P	A	protein_coding	NM_016486	CCDS41325.1	TMEM69	RefSeq	1487	chr1	+	46153846	46160108		CTTTCAATAGGGGCCAGTATGCTTCGCTTCATCCAGAAGTTTTCTCAAGCATCTTCAAAG	51249	Hs.740558	GO:0016021
ASHGA5P027283	38.5081	251.323	5.06136	7.33469	253.883	72.2202	342.908	5	177.422	46.8713	306.567	58.5816	175.835	9.86761	7.39602	6.40613	7.54438	2.45415	7.07098	6.06596	7.50624	6.21672	7.15585	4.16383	P	P	P	A	P	P	P	P	P	A	protein_coding	NM_005653	CCDS8808.1	TFCP2	RefSeq	3715	chr12	-	51487538	51566926	NM_001173452	TGAAAACGGGGAATATACTGAGCACTTACACTCGGCCAGCTGCCAGATCAAAGTTTTCAA	7024	Hs.48849	GO:0003677|GO:0003700|GO:0005575|GO:0005634|GO:0006351|GO:0006357
ASHGA5P030655	285.803	2628.08	7.06099	10.7683	2720.74	502.265	3174.91	10.2235	2205.51	428.341	2966.19	479.468	2073.03	8.71607	10.8659	9.07627	10.8055	4.01635	10.6673	9.10388	10.8266	9.11376	10.6762	3.99467	P	P	P	A	P	P	P	P	P	A	protein_coding	NM_001145224	CCDS45308.1	GOLGA6D	RefSeq	3449	chr15	+	75575181	75588148	NM_001164404	CCTATTCTTCAACCACACTAGTTACTCTGACATAGGAATTTACTTCTTTTCTTTGAATGG	653643		GO:0005794
ASHGA5P001365	158.509	1256.88	7.33683	9.58535	1438	252.456	1772.94	35.0914	725.072	220.617	1660.79	246.729	687.604	37.6543	9.91046	8.15864	9.94471	5.93658	9.03886	8.21114	9.9679	8.21435	9.06484	6.16346	P	P	P	P	P	P	P	P	P	P	protein_coding	NM_031299	CCDS8565.1	CDCA3	RefSeq	1170	chr12	-	6957971	6960456		ACTCCCAGATCTTCAGGTTCTATGCGCAATAGATGGAAACCAAACAGCAGCAAGGTACTA	83461	Hs.524216	GO:0003674|GO:0005575|GO:0005829|GO:0007067|GO:0008150|GO:0016567|GO:0051301
ASHGA5P003461	8.06943	86.6351	3.06698	5.7403	104.026	16.1698	123.784	5	51.7261	5	113.758	9.17731	39.8814	5	6.11432	4.27735	6.09494	2.45415	5.33913	2.47609	6.0822	3.60736	5.07089	2.51994	P	P	P	A	P	A	P	A	P	A	protein_coding	NM_002767	CCDS11200.1	PRPSAP2	RefSeq	2021	chr17	+	18761380	18834599	NM_001243940	TCGAATTCATCATGTATGGAGCTATCAAAGAAAATTGCAGAGCGGCTAGGGGTGGAGATG	5636	Hs.632236	GO:0000287|GO:0004749|GO:0004857|GO:0006139|GO:0009165|GO:0043086|GO:0043234
ASHGA5P013583	39.2383	380.704	4.78052	7.86435	234.578	63.2054	284.014	5	585.623	57.6261	269.08	65.36	530.227	5	7.27943	6.22058	7.29023	2.45415	8.73626	6.34262	7.32319	6.3653	8.69263	2.51994	P	P	P	A	P	P	P	P	P	A	protein_coding	NM_002902	CCDS10291.1	RCN2	RefSeq	2213	chr15	+	77223961	77242601		CTTTAGGAAGCTTCACTTAAAGGACAAGAAGCGATTTGAAAAAGCTAACCAGGATTCAGG	5955	Hs.79088	GO:0005509|GO:0005783|GO:0005788
ASHGA5P020807	42.2179	274.366	4.99981	7.50234	263.088	75.693	326.772	6.21686	252.267	55.9485	293.401	68.231	236.301	5	7.44214	6.4684	7.48601	3.28308	7.56485	6.30234	7.44571	6.42528	7.57301	2.51994	P	P	P	A	P	P	P	P	P	A	protein_coding	NM_001172087	CCDS6221.1	PEX2	RefSeq	4243	chr8	-	77892493	77913280		TTTCGCAGACTCCTAAGAGACCTTCAGAGAAGACATGGCTTCCAGAAAAGAGAATGCGAA	5828	Hs.437966	GO:0000122|GO:0001764|GO:0005515|GO:0005778|GO:0005779|GO:0006635|GO:0006699|GO:0007031|GO:0008270|GO:0016558|GO:0016593|GO:0031648|GO:0042632|GO:0045540|GO:0048147|GO:0050680
ASHGA5P029678	21.5169	399.598	4.61688	8.01009	405.079	34.9897	515.075	8.04456	328.616	26.3483	457.846	32.9174	291.373	5.28471	8.05551	5.38554	8.12596	3.65565	7.93039	5.27932	8.07355	5.40979	7.86506	3.3541	P	P	P	A	P	P	P	P	P	A	protein_coding	NM_020699	CCDS1054.1	GATAD2B	RefSeq	7480	chr1	-	153777202	153895451		TAAAAGCTGAACACACCAACCGGCTGAAAAATGCATTTGTGAAAGCCCTACAGCAGGAAC	57459	Hs.4779	GO:0003700|GO:0005634|GO:0005730|GO:0006351|GO:0008270|GO:0043565
ASHGA5P007857	701.086	7617.47	9.77588	12.3523	6746.4	1061.88	8101.33	282.991	8100.35	916.184	7555.29	992.159	7583.96	252.222	12.2177	10.1406	12.2016	9.24126	12.5554	10.1831	12.2298	10.1425	12.5572	9.17197	P	P	P	P	P	P	P	P	P	P	protein_coding	NM_007276	CCDS5398.1	CBX3	RefSeq	2330	chr7	+	26240830	26253227		GCCGCGAACGTAATAGCTCTTCAAGTCTGCAATAAAAAATGGCCTCCAACAAAACTACAT	11335	Hs.381189	GO:0000779|GO:0000785|GO:0005515|GO:0005634|GO:0005635|GO:0005637|GO:0005719|GO:0005720|GO:0005819|GO:0006338|GO:0006351|GO:0019899|GO:0019904|GO:0031618|GO:0042802|GO:0045892|GO:0045892
ASHGA5P007966	5202.52	47262.4	12.5706	15.1315	47451.7	8130.93	58837	1795.51	39076.7	6857.28	54752.4	7582.63	36194.2	1646.25	15.184	13.04	15.1579	11.8808	15.072	13.0469	15.2017	13.0434	15.0418	11.8421	M	P	P	P	P	P	P	P	P	P	protein_coding	NM_001002031	CCDS31812.1	ATP5G2	RefSeq	1178	chr12	-	54058943	54070512		GATGCCTGAGCTGATCCTCTCTCCTGCCACAGCTCCTCACCCCCTGAAAATGTTCGCCTG	517	Hs.524464	GO:0005215|GO:0005753|GO:0008289|GO:0015078|GO:0015986|GO:0015991|GO:0016021|GO:0045263
ASHGA5P010990	19.2668	227.804	4.13392	7.2023	161.484	25.3914	209.475	5	277.533	28.4097	185.562	32.5327	304.968	5	6.74824	4.924	6.85272	2.45415	7.69341	5.37687	6.79302	5.39461	7.92412	2.51994	P	P	P	A	P	P	P	P	P	A	protein_coding	NM_016262	CCDS5100.1	TUBE1	RefSeq	2314	chr6	-	112391859	112408751		ACCTAACGAGCTCTGCAAGATTTGAAGGGTCCCTTAATATGGACCTTAATGAAATCAGCA	51175	Hs.34851	GO:0000242|GO:0003924|GO:0005200|GO:0005525|GO:0005874|GO:0007018|GO:0007098|GO:0051258
ASHGA5P043531	22.6331	634.901	5.03596	8.58657	395.281	26.491	496.829	20.7854	960.827	23.1432	443.95	26.6574	877.617	16.0885	8.01752	4.98798	8.07472	5.10959	9.41928	5.1048	8.02717	5.11526	9.39416	4.86218	P	P	P	P	P	P	P	P	P	A	protein_coding	NM_001621	CCDS5366.1	AHR	RefSeq	6247	chr7	+	17338275	17385775		ATTAAATCCACAGTCAGCCATAATAACTCCTCAGACATGTTATGCTGGGGCCGTGTCGAT	196	Hs.171189	GO:0000122|GO:0001541|GO:0001568|GO:0003677|GO:0003677|GO:0003700|GO:0003705|GO:0004879|GO:0005515|GO:0005634|GO:0005667|GO:0005730|GO:0005737|GO:0006355|GO:0006357|GO:0006366|GO:0006805|GO:0006915|GO:0006950|GO:0007049|GO:0008134|GO:0009410|GO:0010468|GO:0014070|GO:0030522|GO:0030850|GO:0030888|GO:0032355|GO:0034752|GO:0043565|GO:0044212|GO:0045899|GO:0046982|GO:0046983|GO:0051879|GO:0071385
ASHGA5P056062	57.4908	524.696	6.316	8.41074	553.768	79.5521	654.332	37.9523	406.63	60.651	624.513	74.5728	384.237	34.7256	8.52277	6.53749	8.48669	6.05494	8.24341	6.41188	8.53924	6.53996	8.2616	6.03574	P	P	P	P	P	P	P	P	P	P	protein_coding	NM_013943	CCDS256.1	CLIC4	RefSeq	4452	chr1	+	25071759	25170815		CCCTTTTCCCAGAGGCTCTTCATGATTCTTTGGCTCAAAGGAGTTGTATTTAGTGTGACG	25932	Hs.440544	GO:0005247|GO:0005254|GO:0005515|GO:0005622|GO:0005737|GO:0005739|GO:0005813|GO:0005829|GO:0005886|GO:0005902|GO:0005911|GO:0006821|GO:0009986|GO:0015629|GO:0015630|GO:0016363|GO:0030154|GO:0030216|GO:0030336|GO:0030496|GO:0030659|GO:0034707|GO:0035088|GO:0045177|GO:0048471|GO:0051493|GO:0071277
ASHGA5P002939	6.64656	136.319	3.02452	6.1274	183.93	9.86563	217.887	5	40.0143	7.47539	204.917	5.89178	34.8478	5	6.93559	3.54317	6.91301	2.45415	4.9721	3.60104	6.93559	3.00427	4.88071	2.51994	P	A	P	A	P	A	P	A	P	A	protein_coding	NM_018084	CCDS33203.1	CCDC88A	RefSeq	9746	chr2	-	55514977	55647057		TTCAAACTCTTTAGAAGATGGCCAGACCTTGGGGACCAAGAAAAGCAGCACCATGAATGA	55704	Hs.292925	GO:0000226|GO:0001932|GO:0003779|GO:0005783|GO:0005794|GO:0005829|GO:0005886|GO:0006260|GO:0006275|GO:0008017|GO:0010975|GO:0016020|GO:0016023|GO:0016044|GO:0016477|GO:0030027|GO:0030032|GO:0031410|GO:0031929|GO:0032148|GO:0032956|GO:0035091|GO:0042127|GO:0042803|GO:0043422
ASHGA5P039078	7.16191	71.5599	3.08941	5.58854	64.95	8.98208	78.961	5	73.9312	5.01827	78.63	11.8092	61.3273	5	5.4368	3.39958	5.44161	2.45415	5.84009	3.11464	5.54986	3.95876	5.67434	2.51994	P	A	P	A	P	A	P	A	P	A	protein_coding	NM_001870	CCDS3138.1	CPA3	RefSeq	1699	chr3	+	148583042	148614872		ATGAAAGAAGAAAGGCTATTTTTACGGATTGTGGCATTCACGCACGAGAATGGGTCTCCC	1359	Hs.646	GO:0002002|GO:0004181|GO:0004181|GO:0006508|GO:0008270|GO:0030133|GO:0030141
ASHGA5P052796	5.3727	251.528	2.71101	7.29974	159.728	6.16005	197.767	5	376.227	5.70347	186.865	5	337.054	5	6.734	2.91214	6.77555	2.45415	8.11976	3.26003	6.80276	2.4088	8.06665	2.51994	P	A	P	A	P	A	P	A	P	A	protein_coding	NM_198568	CCDS5008.1	GJB7	RefSeq	2298	chr6	-	87992696	88038996		TCAGTGTGTGAGTGCCACAGCCTCAGATATGTTGAATGTGGTAGGAGAGGGACCCCTCCC	375519	Hs.146727	GO:0005922|GO:0007154|GO:0016021
ASHGA5P009907	5.25131	41.3764	2.62806	4.78937	34.319	5	52.9637	5	35.9662	6.25654	46.7871	5	36.846	5	4.51401	2.38062	4.85963	2.45415	4.81825	3.3768	4.79538	2.4088	4.95955	2.51994	P	A	P	A	P	A	P	A	P	A	protein_coding	ENST00000358004	CCDS34261.1	PRELID2	GENCODE	2104	chr5	-	145138581	145214867	NM_138492	CGTGGTTCCAGAAATTTTAAGGAAGGTGAGCATTTTGAAAGTACCTAATATCCAATTAGA	153768	Hs.314261
ASHGA5P003190	20.4681	192.546	4.19165	6.99196	196.506	35.9715	237.099	5	163.818	25.9573	214.549	30.4118	150.758	5	7.02742	5.42533	7.03344	2.45415	6.95803	5.25767	6.99983	5.30114	6.94109	2.51994	P	P	P	A	P	P	P	P	P	A	protein_coding	ENST00000455191	CCDS3331.1	IQCG	GENCODE	1981	chr3	-	197615947	197676796	NM_032263	AGAGATTGAGAAACTCAGGATGAAAACCGAAGAAGAGGCCCGGACTCATACAGAGATTGA	84223	Hs.591675	GO:0005515
ASHGA5P013622	5	95.9328	2.44792	5.90076	110.171	5	136.861	5	53.5936	5	127.653	5	51.3849	5	6.19538	2.38062	6.23915	2.45415	5.38686	2.47609	6.25476	2.4088	5.42764	2.51994	P	A	P	A	P	A	P	A	P	A	protein_coding	NM_001025616	CCDS34025.1	ARHGAP24	RefSeq	4644	chr4	+	86396283	86923823		TTTTGAAGTAGTTCCAGGAGGCGATCGAGATCGGATGACAGCAAATCATGAAAGCTACCT	83478	Hs.444229	GO:0001525|GO:0005096|GO:0005515|GO:0005543|GO:0005737|GO:0005829|GO:0005856|GO:0005886|GO:0005925|GO:0007264|GO:0030154|GO:0042995|GO:0051056
ASHGA5P037868	9.98428	155.366	3.68304	6.56971	182.839	14.2618	230.769	5	87.9671	12.1044	202.329	11.48	72.9274	7.07526	6.92921	4.0905	6.99229	2.45415	6.08316	4.23815	6.91995	3.91591	5.92394	3.71648	P	P	P	A	P	A	P	A	P	A	protein_coding	NM_005160	CCDS13832.1	ADRBK2	RefSeq	9068	chr22	+	25960860	26125258		ACTCAGTGGCAGCGTCGCTATTTTTACCTCTTTCCAAATAGACTTGAATGGAGAGGAGAG	157	Hs.657494	GO:0004672|GO:0004703|GO:0005524|GO:0005543|GO:0007165|GO:0031623|GO:0038032|GO:0047696
ASHGA5P050616	158.386	2462.31	7.48767	10.6256	2734.7	248.873	3172.64	51.7476	1740.01	213.108	3055.54	233.491	1608.63	44.7083	10.8748	8.13854	10.8047	6.55629	10.2917	8.16702	10.8791	8.14208	10.2777	6.43441	P	P	P	P	P	P	P	P	P	P	protein_coding	NM_004336	CCDS33273.1	BUB1	RefSeq	3509	chr2	-	111395408	111435684		TTTGGAACAGGATGATGAAGATGATTTATCTGCTGGCTTGGCACTGATTGACCTGGGTCA	699	Hs.469649	GO:0000087|GO:0000236|GO:0000278|GO:0000776|GO:0000777|GO:0000780|GO:0004672|GO:0004674|GO:0005515|GO:0005524|GO:0005829|GO:0006915|GO:0007059|GO:0007063|GO:0007093|GO:0007094|GO:0008283|GO:0019048|GO:0051301|GO:0051983|GO:0071173|GO:0071173
ASHGA5P001584	8.19076	81.1504	3.43246	5.71591	85.9587	6.81443	106.974	12.1187	55.4625	5	104.186	6.91386	53.1709	10.1068	5.83456	3.01895	5.88263	4.27113	5.43348	2.47609	5.95252	3.20055	5.47638	4.19556	P	A	P	A	P	A	P	A	P	A	protein_coding	NM_000297	CCDS3627.1	PKD2	RefSeq	5089	chr4	+	88928798	88998931		TGTTCTGTGTGGTCAGGTTATTGGTTGAATTCCCAGCAACAGGTGGTGTGATTCCATCTT	5311	Hs.181272	GO:0001658|GO:0001889|GO:0001892|GO:0002133|GO:0003127|GO:0005102|GO:0005244|GO:0005245|GO:0005248|GO:0005267|GO:0005509|GO:0005515|GO:0005737|GO:0005737|GO:0005783|GO:0005783|GO:0005789|GO:0005886|GO:0005887|GO:0005911|GO:0005929|GO:0005932|GO:0006816|GO:0007050|GO:0007259|GO:0007368|GO:0007507|GO:0008092|GO:0008285|GO:0009925|GO:0021510|GO:0021915|GO:0022843|GO:0030027|GO:0030814|GO:0031512|GO:…
ASHGA5P014764	126.187	1235.9	6.97991	9.46769	1503.85	211.497	1887.46	28.2783	557.634	172.409	1720.82	191.594	509.734	27.1586	9.98197	7.91432	10.0316	5.59236	8.66613	7.8691	10.0208	7.87295	8.638	5.65084	P	P	P	P	P	P	P	P	P	P	protein_coding	NM_003706	CCDS12710.1	PLA2G4C	RefSeq	2541	chr19	-	48551099	48614109	NM_001159322	AAGATCCTTAGAGAGTTGATGAACGTGGCCGGGCTCTACTACCCGAAGGATAGTGCCCGA	8605	Hs.631562	GO:0005543|GO:0005789|GO:0005829|GO:0006644|GO:0006954|GO:0007567|GO:0016020|GO:0019369|GO:0035556|GO:0036149|GO:0036151|GO:0036152|GO:0044281|GO:0046474|GO:0046475|GO:0047499
ASHGA5P013526	30.7622	206.558	4.55979	7.10539	198.221	54.3876	230.421	5	201.268	37.6521	212.864	51.7714	190.019	5	7.03852	6.01055	6.99048	2.45415	7.24278	5.76743	6.98943	6.04686	7.26573	2.51994	P	P	P	A	P	P	P	P	P	A	protein_coding	NM_006430	CCDS33206.1	CCT4	RefSeq	2352	chr2	-	62095261	62115806		AAGTATTACATCCAGCAGCCAGAATGCTGGTGGAGCTGTCTAAGGCTCAAGATATAGAAG	10575	Hs.421509	GO:0005524|GO:0005634|GO:0005730|GO:0005737|GO:0005737|GO:0005813|GO:0005829|GO:0005832|GO:0005874|GO:0006457|GO:0042470|GO:0044267|GO:0051082|GO:0051084
ASHGA5P020796	53.3418	885.562	6.28074	9.13732	647.52	69.2937	781.717	47.2836	1207.32	54.5909	711.594	57.0795	1079.67	38.4615	8.75716	6.34893	8.75979	6.41076	9.73873	6.27084	8.73795	6.17889	9.69299	6.19428	P	P	P	P	P	P	P	P	P	P	protein_coding	NM_016612	CCDS47828.1	SLC25A37	RefSeq	1865	chr8	+	23386362	23430063		ACGTTTTCCACCACCAAGGAAACAGCCACCTAGCCAACGGGATAGCTGGGAGTATGGCCA	51312	Hs.726050	GO:0005381|GO:0005743|GO:0016021|GO:0048250|GO:0055072
ASHGA5P010701	5.34053	87.7735	2.70503	5.72527	99.369	6.03426	131.02	5	36.1998	5.66841	122.435	5	49.8433	5	6.04599	2.88998	6.17563	2.45415	4.82819	3.25229	6.19217	2.4088	5.38435	2.51994	P	A	P	A	P	A	P	A	P	A	protein_coding	NM_012424	CCDS1513.1	RPS6KC1	RefSeq	4206	chr1	+	213224587	213446808		CCAGAGGATGTCCAGGAGATAATTGTATGGAAGAGATACAGTGATTTTAAGAAACTACAC	26750	Hs.591416	GO:0004674|GO:0005515|GO:0005524|GO:0005769|GO:0007165|GO:0016020|GO:0035091
ASHGA5P016367	34.8963	271.853	4.83447	7.42869	306.824	58.1206	364.932	6.17522	188.551	46.2653	329.511	58.9204	169.445	5	7.652	6.10314	7.63254	3.27477	7.15292	6.04925	7.59925	6.22525	7.10674	2.51994	P	P	P	A	P	P	P	P	P	A	protein_coding	NM_001127696	CCDS45154.1	ATXN3	RefSeq	6878	chr14	-	92524895	92572965		GTTTTTACAGGTTATAAGCAATGCCTTGAAAGTTTGGGGTTTAGAACTAATCCTGTTCAA	4287	Hs.532632	GO:0000226|GO:0004221|GO:0004843|GO:0005515|GO:0005654|GO:0005737|GO:0006289|GO:0006351|GO:0006355|GO:0006515|GO:0007268|GO:0007399|GO:0008219|GO:0008242|GO:0010810|GO:0016363|GO:0030036|GO:0031625|GO:0035520|GO:0043161|GO:0045104|GO:0071218
ASHGA5P011090	5.48686	38.9933	2.6258	4.71252	32.2369	5	41.1622	5	42.2984	5	39.1935	7.43429	40.0754	5	4.42443	2.38062	4.48072	2.45415	5.04793	2.47609	4.53344	3.29822	5.07608	2.51994	P	A	P	A	P	A	P	A	P	A	protein_coding	NM_020940	CCDS31290.1	FAM160B1	RefSeq	5828	chr10	+	116581502	116624474		AAGGCCCTATTATTGACCACATCACACTGCTAGAGGGTGTGATTGTGTTAGAAGAGTTCT	57700	Hs.192619
ASHGA5P048694	36.5522	220.024	4.71819	7.19026	197.507	63.9578	251.546	5	224.202	50.6968	223.284	58.1062	203.578	5	7.03258	6.2391	7.11655	2.45415	7.39203	6.17299	7.05508	6.20476	7.35508	2.51994	P	P	P	A	P	P	P	P	P	A	protein_coding	NM_005254	CCDS32239.1	GABPB1	RefSeq	3069	chr15	-	50569388	50647605	NM_002041	TATCATTGGACCTGGAGGGGTGGTGAACCTAACAGGTCTGGTATCTTCAGAAAATTCATC	2553	Hs.654350	GO:0003700|GO:0005515|GO:0005634|GO:0006351|GO:0006357|GO:0044212|GO:0045944|GO:0046982
ASHGA5P011320	334.794	6397.24	8.67801	11.2452	8932.69	510.553	11231.9	132.128	759.208	427.844	10352.8	484.587	709.586	118.86	12.63	9.09941	12.6878	8.06401	9.10365	9.10208	12.7002	9.13097	9.10424	7.99356	P	P	P	P	P	P	P	P	P	P	protein_coding	NM_006417	CCDS688.1	IFI44	RefSeq	1742	chr1	+	79115476	79129763		GAGGTCCAAGCTAGAGGAAGTCCAAAGAAAACTTGGATTTGCTCTTTCTGACATCTCGGT	10561	Hs.82316	GO:0005737|GO:0009615
ASHGA5P004160	1244.84	11312.8	10.6471	12.8413	13030	1869.29	16229.4	563.218	6528.56	1542.95	14724.2	1723.81	6051.74	524.902	13.2332	10.9165	13.2598	10.2631	12.2406	10.8942	13.2514	10.9027	12.2216	10.259	P	P	P	P	P	P	P	P	P	P	protein_coding	NM_001628	CCDS5831.1	AKR1B1	RefSeq	1416	chr7	-	134127106	134143888		CCTTGTTGAGCTGTACCTCCCACAAGGATTACCCCTTCCATGAAGAGTTTTGAAGCTGTG	231	Hs.521212	GO:0004032|GO:0004033|GO:0005615|GO:0005634|GO:0005730|GO:0005737|GO:0005829|GO:0005975|GO:0006700|GO:0006950|GO:0008202|GO:0009055|GO:0043795|GO:0044281|GO:0044597|GO:0044598
ASHGA5P053023	102.816	1284.49	7.21345	9.7071	1024.9	131.555	1240.25	72.4635	1631.41	110.66	1059.61	127.899	1466.28	71.5005	9.43683	7.24182	9.43358	7.09733	10.1967	7.2495	9.32721	7.2971	10.1411	7.18148	P	P	P	P	P	P	P	P	P	P	protein_coding	ENST00000323037	CCDS5426.1	ZNRF2	GENCODE	3460	chr7	+	30323922	30407308		TGGTTTGAAGTAAATAGATCTTGCCCTGAGCACCCTTCAGATTAAGCGTCAGCTTCCTGT	223082	Hs.263912	GO:0005886|GO:0030054|GO:0010008|GO:0042734|GO:0005765|GO:0008270|GO:0005515|GO:0016874
ASHGA5P053733	22.4782	211.555	4.28025	7.07545	236.27	37.6402	289.946	5	141.59	29.0414	258.602	35.7096	131.367	5	7.29036	5.49234	7.31976	2.45415	6.74984	5.40727	7.26687	5.52756	6.75043	2.51994	P	P	P	A	P	P	P	P	P	A	protein_coding	NM_030940	CCDS35056.1	ISCA1	RefSeq	2012	chr9	-	88879462	88897490		GACTCCTAAAATCTGAGACAGGACATCGTGACTGCTGGTAGTAATATGGTGGTGCATTGT	81689	Hs.449291	GO:0005198|GO:0005739|GO:0016226|GO:0046872|GO:0051536
ASHGA5P044014	5.20217	67.2923	2.79509	5.11683	85.493	5.49412	113.754	5	17.2778	5	99.2573	5.20792	20.6802	5.30882	5.82715	2.80306	5.96934	2.45415	3.75717	2.47609	5.88338	2.88309	4.14709	3.35904	P	A	P	A	P	A	P	A	P	A	protein_coding	NM_175571	CCDS34777.1	GIMAP8	RefSeq	3952	chr7	+	150147961	150176483		AGTCTTTGGTGAATACGAACGGAGGACCCTATCATGTGAACTTCAAAACTGAAGGCAGCA	155038	Hs.647121	GO:0005525|GO:0005634|GO:0005730|GO:0005737|GO:0005739|GO:0005783|GO:0005794
ASHGA5P006087	42.8497	1535.54	5.56693	9.32784	2188.18	62.6736	2544.39	16.1164	255.206	57.6407	2466.23	68.0515	223.674	9.76619	10.5351	6.21071	10.4792	4.71064	7.57963	6.34309	10.5535	6.42149	7.49185	4.1487	P	P	P	A	P	P	P	P	P	A	protein_coding	NM_033255	CCDS9387.1	EPSTI1	RefSeq	3136	chr13	-	43460523	43566407		CTCAACATGGGCCAGAAGCTGGGCTTACAGAGATTCTCTAAAGGCAGAAGAAAACAGAAA	94240	Hs.546467
ASHGA5P050622	205.577	2097.58	7.71064	10.4431	1933.75	338.044	2424.74	50.4226	2036.55	278.309	2218.11	316.61	1874.75	44.5011	10.3531	8.54794	10.4114	6.51262	10.5372	8.51811	10.3962	8.54768	10.5175	6.42685	P	P	P	P	P	P	P	P	P	P	protein_coding	NM_000576	CCDS2102.1	IL1B	RefSeq	1498	chr2	-	113587336	113594356		ATTTGTGTCTTCCTAAAGAGAGCTGTACCCAGAGAGTCCTGTGCTGAATGTGGACTCAAT	3553	Hs.126256	GO:0000165|GO:0000187|GO:0001660|GO:0001666|GO:0001934|GO:0001934|GO:0002439|GO:0002711|GO:0005125|GO:0005125|GO:0005149|GO:0005576|GO:0005576|GO:0005576|GO:0005615|GO:0005829|GO:0006915|GO:0006954|GO:0006954|GO:0007165|GO:0007204|GO:0007267|GO:0007566|GO:0007568|GO:0007613|GO:0008083|GO:0008285|GO:0009408|GO:0010193|GO:0010243|GO:0010332|GO:0010575|GO:0010575|GO:0010829|GO:0014050|GO:0014805|GO:…
ASHGA5P004625	225.797	1709.8	7.05855	9.84445	2226.88	403.898	2674.97	12.5454	617.02	324.002	2481.18	374.396	548.952	14.1445	10.5621	8.78311	10.5478	4.32025	8.80682	8.72726	10.5621	8.78271	8.74338	4.67944	P	P	P	A	P	P	P	P	P	A	protein_coding	NM_003145	CCDS1126.1	SSR2	RefSeq	1152	chr1	-	155978838	155990758		ACAATTACTTACCTGGCCCAGGAGGATGGGCCCGTTGTGATTGGCTCTACCAGTGCACCT	6746	Hs.74564	GO:0005783|GO:0005789|GO:0006412|GO:0006613|GO:0006614|GO:0010467|GO:0016021|GO:0044267
ASHGA5P021974	8.05925	101.869	3.2116	6.0713	78.4958	14.0529	93.4671	5.99184	126.96	5	89.0422	10.2515	121.381	5	5.70389	4.06818	5.68926	3.23967	6.59947	2.47609	5.72959	3.75411	6.63427	2.51994	P	P	P	A	P	A	P	A	P	A	protein_coding	NM_001146282	CCDS53893.1	SRP54	RefSeq	2206	chr14	+	35452103	35498773		CAATGAAGAGGTCTGCTATTGATCTTGAAGAGATGGCATCTGGTCTTAACAAAAGAAAAA	6729	Hs.167535	GO:0003924|GO:0005525|GO:0005634|GO:0005730|GO:0005730|GO:0005737|GO:0005786|GO:0005829|GO:0006184|GO:0006412|GO:0006614|GO:0006614|GO:0006616|GO:0006617|GO:0008144|GO:0008312|GO:0010467|GO:0016607|GO:0019003|GO:0030942|GO:0042493|GO:0043021|GO:0044267|GO:0045047
ASHGA5P051756	10.3049	427.267	3.44396	6.92867	617.307	5	769.569	18.1892	25.0138	5	702.963	5	21.4808	18.3353	8.69394	2.38062	8.73571	4.90055	4.29266	2.47609	8.71967	2.4088	4.20137	5.05373	P	A	P	P	P	A	P	A	P	A	protein_coding	NM_001123375	CCDS41388.1	HIST2H3D	RefSeq	457	chr1	-	149784779	149785236		GGGAGCGGGCCTAAGGCATATTTTTAAGTGGTCGATCTAAAGGCTCTTTTCAGAGCCACT	653604	Hs.712062	GO:0000786|GO:0003677|GO:0005515|GO:0005576|GO:0005654|GO:0006334|GO:0007596|GO:0046982
ASHGA5P013042	246.839	1653.49	7.6307	9.84103	2130.01	419.719	2548.26	32.618	637.396	350.678	2349.35	401.055	602.42	30.1251	10.503	8.83364	10.4814	5.81728	8.85888	8.83097	10.486	8.86463	8.87585	5.80696	P	P	P	P	P	P	P	P	P	P	protein_coding	NM_001168335	CCDS54187.1	ME2	RefSeq	4468	chr18	+	48405431	48476162		ATTTTTCCAGGTTACAGAATACCTATATGCTAATAAAATGGCTTTCCGATACCCAGAACC	4200	Hs.233119	GO:0004471|GO:0005739|GO:0005759|GO:0006108|GO:0009055|GO:0016619|GO:0043231|GO:0046872|GO:0051287
ASHGA5P012364	11.5365	161.35	3.642	6.74444	188.024	17.7818	156.84	5	140.926	13.7649	189.663	16.1359	131.299	5	6.96783	4.41911	6.43883	2.45415	6.7444	4.40797	6.82147	4.40884	6.74969	2.51994	P	P	P	A	P	A	P	P	P	A	protein_coding	NM_006466	CCDS13135.1	POLR3F	RefSeq	2177	chr20	+	18448032	18465286		AATCAGTAAGGTAGAGTTATCCATGGAAGACATTGAAACCATCCTGAATACACTCATTTA	10621	Hs.472227	GO:0003677|GO:0003899|GO:0005515|GO:0005654|GO:0005666|GO:0006359|GO:0006383|GO:0006385|GO:0006386|GO:0009615|GO:0010467|GO:0032728|GO:0045087|GO:0045089
ASHGA5P005033	23.9245	184.234	4.49224	6.80801	215.876	39.5706	272.375	5	95.4426	31.1077	243.465	38.9095	94.0112	5.03465	7.16036	5.56416	7.23089	2.45415	6.19557	5.50398	7.17601	5.64341	6.27722	3.2955	P	P	P	A	P	P	P	P	P	A	protein_coding	NM_032195	CCDS13631.1	SON	RefSeq	7497	chr21	+	34915349	34932973		AATTTGCCCTCAGAGGGCCGGGTTAAACGGCAGGGCCGGGTTAGACGACAGATGAAACAA	6651	Hs.517262	GO:0000226|GO:0000910|GO:0003676|GO:0003677|GO:0003723|GO:0003725|GO:0005515|GO:0005634|GO:0005730|GO:0006397|GO:0007049|GO:0008380|GO:0016607|GO:0043484|GO:0050733|GO:0051726
ASHGA5P047349	9.78811	178.636	3.458	6.50175	235.178	16.9041	287.534	5	47.1621	10.2291	274.281	11.8073	49.0264	5	7.2831	4.3443	7.30912	2.45415	5.20501	4.01333	7.35047	3.95827	5.36104	2.51994	P	P	P	A	P	A	P	A	P	A	protein_coding	NM_182721	CCDS7188.1	CREM	RefSeq	2065	chr10	+	35484829	35501886	NM_001267570, NM_182723, NM_182724, NR_051971, NR_051972	AACACGTCATGAAACTGTAATGCATGAACAGAACTCAGGAGTTGTCTGGCCAGCTTAGTG	1390	Hs.200250	GO:0003677|GO:0003700|GO:0005515|GO:0005634|GO:0005667|GO:0006006|GO:0006351|GO:0006355|GO:0006355|GO:0006631|GO:0006687|GO:0007165|GO:0007275|GO:0007283|GO:0008140|GO:0030154|GO:0042752|GO:0043565|GO:0046983|GO:0048384
ASHGA5P012551	63.8786	631.501	6.21483	8.66586	674.117	105.966	840.763	22.0369	457.701	76.9286	750.382	92.0369	434.542	22.4247	8.81719	6.93466	8.87214	5.20103	8.40026	6.73777	8.81863	6.8366	8.42107	5.36407	P	P	P	P	P	P	P	P	P	P	protein_coding	NM_019593	CCDS13090.1	GPCPD1	RefSeq	5478	chr20	-	5525079	5591672		CAACCACGATCAATAACCCCTTTAGAAAGCGAAATTATTATTGACGATGGACAATTTGGA	56261	Hs.636359	GO:0005829|GO:0006071|GO:0006644|GO:0008889|GO:0044281|GO:0046474|GO:0047389|GO:2001070
ASHGA5P015013	7.33712	129.146	3.15063	6.34609	153.842	9.72817	177.735	5	78.0779	8.41345	165.733	8.54399	70.3405	5	6.68432	3.52244	6.62153	2.45415	5.91599	3.75378	6.63138	3.50286	5.87721	2.51994	P	A	P	A	P	A	P	A	P	A	protein_coding	NM_001020825	CCDS47298.1	NR3C1	RefSeq	4154	chr5	-	142657495	142783254		CTTGGATTCTATGCATGAAAATGTTATGTGGTTAAAACCAGAAAGCACATCTCACACATT	2908	Hs.122926	GO:0003682|GO:0003690|GO:0003700|GO:0004883|GO:0005496|GO:0005515|GO:0005634|GO:0005654|GO:0005730|GO:0005737|GO:0005759|GO:0005829|GO:0006111|GO:0006351|GO:0006366|GO:0006367|GO:0007165|GO:0007420|GO:0007568|GO:0007623|GO:0008211|GO:0008270|GO:0009314|GO:0010467|GO:0014049|GO:0014069|GO:0014823|GO:0014889|GO:0016020|GO:0030324|GO:0030325|GO:0030512|GO:0030544|GO:0030971|GO:0031946|GO:0032868|GO:…
ASHGA5P003149	22.2869	207.004	4.59851	7.04418	217.115	37.1071	287.815	5.43363	146.043	27.8422	258.626	34.8645	125.424	6.18731	7.1674	5.47272	7.31073	3.12319	6.79659	5.3512	7.26703	5.49489	6.67916	3.55053	P	P	P	A	P	P	P	P	P	A	protein_coding	NM_001190447	CCDS54642.1	PPP2R3A	RefSeq	4379	chr3	+	135684514	135866752	NM_002718, NM_181897	AAGAAGACAAAAGGAATCCTACCAGCATTGAGTATTGGTTCCGCTGCATGGATGTGGATG	5523	Hs.518155	GO:0000159|GO:0000159|GO:0000159|GO:0001754|GO:0005509|GO:0005515|GO:0006470|GO:0007525|GO:0008601|GO:0045732|GO:0061053|GO:0090090|GO:0090244|GO:0090249|GO:0090263
ASHGA5P003410	520.597	8138.26	9.5765	12.2287	10351.2	678.714	12471.9	371.4	3450.28	569.473	11228.7	636.685	3189.26	346.712	12.8602	9.50935	12.8413	9.67137	11.3261	9.51532	12.809	9.52101	11.3071	9.66545	P	P	P	P	P	P	P	P	P	P	protein_coding	NM_004049	CCDS10312.1	BCL2A1	RefSeq	899	chr15	-	80253231	80263643		CGGAGGCTGGGAAAATGGCTTTGTAAAGAAGTTTGAACCTAAATCTGGCTGGATGACTTT	597	Hs.227817	GO:0005515|GO:0005737|GO:0006915
ASHGA5P011315	5	92.4706	2.44792	5.47939	128.093	5	149.133	5	25.4987	5	142.565	5	17.0635	5	6.41724	2.38062	6.36743	2.45415	4.3215	2.47609	6.41217	2.4088	3.87861	2.51994	P	A	P	A	P	A	P	A	P	A	protein_coding	ENST00000370689	CCDS691.1	PRKACB	GENCODE	4513	chr1	+	84543744	84704181	NM_207578	GTGGAGAGCGTGAAAGAGTTTCTAGCCAAAGCCAAAGAAGACTTTTTGAAAAAATGGGAG	5567	Hs.487325	GO:0055085|GO:0044281|GO:0006629|GO:0007165|GO:0005975|GO:0006468|GO:0006006|GO:0007268|GO:0007188|GO:0007243|GO:0006094|GO:0006833|GO:0007596|GO:0019433|GO:0007173|GO:0071377|GO:0007202|GO:0008543|GO:0048011|GO:0050796|GO:0006112|GO:0034199|GO:0005886|GO:0005829|GO:0005813|GO:0005654|GO:0005952|GO:0005515|GO:0005524|GO:0004674|GO:0000287|GO:0004672|GO:0031625|GO:0004713|GO:0016772|GO:0004691
ASHGA5P018332	14.2338	235.771	3.83451	7.29137	214.788	24.0803	238.269	5	261.034	14.1634	219.85	22.9251	244.915	5	7.15436	4.85078	7.03951	2.45415	7.60935	4.44406	7.03258	4.9036	7.62104	2.51994	P	P	P	A	P	A	P	P	P	A	protein_coding	ENST00000452194	CCDS47470.1	HSF2	GENCODE	2643	chr6	+	122720695	122754264		CCTGGTTGATTCTGAGAATAAAGGATTAGAAACTACCAAGAACAATGTAGTTCAGCCAGT	3298	Hs.158195	GO:0007283|GO:0006355|GO:0006950|GO:0006366|GO:0005634|GO:0005737|GO:0003677|GO:0003700|GO:0043565|GO:0042803|GO:0003713
ASHGA5P012604	735.94	10587.2	9.48509	12.8321	9761.47	1228.22	12203.3	140.491	10296.8	1037.55	10971.3	1136.57	9703.17	136.867	12.7803	10.3536	12.8017	8.16044	12.9016	10.3605	12.7803	10.3389	12.8966	8.21206	P	P	P	P	P	P	P	P	P	P	protein_coding	NM_004595	CCDS14203.1	SMS	RefSeq	1868	chrX	+	21958690	22012955	NM_001258423	ACTTGGAATTGTGGGTATTTTACACTGTTTGGAAGAAAGCTAAACCCTGAAGATCAGTAG	6611	Hs.288487	GO:0004766|GO:0005829|GO:0006555|GO:0006595|GO:0006597|GO:0016768|GO:0034641|GO:0044281
ASHGA5P001092	53.6141	383.871	5.80025	7.9777	333.027	91.5636	411.036	13.887	418.395	72.2694	380.475	77.3746	376.423	12.9762	7.76844	6.72501	7.79958	4.47881	8.28316	6.652	7.8031	6.59297	8.23424	4.55248	P	P	P	A	P	P	P	P	P	A	protein_coding	NM_012154	CCDS6380.1	EIF2C2	RefSeq	3520	chr8	-	141541263	141645646		TTCGACTTCTACCTGTGTAGTCACGCTGGCATCCAGGGGACAAGCAGGCCTTCGCACTAT	27161	Hs.740472	GO:0000340|GO:0000932|GO:0003743|GO:0004521|GO:0005515|GO:0005634|GO:0005737|GO:0005829|GO:0005844|GO:0005845|GO:0006351|GO:0006355|GO:0006412|GO:0006413|GO:0007219|GO:0009791|GO:0010467|GO:0016442|GO:0030529|GO:0031054|GO:0035068|GO:0035197|GO:0035197|GO:0035278|GO:0035278|GO:0035279|GO:0035279|GO:0045947|GO:0046872|GO:0070551
ASHGA5P004127	1087.49	22828.4	9.68901	13.7003	29755.1	1865.21	36223.3	110.609	7669.93	1578.98	33342.6	1772.48	7150.77	110.186	14.5268	10.913	14.5098	7.78187	12.4781	10.9277	14.5223	10.9404	12.4646	7.88207	P	P	P	P	P	P	P	P	P	P	protein_coding	NM_004202	CCDS14786.1	TMSB4Y	RefSeq	1702	chrY	+	15815446	15817902		TGTCTTCCAAAGAAACTATCGAACAGGAGAGGCAAGCAGGCGAATCTTAAACAGGCATGT	9087	Hs.159201	GO:0003779|GO:0005737|GO:0005856|GO:0008064|GO:0030036|GO:0042989
ASHGA5P046129	9.08816	110.032	3.71363	5.72319	141.958	6.45105	187.635	11.6951	28.2929	6.49398	170.881	8.47904	21.3943	12.3217	6.57086	2.95894	6.70282	4.21626	4.46768	3.42568	6.67784	3.49243	4.19673	4.47485	P	A	P	A	P	A	P	A	P	A	protein_coding	NM_031892	CCDS14193.1	SH3KBP1	RefSeq	4766	chrX	-	19552082	19905744		GGCTGGTGGGAGGGACAGATCAACGGCAGGAGAGGTTTGTTCCCTGACAACTTTGTAAGA	30011	Hs.726365	GO:0005515|GO:0005829|GO:0005856|GO:0005886|GO:0005925|GO:0006897|GO:0006915|GO:0007010|GO:0007173|GO:0007267|GO:0008360|GO:0016477|GO:0017124|GO:0030659|GO:0042059|GO:0043005|GO:0045202
ASHGA5P013298	11.883	140.857	3.65909	6.53125	108.815	13.5674	123.09	5	178.166	18.36	122.84	17.4874	171.374	5	6.17513	4.01721	6.08533	2.45415	7.07703	4.78506	6.19857	4.51907	7.12017	2.51994	P	P	P	A	P	P	P	P	P	A	protein_coding	NM_181573	CCDS3283.1	RFC4	RefSeq	1486	chr3	-	186507681	186524484		ATCAGTGATCGGTGAAGTACCATGCAAGCATTTCTTAAAGGTACATCCATCAGTACTAAA	5984	Hs.732098	GO:0000075|GO:0000084|GO:0000278|GO:0000722|GO:0000723|GO:0003677|GO:0005515|GO:0005524|GO:0005654|GO:0005663|GO:0006260|GO:0006260|GO:0006271|GO:0006281|GO:0006281|GO:0006283|GO:0006289|GO:0006297|GO:0017111|GO:0032201|GO:0048015
ASHGA5P011165	51.2664	339.342	5.00869	7.70122	390.666	87.779	477.642	5	208.418	73.3806	441.058	85.1726	178.924	5	7.9995	6.6717	8.01951	2.45415	7.28939	6.67486	8.01859	6.72281	7.17911	2.51994	P	P	P	A	P	P	P	P	P	A	protein_coding	NM_002884	CCDS840.1	RAP1A	RefSeq	1812	chr1	+	112162404	112256101		GACCGGGGGGATCGTCAGTATTTAAACAGATCACATCATGCGTGAGTACAAGCTAGTGGT	5906	Hs.190334	GO:0000186|GO:0003924|GO:0005515|GO:0005525|GO:0005829|GO:0005886|GO:0006112|GO:0007165|GO:0007264|GO:0007596|GO:0017016|GO:0030168|GO:0032045|GO:0044281|GO:0048011|GO:0050796
ASHGA5P007482	21.3392	238.451	4.77013	7.27512	169.929	31.9152	220.536	10.9599	317.757	28.133	206.393	27.0917	277.642	8.59631	6.82008	5.25566	6.92834	4.11869	7.88398	5.36432	6.94668	5.13863	7.79651	3.97335	P	P	P	A	P	P	P	P	P	A	protein_coding	NM_014708	CCDS45002.1	KNTC1	RefSeq	6965	chr12	+	123011808	123110947		ACTGCACAAAGTATTTAATTGTCGCTTGGTAGATCTTGACCTGGCGTTGGGTTACTGCAC	9735	Hs.300559	GO:0000087|GO:0000236|GO:0000278|GO:0000777|GO:0000922|GO:0005515|GO:0005634|GO:0005828|GO:0005829|GO:0006461|GO:0007093|GO:0007096|GO:0051301
ASHGA5P005419	7.9413	141.577	3.3486	6.36588	177.669	10.722	216.641	5.10458	65.1411	7.15273	192.809	11.7272	55.6263	5	6.88497	3.67499	6.90419	3.04848	5.65975	3.55073	6.84318	3.94886	5.53731	2.51994	P	A	P	A	P	A	P	A	P	A	protein_coding	NM_052928	CCDS11013.1	SMYD4	RefSeq	4349	chr17	-	1682828	1733175		TTGAAATGGGCCATGAGCTCTTCAAATTGGCCCAGATCTTTTTCAACGGGTTTGCAGTAC	114826	Hs.514602	GO:0008270
ASHGA5P055492	63.6133	1911.28	6.47153	10.1249	992.642	89.4383	1260.86	40.8046	3219.45	72.8034	1089.12	73.9062	2994.3	41.114	9.39294	6.69664	9.45483	6.17444	11.2062	6.66204	9.36795	6.52778	11.2024	6.29674	P	P	P	P	P	P	P	P	P	P	protein_coding	NM_001160045	CCDS53807.1	GLI1	RefSeq	3414	chr12	+	57853917	57866047	NM_001167609, NM_005269	TCTAGTGCCTAAAGAGTAGGGAATCTCATCCATCACAGATCGCATTTCCTAAGGGGTTTC	2735	Hs.632702	GO:0001649|GO:0003677|GO:0003682|GO:0003705|GO:0005515|GO:0005634|GO:0005737|GO:0005829|GO:0005929|GO:0007224|GO:0007224|GO:0007283|GO:0007418|GO:0008017|GO:0008270|GO:0008284|GO:0008589|GO:0009913|GO:0009953|GO:0009954|GO:0021696|GO:0021938|GO:0021983|GO:0030324|GO:0044212|GO:0045740|GO:0045880|GO:0045893|GO:0045944|GO:0048546|GO:0060032|GO:0090090
ASHGA5P010631	28.0996	267.874	5.17407	7.42872	273.362	48.2285	362.281	13.9377	197.735	25.3733	316.688	38.843	189.301	14.1153	7.49431	5.83899	7.6239	4.48572	7.21813	5.22781	7.54616	5.6413	7.26112	4.67652	P	P	P	A	P	P	P	P	P	A	protein_coding	NM_014812	CCDS44339.1	CEP170	RefSeq	7204	chr1	-	243287729	243418708		CCAAGCTGTTACTAGCTCTGCGCATCACAGAGGGGGGCATGGTGTTCCACATGGGAAATT	9859	Hs.533635	GO:0005515|GO:0005813|GO:0005814|GO:0005819|GO:0005874
ASHGA5P002953	129.525	832.251	6.93188	9.0136	964.709	218.044	1161.13	25.6185	491.248	182.245	1065.56	198.96	478.605	22.7583	9.35079	7.95872	9.33961	5.44102	8.49099	7.94875	9.33547	7.92488	8.55114	5.38603	P	P	P	P	P	P	P	P	P	P	protein_coding	NM_014280	CCDS41292.1	DNAJC8	RefSeq	1765	chr1	-	28526789	28559542		CCTGGATGTAATTCAGGCAGGAAAAGAATACGTGGAACACACTGTGAAAGAGCGAAAAAA	22826	Hs.433540	GO:0000398|GO:0005654|GO:0006457|GO:0008380|GO:0010467|GO:0031072|GO:0051082
ASHGA5P045164	151.43	2591.53	7.13514	10.4399	3313.35	251.831	4163.89	30.7596	875.22	215.074	3791.61	235.567	813.572	23.9165	11.1739	8.15545	11.2218	5.72448	9.30116	8.1802	11.2101	8.15364	9.29244	5.46195	P	P	P	P	P	P	P	P	P	P	protein_coding	NM_176891	CCDS34997.1	IFNE	RefSeq	1501	chr9	-	21480838	21482312		GAGGACTTCTCCAGACATGATTCTTCATAGAGTGGTAATACAATTTATAGTACAATCACA	338376	Hs.682604	GO:0005125|GO:0005126|GO:0005615|GO:0006952|GO:0009615
ASHGA5P055961	277.126	1605.83	7.58829	10.022	1693.94	485.772	1969.75	24.9726	1306.85	394.415	1831.46	456.286	1227.14	24.185	10.1557	9.02895	10.0914	5.40116	9.86884	8.9909	10.1073	9.04153	9.88701	5.47894	P	P	P	P	P	P	P	P	P	P	protein_coding	NM_018453	CCDS41941.1	EAPP	RefSeq	1363	chr14	-	34985134	35008943		CTATTAACAAAGAGGAGGTTCTAAGATATAAAGCCTCAGAGAACAGGAAGAAAAGGCGGG	55837	Hs.433269	GO:0005634|GO:0005737|GO:0005794|GO:0008284|GO:0032968|GO:0034244
ASHGA5P038067	191.804	6994.98	8.18423	12.1767	7297.8	160.855	9223.02	261.767	5226.86	142.08	8291.42	155.584	4935.82	238.735	12.3222	7.52703	12.3806	9.1286	11.9093	7.59806	12.3515	7.57522	11.9196	9.09223	P	P	P	P	P	P	P	P	P	P	protein_coding	NM_138433	CCDS14097.2	KLHDC7B	RefSeq	3008	chr22	+	50986461	50989452		CTGTTTTTTATTCTATGTTCAGCACCACTGGCACCAAATACATTTTAATTCACCGAAAGC	113730	Hs.137007
ASHGA5P006572	164.728	2856	6.00964	10.7157	1538.68	297.863	1802.81	5	4832.5	250.391	1740.92	265.387	4365.06	5	10.0154	8.37837	9.97366	2.45415	11.8031	8.38002	10.0362	8.31572	11.75	2.51994	P	P	P	A	P	P	P	P	P	A	protein_coding	NM_006751	CCDS2284.1	SSFA2	RefSeq	5188	chr2	+	182756471	182795464		CATACGGGAGGTTGGCATGGATCCTATTAGCTGTGTAATACTGGAATTATCAATGATATG	6744	Hs.196983	GO:0003779|GO:0005737|GO:0005886
ASHGA5P012082	26.3052	224.056	4.41796	7.19718	235.596	48.7242	290.32	5	176.976	33.145	248.259	39.657	169.129	5	7.28572	5.85183	7.3218	2.45415	7.0679	5.59266	7.20561	5.67121	7.10489	2.51994	P	P	P	A	P	P	P	P	P	A	protein_coding	NM_001012267	CCDS35063.1	CENPP	RefSeq	3428	chr9	+	95087740	95377437		CCCGAGTCCAAAAATCTTTTCAAGCCATACACCAATTCAATTTGGAAGGATGGAAGTCTT	401541	Hs.713775	GO:0000087|GO:0000236|GO:0000278|GO:0000775|GO:0005654|GO:0005829|GO:0006334|GO:0034080
ASHGA5P002063	143.93	1910.83	7.3639	9.77374	2692.17	230.876	3095.42	48.6744	416.079	187.148	2996.25	210.896	354.208	42.0556	10.8516	8.03631	10.7605	6.45574	8.27325	7.99096	10.8451	8.00212	8.13815	6.33436	P	P	P	P	P	P	P	P	P	P	protein_coding	NM_000483	CCDS12650.1	APOC2	RefSeq	738	chr19	+	45449238	45452822	NR_037932	AGAAACTCAGGGACTTGTACAGCAAAAGCACAGCAGCCATGAGCACTTACACAGGCATTT	344	Hs.75615	GO:0005576|GO:0005576|GO:0005615|GO:0006629|GO:0008289|GO:0010518|GO:0010898|GO:0010902|GO:0010916|GO:0016004|GO:0016042|GO:0032375|GO:0033344|GO:0033700|GO:0034361|GO:0034362|GO:0034363|GO:0034366|GO:0034370|GO:0034371|GO:0034372|GO:0034382|GO:0034384|GO:0042157|GO:0042493|GO:0042627|GO:0042632|GO:0042803|GO:0042953|GO:0043274|GO:0043691|GO:0044281|GO:0045723|GO:0045833|GO:0048261|GO:0051006|GO:…
ASHGA5P041712	22.0281	634.254	4.86392	8.48898	779.71	14.8138	1035.54	36.0521	264.608	11.3979	851.835	11.6054	239.583	36.2716	9.03812	4.1487	9.17948	5.97859	7.62608	4.15789	9.00814	3.93227	7.5931	6.10217	P	P	P	P	P	A	P	A	P	P	protein_coding	ENST00000305910	CCDS4602.1	HIST1H3G	GENCODE	467	chr6	-	26271145	26271612		GTAGAGGTTTCCGGGCAGTAATTCTATCCAACTTAAAAAGGCTCTTTTAAGAGCCGCCTA	8355	Hs.247813	GO:0006334|GO:0007596|GO:0060968|GO:0051320|GO:0005634|GO:0005576|GO:0000786|GO:0005654|GO:0003677|GO:0005515
ASHGA5P019561	5.57062	72.8906	2.64272	5.15378	105.369	5	116.659	5	16.1263	5	108.079	7.85308	18.2203	5	6.13354	2.38062	6.00595	2.45415	3.65095	2.47609	6.00811	3.38282	3.97034	2.51994	P	A	P	A	P	A	P	A	P	A	protein_coding	NM_001142426	CCDS14512.1	MORF4L2	RefSeq	1845	chrX	-	102930425	102941746	NM_001142420	AGAATCTTGGTGGTTGGAATAAAAACAGGGTTGAATGAGTTCCAGAAAGCAGGGTTCTCA	9643	Hs.326387	GO:0001558|GO:0005515|GO:0005730|GO:0006281|GO:0006351|GO:0006355|GO:0016568
ASHGA5P051667	123.313	1449.48	7.09011	9.89039	1418.76	193.186	1698.91	34.4063	1310.51	174.853	1583.33	177.72	1235.88	36.4007	9.89473	7.78333	9.88701	5.90593	9.87249	7.89002	9.89938	7.76186	9.89835	6.10942	P	P	P	P	P	P	P	P	P	P	protein_coding	NM_014382	CCDS46914.1	ATP2C1	RefSeq	4964	chr3	+	130613291	130722046	NM_001199179, NM_001199181, NM_001199184	TTTTCTTGAAGTATGATGCATATTGCATTATTTTATTTGCAAACTAGGAATTGCAGTCTG	27032	Hs.584884	GO:0000139|GO:0000139|GO:0004871|GO:0005388|GO:0005388|GO:0005388|GO:0005509|GO:0005524|GO:0005524|GO:0005794|GO:0005802|GO:0006754|GO:0006816|GO:0006816|GO:0006828|GO:0006874|GO:0006874|GO:0007165|GO:0008544|GO:0015410|GO:0016021|GO:0016339|GO:0030026|GO:0030145|GO:0031532|GO:0032468|GO:0032472|GO:0034220|GO:0043123|GO:0046872|GO:0055085
ASHGA5P004752	39.3921	353.592	4.89768	7.85177	349.982	69.2476	415.709	5.08381	321.318	51.2582	386.669	66.371	294.282	5	7.8391	6.34767	7.81647	3.04447	7.90162	6.18843	7.8228	6.38788	7.87888	2.51994	P	P	P	A	P	P	P	P	P	A	protein_coding	NM_145049	CCDS4345.1	UBLCP1	RefSeq	2410	chr5	+	158690088	158713048		ACATTATTTGACCACAGGTCTTGTGCAGAGACTGGGGTAGAATTAATGCGGCCATATCTT	134510	Hs.591733	GO:0004721|GO:0005634|GO:0005730
ASHGA5P034221	5	104.532	2.44792	6.1109	105.603	5	135.678	5	83.3845	5	118.9	5	79.0938	5	6.13599	2.38062	6.22494	2.45415	6.00526	2.47609	6.15224	2.4088	6.03606	2.51994	P	A	P	A	P	A	P	A	P	A	protein_coding	NM_001184825	CCDS54275.1	PSG1	RefSeq	2071	chr19	-	43370612	43383871	NM_001184826, NM_001206650, NM_002780, NM_002783, NM_213633, NR_033888	TCTTGCCGTTTCCTAAGAGATACATTGTAAAACGTGACAGTAAGACATTCTAGCAGAATA	5669	Hs.709192	GO:0005576|GO:0007565
ASHGA5P032554	31.533	323.6	5.30647	7.73369	300.811	50.3605	354.934	16.7269	319.144	34.7975	338.134	44.3083	304.974	11.4717	7.62487	5.89719	7.59455	4.76974	7.89155	5.66364	7.63302	5.82768	7.92446	4.3741	P	P	P	P	P	P	P	P	P	A	protein_coding	NM_001042549	CCDS53474.1	NSL1	RefSeq	13233	chr1	-	212899494	212965139	NM_015471	CATATGGAAAATTTGAAATGCAGAGGGGAAACAGTAGCAAAGGAGATCAGTGAAGCCATG	25936	Hs.497692	GO:0000087|GO:0000236|GO:0000278|GO:0000444|GO:0005515|GO:0005634|GO:0005730|GO:0005737|GO:0005829|GO:0005886|GO:0007059|GO:0051301
ASHGA5P005369	12.4045	162.759	3.70411	6.74589	163.33	21.4461	206.494	5	131.603	12.9256	187.05	17.6506	125.317	5	6.76359	4.69222	6.83236	2.45415	6.65179	4.32382	6.80389	4.53044	6.67784	2.51994	P	P	P	A	P	A	P	P	P	A	protein_coding	NM_003410	CCDS14211.1	ZFX	RefSeq	7604	chrX	+	24167853	24234372		ATTAAGACAGGAGCTGTGACTGATGAGAATTAAAGGCCATGGATGAAGATGGGCTTGAAT	7543	Hs.336681	GO:0003677|GO:0003713|GO:0005634|GO:0005730|GO:0006351|GO:0006355|GO:0008270
ASHGA5P011359	8.78114	91.1604	3.53341	5.8789	63.877	8.2159	81.4383	8.82942	123.808	5	67.2002	9.73986	119.478	12.1205	5.4124	3.26312	5.48561	3.79086	6.56439	2.47609	5.32126	3.68569	6.61085	4.45129	P	A	P	A	P	A	P	A	P	A	protein_coding	NM_017768	CCDS646.1	LRRC40	RefSeq	2958	chr1	-	70610484	70671361		AAGATCAAAGATGATGGACCTAGCCAAAGTGAGTCTGCTACTGAGACTGCCATGACACTA	55631	Hs.147836
ASHGA5P020100	5	48.9317	2.44792	4.95609	62.1706	5	64.776	5	31.154	5	60.1097	5	26.4484	5	5.37164	2.38062	5.15071	2.45415	4.60729	2.47609	5.15754	2.4088	4.49326	2.51994	P	A	P	A	P	A	P	A	P	A	protein_coding	NM_001171654	CCDS54756.1	KLHL5	RefSeq	7189	chr4	+	39046450	39127853		GCCCGACGCGGACTTCCAATAGTAGTCAGACATTATCATCCTGTCATACTATGGAGCCAT	51088	Hs.272251	GO:0003674|GO:0003779|GO:0005737|GO:0005856|GO:0008150
ASHGA5P011148	5	549.693	2.44792	8.48509	530.031	5	684.528	5	488.419	5	602.582	5	442.906	5	8.45176	2.38062	8.55904	2.45415	8.48374	2.47609	8.48669	2.4088	8.44421	2.51994	P	A	P	A	P	A	P	A	P	A	protein_coding	NM_172377	CCDS35455.1	CTAG2	RefSeq	773	chrX	-	153880245	153881853		TGAAGGACTTCACCGTGTCCGGCAACCTACTGTTTATCCGACTGACTGCTGCAGACCACC	30848	Hs.87225	GO:0003674|GO:0005813|GO:0008150
ASHGA5P044140	11.4302	263.67	3.53307	6.91673	84.0737	5	97.2078	21.3616	530.658	5	92.9798	5	513.429	20.7895	5.80302	2.38062	5.74899	5.15298	8.59264	2.47609	5.7915	2.4088	8.64753	5.24686	P	A	P	P	P	A	P	A	P	P	protein_coding	NM_001001931	CCDS43718.1	MTUS1	RefSeq	4022	chr8	-	17501302	17579730		GTCGTGGGATCGTACAGCCTTTGTATAATTCCTTTGTTAGCCACGTTTACTGGGAAAAAA	57509	Hs.7946	GO:0005634|GO:0005739|GO:0005794|GO:0005815|GO:0005819|GO:0005874|GO:0005886
ASHGA5P051512	40.3743	284.876	5.20463	7.36337	333.215	66.1048	452.725	6.72081	131.642	60.3225	385.477	62.0182	121.319	6.70528	7.76903	6.28422	7.94244	3.39372	6.652	6.40337	7.81962	6.29277	6.63375	3.64909	P	P	P	A	P	P	P	P	P	A	protein_coding	NM_201397	CCDS54582.1	GPX1	RefSeq	1200	chr3	-	49394608	49395791	NM_000581	ACAGTGCTTGTTCGGGGCGCTCCGCTGGCTTCTTGGACAATTGCGCCATGTGTGCTGCTC	2876	Hs.76686	GO:0001659|GO:0001836|GO:0001885|GO:0002862|GO:0004602|GO:0004602|GO:0004866|GO:0005737|GO:0005739|GO:0005829|GO:0006144|GO:0006195|GO:0006641|GO:0006749|GO:0006917|GO:0007605|GO:0008631|GO:0009410|GO:0009609|GO:0009636|GO:0009650|GO:0010269|GO:0010332|GO:0014902|GO:0017124|GO:0018158|GO:0033194|GO:0033599|GO:0040029|GO:0042311|GO:0042542|GO:0042744|GO:0043154|GO:0043403|GO:0043523|GO:0043534|GO:…
ASHGA5P009959	5.21591	61.1907	2.63931	5.08903	81.0178	5.77593	95.0936	5	21.9853	5	86.6577	5.30362	21.1991	5	5.74792	2.84564	5.71518	2.45415	4.10709	2.47609	5.69143	2.90074	4.18353	2.51994	P	A	P	A	P	A	P	A	P	A	protein_coding	NM_004480	CCDS9776.1	FUT8	RefSeq	4749	chr14	+	65877309	66210839	ENST00000360689, NM_178156, NR_038170	TTCAAACATCCAGTTATTGGAGTCCATGTCAGACGCACAGACAAAGTGGGAACAGAAGCT	2530	Hs.597649	GO:0000139|GO:0001701|GO:0005794|GO:0006487|GO:0006491|GO:0007179|GO:0007229|GO:0007585|GO:0008424|GO:0009312|GO:0016021|GO:0016477|GO:0017124|GO:0018279|GO:0032580|GO:0033578|GO:0036071|GO:0042355|GO:0043112|GO:0043687|GO:0044267
ASHGA5P004145	383.573	3487.45	8.65945	11.2032	3364.15	639.24	4051.24	96.325	3270.81	519.277	3736	572.046	3015.06	90.9792	11.1951	9.42304	11.1834	7.5569	11.2389	9.37873	11.1852	9.36648	11.2136	7.57213	P	P	P	P	P	P	P	P	P	P	protein_coding	NM_000067	CCDS6239.1	CA2	RefSeq	1666	chr8	+	86376130	86393721		AAGGAACCCATCAGCGTCAGCAGCGAGCAGGTGTTGAAATTCCGTAAACTTAACTTCAAT	760	Hs.155097	GO:0001822|GO:0002009|GO:0004089|GO:0005615|GO:0005737|GO:0005829|GO:0005902|GO:0006730|GO:0006950|GO:0008270|GO:0009268|GO:0010043|GO:0015670|GO:0015701|GO:0016323|GO:0030424|GO:0032849|GO:0042475|GO:0043627|GO:0044281|GO:0045177|GO:0045672|GO:0045780|GO:0046903
ASHGA5P021851	5	90.623	2.44792	5.81976	109.73	5	127.349	5	49.0597	5	116.587	5	50.3884	5	6.18703	2.38062	6.13481	2.45415	5.25882	2.47609	6.11849	2.4088	5.39964	2.51994	P	A	P	A	P	A	P	A	P	A	protein_coding	NM_001013659	CCDS46062.1	ZNF793	RefSeq	7136	chr19	+	37997840	38034239		AGTCGACATTTTTGAAGAGTATAGGTGTCAGATCTTTTTCAAGAACAGCAGAAAATGATC	390927	Hs.568010	GO:0003677|GO:0005634|GO:0006351|GO:0006355|GO:0008270
ASHGA5P053280	2396.52	15353.9	11.0826	13.3004	9232.63	4013.09	11526.8	366.852	23676.6	3446.29	10267.4	3809.74	22066.1	346.603	12.6947	12.0044	12.7332	9.65148	14.2006	12.0481	12.6829	12.044	14.1905	9.66484	P	P	P	P	P	P	P	P	P	P	protein_coding	NM_001172895	CCDS55156.1	CAV1	RefSeq	3212	chr7	+	116165062	116201239	NM_001172896, NM_001172897, NM_001753	CTGTTGGGAAAATATTCAGCAATGTCCGCATCAACTTGCAGAAAGAAATATAAATGACAT	857	Hs.74034	GO:0000122|GO:0000139|GO:0000139|GO:0000165|GO:0000188|GO:0001570|GO:0001666|GO:0001937|GO:0001960|GO:0002080|GO:0005102|GO:0005113|GO:0005198|GO:0005515|GO:0005622|GO:0005739|GO:0005768|GO:0005783|GO:0005811|GO:0005829|GO:0005886|GO:0005886|GO:0005887|GO:0005901|GO:0005901|GO:0005925|GO:0005938|GO:0006641|GO:0006816|GO:0006874|GO:0006940|GO:0007519|GO:0007584|GO:0007595|GO:0007596|GO:0008104|GO:…
ASHGA5P005402	7.081	64.2049	2.93926	5.42387	71.3587	12.9699	74.5843	5	54.8395	5	70.4305	7.43512	49.8113	5	5.57187	3.94763	5.35613	2.45415	5.41727	2.47609	5.39046	3.29847	5.38364	2.51994	P	P	P	A	P	A	P	A	P	A	protein_coding	NM_133338	CCDS4004.1	RAD17	RefSeq	3076	chr5	+	68665638	68710630	NM_002873, NM_133342, NM_133343, NM_133344	AATGAATCAGGTAACAGACTGGGTTGACCCATCATTTGATGATTTTCTAGAGTGTAGTGG	5884	Hs.16184	GO:0000075|GO:0000076|GO:0000077|GO:0000781|GO:0005515|GO:0005524|GO:0005634|GO:0005654|GO:0005730|GO:0006260|GO:0006281|GO:0006974|GO:0007049|GO:0007093|GO:0008156|GO:0017111|GO:0042325
ASHGA5P008509	12.2026	178.074	3.97838	6.44282	234.407	12.7971	300.504	15.2647	44.0533	5	269.907	13.0213	41.5013	14.93	7.27877	3.92926	7.37172	4.62727	5.10711	2.47609	7.32753	4.10342	5.12896	4.75585	P	P	P	A	P	A	P	P	P	A	protein_coding	NM_024021	CCDS7983.1	MS4A4A	RefSeq	1814	chr11	+	60048013	60076445		TAAAAGGAGAGAGATTCGAGCACCTTTTCTGCTGCCATGACAACCATGCAAGGAATGGAA	51338	Hs.325960	GO:0016021
ASHGA5P042311	30.7664	426.772	5.48423	8.04162	509.674	36.7642	584.504	26.3922	254.973	30.3659	539.746	36.4716	244.963	23.8381	8.38888	5.45884	8.30971	5.48377	7.57715	5.46922	8.31053	5.55448	7.62184	5.45485	P	P	P	P	P	P	P	P	P	P	protein_coding	ENST00000369163	CCDS4627.1	HIST1H3H	GENCODE	473	chr6	+	27777841	27778314		AGGGCTTGAGTCTCAAGGACTCACTGATTACATACCCAAAGGCTCTTTTCAGAGCCACCC	8357	Hs.591778	GO:0006334|GO:0007596|GO:0060968|GO:0051320|GO:0005634|GO:0005576|GO:0000786|GO:0005654|GO:0003677|GO:0005515
ASHGA5P003927	9.77763	97.4355	3.45751	6.00476	105.379	16.2135	124.656	5	73.9675	12.3416	113.333	10.3331	69.8423	5	6.1338	4.28262	6.10449	2.45415	5.8413	4.26381	6.07723	3.76703	5.86696	2.51994	P	P	P	A	P	A	P	A	P	A	protein_coding	NM_015026	CCDS31849.1	MON2	RefSeq	10379	chr12	+	62860596	62991363		CAGCTGGAAACAAAGCACATTGCAAATGCAAAATATAATCAGATCCAACTATTTGCACCG	23041	Hs.389378	GO:0005086|GO:0005802|GO:0006895|GO:0015031|GO:0016192|GO:0030036
ASHGA5P012469	5	43.5836	2.44792	4.70044	54.3666	5	61.529	5	19.2052	5	62.5158	5	20.3015	5	5.17407	2.38062	5.07874	2.45415	3.91643	2.47609	5.21157	2.4088	4.12137	2.51994	P	A	P	A	P	A	P	A	P	A	protein_coding	NM_001079673	CCDS41886.1	FNDC3A	RefSeq	6303	chr13	+	49550047	49783915		GAACGGCGTGACTCGGAGAATTGGAGCGTTATTCAGTATATTAATGTCTTATTGATAATG	22862	Hs.508010	GO:0000139|GO:0001669|GO:0005794|GO:0005829|GO:0007286|GO:0009566|GO:0012506|GO:0016021|GO:0016337|GO:0060009
ASHGA5P046260	70.7978	677.185	6.5548	8.58799	866.867	94.0669	1042.91	38.4803	275.137	91.1451	939.737	94.3376	261.273	35.9592	9.19832	6.76424	9.19021	6.0763	7.68357	6.97242	9.15475	6.87089	7.71311	6.09014	P	P	P	P	P	P	P	P	P	P	protein_coding	NM_021992	CCDS14498.1	TMSB15A	RefSeq	666	chrX	-	101768609	101771699		TCCATTGCTTCATAATCTTCATGAAGTTGCATGCTTTTGCAGCTTTTCACAGTTTATTTG	11013	Hs.56145	GO:0003779|GO:0005737|GO:0005856|GO:0030036|GO:0042989
ASHGA5P006164	9.39325	97.3218	3.41798	5.95613	60.0799	11.9837	84.382	5	137.365	13.9814	75.4466	11.0012	129.335	5	5.32067	3.83494	5.53821	2.45415	6.71022	4.42645	5.4879	3.85443	6.72366	2.51994	P	P	P	A	P	A	P	A	P	A	protein_coding	NM_153816	CCDS5004.1	SNX14	RefSeq	3505	chr6	-	86215214	86303629		AGAATCACCAACACGCAATTCAAAATTGAACAGAGGTAGCCTAAGTTTGGATGATTTTCG	57231	Hs.485871	GO:0007154|GO:0015031|GO:0016021|GO:0035091|GO:0038032
ASHGA5P011742	445.587	3006.62	8.51637	10.8006	3750.43	754.36	4442.38	64.9001	1420.49	646.229	4120.24	711.117	1299.58	51.327	11.3646	9.65418	11.3255	6.92121	9.99994	9.68732	11.3424	9.67719	9.97059	6.64194	P	P	P	P	P	P	P	P	P	P	protein_coding	NM_003022	CCDS14449.1	SH3BGRL	RefSeq	2090	chrX	+	80457302	80554046		CTCTACAGCGATTAAGAAGAAACAACAAGATGTGCTTGGTTTCCTAGAAGCCAACAAAAT	6451	Hs.108029	GO:0005070|GO:0005634|GO:0005737|GO:0017124
ASHGA5P001274	816.599	11577.4	9.72267	12.6898	14816.2	1349.79	18314.9	186.626	4109.36	1107.64	16836.7	1263.02	3810.06	175.921	13.4331	10.4784	13.4387	8.60157	11.5687	10.4444	13.4503	10.4757	11.5582	8.61326	P	P	P	P	P	P	P	P	P	P	protein_coding	NM_002982	CCDS11277.1	CCL2	RefSeq	760	chr17	+	32582295	32584220		ATAGAAGAATCACCAGCAGCAAGTGTCCCAAAGAAGCTGTGATCTTCAAGACCATTGTGG	6347	Hs.303649	GO:0000165|GO:0001525|GO:0001666|GO:0001938|GO:0002548|GO:0004672|GO:0005102|GO:0005576|GO:0005576|GO:0005615|GO:0005737|GO:0006468|GO:0006874|GO:0006935|GO:0006954|GO:0006959|GO:0006987|GO:0007010|GO:0007155|GO:0007165|GO:0007166|GO:0007179|GO:0007186|GO:0007187|GO:0007259|GO:0007568|GO:0008009|GO:0008201|GO:0008360|GO:0009408|GO:0009612|GO:0009617|GO:0009887|GO:0010332|GO:0010574|GO:0010759|GO:…
ASHGA5P055067	519.431	4178.91	8.92719	11.3451	2561.65	873.646	3126.81	95.8654	6413.09	732.232	2896.32	807.757	5896.71	87.6529	10.7673	9.864	10.7739	7.5498	12.2118	9.86679	10.7879	9.85145	12.1844	7.50391	P	P	P	P	P	P	P	P	P	P	protein_coding	NM_007173	CCDS8278.1	PRSS23	RefSeq	3806	chr11	+	86511490	86522273		TTTGCTATTGGATTAAAGGAAACTACCTGGATTGTAGGGAGGGGTGACACAGTGTTCCCT	11098	Hs.25338	GO:0004252|GO:0005576|GO:0005634|GO:0006508
ASHGA5P002010	5.31174	50.4361	2.62833	5.08487	43.984	5	62.1201	6.55872	49.2557	5	53.102	5	43.7186	5	4.87785	2.38062	5.09358	3.35619	5.26534	2.47609	4.98185	2.4088	5.20573	2.51994	P	A	P	A	P	A	P	A	P	A	protein_coding	NM_022346	CCDS3424.1	NCAPG	RefSeq	4682	chr4	+	17812524	17846487		AAGGAGGAAGAAAAAAACTGCTGGCTGTTTTACAGGAGATTCTTATTTTACCCACAATCC	64151	Hs.567567	GO:0000796|GO:0005515|GO:0005634|GO:0005737|GO:0005813|GO:0007076|GO:0007076|GO:0015629|GO:0051301
ASHGA5P002595	59.6078	1249.89	6.36896	8.98934	1732.67	79.0174	2183.42	39.1673	189.626	69.2857	1971.26	75.1845	172.476	35.3841	10.186	6.52707	10.2476	6.10588	7.1624	6.59701	10.222	6.55005	7.12866	6.06478	P	P	P	P	P	P	P	P	P	P	protein_coding	NM_001004419	CCDS31741.1	CLEC2D	RefSeq	5366	chr12	+	9822303	9852151		AAAGGTTTCACAAGTTCCTCGAATGAATCCAAGACCTGTCATGGTTTCCTATCCTGGGAG	29121	Hs.268326	GO:0004888|GO:0005783|GO:0005887|GO:0007166|GO:0009986|GO:0016020|GO:0030246
ASHGA5P030875	366.954	7114.39	9.02976	12.1356	8347.69	498.669	9960.26	234.518	4159.19	414.438	9282.59	461.483	3822.22	225.661	12.5199	9.06927	12.4906	8.96429	11.5958	9.05435	12.5079	9.05545	11.5637	9.00545	P	P	P	P	P	P	P	P	P	P	protein_coding	NM_001127592	CCDS44265.1	FCGR3A	RefSeq	2338	chr1	-	161511550	161519818	NM_000569, NM_000570, NM_001127593, NM_001127595, NM_001127596, NM_001244753	ACAATTGTTGCTTATGAAAGAAAGCTTTAGCTGTCTCTGTTTTGTAAGCTTTAAGCGCAA	2214	Hs.372679	GO:0005576|GO:0005886|GO:0006955|GO:0009897|GO:0016021|GO:0019864|GO:0050776
ASHGA5P055563	991.924	17057.1	10.4991	13.4336	20520.3	1264.64	24972.4	734.088	8834.49	1090	22691.7	1177.17	8266.61	693.723	13.9525	10.3935	13.9381	10.6349	12.6744	10.429	13.9352	10.3857	12.6678	10.6524	P	P	P	P	P	P	P	P	P	P	protein_coding	NM_001731	CCDS9043.1	BTG1	RefSeq	4704	chr12	-	92534053	92539673		AGAACGAGCCCTTCCAAAAACTACAATATGATGACTGTATCAGGTTAAGATATAGTCTGT	694	Hs.255935	GO:0003712|GO:0005515|GO:0005634|GO:0005634|GO:0005737|GO:0005737|GO:0006355|GO:0006479|GO:0006979|GO:0007283|GO:0008285|GO:0016477|GO:0019899|GO:0019900|GO:0030308|GO:0042981|GO:0043434|GO:0045603|GO:0045663|GO:0045663|GO:0045766
ASHGA5P004182	9.79537	246.375	3.54355	7.16918	304.578	14.7271	358.961	6.24365	114.901	5.73796	345.865	17.2682	107.57	5	7.64338	4.13956	7.61047	3.2885	6.45896	3.26645	7.6681	4.50328	6.46499	2.51994	P	P	P	A	P	A	P	P	P	A	protein_coding	NM_000788	CCDS3548.1	DCK	RefSeq	2618	chr4	+	71859264	71896629		CACTCCAGAGACATGCTTACATAGAATATATTTACGGGGAAGAAATGAAGAGCAAGGCAT	1633	Hs.709	GO:0000287|GO:0004137|GO:0005524|GO:0005634|GO:0005829|GO:0006144|GO:0006206|GO:0006220|GO:0008144|GO:0009165|GO:0016773|GO:0017144|GO:0019206|GO:0032548|GO:0042803|GO:0043097|GO:0043101|GO:0044281|GO:0046092|GO:0055086
ASHGA5P000869	8.66841	106.728	3.31763	5.93339	134.542	13.3791	164.514	5	46.4332	12.1655	150.463	7.7974	37.6896	5	6.49014	3.99637	6.513	2.45415	5.18177	4.24506	6.49315	3.37261	4.98887	2.51994	P	P	P	A	P	A	P	A	P	A	protein_coding	NM_014458	CCDS1310.1	KLHL20	RefSeq	3505	chr1	+	173684079	173755840		CTTTCAAGAGGTAATGGAGAGTGAAGAGTTCATGTTGCTTCCAGCCAATCAACTCATTGA	27252	Hs.495035	GO:0003779|GO:0004842|GO:0005515|GO:0005634|GO:0005730|GO:0005737|GO:0005794|GO:0007010|GO:0009986|GO:0015629|GO:0016567|GO:0016605|GO:0019964|GO:0031463|GO:0035455|GO:0043066|GO:0043161|GO:0044444|GO:0048471
ASHGA5P005493	45.7579	508.378	5.98284	8.187	275.649	58.1728	319.712	28.1803	863.547	57.0682	293.486	56.9393	789.496	28.4287	7.50362	6.10439	7.45443	5.58517	9.2788	6.32919	7.44639	6.17473	9.25174	5.72072	P	P	P	P	P	P	P	P	P	P	protein_coding	NM_006129	CCDS6026.1	BMP1	RefSeq	3835	chr8	+	22022652	22069840	NR_033403	AAAGGGCTTCAAGGCCCACTTCTTCTCAGACAAGGACGAGTGCTCCAAGGATAACGGCGG	649	Hs.1274	GO:0001501|GO:0001502|GO:0001503|GO:0004222|GO:0005125|GO:0005509|GO:0005576|GO:0005615|GO:0006508|GO:0006629|GO:0007275|GO:0008083|GO:0008233|GO:0008237|GO:0008270|GO:0030154|GO:0030198|GO:0042157|GO:0044281|GO:0061036
ASHGA5P052984	108.781	1176.14	7.20429	9.56658	1209.85	158.195	1472.82	62.8118	939.076	128.737	1372.74	138.961	886.206	55.2015	9.66804	7.50279	9.67487	6.87183	9.39219	7.46231	9.69002	7.41644	9.40777	6.76806	M	P	M	P	P	P	M	P	P	P	protein_coding	NM_014399	CCDS5363.1	TSPAN13	RefSeq	1912	chr7	+	16793350	16824161		TATGCTGGAGAGGTTTTGAGATTTGTTGGTGGCATTGGCCTGTTCTTCAGTTTTACAGAG	27075	Hs.364544	GO:0005887|GO:0016020
ASHGA5P004008	5.132	37.2713	2.5372	4.55723	46.7754	5.65999	51.2659	5	23.3847	5	45.5384	5	19.3922	5	4.96259	2.82702	4.81457	2.45415	4.19777	2.47609	4.75696	2.4088	4.05428	2.51994	P	A	P	A	P	A	P	A	P	A	protein_coding	NM_001164468	CCDS54887.1	TMED7-TICAM2	RefSeq	3509	chr5	-	114914338	114961876		TGGCCTATTGGCACAGTGTGGATACAAGTCCAGGATATCATGAGTCAGATTCCAAGAAGT	100302736
ASHGA5P009361	12.5193	548.636	3.9122	8.39916	645.972	19.3534	770.831	5	325.65	15.3362	713.303	16.6541	287.423	6.25283	8.75299	4.54004	8.73761	2.45415	7.91752	4.54946	8.74219	4.45345	7.84547	3.56391	P	P	P	A	P	A	P	P	P	A	protein_coding	NM_001114982	CCDS46980.1	TP63	RefSeq	2640	chr3	+	189507448	189599284	NM_001114980, NM_001114981	ATGTTGTACCTGGAAAACAATGCCCAGACTCAATTTAGTGAGCCACAGTACACGAACCTG	8626	Hs.137569	GO:0000122|GO:0000785|GO:0001077|GO:0001501|GO:0001736|GO:0002039|GO:0002053|GO:0002064|GO:0003677|GO:0003682|GO:0003682|GO:0003684|GO:0003690|GO:0003700|GO:0005515|GO:0005634|GO:0005634|GO:0005654|GO:0005667|GO:0005730|GO:0005737|GO:0005794|GO:0005829|GO:0006338|GO:0006915|GO:0006917|GO:0006978|GO:0007219|GO:0007499|GO:0007569|GO:0009954|GO:0010165|GO:0010259|GO:0010332|GO:0030216|GO:0030326|GO:…
ASHGA5P014068	5	56.4676	2.44792	5.01973	25.3626	5	36.1883	5	101.712	5	34.1652	5	84.9098	5	4.07292	2.38062	4.28637	2.45415	6.28259	2.47609	4.3232	2.4088	6.13354	2.51994	P	A	P	A	P	A	P	A	P	A	protein_coding	NM_001101417	CCDS47549.1	ISPD	RefSeq	5374	chr7	-	16127151	16460947		AAGGAACACGGGTGTAGTGACTATGACTTGGAATTTGGAACTGAGTGTTTGCAATTGGCC	729920	Hs.636502	GO:0008299|GO:0016779|GO:0035269
ASHGA5P043359	8.62795	82.8371	3.46541	5.61219	102.626	5.15158	124.841	13.4154	40.1674	5	113.473	6.5624	33.0782	13.0103	6.09473	2.74269	6.10757	4.42484	4.97639	2.47609	6.08018	3.12705	4.8021	4.55636	P	A	P	A	P	A	P	A	P	A	protein_coding	NM_020119	CCDS5851.1	ZC3HAV1	RefSeq	7190	chr7	-	138728265	138794465		TTAACTGCGACCTTTCGTCCTCAGGAGGACTTTTGCTTCCTATCCTCAAAGAAATATAAG	56829	Hs.133512	GO:0003723|GO:0003950|GO:0005515|GO:0005634|GO:0005737|GO:0005794|GO:0005886|GO:0008270|GO:0009615|GO:0032481|GO:0032727|GO:0032728|GO:0043123|GO:0045071|GO:0045087|GO:0050691|GO:0061014|GO:0071360|GO:1900246
ASHGA5P001292	11.9387	625.54	3.99679	8.38341	822.359	5.63851	981.501	21.2055	208.047	9.24128	922.355	7.17823	193.437	16.4298	9.11748	2.82427	9.09478	5.14057	7.28678	3.87783	9.12886	3.25153	7.28916	4.88973	P	A	P	P	P	A	P	A	P	A	protein_coding	NM_001775	CCDS3417.1	CD38	RefSeq	1494	chr4	+	15779930	15850706		AACACTTCCAAAATAAACTATCAATCTTGCCCAGACTGGAGAAAGGACTGCAGCAACAAC	952	Hs.479214	GO:0000166|GO:0003953|GO:0005886|GO:0007165|GO:0008624|GO:0016020|GO:0016021|GO:0030890|GO:0042493|GO:0043066|GO:0045892|GO:0045893|GO:0050853
ASHGA5P028198	6.28888	61.7405	2.90582	5.24675	36.0957	5	48.9218	5	102.044	7.33179	38.9292	9.1126	82.7112	5	4.58793	2.38062	4.74086	2.45415	6.28728	3.57703	4.52127	3.59735	6.0964	2.51994	P	A	P	A	P	A	P	A	P	A	protein_coding	ENST00000266712	CCDS9032.1	TMTC3	GENCODE	7203	chr12	+	88536072	88593664		TTATATCAATCTGGCTAACCTGATCCGAGCAAATGAGTCCCGACTGGAAGAAGCAGATCA	160418	Hs.331268	GO:0016021|GO:0005515
ASHGA5P052964	103.706	731.218	5.62181	8.86583	559.3	188.413	657.395	5	948.771	156.592	598.838	163.525	891.785	5	8.54009	7.74972	8.49428	2.45415	9.4051	7.73521	8.47488	7.65003	9.41479	2.51994	P	P	P	A	P	P	P	P	P	A	protein_coding	NM_001037163	CCDS34599.1	FAM220A	RefSeq	2229	chr7	-	6369039	6388590		GCAACCTTTTGAATTAGCAAATACATTATGCCATAGTTAAGGTACAAGCAGAACAATACC	84792	Hs.696146	GO:0005634
ASHGA5P004841	5	40.8626	2.44792	4.76582	45.6291	5	49.9462	5	28.971	5	43.6242	5	36.1425	5	4.92916	2.38062	4.77264	2.45415	4.50387	2.47609	4.68903	2.4088	4.93441	2.51994	P	A	P	A	P	A	P	A	P	A	protein_coding	NM_001170756	CCDS55499.1	FAM122B	RefSeq	3534	chrX	-	133903595	133930385	NM_001166600, NM_001170757	ATTCCTAGTAGCAGACTGCATCAGATCAAAAGGGAAGAAGGCCTGGATATGGTGAACAGA	159090	Hs.404706
ASHGA5P003363	7.51528	58.3364	3.15707	5.22621	65.9973	12.5661	78.191	5	36.5521	7.96306	75.1015	7.04724	35.8401	5	5.45947	3.90214	5.42725	2.45415	4.84043	3.6815	5.48123	3.22763	4.92267	2.51994	P	P	P	A	P	A	P	A	P	A	protein_coding	NM_014887	CCDS9346.1	N4BP2L2	RefSeq	2860	chr13	-	33091029	33112932		GTAGAGTAAGATGTCTTATGGTGAAATTGAAGGTAAATTCTTGGGACCTAGAGAAGAAGT	10443	Hs.507680	GO:0001824|GO:0003674|GO:0005575|GO:0005634|GO:0008150
ASHGA5P002435	6.77414	55.5308	3.20424	5.22595	49.8882	7.27591	58.8309	6.23193	62.4322	5	53.176	7.34678	53.3268	8.0161	5.05699	3.09761	5.01433	3.28509	5.59492	2.47609	4.98374	3.28214	5.47979	3.88027	P	A	P	A	P	A	P	A	P	A	protein_coding	NM_032043	CCDS11631.1	BRIP1	RefSeq	8166	chr17	-	59756546	59940920		TATCTCCAGAAAGGAGAAAAATGATCCAGTATTCCTGGAAGAAGCAGGGAAAGCAGAAAA	83990	Hs.128903	GO:0000077|GO:0003677|GO:0004003|GO:0005515|GO:0005524|GO:0005634|GO:0005634|GO:0005737|GO:0006302|GO:0006357|GO:0031965|GO:0046872|GO:0051539
ASHGA5P011767	253.205	1568.82	7.59213	9.82254	1924.34	443.767	2368.1	30.5883	712.188	363.532	2180.62	402.31	658.834	25.8264	10.3471	8.91412	10.3755	5.71416	9.01532	8.88528	10.3691	8.86822	9.00566	5.57885	P	P	P	P	P	P	P	P	P	P	protein_coding	NM_001195156	CCDS53296.1	ZMYM6NB	RefSeq	925	chr1	-	35447126	35450948		GGAGCGGATGAATGCCCTGTTCGTGCAGTTTGCTGAGGTGTTCCCGCTGAAGGTATTTGG	100506144	Hs.533986	GO:0016021
ASHGA5P043999	99.1587	735.037	6.44525	8.73704	907.966	168.068	1101.57	18.7884	326.371	137.704	1032.39	158.45	306.889	12.7833	9.26456	7.59054	9.27219	4.94969	7.92058	7.55499	9.29447	7.60186	7.93341	4.52919	P	P	P	P	P	P	P	P	P	A	protein_coding	NM_005066	CCDS388.1	SFPQ	RefSeq	3073	chr1	-	35649200	35658743		AAAGGCATTGTTGAATTTGCTTCTAAGCCAGCAGCAAGAAAGGCATTTGAACGATGCAGT	6421	Hs.355934	GO:0000166|GO:0000380|GO:0003677|GO:0003723|GO:0005515|GO:0005654|GO:0005737|GO:0006281|GO:0006310|GO:0006351|GO:0006355|GO:0006397|GO:0008380|GO:0016363|GO:0042382
ASHGA5P027505	5.23735	339.453	2.69435	6.90944	65.2584	5	80.6296	5.21478	780.646	5	71.2011	5.97195	699.529	5	5.44507	2.38062	5.47387	3.07539	9.1357	2.47609	5.40498	3.01969	9.08759	2.51994	P	A	P	A	P	A	P	A	P	A	protein_coding	NM_182496	CCDS9056.1	CCDC38	RefSeq	1972	chr12	-	96260825	96336428		CCATTCCCAAAGAAAATGTGGAGGCAATTGAGAGGATGAAACAGAAAGAATGGCGGCAAA	120935	Hs.210377
ASHGA5P012476	71.1087	541.785	5.47484	8.46616	546.283	129.702	669.738	5	459.099	106.322	602.129	108.873	431.675	5.64578	8.50151	7.21968	8.52863	2.45415	8.40385	7.19126	8.48566	7.06967	8.41114	3.43944	P	P	P	A	P	P	P	P	P	A	protein_coding	NM_005765	CCDS14252.1	ATP6AP2	RefSeq	2044	chrX	+	40440215	40465888		TTTGGAGAATGCAGTTCCTTTTAGTCTTGACAGTGTTGCAAATTCCATTCACTCCTTATT	10159	Hs.495960	GO:0002003|GO:0004872|GO:0005515|GO:0009897|GO:0016021|GO:0032914|GO:0043408
ASHGA5P033623	16.9233	285.813	4.61511	6.91986	411.804	23.1207	478.481	14.6163	47.8597	17.4801	446.128	16.0179	44.792	13.3814	8.07824	4.79464	8.0207	4.55886	5.22668	4.72703	8.03453	4.39706	5.23915	4.59796	P	P	P	A	P	P	P	P	P	A	protein_coding	NM_052947	CCDS11966.2	ALPK2	RefSeq	7303	chr18	-	56148481	56296189		AAACTTCTTGAGAAGAGAATCAGAAGCTGGTCAGAAATGTTGCACCTTCCAGCACTGGGT	115701	Hs.628152	GO:0004674|GO:0005524
ASHGA5P010309	21.3453	139.257	4.23436	6.5371	141.8	35.3008	168.084	5	128.232	30.3531	151.07	31.0727	107.1	5	6.56844	5.3973	6.54268	2.45415	6.61524	5.46882	6.49942	5.33157	6.45975	2.51994	P	P	P	A	P	P	P	P	P	A	protein_coding	NM_021132	CCDS7328.1	PPP3CB	RefSeq	3164	chr10	-	75196562	75255782	NM_001142353	TAGCTGGAGGACGGCAGACCCTGCAAAGTGCCACAGTTGAGGCTATTGAGGCTGAAAAAG	5532	Hs.500067	GO:0001915|GO:0001975|GO:0004722|GO:0005509|GO:0005516|GO:0005516|GO:0005829|GO:0005886|GO:0005955|GO:0006468|GO:0006470|GO:0007165|GO:0007507|GO:0007612|GO:0007613|GO:0008144|GO:0016311|GO:0017156|GO:0019899|GO:0030217|GO:0030346|GO:0033192|GO:0033192|GO:0034097|GO:0035176|GO:0035690|GO:0035774|GO:0042098|GO:0042110|GO:0043029|GO:0045893|GO:0046716|GO:0046982|GO:0046983|GO:0048167|GO:0048675|GO:…
ASHGA5P055369	268.784	4091.62	8.53897	10.9199	5498.47	369.53	6850.73	160.966	901.394	309.718	6356.84	363.482	850.677	140.222	11.9355	8.66373	11.9807	8.37039	9.34115	8.66613	11.9915	8.74088	9.3505	8.25372	P	P	P	P	P	P	P	P	P	P	protein_coding	NM_138371	CCDS8752.1	PCED1B	RefSeq	2091	chr12	+	47610051	47630443		GCCTCAATAGACGGACCTAGGCCTTATTTCCTCTTTATGAACATGGATTGGACAGATCTG	91523	Hs.560100	GO:0016787
ASHGA5P053521	8.25262	350.237	3.25992	7.83844	280.597	11.2697	337.852	5	425.445	6.47599	314.938	13.5174	392.353	5	7.52859	3.74713	7.52724	2.45415	8.30448	3.42216	7.5411	4.15622	8.29077	2.51994	P	A	P	A	P	A	P	P	P	A	protein_coding	NM_148174	CCDS6295.1	AZIN1	RefSeq	4202	chr8	-	103838535	103876397	NM_015878	ACGATGAACATGTTAGACATTGGTGGAGGATTCACGGGAACTGAATTTCAATTGGAAGAG	51582	Hs.459106	GO:0003824|GO:0004857|GO:0005829|GO:0006521|GO:0006596|GO:0008073|GO:0034641|GO:0042978|GO:0043086|GO:0044281
ASHGA5P004832	6.57289	61.5085	3.0143	5.36644	50.7843	6.30827	66.1371	5	68.6035	9.07143	54.6356	7.48473	67.382	5	5.08088	2.93415	5.18319	2.45415	5.73025	3.85345	5.02281	3.30982	5.8151	2.51994	P	A	P	A	P	A	P	A	P	A	protein_coding	NM_032823	CCDS6713.1	C9orf3	RefSeq	2931	chr9	+	97488950	97849500		GGATGGCCAGACCCAGTAAAGACAAAACTGGCCACACAAGTGACTCGGGAGCATCTGTTA	84909	Hs.434253	GO:0004177|GO:0005737|GO:0006508|GO:0008237|GO:0008270|GO:0019370
ASHGA5P011386	13.5887	956.184	4.31169	7.69614	1427.83	15.883	1711.92	17.0767	25.8227	9.45942	1589.94	12.0104	25.3996	13.5139	9.90232	4.25122	9.89583	4.80232	4.34013	3.90963	9.90448	3.98446	4.43792	4.61081	P	P	P	P	P	A	P	A	P	A	protein_coding	NM_002351	CCDS14608.1	SH2D1A	RefSeq	2523	chrX	+	123480131	123507010	NM_001114937	AAGTCCTCAGCTAGAAGTACACAAGGTACTACAGGGATAAGAGAAGATCCTGATGTCTGC	4068	Hs.349094	GO:0005070|GO:0005737|GO:0006959|GO:0006968|GO:0007267|GO:0045954
ASHGA5P055401	16.5445	131.456	3.99311	6.44879	133.584	26.3696	158.381	5	115.632	21.0926	151.264	25.2601	98.419	5	6.47982	4.98086	6.45493	2.45415	6.4684	4.97196	6.50097	5.03863	6.33982	2.51994	P	P	P	A	P	P	P	P	P	A	protein_coding	NM_199188	CCDS44879.2	LARP4	RefSeq	6533	chr12	+	50794591	50873788	NM_001170803, NM_001170808, NM_052879, NM_199190	GCCATCGAGGGCAAGTACTGCTTCACCATGTAATAATAACATAAATGCAGCTACAGCTGT	113251	Hs.26613	GO:0000166|GO:0003723|GO:0007010|GO:0022604
ASHGA5P054156	31.7338	555.993	5.50906	8.46537	402.363	41.74	486.673	22.4359	725.987	33.2828	478.498	36.0846	686.447	25.1256	8.04432	5.64117	8.04228	5.22781	9.04153	5.59965	8.13684	5.5413	9.06187	5.5354	P	P	P	P	P	P	P	P	P	P	protein_coding	NM_001080790	CCDS35423.1	MAGEA9B	RefSeq	1814	chrX	+	148863592	148869399		CCCATCTGCTACCCATCCCTTTATGAAGAGGTTTTGGGAGAGGAGCAAGAGGGAGTCTGA	728269	Hs.460974	GO:0003674|GO:0005575|GO:0008150
ASHGA5P013696	59.1551	782.943	5.13061	8.9964	806.172	104.406	988.549	5	626.658	82.1731	891.096	99.1961	602.238	5	9.08983	6.9137	9.1061	2.45415	8.82977	6.82447	9.08085	6.94076	8.87545	2.51994	P	P	P	A	P	P	P	P	P	A	protein_coding	NM_001040662	CCDS41951.1	METTL21D	RefSeq	1679	chr14	-	50575349	50583297		ATATTTTGAGAAATTTCCATCGTGAAGCCTTTAATCATCTTACCCAAGGCTCTAACAACC	79609	Hs.558541	GO:0003674|GO:0005575|GO:0008150|GO:0008168
ASHGA5P052291	5.02367	68.7622	2.5801	5.37026	37.8492	5	49.5556	5	108.692	5.11836	40.9695	5	106.745	5	4.65785	2.38062	4.76082	2.45415	6.38359	3.137	4.59459	2.4088	6.45445	2.51994	P	A	P	A	P	A	P	A	P	A	protein_coding	NM_004472		FOXD1	RefSeq	2272	chr5	-	72742084	72744352		GTCCAGTGTCGAGAACTTTACTGCTAGGATTTCCAATTGTTAATAACGCTATGTTAGCGC	2297	Hs.519385	GO:0001755|GO:0003677|GO:0003690|GO:0003700|GO:0003705|GO:0005634|GO:0005667|GO:0007389|GO:0007422|GO:0008134|GO:0008301|GO:0009790|GO:0010628|GO:0030318|GO:0030513|GO:0030513|GO:0043565|GO:0045892|GO:0045944|GO:0048484|GO:0048485|GO:0048846|GO:0048937|GO:0050935|GO:0051090|GO:0051216|GO:0060678|GO:0060678|GO:0072213|GO:0072267|GO:0090184|GO:0090184
ASHGA5P001926	13.571	98.2633	3.79637	6.0408	99.8766	22.6378	113.222	5	94.9972	19.1661	100.847	16.0512	82.3733	5	6.05411	4.76459	5.96428	2.45415	6.18878	4.84253	5.90541	4.40063	6.09142	2.51994	P	P	P	A	P	P	P	P	P	A	protein_coding	NM_001219	CCDS5805.1	CALU	RefSeq	5366	chr7	+	128379345	128413477	NM_001199671, NM_001199673	CTACGTTTTAGATGATCCAGATCCTGATGATGGATTTAACTATAAACAGATGATGGTTAG	813	Hs.740410	GO:0002576|GO:0005509|GO:0005515|GO:0005576|GO:0005783|GO:0005794|GO:0007596|GO:0008150|GO:0030168|GO:0033018|GO:0042470
ASHGA5P013292	197.915	1753.92	6.75314	10.0279	2105.78	362.704	2571.35	10.5831	911.062	286.666	2352.67	321.315	828.728	8.30879	10.4847	8.64001	10.4967	4.06849	9.35351	8.55888	10.4893	8.5693	9.31548	3.92901	P	P	P	A	P	P	P	P	P	A	protein_coding	NM_174908	CCDS33913.1	CCDC50	RefSeq	8421	chr3	+	191046873	191116459		GAAGATGGAGGAATGAAGCCAAGAGTGATGAAAGAAGCTGTATCTACTCCATCACGAATG	152137	Hs.478682	GO:0005515|GO:0005737
ASHGA5P001221	21.4804	137.886	4.36017	6.52372	114.541	35.075	135.034	5.25356	158.382	26.5527	135.306	35.5206	146.166	5	6.25231	5.38958	6.21836	3.08273	6.91112	5.28886	6.33779	5.51972	6.89902	2.51994	P	P	P	A	P	P	P	P	P	A	protein_coding	NM_018718	CCDS5821.1	CEP41	RefSeq	6486	chr7	-	130033611	130081051	NR_046443	TGCTTTCCGGAGGTCTAAAAGTCTTAGCTCAGAAATTCCCGGAAGGACTGATTACTGGTT	95681	Hs.368315	GO:0000086|GO:0000278|GO:0005515|GO:0005813|GO:0005814|GO:0005829|GO:0015031|GO:0018095|GO:0036064|GO:0042384|GO:0072372
ASHGA5P011080	6.02724	63.8092	3.01164	5.42547	63.2565	5	71.9673	6.52979	62.5072	5	64.9084	7.69131	56.4064	5.91511	5.39693	2.38062	5.30306	3.35021	5.59727	2.47609	5.27273	3.35288	5.55737	3.4984	P	A	P	A	P	A	P	A	P	A	protein_coding	NM_006828	CCDS5046.1	ASCC3	RefSeq	7598	chr6	-	100956607	101329224		AATATTAAGCAGATGGGCTTGTTTAACTTCCGACCATCAGTACGCCCAGTTCCACTGGAA	10973	Hs.486031	GO:0003676|GO:0005515|GO:0005524|GO:0005622|GO:0005634|GO:0005737|GO:0006307|GO:0006351|GO:0006355|GO:0008283|GO:0032508|GO:0043140
ASHGA5P012487	5.29254	93.1461	2.69234	5.94517	94.3755	6.30238	120.647	5	73.7207	5.16031	106.072	5	70.9153	5	5.96897	2.93261	6.05577	2.45415	5.83601	3.14617	5.97769	2.4088	5.88742	2.51994	P	A	P	A	P	A	P	A	P	A	protein_coding	NM_001042386	CCDS42676.1	PREPL	RefSeq	5780	chr2	-	44544747	44586888		GTCTCTAAAGGATGGAAAATTAGTGCCAATGACTGTTTTCCACAAAACTGACTCTGAGGA	9581	Hs.444349	GO:0004252|GO:0005829|GO:0006508
ASHGA5P006641	9.56488	83.8367	3.43055	5.77423	81.7122	15.7711	110.554	5	64.3584	8.73893	105.888	13.3144	56.6701	5	5.75974	4.24181	5.92963	2.45415	5.64074	3.80478	5.97549	4.13207	5.56553	2.51994	P	P	P	A	P	A	P	P	P	A	protein_coding	NM_015216	CCDS34207.1	PPIP5K2	RefSeq	5293	chr5	+	102465256	102538909		TGCATAGATGGCTTTGAATTGTATTCCATGGTGCCATCTATTTGTCCTCTAGAAACTCTT	23262	Hs.212046	GO:0000827|GO:0000832|GO:0005524|GO:0005829|GO:0006020|GO:0016301|GO:0033857|GO:0052723|GO:0052724
ASHGA5P056108	12.1455	118.907	4.10471	6.18933	136.853	15.8775	175.036	10.3054	65.0439	15.8443	159.997	11.6737	57.6056	7.02645	6.51853	4.25091	6.59932	4.02859	5.65847	4.59468	6.58066	3.94116	5.58969	3.70821	P	P	P	A	P	A	P	A	P	A	protein_coding	NM_182398	CCDS45149.1	RPS6KA5	RefSeq	2343	chr14	-	91360318	91526993		GAAACCTGAGGTATAAAATCACTGGATCTCTTACGTAATTCAGTCTAGCACCATTATTAA	9252	Hs.510225	GO:0000287|GO:0001818|GO:0002224|GO:0002755|GO:0002756|GO:0004672|GO:0004674|GO:0004674|GO:0005515|GO:0005524|GO:0005634|GO:0005634|GO:0005654|GO:0005737|GO:0006355|GO:0006355|GO:0006468|GO:0006950|GO:0006954|GO:0007173|GO:0007243|GO:0007411|GO:0008063|GO:0009605|GO:0016572|GO:0016572|GO:0032793|GO:0033129|GO:0034130|GO:0034134|GO:0034138|GO:0034142|GO:0035066|GO:0035666|GO:0043987|GO:0043988|GO:…
ASHGA5P054868	30.7181	402.495	4.55737	7.77375	513.874	57.5423	636.769	5	146.732	38.5352	579.417	47.5128	135.681	5	8.40275	6.08892	8.44421	2.45415	6.80415	5.7947	8.42164	5.92915	6.79597	2.51994	P	P	P	A	P	P	P	P	P	A	protein_coding	NM_016547	CCDS12.1	SDF4	RefSeq	2167	chr1	-	1152287	1167447		TCGCCCGCAGAGCTACATGGACCCCATGAACGAGTACAACGCGCTGAACGAGGCCAAGCA	51150	Hs.42806	GO:0005509|GO:0005509|GO:0005515|GO:0005737|GO:0005770|GO:0005796|GO:0005886|GO:0009650|GO:0017156|GO:0021549|GO:0032059|GO:0042802|GO:0045444|GO:0045471|GO:0070625
ASHGA5P008182	44.6374	272.935	4.89005	7.45041	288.891	77.568	358.868	5	196.658	64.3832	331.938	71.2356	188.319	5	7.56734	6.50276	7.61014	2.45415	7.21054	6.49194	7.60935	6.48146	7.2547	2.51994	P	P	P	A	P	P	P	P	P	A	protein_coding	NM_030660	CCDS32143.1	ATXN3	RefSeq	6758	chr14	-	92524895	92572965	NM_001164778, NM_004993, NR_028459, NR_028461	CTCTATTCAGGTTATAAGCAATGCCTTGAAAGTTTGGGGTTTAGAACTAATCCTGTTCAA	4287	Hs.532632	GO:0000226|GO:0004221|GO:0004843|GO:0005515|GO:0005654|GO:0005737|GO:0006289|GO:0006351|GO:0006355|GO:0006515|GO:0007268|GO:0007399|GO:0008219|GO:0008242|GO:0010810|GO:0016363|GO:0030036|GO:0031625|GO:0035520|GO:0043161|GO:0045104|GO:0071218
ASHGA5P005353	20.4277	234.393	4.72516	7.02132	107.157	32.3692	134.247	8.90144	417.998	25.5897	120.599	24.1906	391.964	11.0877	6.15478	5.27738	6.2098	3.80359	8.28138	5.23881	6.17168	4.98086	8.28897	4.32519	P	P	P	A	P	P	P	P	P	A	protein_coding	NM_001160364	CCDS53992.1	TMC7	RefSeq	4524	chr16	+	18995608	19075262	NM_024847	AGCTATCCCTGGAAAGTCGTGACAAGTGCTACCTAATCCAGAAACTAACAGAAGCCCAAA	79905	Hs.187377	GO:0016021
ASHGA5P001572	25.5702	220.188	4.39273	7.18066	220.246	41.2704	270.162	5	189.288	30.7518	248.123	45.8287	173.121	5	7.18683	5.62599	7.21801	2.45415	7.15871	5.48932	7.20453	5.87424	7.13523	2.51994	P	P	P	A	P	P	P	P	P	A	protein_coding	NM_004865	CCDS5168.1	TBPL1	RefSeq	1337	chr6	+	134274300	134308638		TCTTCCCACGGATGTGATCTTCGTGGTGGAAAGCTAAATTTTAAAACCACCCCAATGGAT	9519	Hs.486507	GO:0001675|GO:0003677|GO:0003713|GO:0005672|GO:0005737|GO:0006235|GO:0006352|GO:0006366|GO:0007289
ASHGA5P013061	31.2742	201.86	4.58014	7.05121	204.479	55.9319	250.219	5	169.249	43.8368	236.245	46.6022	149.107	5	7.0842	6.04989	7.10772	2.45415	7.00384	5.9768	7.13409	5.8999	6.92618	2.51994	P	P	P	A	P	P	P	P	P	A	protein_coding	NM_005862	CCDS3090.1	STAG1	RefSeq	5166	chr3	-	136055998	136471245		AACAGGAATGAACTACATGAAAGTGAGAACTGGAGTGAGGCATGCTGTTCGGGGTCTAAT	10274	Hs.412586	GO:0000087|GO:0000236|GO:0000278|GO:0000775|GO:0000785|GO:0005515|GO:0005634|GO:0005654|GO:0007059|GO:0007091|GO:0030054|GO:0051301
ASHGA5P009846	5.08723	44.948	2.55116	4.8525	30.5822	5	34.9048	5	64.7345	5	36.9569	5.43618	57.5617	5	4.3489	2.38062	4.23218	2.45415	5.64988	2.47609	4.44323	2.92498	5.58833	2.51994	P	A	P	A	P	A	P	A	P	A	protein_coding	NM_015589	CCDS32084.1	SAMD4A	RefSeq	6839	chr14	+	55034329	55260033		TAACACATTCCAAGAAGAAGGTAGTGGGATGAAAGATGTTCCAGCCTGGCTGAAAAGCCT	23034	Hs.98259	GO:0005737|GO:0017148|GO:0030054|GO:0030371|GO:0030425|GO:0045202|GO:0045727
ASHGA5P010283	5.04236	67.9061	2.52244	5.07791	91.0252	5.21178	112.951	5	16.4491	5	101.636	5	17.4688	5	5.91787	2.75319	5.96057	2.45415	3.68223	2.47609	5.91721	2.4088	3.91169	2.51994	P	A	P	A	P	A	P	A	P	A	protein_coding	NM_020240	CCDS34224.1	CDC42SE2	RefSeq	3667	chr5	+	130599701	130730382	NM_001038702	GCCTCAGCCTAAAAGGCGACGGCGGATTGACAGAAGTATGATTGGAGAGCCCACAAACTT	56990	Hs.508829	GO:0001891|GO:0005198|GO:0005515|GO:0005634|GO:0005730|GO:0005737|GO:0005856|GO:0005886|GO:0006909|GO:0008360|GO:0009966|GO:0042995|GO:0043231
ASHGA5P000610	25.9373	164.049	4.40871	6.78189	155.585	46.9743	183.296	5	159.224	33.54	173.997	39.1723	148.142	5	6.70055	5.8047	6.66857	2.45415	6.91657	5.6115	6.70738	5.65328	6.9164	2.51994	P	P	P	A	P	P	P	P	P	A	protein_coding	NM_032020	CCDS5200.1	FUCA2	RefSeq	2548	chr6	-	143815948	143833020		CATCATGAAGGCTTTACCTTGTGGGGGTCAGAATATTCGTGGAACTGGAATGCCATAGAT	2519	Hs.17680	GO:0004560|GO:0005576|GO:0006004|GO:0043169
ASHGA5P051688	131.171	1700.34	7.29549	10.1307	1509.84	209.286	1846.64	45.7026	1792.72	164.101	1693.76	188.214	1658.72	48.552	9.98575	7.89962	10.0085	6.35833	10.3389	7.80439	9.99707	7.84864	10.3233	6.56645	P	P	P	P	P	P	P	P	P	P	protein_coding	NM_001104647	CCDS46927.1	SLC25A36	RefSeq	4677	chr3	+	140660661	140698785	NM_018155	ATGAATTGGTGGTTTACCTACTCAATGGATAGCAGCACGAGGACTGCTGTACTGCAAAAA	55186	Hs.144130	GO:0005743|GO:0016021|GO:0032355|GO:0055085
ASHGA5P005658	9.25855	83.6386	3.73983	5.75271	56.1565	13.8542	69.8304	6.91761	114.992	7.79453	67.182	9.7103	110.032	8.01608	5.222	4.04742	5.26322	3.43645	6.46096	3.65242	5.32067	3.6827	6.49671	3.88015	P	P	P	A	P	A	P	A	P	A	protein_coding	NM_020865	CCDS3171.1	DHX36	RefSeq	3625	chr3	-	153993456	154042286		TTTAAATCAGATAAATTTTTAATTATACCTTTACATTCACTGATGCCTACAGTTAACCAG	170506	Hs.446270	GO:0003725|GO:0005515|GO:0005524|GO:0005634|GO:0005737|GO:0008026|GO:0009615|GO:0043330
ASHGA5P006170	57.3754	347.059	5.10675	7.83104	317.789	97.1991	377.81	5	363.751	84.7016	345.064	94.9763	330.881	5	7.70414	6.8111	7.6826	2.45415	8.06901	6.86903	7.66343	6.87955	8.03602	2.51994	P	P	P	A	P	P	P	P	P	A	protein_coding	NM_001040616	CCDS10385.1	LINS	RefSeq	2512	chr15	-	101109427	101142445		GAAGTGAAAGTTGACTTACAGAGGTTCATGTCTGAGTTACTGACCTTCTTAAAGCCTCAT	55180	Hs.105633
ASHGA5P001707	6.24447	183.335	2.96623	6.69178	232.055	5	284.019	8.81007	72.6528	5	261.111	5	66.8386	7.41228	7.2666	2.38062	7.29036	3.78724	5.81728	2.47609	7.28205	2.4088	5.80261	3.7784	P	A	P	A	P	A	P	A	P	A	protein_coding	ENST00000337817	CCDS548.1	STIL	GENCODE	5016	chr1	-	47715810	47779819	NM_001048166	ACTAAAGTGAAGAAAAATGCACATAACGTGGATCACGCCAGTGTGTTGGCATGCATCAGC	6491	Hs.525198	GO:0043066|GO:0035264|GO:0008283|GO:0001843|GO:0007368|GO:0001701|GO:0007224|GO:0030903|GO:0001947|GO:0000578|GO:0030900|GO:0021915|GO:0033504|GO:0005829|GO:0005813
ASHGA5P005165	91.2712	804.915	6.42796	8.8948	483.38	147.16	560.953	18.3496	1271.1	130.243	525.776	144.272	1183.37	16.3319	8.30715	7.40011	8.25025	4.91421	9.82348	7.47599	8.2722	7.46736	9.82091	4.88211	P	P	P	P	P	P	P	P	P	A	protein_coding	NM_018492	CCDS6063.1	PBK	RefSeq	1899	chr8	-	27667137	27695349		ATGAAAATATGACTGTGACTGACCCTGAGGCTTGTTACATTGGCACAGAGCCATGGAAAC	55872	Hs.104741	GO:0004674|GO:0005515|GO:0005524|GO:0005575|GO:0006468|GO:0007067
ASHGA5P012191	46.1353	373.373	5.78616	7.93989	333.523	71.404	395.294	16.2392	403.931	55.7784	353.343	68.4486	380.773	18.8065	7.76988	6.38858	7.74729	4.72225	8.23224	6.29849	7.70077	6.43017	8.24929	5.09131	P	P	P	P	P	P	P	P	P	P	protein_coding	NM_004800	CCDS9493.1	TM9SF2	RefSeq	2391	chr13	+	100153727	100215276		AACTTGAACCGAAAAGCTTCAAACATACCCATATAGATAAACCAGACTGCTCAGGGCCCC	9375	Hs.654824	GO:0005768|GO:0005887|GO:0006810|GO:0010008
ASHGA5P006298	5	65.7484	2.44792	5.07697	30.098	5	27.7537	5	125.011	5	27.3437	5	118.535	5	4.32607	2.38062	3.89346	2.45415	6.57665	2.47609	3.98718	2.4088	6.6015	2.51994	P	A	P	A	P	A	P	A	P	A	protein_coding	NM_006982	CCDS9028.1	ALX1	RefSeq	1320	chr12	+	85674035	85695561		TTTTGCCAAGGACTGACAGCTACCCACAGATTCAGAACAATTTGTGGGCAGGAAATGCAA	8092	Hs.41683	GO:0000122|GO:0001502|GO:0001843|GO:0003700|GO:0003714|GO:0005515|GO:0005634|GO:0005667|GO:0006366|GO:0007275|GO:0007420|GO:0009952|GO:0014031|GO:0030326|GO:0043565|GO:0045893|GO:0045944|GO:0046982|GO:0048704|GO:0060021
ASHGA5P046621	83.323	1340.09	6.41153	9.69464	1484.59	136.972	1891.07	21.3755	846.167	112.858	1708.54	127.247	770.095	18.163	9.96076	7.29926	10.0362	5.15377	9.25016	7.27454	10.0091	7.289	9.21695	5.04109	P	P	P	P	P	P	P	P	P	A	protein_coding	NM_033380	CCDS35366.1	COL4A5	RefSeq	6541	chrX	+	107683073	107940775	NM_000495	ACTACTATGCCAACTCCTACAGCTTTTGGCTGGCAACTGTAGATGTGTCAGACATGTTCA	1287	Hs.369089	GO:0005201|GO:0005576|GO:0005587|GO:0005605|GO:0005788|GO:0007411|GO:0007528|GO:0030198|GO:0031594
ASHGA5P003252	50.9736	1781.87	5.98569	10.1975	1623.66	26.8175	1990.49	99.5669	1842.78	21.2658	1734.54	22.5232	1717.88	84.6948	10.091	5.00554	10.1055	7.61369	10.38	4.98309	10.0332	4.87881	10.3776	7.44731	P	P	P	P	P	P	P	P	P	P	protein_coding	NM_015973	CCDS8183.1	GAL	RefSeq	778	chr11	+	68451982	68458643		AATATCATGCGCACAATCATTGAGTTTCTGTCTTTCTTGCATCTCAAAGAGGCCGGTGCC	51083	Hs.278959	GO:0005184|GO:0005575|GO:0005576|GO:0005794|GO:0006939|GO:0006954|GO:0007218|GO:0007399|GO:0007631|GO:0030073|GO:0030141|GO:0030252|GO:0031943|GO:0032868|GO:0042493|GO:0043065|GO:0043627|GO:0050672
ASHGA5P004187	14.4576	10002.5	4.0229	9.87949	15182.8	23.6047	18157	5	29.9932	18.3054	16615.8	20.1571	26.9142	5.22087	13.4656	4.82191	13.4273	2.45415	4.55439	4.78155	13.4311	4.72122	4.51907	3.33565	P	P	P	A	P	P	P	P	P	A	protein_coding	ENST00000286758	CCDS3582.1	CXCL13	GENCODE	1203	chr4	+	78432906	78532988		TATTGAGAAAAAGAAGTTCTTCAACTCTACCAGTTCCAGTGTTTAAGAGAAAGATTCCCT	10563	Hs.100431	GO:0043066|GO:0042742|GO:0006955|GO:0007165|GO:0007267|GO:0007204|GO:0045765|GO:0002467|GO:0048535|GO:0010820|GO:0035754|GO:0033634|GO:0032861|GO:0002920|GO:0002518|GO:0002544|GO:0033625|GO:0035768|GO:2000545|GO:0035769|GO:0005576|GO:0005615|GO:0005625|GO:0046982|GO:0008009|GO:0008201|GO:0017134|GO:0048018|GO:0031735|GO:0031724|GO:0048248
ASHGA5P006957	150.721	1145.92	7.37138	9.46876	1293.58	249.368	1618.22	40.8797	701.116	193.741	1467.02	225.69	649.676	43.9239	9.76868	8.14208	9.80847	6.17833	8.99129	8.0366	9.79022	8.09473	8.98513	6.40514	P	P	P	P	P	P	P	P	P	P	protein_coding	NM_024339	CCDS10491.1	THOC6	RefSeq	1444	chr16	+	3074031	3077756		ACGTCACCTTCTACCAGGACCTGATTCTGTCAGCTGGCCAGGGCCGCTGCGTCAACCAGT	79228	Hs.412304	GO:0000346|GO:0000347|GO:0000445|GO:0003723|GO:0006397|GO:0006406|GO:0008380|GO:0046784
ASHGA5P003832	147.209	2731.69	7.79399	10.1151	3847.73	184.058	4717.94	123.435	382.57	143.07	4344.95	162.109	365.238	123.372	11.4057	7.71699	11.4129	7.9557	8.14631	7.60802	11.4254	7.639	8.18532	8.05022	P	P	P	P	P	P	P	P	P	P	protein_coding	NM_022146	CCDS53539.1	NPFFR1	RefSeq	1311	chr10	-	72014712	72043450		ATCATGGAGGGGGAGCCCTCCCAGCCTCCCAACAGCAGTTGGCCCCTAAGTCAGAATGGG	64106	Hs.302026	GO:0004930|GO:0005886|GO:0007218|GO:0008150|GO:0008188|GO:0016021
ASHGA5P019531	18.7365	237.318	4.74967	7.2048	257.785	22.2238	342.263	25.3418	144.369	10.4659	309.542	14.9315	132.633	20.7195	7.41856	4.74179	7.54194	5.42393	6.77926	4.04472	7.52079	4.29651	6.76347	5.2414	P	P	P	P	P	A	P	P	P	P	protein_coding	NM_002338	CCDS2982.1	LSAMP	RefSeq	9478	chr3	-	115521209	116164385		GTCCTTTTCAGACCTGGGTCGGTGAGAGGAATAAATGGATCCATCAGTCTGGCCGTACCA	4045	Hs.26409	GO:0005515|GO:0005886|GO:0007155|GO:0007399|GO:0031225
ASHGA5P009438	348.395	3095.06	8.15959	11.0215	2625.13	617.014	3350.54	47.6491	3342.81	478.403	2948	554.582	3208.82	44.3273	10.8023	9.37041	10.8946	6.42215	11.271	9.26396	10.8188	9.32279	11.3209	6.41865	P	P	P	P	P	P	P	P	P	P	protein_coding	NM_021249	CCDS9648.1	SNX6	RefSeq	3080	chr14	-	35030617	35099315	NM_152233	AACTGAAGCATGCAAAGGGTAATCTACAGTTGCTGCAGAACTGCCTGGCAGTGTTAAATG	58533	Hs.356647	GO:0005515|GO:0005622|GO:0005634|GO:0005737|GO:0006886|GO:0006886|GO:0007154|GO:0007175|GO:0030512|GO:0030659|GO:0031901|GO:0035091|GO:0042147|GO:0042803|GO:0043231|GO:0045892
ASHGA5P002117	44.5584	308.611	4.88521	7.63488	336.809	79.8445	387.482	5	235.067	60.3697	362.623	72.5776	221.077	5	7.7852	6.54222	7.72046	2.45415	7.46097	6.40409	7.73368	6.50566	7.4741	2.51994	P	P	P	A	P	P	P	P	P	A	protein_coding	NM_139126	CCDS34550.1	PPIL4	RefSeq	2548	chr6	-	149825630	149867238		TAGATTTGGGCCAATAAGAAGTTGTGAAGTTATCCGAGACTGGAAGACAGGAGAGTCCCT	85313	Hs.740616	GO:0000166|GO:0003723|GO:0003755|GO:0005634|GO:0006457
ASHGA5P002270	1215.89	6212.89	10.0043	12.0431	6226.07	2101.14	7610.28	164.975	5337.31	1736.68	6932.94	1924.24	4957.86	152.438	12.1226	11.0875	12.1261	8.41114	11.9321	11.0664	12.1099	11.0607	11.9249	8.39586	P	P	P	P	P	P	P	P	P	P	protein_coding	NM_003927	CCDS11953.1	MBD2	RefSeq	5190	chr18	-	51677970	51751158		AAGTGAAATCAGACCCACAACGAATGAATGAACAGCCACGTCAGCTTTTCTGGGAGAAGA	8932	Hs.25674	GO:0000118|GO:0000122|GO:0000792|GO:0003682|GO:0003696|GO:0003729|GO:0005515|GO:0005634|GO:0005634|GO:0005737|GO:0006351|GO:0008327|GO:0008327|GO:0019904|GO:0030177|GO:0035197|GO:0042127|GO:0042711|GO:0043623|GO:0045892|GO:0070742
ASHGA5P010850	47.3305	288.935	4.93819	7.48277	330.739	84.2681	404.996	5	172.29	65.1779	371.05	77.2067	165.599	5	7.75906	6.61852	7.78136	2.45415	7.03221	6.50917	7.76495	6.58915	7.07629	2.51994	P	P	P	A	P	P	P	P	P	A	protein_coding	NM_012474	CCDS1252.1	UCK2	RefSeq	4940	chr1	+	165796731	165880855		CCCATTCCCGGAAGGAGGAGACAGTTACTGTCTATCCCGCAGACGTGGTGCTCTTTGAAG	7371	Hs.458360	GO:0004849|GO:0005524|GO:0005575|GO:0005829|GO:0006206|GO:0007631|GO:0016773|GO:0019206|GO:0043097|GO:0044206|GO:0044211|GO:0044281|GO:0048678|GO:0055086|GO:0071453
ASHGA5P013621	5.01036	90.2109	2.51675	5.87587	97.0431	5.0518	125.269	5	65.9782	5	102.512	5	60.2516	5	6.00867	2.72478	6.11183	2.45415	5.67759	2.47609	5.93041	2.4088	5.65084	2.51994	P	A	P	A	P	A	P	A	P	A	protein_coding	NM_001042669	CCDS43246.1	ARHGAP24	RefSeq	4195	chr4	+	86699850	86923823		TGACTTATAAGGAGGCGATCGAGATCGGATGACAGCAAATCATGAAAGCTACCTCCTCAT	83478	Hs.444229	GO:0001525|GO:0005096|GO:0005515|GO:0005543|GO:0005737|GO:0005829|GO:0005856|GO:0005886|GO:0005925|GO:0007264|GO:0030154|GO:0042995|GO:0051056
ASHGA5P020005	22.7132	256.526	4.6003	7.31846	168.558	36.3754	186.952	12.7352	397.002	25.6555	184.017	33.7999	346.101	5	6.80569	5.44354	6.69702	4.3462	8.20433	5.24258	6.77996	5.44924	8.10528	2.51994	P	P	P	A	P	P	P	P	P	A	protein_coding	NM_001153552	CCDS54807.1	SCOC	RefSeq	1885	chr4	+	141294663	141303710	NM_001153690	GACATGGATGATCTCTCTGCAAGAGTAGATGCAGTTAAGGAAGAAAATCTGAAGCTAAAA	60592	Hs.480815	GO:0000139|GO:0005515|GO:0005768|GO:0005802|GO:0005829|GO:0016239
ASHGA5P011326	46.266	1179.63	6.07603	9.48404	1385.92	58.1159	1702.66	39.6794	665.292	46.0303	1537.08	52.9412	607.176	34.5634	9.86679	6.10302	9.88855	6.12731	8.91675	6.04194	9.85694	6.07825	8.89116	6.02963	P	P	P	P	P	P	P	P	P	P	protein_coding	NM_003902	CCDS683.1	FUBP1	RefSeq	2884	chr1	-	78413590	78444777		AGCACCTCAGGGCCAATAATAAGAAGTGGACAATACAGTATTTGCTTCATTGTGTGGGGG	8880	Hs.567380	GO:0003697|GO:0003700|GO:0003723|GO:0005634|GO:0005730|GO:0006366|GO:0010628
ASHGA5P011826	26.2614	206.873	4.61402	7.06309	223.316	45.805	268.119	7.21706	145.26	33.5503	255.98	39.7347	141.692	5	7.21016	5.76924	7.20661	3.49489	6.78909	5.61211	7.25159	5.6739	6.85801	2.51994	P	P	P	A	P	P	P	P	P	A	protein_coding	NM_015601	CCDS7274.1	HERC4	RefSeq	4507	chr10	-	69681655	69835103		CTATGGAATGTTGGCAGATATCCCTGTTACAATCTGTACATATCCATTTGTATTTGATGC	26091	Hs.51891	GO:0004842|GO:0005634|GO:0005737|GO:0005829|GO:0007283|GO:0030154|GO:0042787
ASHGA5P010118	5.43287	54.1974	2.58779	5.17495	61.6735	7.16437	66.828	5	47.0182	5	55.6463	5	39.8209	5	5.35912	3.07997	5.1964	2.45415	5.20103	2.47609	5.04969	2.4088	5.06851	2.51994	P	A	P	A	P	A	P	A	P	A	protein_coding	NM_001135557	CCDS47646.1	DYNC1I1	RefSeq	2950	chr7	+	95401817	95727736		CATTAACAAGAAGAAGACTGCATAAACTGGGCGTGTCAAAGGTCACCCAAGTGGATTTCC	1780	Hs.440364	GO:0000776|GO:0000777|GO:0000922|GO:0003774|GO:0003777|GO:0005515|GO:0005829|GO:0005868|GO:0005874|GO:0008017|GO:0019886|GO:0031982|GO:0047496|GO:0048471
ASHGA5P032351	14.147	132.191	4.33577	6.42625	94.0556	10.9642	121.444	22.4977	175.423	9.49875	107.894	12.1767	162.14	15.5976	5.96262	3.70638	6.0635	5.23121	7.05541	3.91494	6.00463	4.00644	7.04508	4.81988	P	A	P	P	P	A	P	A	P	A	protein_coding	ENST00000297307	CCDS11293.1	SLC35G3	GENCODE	1874	chr17	-	33519538	33521412		TGTTAATCTAGAAGAAAGTGGTTGCATAGAGAAGAGTAAGAATGTAGACCAGCTTATTGA	146861	Hs.514814	GO:0016021|GO:0016020
ASHGA5P011253	67.995	416.99	5.25331	8.08774	407.897	119.707	492.724	5	383.041	95.7485	460.826	114.52	340.46	5	8.0643	7.10942	8.06353	2.45415	8.14849	7.03941	8.08243	7.14365	8.07995	2.51994	P	P	P	A	P	P	P	P	P	A	protein_coding	NM_133645	CCDS4979.1	MTO1	RefSeq	3003	chr6	+	74171453	74211179	NM_012123	ATGAGGAAGCTGCAGCTCAAGGTGTGATAGCCGGAATCAACGCCAGTCTTCGGGTCAGTC	25821	Hs.347614	GO:0005739|GO:0050660|GO:0055114|GO:0070899
ASHGA5P007597	64.0775	497.653	5.89933	8.31332	385.243	111.86	444.429	13.2997	631.493	87.2831	425.149	97.4366	601.949	10.5084	7.97693	7.01168	7.91344	4.41197	8.83942	6.91112	7.96313	6.91268	8.87368	4.24918	P	P	P	A	P	P	P	P	P	A	protein_coding	NM_152417	CCDS6161.1	TMEM68	RefSeq	2317	chr8	-	56651319	56685885		TGCAAAAGTGACGAAGAATGCTGTTCAAGCTTTGATTGATAAGCACCAAAGAATACCAGG	137695	Hs.420076	GO:0016021|GO:0016746
ASHGA5P028664	102.227	1633.05	7.13602	10.0708	1421.29	140.597	1721.19	58.8673	1780.73	121.728	1571.93	131.651	1670.1	58.2938	9.89672	7.3353	9.90324	6.7698	10.3281	7.37978	9.88701	7.33962	10.3389	6.85559	P	P	P	P	P	P	P	P	P	P	protein_coding	ENST00000400889	CCDS44204.1	FAM72D	GENCODE	2393	chr1	-	143896451	143913143	ENST00000369390, NM_001123168	GAAGGCTGTTTTGCTGGCTGATACTGAAATAGACCTTTTCTCTACAGACATCCCTCCTAC	728833	Hs.535577
ASHGA5P011759	23.8594	257.868	4.81977	7.08002	349.104	36.7598	405.594	9.3422	82.011	33.6836	374.481	32.1476	78.1516	7.36388	7.83541	5.45848	7.78333	3.8765	5.98362	5.61766	7.77983	5.37749	6.0179	3.76871	P	P	P	A	P	P	P	P	P	A	protein_coding	NM_006639	CCDS14439.1	CYSLTR1	RefSeq	1537	chrX	-	77528129	77583087		CCAGAAAGAGGCACAAAGCAGACATTCGTAGAGAAACATGGATGAAACAGGAAATCTGAC	10800	Hs.733809	GO:0004974|GO:0005886|GO:0005887|GO:0006816|GO:0006935|GO:0006952|GO:0006954|GO:0007204|GO:0007585|GO:0016020|GO:0045907
ASHGA5P048916	19.0479	228.171	4.67383	7.22796	236.758	27.858	279.761	10.4876	195.544	20.2079	261.64	26.1754	167.151	10.5106	7.29435	5.06083	7.26703	4.05502	7.20372	4.91322	7.28544	5.0906	7.08924	4.24946	P	P	P	A	P	P	P	P	P	A	protein_coding	NM_001159644	CCDS53976.1	MCTP2	RefSeq	2009	chr15	+	94899163	94946494		ATCCTTATGAGCATAATAAAATCGCAGAATCAAAGCGCTGCAAGAGATCTTAAAACCACC	55784	Hs.33368	GO:0005509|GO:0005544|GO:0016021|GO:0019722
ASHGA5P053016	78.2981	1055.08	6.82889	9.36866	712.174	95.3362	866.253	60.0705	1530.38	86.937	763.542	92.8088	1403.06	56.3383	8.90647	6.78455	8.90973	6.80296	10.105	6.90541	8.84492	6.84684	10.0772	6.80471	P	P	P	P	P	P	P	P	P	P	protein_coding	NM_175061	CCDS5416.1	JAZF1	RefSeq	3210	chr7	-	27870192	28220437		AAGATGCAGCAATAACATGCTGGTCATAACTGTGCCAAGAAATCCTCACCAGCAGTTGCT	221895	Hs.368944	GO:0000122|GO:0003676|GO:0003714|GO:0006351|GO:0008270|GO:0017053
ASHGA5P001017	31.7142	363.651	4.58683	7.65496	460.061	53.4562	565.451	5	147.073	39.4554	516.229	55.6595	129.441	5	8.23424	5.98376	8.26227	2.45415	6.80817	5.83068	8.24529	6.1456	6.72482	2.51994	P	P	P	A	P	P	P	P	P	A	protein_coding	NM_020531	CCDS13166.1	APMAP	RefSeq	2251	chr20	-	24943579	24973425		ATGATTTTTAAGCTCTTTAGTCAAGAGACGGTGATGAAGTTTGTGCCGCGGTACAGCCTC	57136	Hs.472330	GO:0004064|GO:0008150|GO:0009058|GO:0009986|GO:0016020|GO:0016021|GO:0016844
ASHGA5P013635	9.47193	100.535	3.42145	6.0531	111.07	16.4419	123.575	5	77.8702	10.4063	116.929	10.5115	73.2302	5	6.2078	4.30264	6.09142	2.45415	5.91249	4.03798	6.12321	3.79253	5.93057	2.51994	P	P	P	A	P	A	P	A	P	A	protein_coding	NM_001079522	CCDS41959.1	KTN1	RefSeq	4721	chr14	+	56046924	56151302		GTTGCTAACAAGGAGAAAACTGTTCAGTTATCTATCACTTCCAAAGTTCAGGAGCTTCAG	3895	Hs.509414	GO:0003674|GO:0005783|GO:0005789|GO:0005887|GO:0007018|GO:0016020|GO:0016021|GO:0019894
ASHGA5P001270	151.975	791.504	6.95588	9.02499	768.463	256.64	944.102	21.4856	716.537	219.719	884.435	243.946	643.983	18.0824	9.02151	8.17766	9.03743	5.16138	9.02465	8.20475	9.06772	8.20022	8.97364	5.03539	P	P	P	P	P	P	P	P	P	A	protein_coding	NM_004871	CCDS11258.1	GOSR1	RefSeq	5230	chr17	+	28804425	28853832		ACAGGTATAGTTCTGATACAACACCCCTTTTAAATGGATCAAGCCAAGACAGAATGTTTG	9527	Hs.462680	GO:0000139|GO:0005484|GO:0005794|GO:0005801|GO:0006888|GO:0006891|GO:0015031|GO:0016021|GO:0031201|GO:0042147
ASHGA5P004997	293.16	2027.87	7.9	10.2722	2362.51	499.704	2862.85	39.7147	1188.02	410.937	2638.9	478.188	1087.07	37.2573	10.6499	9.07153	10.6411	6.12859	9.72032	9.04266	10.6492	9.10953	9.70076	6.14769	P	P	P	P	P	P	P	P	P	P	protein_coding	NM_014736	CCDS10193.1	KIAA0101	RefSeq	1508	chr15	-	64657210	64673702		CACTAATTCGACATCAGTTTCATCGAGGAAAGCTGAAAATAAATATGCAGGAGGGAACCC	9768	Hs.81892	GO:0005634|GO:0005739
ASHGA5P009113	16.7108	935.037	4.61408	8.15225	1351.41	13.795	1688.46	18.5214	64.6495	15.0417	1513.86	14.9707	56.8006	21.2252	9.83473	4.04155	9.87674	4.92612	5.64741	4.52706	9.83399	4.29944	5.56838	5.27622	P	P	P	P	P	A	P	P	P	P	protein_coding	NM_021270	CCDS12898.1	LAIR2	RefSeq	651	chr19	+	55014012	55021900		CTGGTGAAAGGGACTGTGCCAGGCACTGAAGCCTCCGGATTTGATGCACCATGAATGAGG	3904	Hs.43803	GO:0005576
ASHGA5P048370	5	46.3055	2.44792	4.81853	55.4227	5	62.8821	5	21.5919	5	67.4036	5	24.2271	5	5.20195	2.38062	5.11207	2.45415	4.08172	2.47609	5.32628	2.4088	4.37065	2.51994	P	A	P	A	P	A	P	A	P	A	protein_coding	NM_206927	CCDS31651.1	SYTL2	RefSeq	4807	chr11	-	85405264	85437511	NM_206928	CTGAGTCTGATTTTTCAGATGGAAACACCAGTTCTAATGCAGAGAGCTGGAGAAATCCTT	54843	Hs.369520	GO:0001786|GO:0005515|GO:0005546|GO:0005634|GO:0005737|GO:0005794|GO:0005886|GO:0006886|GO:0006887|GO:0006904|GO:0010923|GO:0016020|GO:0016192|GO:0017137|GO:0019897|GO:0019902|GO:0042043|GO:0042470|GO:0070382
ASHGA5P030868	8.86444	88.6996	3.52098	5.82868	58.5356	12.6191	75.0304	7.11198	129.356	5	68.6525	12.7984	111.923	6.79275	5.27953	3.90772	5.365	3.47659	6.62765	2.47609	5.35207	4.07901	6.51916	3.66549	P	P	P	A	P	A	P	P	P	A	protein_coding	NM_001009606	CCDS45381.1	HS3ST6	RefSeq	1063	chr16	-	1961464	1968231		GCTGGGCTCTGAGCCCCACTTCTTCGACAGGTGCTACGAGCGCGGCCTCGCCTGGTACCG	64711	Hs.670144	GO:0000139|GO:0005975|GO:0006024|GO:0008467|GO:0016021|GO:0030203|GO:0044281
ASHGA5P014297	8.96661	63.3722	3.35087	5.353	76.3143	14.5405	83.428	5	42.6774	7.11455	76.0604	13.178	38.3809	5	5.66241	4.11997	5.52165	2.45415	5.06211	3.54283	5.50062	4.11745	5.0182	2.51994	P	P	P	A	P	A	P	P	P	A	protein_coding	NM_003150	CCDS32657.1	STAT3	RefSeq	4953	chr17	-	40465342	40540513		GGAGAAACAGGATGGCCCAATGGAATCAGCTACAGCAGCTTGACACACGGTACCTGGAGC	6774	Hs.463059	GO:0000122|GO:0001659|GO:0001754|GO:0003677|GO:0003700|GO:0004871|GO:0004879|GO:0005509|GO:0005515|GO:0005634|GO:0005634|GO:0005654|GO:0005730|GO:0005737|GO:0005737|GO:0005829|GO:0005886|GO:0006355|GO:0006357|GO:0006606|GO:0006928|GO:0006953|GO:0007165|GO:0007259|GO:0007399|GO:0008134|GO:0008283|GO:0014070|GO:0019048|GO:0019221|GO:0019901|GO:0019953|GO:0030522|GO:0031730|GO:0032355|GO:0032870|GO:…
ASHGA5P055051	22.06	310.869	4.95886	7.29946	419.866	30.3224	499.188	19.9469	92.5679	22.2011	461.546	25.5344	81.1745	12.2954	8.10489	5.18041	8.08152	5.04352	6.15422	5.04387	8.0858	5.05458	6.07089	4.4719	P	P	P	P	P	P	P	P	P	A	protein_coding	NM_014488	CCDS8264.1	RAB30	RefSeq	1619	chr11	-	82692477	82782884		TTAGCATGCCGACTCATCAGTGAAGCCAGACAGAACACACTTGTGAACAATGTATCCTCA	27314	Hs.40758	GO:0003924|GO:0005525|GO:0005795|GO:0005886|GO:0006184|GO:0007264|GO:0015031
ASHGA5P004722	567.73	5761.53	8.18746	11.9365	5823.14	1022.98	7215.12	23.0714	4825.03	829.81	6544.38	938.8	4399.97	23.9909	12.023	10.0893	12.0599	5.27273	11.7996	10.0428	12.0373	10.0659	11.7629	5.46657	P	P	P	P	P	P	P	P	P	P	protein_coding	NM_001154	CCDS3720.1	ANXA5	RefSeq	1624	chr4	-	122589151	122618147		TCTCCTTCAGGCTAACAGAGACCCTGATGCTGGAATTGATGAAGCTCAAGTTGAACAAGA	308	Hs.480653	GO:0004859|GO:0005509|GO:0005543|GO:0005544|GO:0005622|GO:0005737|GO:0007165|GO:0007596|GO:0009897|GO:0010033|GO:0014704|GO:0030971|GO:0042383|GO:0042995|GO:0043065|GO:0043499|GO:0050819|GO:0051260|GO:0072563
ASHGA5P048712	7.90363	87.3457	3.23646	5.81004	57.4761	11.1024	76.2582	5	120.651	9.41159	66.7551	9.00415	115.588	5	5.25436	3.72504	5.39133	2.45415	6.52596	3.90262	5.31258	3.58053	6.56595	2.51994	P	A	P	A	P	A	P	A	P	A	protein_coding	NM_022841		RFX7	RefSeq	7203	chr15	-	56382730	56535483		CCAGCAGCTGGTAGGTCAGGGAGCATCTGATCTCACTAATACTGCATCTGATTTCTCTAG	64864	Hs.282855	GO:0003677|GO:0005634|GO:0006355
ASHGA5P036708	31.7048	2150.7	5.56225	10.3712	2493.71	31.336	3014.86	35.3368	1286.34	28.3267	2761.28	30.4504	1197.32	33.0739	10.7274	5.22886	10.7254	5.94906	9.84315	5.3731	10.7173	5.30306	9.84267	5.95719	P	P	P	P	P	P	P	P	P	P	protein_coding	ENST00000304749	CCDS13160.1	CST1	GENCODE	760	chr20	-	23728189	23731574		TGAAATCCAGGTGTCAAGAATCCTAGGGATCTGTGCCAGGCCATTCGCACCAGCCACCAC	1469	Hs.123114	GO:0005576|GO:0004869
ASHGA5P013725	5	48.1482	2.44792	5.02386	42.578	5	51.9194	5	49.1969	5	48.3083	5	48.7385	5	4.82889	2.38062	4.83059	2.45415	5.26299	2.47609	4.84283	2.4088	5.35398	2.51994	P	A	P	A	P	A	P	A	P	A	protein_coding	ENST00000396127	CCDS47572.1	BBS9	GENCODE	3914	chr7	+	33169151	33645680		CACCATTAGAATTGACTTGTGATCAGTTCACCTTTGAATTTATGAATCGAAATCCTGATG	27241	Hs.372360	GO:0007601|GO:0050896|GO:0045444|GO:0005634|GO:0005737|GO:0005886|GO:0005815|GO:0034464|GO:0060170|GO:0003674|GO:0005515
ASHGA5P013393	133.782	705.094	6.74969	8.8238	791.128	232.327	890.585	19.215	522.421	182.445	854.609	220.563	466.726	14.3592	9.06011	8.04487	8.957	4.98411	8.57019	7.95157	9.01444	8.06837	8.51727	4.69952	P	P	P	P	P	P	P	P	P	A	protein_coding	NM_001193538	CCDS53686.1	TMEM126B	RefSeq	1210	chr11	+	85339616	85347583		GAGGAGAGAGGAAAACAGCAACAGTATCAGTTTTCAAGATGGCAGCATCTATGCATGGTC	55863	Hs.525063	GO:0003674|GO:0005575|GO:0008150|GO:0016021
ASHGA5P035503	154.345	2383.62	6.31947	10.6004	2450.75	269.069	2997.98	5.82413	1893.39	228.392	2790.58	262.015	1785.39	6.42245	10.6948	8.23577	10.7173	3.20962	10.4193	8.25869	10.7327	8.29717	10.4381	3.59611	P	P	P	A	P	P	P	P	P	A	protein_coding	NM_012433	CCDS33356.1	SF3B1	RefSeq	4314	chr2	-	198256697	198299771		TAGGCAACAGGCAGCTGACTTGATTTCTCGAACTGCTGTTGTCATGAAGACTTGTCAAGA	23451	Hs.632554	GO:0000375|GO:0000398|GO:0000398|GO:0000398|GO:0005634|GO:0005654|GO:0005681|GO:0005689|GO:0008380|GO:0010467|GO:0016607|GO:0071013
ASHGA5P014407	10.5893	220.828	3.77595	6.80812	295.097	8.61455	355.398	13.8369	64.9053	5	331.382	12.0445	57.3559	13.4504	7.59782	3.33536	7.59782	4.47462	5.65468	2.47609	7.60657	3.98906	5.58373	4.60463	P	A	P	A	P	A	P	A	P	A	protein_coding	ENST00000407967	CCDS9180.2	RNFT2	GENCODE	2415	chr12	+	117176095	117291436		CCTGTGCCAGATGCTGTTGAAGGGGCACAAGAAATTGGAGCTGGAGAAGATTGATGAAAG	84900	Hs.437195	GO:0009055|GO:0051536
ASHGA5P006171	6.0027	83.3034	2.9412	5.80055	73.165	7.21221	77.077	5	96.1318	5	77.1029	6.32809	93.0402	6.4732	5.60626	3.08655	5.40689	2.45415	6.20606	2.47609	5.52202	3.08486	6.2615	3.60433	P	A	P	A	P	A	P	A	P	A	protein_coding	NM_032168	CCDS2298.1	WDR75	RefSeq	2777	chr2	+	190306158	190340264		ATTGGCACCATGATATGGTTATGGATTTGGCTTTTTCAGTGACAGGCACCAGTCTGCTGA	84128	Hs.399984	GO:0005634|GO:0005730
ASHGA5P053191	19.2427	380.118	4.77502	7.95662	359.925	27.5896	431.402	13.205	363.626	20.2107	408.339	18.1373	337.3	17.0707	7.87769	5.04597	7.86685	4.40041	8.06837	4.91352	7.90181	4.56767	8.06837	4.94752	P	P	P	A	P	P	P	P	P	A	protein_coding	NM_006528	CCDS5632.1	TFPI2	RefSeq	1203	chr7	-	93515744	93520065		TTAATCCAAGATACAGAACCTGTGATGCTTTCACCTATACTGGCTGTGGAGGGAATGACA	7980	Hs.438231	GO:0004867|GO:0005201|GO:0005578|GO:0007596
ASHGA5P010260	25.2088	141.699	4.38692	6.53098	147.757	42.4514	180.013	5	104.157	33.0383	179.642	40.5542	96.9265	5	6.62475	5.6663	6.63977	2.45415	6.32111	5.58894	6.75043	5.70528	6.31882	2.51994	P	P	P	A	P	P	P	P	P	A	protein_coding	ENST00000360409	CCDS2364.1	NRP2	GENCODE	6662	chr2	+	206547223	206662857		CTCGGCTTTTGCAGGTGAGAATTTTAAAGTGGACATCCCAGAAATACATGAGAGAGAAGG	8828	Hs.471200	GO:0007411|GO:0007507|GO:0001525|GO:0007155|GO:0001755|GO:0001938|GO:0071526|GO:0050919|GO:0048010|GO:0010595|GO:0038084|GO:0016021|GO:0005886|GO:0030424|GO:0016020|GO:0005624|GO:0002116|GO:0004872|GO:0046872|GO:0017154|GO:0019955|GO:0008201|GO:0019838|GO:0005021
ASHGA5P034706	4869.65	75879.2	12.2682	15.2441	102194	8059.15	132663	1055.98	13184.3	6769.19	119301	7497.81	12053.5	966.101	16.6047	13.0269	16.5217	11.1465	13.2754	13.0337	16.5935	13.0198	13.2252	11.1141	P	P	P	P	P	P	P	P	P	P	protein_coding	NM_000146	CCDS33070.1	FTL	RefSeq	889	chr19	+	49468565	49470136		TTTGTGGTTAGCTCCTTCTTGCCAACCAACCATGAGCTCCCAGATTCGTCAGAATTATTC	2512	Hs.433670	GO:0005506|GO:0005829|GO:0006826|GO:0006879|GO:0006892|GO:0008043|GO:0008199|GO:0008219|GO:0016044|GO:0016491|GO:0042802|GO:0055072|GO:0055085
ASHGA5P008155	145.904	1627.25	6.71858	10.0556	1590.33	261.976	1925.64	15.265	1468.51	204.005	1819.8	235.727	1331.98	12.5491	10.0656	8.20501	10.0601	4.62742	10.0428	8.10443	10.0984	8.15441	10.0108	4.50162	P	P	P	A	P	P	P	P	P	A	protein_coding	NM_001105530	CCDS41309.1	CAP1	RefSeq	2780	chr1	+	40506254	40538321	NM_006367	ATTACAGTAGATAACTGTAAGAAACTTGGCCTGGTATTCGATGACGTGGTGGGCATTGTG	10487	Hs.370581	GO:0001667|GO:0002576|GO:0003779|GO:0005886|GO:0006898|GO:0007163|GO:0007165|GO:0007190|GO:0007411|GO:0007596|GO:0030036|GO:0030168|GO:0030864
ASHGA5P051971	537.17	8748.01	9.00709	11.8532	11973.8	910.719	15415.1	102.751	1353.08	736.902	13731.3	839.281	1266.74	96.1941	13.0961	9.92726	13.1811	7.66209	9.9225	9.87578	13.137	9.90934	9.92932	7.66097	P	P	P	P	P	P	P	P	P	P	protein_coding	NM_144646	CCDS3545.1	IGJ	RefSeq	1413	chr4	-	71521257	71532348		ATTTAAGTCATTGCTGACTGCATAGCTCTTTTTCTTGAGAGGCTCTCCATTTTGATTCAG	3512	Hs.643431	GO:0003823|GO:0005576|GO:0006955
ASHGA5P003740	46.4932	302.837	5.10311	7.61664	324.811	81.2232	372.066	5	245.275	68.662	349.763	72.0284	222.27	5.55235	7.73543	6.56509	7.65996	2.45415	7.52079	6.58385	7.68429	6.49594	7.48273	3.41649	P	P	P	A	P	P	P	P	P	A	protein_coding	NM_001042683	CCDS43513.2	SHPRH	RefSeq	7345	chr6	-	146205944	146285233		ATGCAGGCAATGCTGAAAACTGCTGAGAGAAGTCACACGAACTCATCAGCAAAGCATTCA	257218	Hs.723297	GO:0000786|GO:0003677|GO:0004386|GO:0005524|GO:0005634|GO:0006281|GO:0006334|GO:0008270|GO:0016567|GO:0016874
ASHGA5P004178	55.5514	436.104	5.85405	8.14619	437.055	87.6881	524.391	12.711	371.791	75.8862	492.022	86.0962	355.264	15.3757	8.1631	6.67073	8.14928	4.34263	8.10257	6.71878	8.17119	6.73933	8.14482	4.79875	P	P	P	A	P	P	P	P	P	A	protein_coding	NM_003372	CCDS14765.1	VBP1	RefSeq	1643	chrX	+	154444700	154468098		CGTGTTTGTGGAAGATGTAGATTCCTTCATGAAACAGCCTGGGAATGAGACTGCAGATAC	7411	Hs.436803	GO:0005515|GO:0005634|GO:0005737|GO:0006457|GO:0016272|GO:0043231|GO:0044267|GO:0051082|GO:0051084
ASHGA5P005435	16.6064	173.349	4.30458	6.85722	157.034	27.6098	201.274	5.35288	167.646	19.8438	179.152	24.3387	161.64	5.8869	6.71242	5.04735	6.79678	3.10318	6.99093	4.88915	6.74676	4.98964	7.03922	3.49358	P	P	P	A	P	P	P	P	P	A	protein_coding	NM_016125	CCDS11622.2	RNFT1	RefSeq	2031	chr17	-	58029722	58042117		AGTCACTTTATTACAGCTTAATTTTTTTAAATCCTACTTTGGACCATTTGAGCTTCTGGG	51136	Hs.531701	GO:0008270|GO:0016021
ASHGA5P014814	68.6587	903.612	6.32334	9.20381	750.674	103.558	884.825	21.347	1074	92.6129	811.806	98.9211	996.75	26.8542	8.98172	6.8999	8.94697	5.15146	9.57881	6.99172	8.93565	6.93706	9.57593	5.63654	P	P	P	P	P	P	P	P	P	P	protein_coding	NM_001142403	CCDS47463.1	CD164	RefSeq	2532	chr6	-	109687716	109703762		CTGGTCTTGGAAATAAGATGCCACACAAGGAACTACATTCCAGATTTAAAGAAATGAAAG	8763	Hs.520313	GO:0005515|GO:0005576|GO:0005764|GO:0005765|GO:0005768|GO:0005886|GO:0005887|GO:0006955|GO:0007155|GO:0007157|GO:0007162|GO:0007165|GO:0007275|GO:0007517|GO:0008285|GO:0010008|GO:0030097
ASHGA5P002341	5.44722	55.3579	2.81037	5.02343	29.937	6.24869	34.8285	5	91.5414	5.63023	32.3599	5.3572	88.1227	5	4.31893	2.92409	4.22846	2.45415	6.13917	3.24449	4.24289	2.90919	6.18771	2.51994	P	A	P	A	P	A	P	A	P	A	protein_coding	NM_014895	CCDS34494.2	KIAA1009	RefSeq	5155	chr6	-	84833959	84937335		GTTTCAGACTGATTCCTTAGGATACTGTGGTGAGAACAAGGAGAAGAAATTACTTATGTT	22832	Hs.485865	GO:0005634|GO:0005730|GO:0005737|GO:0005813|GO:0005819|GO:0005886|GO:0007067|GO:0051301
ASHGA5P004641	31.2948	443.601	4.75918	7.98943	535.154	52.408	665.931	5	192.606	43.0775	644.036	50.426	180.279	5.56259	8.46386	5.95667	8.51811	2.45415	7.18187	5.95355	8.59362	6.01199	7.18968	3.41953	P	P	P	A	P	P	P	P	P	A	protein_coding	NM_005531	CCDS1180.3	IFI16	RefSeq	2750	chr1	+	158979681	159024945		TTCAACTGAGAACCCGAAAACAGTGGCCAAATGTCAGGTAACTCCCAGAAGAAATGTTCT	3428	Hs.380250	GO:0000122|GO:0000122|GO:0001819|GO:0002218|GO:0003690|GO:0005515|GO:0005634|GO:0005654|GO:0005730|GO:0005737|GO:0006351|GO:0006355|GO:0006914|GO:0006954|GO:0008134|GO:0008283|GO:0009615|GO:0010506|GO:0016607|GO:0030097|GO:0030099|GO:0030224|GO:0032731|GO:0042149|GO:0042771|GO:0043392|GO:0045071|GO:0045087|GO:0045824|GO:0045892|GO:0045944|GO:0045944|GO:0051607|GO:0071479|GO:0072332|GO:0097202|GO:…
ASHGA5P011787	183.978	1579.62	7.81867	9.98117	1617.27	294.186	2051.12	69.6491	1231	227.439	1868.33	257.827	1130.35	70.788	10.087	8.36408	10.1571	7.03645	9.77201	8.25328	10.1394	8.27325	9.75036	7.16626	P	P	P	P	P	P	P	P	P	P	protein_coding	NM_022753	CCDS30666.1	S100PBP	RefSeq	4370	chr1	+	33283118	33324480	NM_001256121	ACTAACCAAGGTATCTCGGGGGAGCTTTGTGCCTTGATGGATCAAGTTCATCATATGCAG	64766	Hs.440880	GO:0005634|GO:0048306
ASHGA5P009387	7.65235	133.281	3.19837	6.26819	65.8434	9.27048	80.5405	5	222.102	9.70708	80.4861	9.28417	217.431	5	5.45669	3.44947	5.4716	2.45415	7.37978	3.94455	5.58293	3.62372	7.44996	2.51994	P	A	P	A	P	A	P	A	P	A	protein_coding	NM_024989	CCDS2318.1	PGAP1	RefSeq	11113	chr2	-	197697727	197791454		TTCTGTTGGGGTATAAATGGTTTAAAGAATTGTGGGATGTATTATTGTTACCAGAATTAG	80055	Hs.229988	GO:0004518|GO:0005783|GO:0005789|GO:0006501|GO:0006886|GO:0007605|GO:0009880|GO:0009948|GO:0015798|GO:0016021|GO:0016255|GO:0021871|GO:0031227|GO:0042578|GO:0043687|GO:0044267|GO:0060322|GO:0090305
ASHGA5P013522	21.2486	221.268	4.22995	7.13479	249.309	33.4494	298.697	5	147.761	28.8303	279.384	33.9634	131.188	5	7.36846	5.32308	7.36432	2.45415	6.81745	5.39509	7.37462	5.45751	6.74911	2.51994	P	P	P	A	P	P	P	P	P	A	protein_coding	NM_133368	CCDS10775.1	RSPRY1	RefSeq	2084	chr16	+	57220240	57272947		CGCACTGGAAAAGTTTGCACAGACAAGTGAAAATAAATTGACTATTTCTGAATCCAGTAT	89970	Hs.460885	GO:0005576|GO:0008270
ASHGA5P039197	2023.57	10734.7	10.8266	12.8618	9741.08	3441.37	11851.8	309.67	11079.4	2879.6	10822	3194.36	10179.3	292.836	12.7767	11.7781	12.7714	9.39032	13.0198	11.7865	12.7592	11.7748	12.9818	9.40324	P	P	P	P	P	P	P	P	P	P	protein_coding	NM_004068	CCDS43177.1	AP2M1	RefSeq	1958	chr3	+	183892633	183901879	NM_001025205	TACTTGAAGGTGTTTGAACCGAAGCTGAACTACAGCGACCATGATGTCATCAAATGGGTG	1173	Hs.518460	GO:0005215|GO:0005515|GO:0005765|GO:0005829|GO:0005886|GO:0006886|GO:0007173|GO:0007268|GO:0007411|GO:0008289|GO:0016032|GO:0016044|GO:0016192|GO:0019886|GO:0030131|GO:0030132|GO:0030666|GO:0030669|GO:0042059|GO:0048011|GO:0050690
ASHGA5P018469	551.245	6485.83	9.60227	12.0463	7378.79	739.713	8595.38	319.733	4310.69	655.904	8133.28	723.952	4011	316.923	12.3374	9.62878	12.2857	9.43881	11.6478	9.71273	12.3241	9.70129	11.6365	9.52976	P	P	P	P	P	P	P	P	P	P	protein_coding	NM_001136139	CCDS45899.1	TCF3	RefSeq	4078	chr19	-	1609288	1650286		CACATGTGAAAGTAAACAAAACCTGAAAGCAAGCAACAAAACATACACTTTGTCAGAGAA	6929	Hs.371282	GO:0000080|GO:0002326|GO:0002326|GO:0003677|GO:0003677|GO:0003677|GO:0003700|GO:0003700|GO:0003713|GO:0005515|GO:0005634|GO:0005634|GO:0005654|GO:0005667|GO:0005737|GO:0006351|GO:0006355|GO:0008134|GO:0030183|GO:0030890|GO:0031435|GO:0033152|GO:0042692|GO:0042803|GO:0043234|GO:0043425|GO:0043565|GO:0044212|GO:0045666|GO:0045787|GO:0045893|GO:0045893|GO:0045944|GO:0045944|GO:0046982|GO:0046982|GO:…
ASHGA5P001935	52.473	503.428	5.75798	8.35591	494.675	87.0559	625.018	12.9058	439.067	68.1779	559.706	81.493	398.673	12.7322	8.34587	6.66217	8.41563	4.36472	8.3424	6.57332	8.36487	6.66753	8.31077	4.52215	P	P	P	A	P	P	P	P	P	A	protein_coding	NM_016166	CCDS45290.1	PIAS1	RefSeq	2309	chr15	+	68346571	68480404		TACAACCAGCCTAAGGGTTTCTCTACTATGTCCACTTGGTAAAATGCGGCTGACAATTCC	8554	Hs.162458	GO:0003677|GO:0003713|GO:0003714|GO:0005515|GO:0005634|GO:0005654|GO:0006351|GO:0007259|GO:0008270|GO:0016607|GO:0016925|GO:0019221|GO:0019789|GO:0019899|GO:0030521|GO:0033235|GO:0045893|GO:0050681|GO:0060333|GO:0060334
ASHGA5P010000	53.9088	507.828	6.10272	8.36641	431.225	78.9073	545.12	26.7346	567.907	65.4351	496.722	75.1737	498.167	23.2935	8.14236	6.52439	8.20763	5.5032	8.68854	6.51413	8.18653	6.54975	8.607	5.42215	P	P	P	P	P	P	P	P	P	P	protein_coding	NM_017890	CCDS6280.1	VPS13B	RefSeq	14100	chr8	+	100025493	100889814		AATATTGATCACTATAGAAGCAGCCTTGGGGAAGAGTGTTGGTCTTTGGGGCAATGTGGA	157680	Hs.191540	GO:0015031
ASHGA5P000952	6.16909	65.6683	2.80616	5.45395	55.0968	9.25411	62.5786	5	78.5505	5	57.0295	6.59135	75.0861	5	5.19464	3.44689	5.10492	2.45415	5.92379	2.47609	5.08353	3.1337	5.96285	2.51994	P	A	P	A	P	A	P	A	P	A	protein_coding	NM_002692	CCDS32073.1	POLE2	RefSeq	1861	chr14	-	50110269	50155098	NM_001197331	ATGAAACTATAGAGCACGTTTTCAATATCATAGGAGCATTTGATATTCCACGCTTTGTGT	5427	Hs.162777	GO:0000082|GO:0000084|GO:0000216|GO:0000278|GO:0000722|GO:0000723|GO:0003677|GO:0003887|GO:0005634|GO:0005654|GO:0005730|GO:0006260|GO:0006270|GO:0006281|GO:0006283|GO:0006289|GO:0006297|GO:0008622|GO:0032201|GO:0043231
ASHGA5P021382	5	47.2115	2.44792	4.92621	49.7869	5	65.3707	5	31.5004	5	60.4422	5	28.9574	5	5.05437	2.38062	5.16479	2.45415	4.62299	2.47609	5.16649	2.4088	4.62239	2.51994	P	A	P	A	P	A	P	A	P	A	protein_coding	NM_001143836	CCDS44695.1	NOX4	RefSeq	4270	chr11	-	89057521	89224653		CATTCAATCTAGAAATTATCCCAAGGATGACTGGAAACCATACAAGCTTAGAAGACTATA	50507	Hs.371036	GO:0000166|GO:0000902|GO:0005634|GO:0005789|GO:0005925|GO:0006954|GO:0007569|GO:0008285|GO:0009055|GO:0016021|GO:0016174|GO:0016175|GO:0019826|GO:0020037|GO:0035051|GO:0042554|GO:0043406|GO:0045453|GO:0048471|GO:0050660|GO:0050667|GO:0051897|GO:0055114|GO:0070374|GO:0071333|GO:0072341|GO:0072593|GO:2000573
ASHGA5P013267	129.292	1966.86	7.59121	9.81545	2686.31	158.955	3316.21	99.6553	414.266	136.139	3047.01	148.519	370.531	103.195	10.8482	7.50876	10.8773	7.61576	8.26733	7.5411	10.8737	7.51273	8.21072	7.77772	P	P	P	P	P	P	P	P	P	P	protein_coding	NM_198929	CCDS30907.1	PYHIN1	RefSeq	1995	chr1	+	158901336	158946849	NM_198930	CAACAACCCCATCCAGCAGTTCCTTCACCAAGGTCACCAAGGACAAGGATATCAAATAAC	149628	Hs.734876	GO:0007049|GO:0016607
ASHGA5P005996	5.39156	48.4341	2.66981	4.8828	56.4094	6.36397	71.7318	5	26.7687	5	65.6652	5.59382	21.5953	5	5.22906	2.94371	5.29946	2.45415	4.3895	2.47609	5.28812	2.95513	4.20787	2.51994	P	A	P	A	P	A	P	A	P	A	protein_coding	NM_003763	CCDS13469.1	STX16	RefSeq	4915	chr20	+	57226308	57254582	NR_037943	AGCCGAGCAACTTGCTGATGACCGTATGGCACTGGTGTCAGGCATCAGCTTAGATCCAGA	8675	Hs.307913	GO:0000139|GO:0005484|GO:0005515|GO:0005730|GO:0005737|GO:0005794|GO:0006886|GO:0006891|GO:0016021|GO:0031201|GO:0042147|GO:0043231
ASHGA5P039111	6.67949	56.0483	3.19964	5.20267	37.9064	8.30304	53.0386	5	74.4437	6.95951	48.7134	6.64972	66.1396	6.48517	4.66029	3.27989	4.86127	2.45415	5.84995	3.5142	4.85549	3.14358	5.78635	3.60637	P	A	P	A	P	A	P	A	P	A	protein_coding	NM_003875	CCDS46941.1	GMPS	RefSeq	2457	chr3	+	155588324	155655520		GCAGTCTGAAATTTTCCCCTTGGAAACACCAGCATTTGCTATAAAGGAACAAGGATTCCG	8833	Hs.591314	GO:0003921|GO:0003922|GO:0005524|GO:0005829|GO:0006144|GO:0006541|GO:0009113|GO:0009168|GO:0016462|GO:0044281|GO:0055086
ASHGA5P012569	72.7462	410.325	5.97073	8.06722	396.658	127.311	471.188	9.94477	381.221	104.22	450.636	110.265	351.924	11.9903	8.02438	7.19593	7.99588	3.97322	8.13964	7.16195	8.0499	7.08832	8.1263	4.43424	P	P	P	A	P	P	P	P	P	A	protein_coding	NM_012345	CCDS9393.1	NUFIP1	RefSeq	3487	chr13	-	45513383	45563613		AGTGATTCTGAGTCTGATAAGGAGGAGAAACCACAACATTCTGTGATACCCAAGGAAGTG	26747	Hs.525006	GO:0000492|GO:0003677|GO:0003723|GO:0005515|GO:0005634|GO:0005726|GO:0005730|GO:0006396|GO:0008023|GO:0008270|GO:0016363|GO:0022626|GO:0030515|GO:0030674|GO:0042802|GO:0045944|GO:0048786|GO:0070761
ASHGA5P018242	53.7611	831.022	6.11767	8.96606	1004.31	82.8799	1198.07	28.1911	426.12	64.6424	1131.13	69.0799	395.49	24.0122	9.4127	6.59393	9.38893	5.58575	8.30622	6.49856	9.42143	6.44129	8.301	5.46882	P	P	P	P	P	P	P	P	P	P	protein_coding	NM_001554	CCDS706.1	CYR61	RefSeq	2295	chr1	+	86046443	86049648		AATGAATTGATTGCAGTTGGAAAAGGCAGCTCACTGAAGCGGCTCCCTGTTTTTGGAATG	3491	Hs.8867	GO:0001558|GO:0001649|GO:0001934|GO:0002041|GO:0003181|GO:0003278|GO:0003281|GO:0005178|GO:0005520|GO:0005576|GO:0006935|GO:0008201|GO:0008283|GO:0009653|GO:0010518|GO:0010811|GO:0030198|GO:0030335|GO:0030513|GO:0033690|GO:0043065|GO:0043066|GO:0043280|GO:0044319|GO:0045669|GO:0045860|GO:0045944|GO:0050840|GO:0060413|GO:0060591|GO:0060710|GO:0060716|GO:0061036|GO:0070372|GO:0072593|GO:2000304
ASHGA5P001646	218.431	1453.77	7.62639	9.82747	1602.94	358.259	1959.23	40.3141	981.908	310.781	1826.6	348.637	898.165	34.1642	10.0744	8.62013	10.0837	6.15263	9.45031	8.66933	10.1044	8.68007	9.42451	6.00978	P	P	P	P	P	P	P	P	P	P	protein_coding	NM_005605	CCDS34859.1	PPP3CC	RefSeq	2334	chr8	+	22298482	22398657	NM_001243975	GAAGCAGAAGGAAGCACTACAGTTCGTAAGGAGATCATCAGGAATAAGATCAGAGCCATT	5533	Hs.731683	GO:0004721|GO:0005516|GO:0005829|GO:0006915|GO:0008633|GO:0046872
ASHGA5P007831	37.0836	395.168	5.70047	8.01398	379.967	50.4232	442.033	31.1474	376.05	38.1535	427.019	45.162	350.771	20.5316	7.9557	5.89926	7.90506	5.74193	8.1186	5.7842	7.96797	5.85084	8.12256	5.22611	P	P	P	P	P	P	P	P	P	P	protein_coding	NM_201269	CCDS731.1	ZNF644	RefSeq	5776	chr1	-	91380856	91487812		GTTAGAAAAGCTATAGAGAAGTCTGAAACCACTTCTGAACACACTTGTCAGCTCTGTGGT	84146	Hs.173001	GO:0003677|GO:0005634|GO:0006351|GO:0006355|GO:0008270
ASHGA5P012657	12.2014	564.059	3.7001	8.48183	424.205	18.0395	474.509	5	759.716	16.2094	461.216	16.7581	700.649	5	8.11998	4.44026	8.00928	2.45415	9.10477	4.62331	8.0845	4.46285	9.0906	2.51994	P	P	P	A	P	A	P	P	P	A	protein_coding	NM_001135935	CCDS53864.1	POSTN	RefSeq	3225	chr13	-	38136718	38172981		ACTGTCTATAGACCCACACTAACAAAAGTCAAAATTGAAGGTGAACCTGAATTCAGACTG	10631	Hs.136348	GO:0001501|GO:0005578|GO:0007155|GO:0008201|GO:0031012
ASHGA5P008703	20.9406	215.866	4.62116	6.75666	289.154	30.5131	348.645	8.18215	59.6261	26.1375	326.504	33.8886	55.4007	5.9818	7.56808	5.18992	7.57089	3.68426	5.52912	5.26778	7.58521	5.45331	5.53001	3.51054	P	P	P	A	P	P	P	P	P	A	protein_coding	NM_194448	CCDS8591.1	CLEC4A	RefSeq	1068	chr12	+	8276227	8291203		TCTTCTGCAGAGACAGCCTGGAGCTGTTGCCCAAAGAATTGGAAGTCATTTAGTTCCAAC	50856	Hs.504657	GO:0004888|GO:0005887|GO:0007155|GO:0007166|GO:0030246|GO:0045087
ASHGA5P033426	5	33.7344	2.44792	4.49968	28.4474	5	39.738	5	31.7982	5	36.6203	5	32.0678	5	4.24476	2.38062	4.42654	2.45415	4.6378	2.47609	4.43105	2.4088	4.75824	2.51994	P	A	P	A	P	A	P	A	P	A	protein_coding	NM_002508	CCDS1608.1	NID1	RefSeq	5903	chr1	-	236139131	236228481		TTGATGAATGTTCAGAACAACCCTCAGTGTGTGGGAGCCACACAATCTGCAATAATCACC	4811	Hs.356624	GO:0005509|GO:0005518|GO:0005605|GO:0007160|GO:0010811|GO:0031012|GO:0031012|GO:0032836|GO:0043237|GO:0071944
ASHGA5P018353	6.07998	57.6647	2.69703	5.1931	59.8048	10.3999	83.6156	5	38.7813	5	74.7718	5	31.3501	5	5.31322	3.62618	5.52445	2.45415	4.92825	2.47609	5.4734	2.4088	4.72618	2.51994	P	A	P	A	P	A	P	A	P	A	protein_coding	NM_006159	CCDS8746.1	NELL2	RefSeq	3312	chr12	-	44902057	45270247		TTTACAACAGAGGGAGACGATGGACTGAGCTGATCCGCACCATGGAGTCTCGGGTCTTAC	4753	Hs.505326	GO:0005198|GO:0005509|GO:0005515|GO:0005576|GO:0007155
ASHGA5P013486	20.4702	182.424	4.1888	6.69837	224.03	37.091	278.492	5	71.4915	24.7134	265.673	30.5468	72.4333	5	7.21448	5.47212	7.26145	2.45415	5.79525	5.19157	7.30668	5.3062	5.914	2.51994	P	P	P	A	P	P	P	P	P	A	protein_coding	ENST00000394175	CCDS11354.1	GSDMB	GENCODE	1626	chr17	-	38060847	38073793		AAGGAGACGATGAGAAAGTCTTTGGGTTCGGAGGATTCCAGAAACATGAAGGAGAAGTTG	55876	Hs.306777	GO:0005737
ASHGA5P011000	1472.05	37569	10.9979	14.4225	14991.1	1998.32	18220.1	929.822	71547.6	1694.38	16756	1889.16	66330.4	848.561	13.4458	11.0049	13.4331	10.9763	15.8886	11.0289	13.4445	11.0324	15.9004	10.9467	P	P	P	P	P	P	P	P	P	P	protein_coding	NM_002963	CCDS1039.1	S100A7	RefSeq	450	chr1	-	153430219	153433137	NM_176823	CCCAGCTCTGGCTTTTTGAAAGCAAAGATGAGCAACACTCAAGCTGAGAGGTCCATAATA	6278	Hs.112408	GO:0000302|GO:0001525|GO:0005509|GO:0005515|GO:0005576|GO:0005576|GO:0005634|GO:0005737|GO:0005737|GO:0005783|GO:0005829|GO:0005925|GO:0008270|GO:0008270|GO:0008544|GO:0010820|GO:0030216|GO:0032496|GO:0045087|GO:0050786|GO:0050829|GO:0051238|GO:0070374|GO:0071624|GO:0090026
ASHGA5P040879	16.3265	139.617	3.98435	6.52609	106.782	24.5727	134.563	5	172.869	23.8542	122.456	23.2054	161.414	5	6.14999	4.87961	6.21416	2.45415	7.03597	5.14574	6.19228	4.92232	7.03804	2.51994	P	P	P	A	P	P	P	P	P	A	protein_coding	NM_152277	CCDS4379.2	UBTD2	RefSeq	3015	chr5	-	171636649	171710795		GCAATGATCATGAACTGGCACAAGCAATCATTGATGGTGCAAACATAACATTACCACATG	92181	Hs.131570	GO:0005634|GO:0005730|GO:0005737
ASHGA5P008790	6.64545	61.7869	3.3093	5.32453	43.3261	5.02326	55.261	10.5193	85.1924	6.32164	46.1098	6.35172	79.045	5.01133	4.85514	2.72073	4.92091	4.05931	6.0368	3.38886	4.77451	3.08827	6.0353	3.28932	P	A	P	A	P	A	P	A	P	A	protein_coding	NM_020960	CCDS35162.1	GPR107	RefSeq	6952	chr9	+	132815984	132902448		GATGGAAAAGCTGCTATTAACTTAGCAAAGCTGAAACTTTTCAGACATTATTACGTCTTG	57720	Hs.512461	GO:0016021
ASHGA5P019051	6.04578	52.8225	2.8278	4.95623	67.2741	7.38144	80.1451	7.84744	22.6656	5	71.4974	5	22.5305	5	5.48663	3.11597	5.46397	3.61817	4.15026	2.47609	5.41038	2.4088	4.2699	2.51994	P	A	P	A	P	A	P	A	P	A	protein_coding	NM_134446	CCDS14698.1	CD99L2	RefSeq	3589	chrX	-	149934808	150067289		AGGATGCAGTGAAAGAAACTTCCTCAGTAAAGCAGAGATGGAACCATGTAACCACCACGA	83692	Hs.522805	GO:0005886|GO:0007155|GO:0016021|GO:0030054
ASHGA5P051586	7.19442	80.7067	2.9827	5.74992	64.1339	6.50689	79.3197	14.4652	98.2104	5	75.8002	5	86.0691	5	5.41656	2.96719	5.44961	4.54146	6.23452	2.47609	5.49615	2.4088	6.15277	2.51994	P	A	P	A	P	A	P	A	P	A	protein_coding	NM_001080393	CCDS46870.1	GXYLT2	RefSeq	1547	chr3	+	72937384	73024522		CCGATGTCCTCTTTCTGAGACCTGTTGATGACATCTGGAAGCTTCTGAGGCTGTTTAATT	727936	Hs.710275	GO:0016021|GO:0016266|GO:0035252
ASHGA5P002638	34.6486	199.938	4.67087	7.02484	210.75	61.8168	257.331	5	160.823	50.0267	237.447	51.3992	133.338	5	7.1301	6.18892	7.14931	2.45415	6.93206	6.15397	7.14072	6.03735	6.77203	2.51994	P	P	P	A	P	P	P	P	P	A	protein_coding	NM_005131	CCDS45820.1	THOC1	RefSeq	2133	chr18	-	214519	268059		ATCACTTTGGATTGAAGATACTACAAAATCAGTTTATCAACTACTATCTGAAAACCCCCC	9984	Hs.712543	GO:0000346|GO:0000347|GO:0000445|GO:0003677|GO:0003723|GO:0005515|GO:0005634|GO:0005730|GO:0005737|GO:0006351|GO:0006396|GO:0006397|GO:0006406|GO:0006915|GO:0007165|GO:0008380|GO:0016363|GO:0016607|GO:0032784|GO:0046784
ASHGA5P007411	239.665	1719.71	8.03998	10.1469	1442.24	389.648	1733.47	69.0288	1961.31	318.627	1621.59	356.204	1839.96	64.8181	9.91741	8.73408	9.91505	7.02124	10.4814	8.70783	9.93173	8.70994	10.4889	7.02682	P	P	P	P	P	P	P	P	P	P	protein_coding	NM_182627	CCDS3318.1	WDR53	RefSeq	1584	chr3	-	196281058	196295413		GGATATGCAGGTGATGCTGTGGAGTCTTCAAAAAGCCCGACCACTCTGGATTACAAATTT	348793	Hs.385865
ASHGA5P010246	22.7347	340.615	4.5218	7.68671	411.131	34.8749	483.32	8.98351	195.798	25.1244	446.016	39.6907	166.809	5	8.07627	5.38085	8.03314	3.81933	7.20453	5.21662	8.03341	5.67227	7.08618	2.51994	P	P	P	A	P	P	P	P	P	A	protein_coding	NM_001165958	CCDS54120.1	GSDMB	RefSeq	1616	chr17	-	38060847	38074903		ATTTCAGGGGCAAAACAAAATCCTTTCCAGAAGAGAAGGATGGTGCTTCATCCTGTTTAG	55876	Hs.306777	GO:0005737
ASHGA5P004974	230.189	2652.43	8.38365	10.7904	2463.86	316.553	2924.52	161.373	2663.83	242.334	2702.64	283.035	2507.28	147.652	10.7075	8.46297	10.6835	8.37499	10.9313	8.33862	10.6804	8.40086	10.9494	8.34082	P	P	P	P	P	P	P	P	P	P	protein_coding	NM_003299	CCDS9094.1	HSP90B1	RefSeq	2780	chr12	+	104324111	104341708		ATTTATGTATGGAGCAGCAAGACTGAAACTGTTGAGGAGCCCATGGAGGAAGAAGAAGCA	7184	Hs.192374	GO:0001666|GO:0003723|GO:0005509|GO:0005515|GO:0005524|GO:0005783|GO:0005783|GO:0005788|GO:0005788|GO:0005789|GO:0005829|GO:0006457|GO:0006987|GO:0015031|GO:0019903|GO:0030433|GO:0030496|GO:0030968|GO:0031247|GO:0042470|GO:0043666|GO:0044459|GO:0045087|GO:0046790|GO:0048471|GO:0050750|GO:0051082|GO:0051208|GO:0071318
ASHGA5P037046	10.3897	156.959	3.80882	6.70333	159.215	15.8328	193.916	5.03104	144.294	12.0927	169.516	13.7323	117.856	5.25979	6.7305	4.24712	6.74969	3.03378	6.77847	4.23677	6.66514	4.17831	6.59285	3.34813	P	P	P	A	P	A	P	P	P	A	protein_coding	NM_020336	CCDS13305.1	RALGAPB	RefSeq	8636	chr20	+	37101485	37207504		AGACTTGCTTGGGCACAACAGCTTTGTCTTTTACCCAGAGGAGCAAAAGCAAATCAGAAG	57148	Hs.598850	GO:0005622|GO:0017123|GO:0032859|GO:0046982|GO:0046982
ASHGA5P053213	141.837	1221.2	7.20189	9.35235	1596.86	226.481	1938.64	34.0832	422.438	185.399	1762.4	228.711	385.669	34.5138	10.069	8.00557	10.0717	5.88905	8.29647	7.97584	10.0575	8.11233	8.26718	6.02666	P	P	P	P	P	P	P	P	P	P	protein_coding	ENST00000485286	CCDS5684.1	MCM7	GENCODE	2900	chr7	-	99690403	99698380	NM_005916	AGGTCATGGAGCAGCAGACCATCTCCATTGCCAAGGCCGGCATTCTCACCACACTCAATG	4176	Hs.438720
ASHGA5P053550	9.96354	143.99	3.48692	6.57214	112.744	15.7808	136.33	5	181.58	11.5077	127.244	12.5292	162.051	5	6.22995	4.24235	6.23362	2.45415	7.10288	4.17029	6.25039	4.04784	7.04386	2.51994	P	P	P	A	P	A	P	P	P	A	protein_coding	NM_007218	CCDS6350.1	RNF139	RefSeq	3312	chr8	+	125487007	125500859		TGTCCTGGCAGTGAAACTGAAGTGGTTTTATTATTCCACACGATATGTTTATCTTTTGGT	11236	Hs.730771	GO:0004842|GO:0004842|GO:0004872|GO:0005515|GO:0005783|GO:0005789|GO:0008270|GO:0008285|GO:0016021|GO:0016567|GO:0016567|GO:0016874|GO:0017148|GO:0019787|GO:0031396|GO:0060628|GO:0070613
ASHGA5P054352	13.933	473.77	3.94868	8.20928	553.034	23.5096	651.329	5.38338	292.834	15.7201	584.475	20.0519	287.178	5	8.51965	4.81727	8.47733	3.11004	7.77043	4.58327	8.43575	4.71289	7.84324	2.51994	P	P	P	A	P	A	P	P	P	A	protein_coding	NM_001354	CCDS7062.1	AKR1C2	RefSeq	3621	chr10	-	5029967	5060225	NM_001135241, NM_205845	AGGAAGAAACATTTGCTAACCAGGCCAGTGACAGAAATGGATTCGAAATACCAGTGTGTG	1646	Hs.567256	GO:0004032|GO:0004958|GO:0005737|GO:0006693|GO:0007186|GO:0007586|GO:0008202|GO:0008284|GO:0016655|GO:0018636|GO:0031406|GO:0032052|GO:0034694|GO:0042448|GO:0044597|GO:0044598|GO:0047026|GO:0047086|GO:0047115|GO:0051897|GO:0055114|GO:0071395
ASHGA5P046629	23.4577	412.521	5.09099	7.95679	485.325	28.9989	596.63	26.4999	231.798	20.0214	543.653	25.0174	205.196	16.7509	8.31513	5.11879	8.33922	5.48958	7.43979	4.90109	8.32237	5.02359	7.36743	4.9219	P	P	P	P	P	P	P	P	P	A	protein_coding	NM_144658	CCDS35373.1	DOCK11	RefSeq	6638	chrX	+	117629871	117820123		ATTGGCACGTGGTAAACTACAAGTATGAGGACTTCTCTGGGGACTTTCGAATGTTGCCAT	139818	Hs.368203	GO:0005089|GO:0005525|GO:0005543|GO:0005829|GO:0007596|GO:0017048
ASHGA5P005418	5	33.2982	2.44792	4.45701	28.6138	5	33.3591	5	41.85	5	24.3347	5	38.3333	5	4.25363	2.38062	4.16338	2.45415	5.03449	2.47609	3.81686	2.4088	5.01667	2.51994	P	A	P	A	P	A	P	A	P	A	protein_coding	NM_022918	CCDS8280.1	TMEM135	RefSeq	9098	chr11	+	86748885	87039876		ATATGGCCAACTTGGCCACAGAAACACTATTCAGAATGGGTGTAGCAAGAGGAACCATCA	65084	Hs.188591	GO:0005777|GO:0007031|GO:0016021
ASHGA5P043840	5	49.9978	2.44792	5.04634	51.2899	5	62.2993	5	42.2359	5	60.5962	5	33.5675	5	5.09278	2.38062	5.09859	2.45415	5.04573	2.47609	5.16982	2.4088	4.8248	2.51994	P	A	P	A	P	A	P	A	P	A	protein_coding	ENST00000257700	CCDS34726.1	RINT1	GENCODE	2976	chr7	+	105172531	105208124		TCTTCAGAAGAGGTTCAGGTATCACTTCAGAGGGAACCGGCAGACTAATGTGTTAAGCAA	60561	Hs.531388	GO:0007049|GO:0015031|GO:0016192|GO:0031572|GO:0005737|GO:0005789|GO:0005783|GO:0005515
ASHGA5P010458	5	54.1556	2.44792	5.17991	58.1607	5	64.3529	5	44.026	5	59.3427	5	44.8956	5	5.27018	2.38062	5.14301	2.45415	5.10618	2.47609	5.13889	2.4088	5.24128	2.51994	P	A	P	A	P	A	P	A	P	A	protein_coding	NM_013316	CCDS43650.1	CNOT4	RefSeq	3341	chr7	-	135046546	135194875	NM_001190847	CCTGTAGCAGGTATTCCAGCGTCTTCAGGAAACAGTTTAGACTCTCTTCAAGATGACAAT	4850	Hs.490224	GO:0000166|GO:0000288|GO:0000289|GO:0003723|GO:0004842|GO:0005515|GO:0005634|GO:0005829|GO:0006351|GO:0006355|GO:0008270|GO:0010467|GO:0016070|GO:0016071|GO:0051865
ASHGA5P019213	67.2706	472.157	5.24125	8.11455	564.582	124.534	715.843	5	226.789	91.4618	646.457	110.357	207.117	5	8.55379	7.16626	8.62807	2.45415	7.40876	6.97599	8.5992	7.08989	7.38293	2.51994	P	P	P	A	P	P	P	P	P	A	protein_coding	NM_001164393	CCDS53341.1	MTF2	RefSeq	3863	chr1	+	93544791	93604638		ACCGAATGAGGAGCCACTGGAAGTGGGGAAATGGTCTGTACAATATGTCAAGAAGAGTAT	22823	Hs.731818	GO:0003677|GO:0005634|GO:0005737|GO:0008270
ASHGA5P007532	6.7536	91.8109	3.04855	5.94695	83.2168	5	95.2341	9.57795	98.4192	5	86.5602	5	95.6239	9.19004	5.78803	2.38062	5.71784	3.91386	6.238	2.47609	5.69015	2.4088	6.30072	4.06339	P	A	P	A	P	A	P	A	P	A	protein_coding	NM_015150	CCDS33712.1	RFTN1	RefSeq	3033	chr3	-	16357351	16555222		TTGGAGGTGCATGAAGAGCCACTCTCAGGGAAAATGGAGATCTTCACCCTTTTCAACAAA	23180	Hs.98910	GO:0005886|GO:0045121
ASHGA5P001109	34.4723	287.14	4.82214	7.46195	344.977	60.6616	398.012	5	167.342	50.4021	370.523	51.251	154.847	5.04701	7.81889	6.16231	7.75703	2.45415	6.9892	6.16362	7.76315	6.03264	6.98147	3.29797	P	P	P	A	P	P	P	P	P	A	protein_coding	NM_006158		NEFL	RefSeq	3602	chr8	-	24808468	24814131		CAACGTGAAGATGGCTTTGGATATTGAGATTGCAGCTTACAGGAAACTCTTGGAAGGCGA	4747	Hs.521461	GO:0005200|GO:0005515|GO:0005829|GO:0005883|GO:0007268|GO:0008022|GO:0008089|GO:0008090|GO:0019896|GO:0030424|GO:0033596|GO:0033693|GO:0033693|GO:0042802|GO:0045109
ASHGA5P013799	39.5234	515.195	5.58108	8.38367	429.063	57.2712	520.773	14.5533	590.361	55.9144	481.329	53.6022	554.447	16.2757	8.13576	6.08292	8.13889	4.55124	8.74416	6.30164	8.14236	6.0928	8.75716	4.87678	P	P	P	A	P	P	P	P	P	A	protein_coding	NM_001482	CCDS10122.1	GATM	RefSeq	2602	chr15	-	45653321	45670980		GAAAAGCTGGGTATCACTACCATTAAAGTTAACATTCGTAATGCCAATTCCCTGGGAGGA	2628	Hs.75335	GO:0005743|GO:0005758|GO:0005758|GO:0006600|GO:0006601|GO:0006601|GO:0006979|GO:0007584|GO:0009790|GO:0015068|GO:0015068|GO:0016813|GO:0034641|GO:0042246|GO:0043434|GO:0044281|GO:0046689
ASHGA5P011001	65.9956	2607.61	6.63457	10.1365	730.711	73.7576	869.183	66.7648	5568.89	58.9543	791.827	64.2154	5077.44	66.2856	8.94057	6.43353	8.91588	6.96348	11.9819	6.37296	8.89711	6.34051	11.9473	7.06239	P	P	P	P	P	P	P	P	P	P	protein_coding	ENST00000368725		S100A7L2	GENCODE	480	chr1	-	153409470	153412503		CCCAGCTCTGGCTTTTTGAAAGCAAAGATGAATATCCCTCTAGGTGAGAAAGTCATGTTG	645922	Hs.647713	GO:0005509
ASHGA5P002891	23.09	331.404	4.57154	7.73904	353.786	40.4365	413.144	10.285	259.124	28.8646	390.053	30.864	240.911	5	7.85347	5.59369	7.80551	4.02476	7.60062	5.39719	7.83474	5.32212	7.60086	2.51994	P	P	P	A	P	P	P	P	P	A	protein_coding	NM_003504	CCDS13762.1	CDC45	RefSeq	1938	chr22	+	19467415	19508135	NM_001178011	GAGGCCCGGAGAAGAGACATCCTCTTTGACTACGAGCAGTATGAATATCATGGGACATCG	8318	Hs.474217	GO:0000075|GO:0000076|GO:0000082|GO:0000083|GO:0000084|GO:0000216|GO:0000278|GO:0005515|GO:0005634|GO:0005654|GO:0005813|GO:0006260|GO:0006270|GO:0006271
ASHGA5P041718	27.8438	308.811	5.29831	7.31167	400.353	19.6083	497.896	41.851	92.4747	17.5198	465.047	20.2794	88.2842	39.9605	8.03691	4.55855	8.07824	6.2172	6.15294	4.73053	8.10009	4.73053	6.19017	6.25476	P	P	P	P	P	P	P	P	P	P	protein_coding	ENST00000377401	CCDS4625.1	HIST1H2BL	GENCODE	453	chr6	-	27775256	27775709		AGTACACCAGCTCCAAGTAAATTCTCAAGCTCTTGTCCAACCCAAAGGCTCTTTTCAGAG	8340	Hs.137594	GO:0006334|GO:0005634|GO:0005622|GO:0000786|GO:0003677|GO:0043565
ASHGA5P030100	60.5145	807.139	6.49367	8.92189	497.826	73.7214	598.603	53.83	1237.78	53.4795	557.056	63.8464	1144.43	57.695	8.35428	6.43317	8.34629	6.6221	9.78214	6.24209	8.35874	6.33272	9.76802	6.83829	P	P	P	P	P	P	P	P	P	P	protein_coding	ENST00000204549	CCDS10201.1	PDCD7	GENCODE	2851	chr15	-	65409716	65426174		CATTAAAAAGCGCTCTGAACTGTATGAAGCTGAAGAGAGAGCCCTCAGAGTTATGCTAGA	10081	Hs.458596	GO:0006915|GO:0006917|GO:0008380|GO:0051384|GO:0005689
ASHGA5P013824	630.751	10075.1	9.88307	12.6711	11339.6	776.837	14281.3	515.888	6051.29	661.888	13011.9	707.208	5691.52	491.933	13.0183	9.70258	13.0632	10.1517	12.1124	9.72412	13.0456	9.66804	12.1161	10.1689	P	P	P	P	P	P	P	P	P	P	protein_coding	NM_001012633	CCDS32378.1	IL32	RefSeq	919	chr16	+	3115312	3119668		TTTGTGACAAGTCCTACGGAGCCCCACGGGGGGACAAGGAGGAGCTGACACCCCAGAAGT	9235	Hs.943	GO:0005125|GO:0005615|GO:0006952|GO:0006955|GO:0007155
ASHGA5P001237	13090.9	84903.3	13.466	15.9635	100113	22349.1	126903	2116.65	42479.8	18039.6	115549	20978.5	39471.6	1970.35	16.5217	14.3763	16.4534	12.1188	15.184	14.3421	16.5006	14.3814	15.1579	12.1113	P	P	P	P	P	P	P	P	P	P	protein_coding	NM_003380	CCDS7120.1	VIM	RefSeq	2151	chr10	+	17270257	17279592		AACCTGAGGGAAACTAATCTGGATTCACTCCCTCTGGTTGATACCCACTCAAAAAGGACA	7431	Hs.455493	GO:0005200|GO:0005212|GO:0005515|GO:0005737|GO:0005777|GO:0005829|GO:0005829|GO:0005856|GO:0005856|GO:0005882|GO:0005886|GO:0006915|GO:0006921|GO:0006928|GO:0008022|GO:0010977|GO:0014002|GO:0019048|GO:0019901|GO:0030049|GO:0030424|GO:0031252|GO:0042802|GO:0045109|GO:0045111|GO:0060020|GO:0070307|GO:0097110
ASHGA5P000900	112.732	1113.49	6.759	9.05517	1544.49	176.02	1848.69	23.1357	268.972	160.737	1659.27	182.327	246.015	21.4402	10.0208	7.6548	10.0108	5.27654	7.65003	7.77262	9.9662	7.79958	7.62804	5.29145	P	P	P	P	P	P	P	P	P	P	protein_coding	NM_017414	CCDS13752.1	USP18	RefSeq	2037	chr22	+	18632757	18660162		ACTACCACTGGCAGGAAACTGCATATCTTCTGGTTTACATGAAGATGGAGTGCTAATGGA	11274	Hs.38260	GO:0004221|GO:0004843|GO:0005634|GO:0005829|GO:0006511|GO:0019221|GO:0060337|GO:0060338
ASHGA5P004725	5	75.9279	2.44792	5.67365	64.6599	5	79.8265	5	77.1053	5	75.0773	5	82.9703	5	5.42914	2.38062	5.45861	2.45415	5.89823	2.47609	5.48053	2.4088	6.10172	2.51994	P	A	P	A	P	A	P	A	P	A	protein_coding	NM_001040157	CCDS34106.1	CEP44	RefSeq	4535	chr4	+	175204827	175241482		GTTAATTACTGTGGTTTGAATGAGATTTCAGAGGAAACAACAATCCAGAAAATGGAAAGG	80817	Hs.555989	GO:0000922|GO:0005813|GO:0030496
ASHGA5P055365	224.76	2157.06	8.10259	10.4799	1778.53	343.645	2218.17	88.6151	2510.72	281.44	1962.64	328.169	2315.25	81.9306	10.2254	8.56951	10.2717	7.41891	10.8545	8.53619	10.2156	8.59691	10.8323	7.39143	P	P	P	P	P	P	P	P	P	P	protein_coding	NM_181847	CCDS8751.1	AMIGO2	RefSeq	3849	chr12	-	47469489	47473734	NM_001143668	GACACACCTTTTGTGGCGTCCACTTAATTTGTGCCTATATTTGTATGATGTCATAATTTA	347902	Hs.121520	GO:0005515|GO:0005634|GO:0005886|GO:0007156|GO:0007157|GO:0016021|GO:0043069
ASHGA5P055001	24.5981	298.62	5.161	7.52429	356.733	24.2185	417.12	34.4815	178.009	16.8034	375.662	19.2468	165.575	28.2402	7.86291	4.85843	7.82187	5.90947	7.07582	4.67273	7.78496	4.65405	7.0759	5.71031	P	P	P	P	P	P	P	P	P	P	protein_coding	NM_001039656	CCDS44661.1	MTL5	RefSeq	3625	chr11	-	68503599	68518988		CACCAAAAATAACTTTGGCTGGGTAAGGATTAGAAGCAATACATTGTCACTCTAATGTAA	9633	Hs.145932	GO:0005634|GO:0005737|GO:0006875|GO:0007275|GO:0007283|GO:0010038|GO:0030154|GO:0046872
ASHGA5P051817	87.5877	788.835	6.16967	9.01515	784.592	148.931	970.845	12.4896	677.644	123.692	882.438	142.197	628.657	10.628	9.04909	7.41644	9.07736	4.31346	8.9451	7.40593	9.06363	7.44848	8.94057	4.26406	P	P	P	A	P	P	P	P	P	A	protein_coding	NM_001967	CCDS3282.1	EIF4A2	RefSeq	1905	chr3	+	186501360	186507685		CATTTGCTATTTCCATCCTGCAACAGTTGGAGATTGAGTTCAAGGAGACCCAAGCACTAG	1974	Hs.518475	GO:0000288|GO:0000289|GO:0003743|GO:0004386|GO:0005515|GO:0005524|GO:0005829|GO:0006412|GO:0006413|GO:0006446|GO:0008026|GO:0010467|GO:0016070|GO:0016071|GO:0016281|GO:0019048|GO:0019221|GO:0044267
ASHGA5P013636	736.238	4369.24	9.26671	11.5463	4072.45	1282.2	4982.35	102.226	4267.73	1045.7	4570.03	1162.35	3953.67	88.7145	11.4903	10.4104	11.4985	7.65456	11.6332	10.3739	11.4969	10.3696	11.6126	7.52507	P	P	P	P	P	P	P	P	P	P	protein_coding	NM_182926	CCDS9725.1	KTN1	RefSeq	4930	chr14	+	56046924	56151302	NM_001079521	AGTCAGAGAGCTGAAAGATCTGTTGACTGAATTGCAGAAAAAACTTGATGATTCATATTC	3895	Hs.509414	GO:0003674|GO:0005783|GO:0005789|GO:0005887|GO:0007018|GO:0016020|GO:0016021|GO:0019894
ASHGA5P012071	23.0867	563.891	4.2956	8.44222	667.157	40.7113	788.585	5	322.492	26.0407	729.951	38.6813	311.271	5	8.79964	5.60533	8.7778	2.45415	7.90812	5.26258	8.77465	5.63599	7.95089	2.51994	P	P	P	A	P	P	P	P	P	A	protein_coding	NM_012342	CCDS7162.1	BAMBI	RefSeq	1732	chr10	+	28966423	28971868		GAGGCCTCAGGACAAGGAAACAGGTATCAGCATGATGGTAGCAGAAACCTTATCACCAAG	25805	Hs.533336	GO:0005109|GO:0005114|GO:0005737|GO:0005886|GO:0007179|GO:0008284|GO:0008360|GO:0010718|GO:0016021|GO:0016477|GO:0030512|GO:0030512|GO:0032092|GO:0035413|GO:0045893|GO:0090263
ASHGA5P042270	283.305	1921.19	7.90618	9.96431	2484.8	487.849	3109.22	43.9758	609.172	401.365	2835.03	445.411	567.716	37.9256	10.7198	9.03743	10.7679	6.29712	8.78927	9.01365	10.7551	9.00948	8.78952	6.17322	P	P	P	P	P	P	P	P	P	P	protein_coding	NM_001546	CCDS4544.1	ID4	RefSeq	3891	chr6	+	19837600	19842431		AGTCAGCAAAGTGGAGATCCTGCAGCACGTTATCGACTACATCCTGGACCTGCAGCTGGC	3400	Hs.519601	GO:0000082|GO:0000122|GO:0001085|GO:0003714|GO:0005515|GO:0005634|GO:0005737|GO:0006357|GO:0007405|GO:0008284|GO:0021766|GO:0021895|GO:0022010|GO:0034613|GO:0045444|GO:0045599|GO:0045665|GO:0045669|GO:0045892|GO:0045944|GO:0046983|GO:0048712|GO:0048715
ASHGA5P031517	41.4704	319.842	4.82729	7.63435	357.981	72.3122	434.747	5	207.604	62.9518	416.221	62.0882	182.656	5	7.87076	6.40706	7.87798	2.45415	7.28389	6.46145	7.93217	6.29383	7.20697	2.51994	P	P	P	A	P	P	P	P	P	A	protein_coding	NM_005819	CCDS1341.1	STX6	RefSeq	4548	chr1	-	180942175	180992046		GATGCAACTGAATTGAGTATAAGAAAAGCCTTCATTACAAGTACTCGGCAAGTTGTCAGG	10228	Hs.518417	GO:0000139|GO:0005484|GO:0005515|GO:0005769|GO:0005794|GO:0005886|GO:0006886|GO:0006906|GO:0007032|GO:0016021|GO:0030136|GO:0032588|GO:0042147|GO:0048193|GO:0048471
ASHGA5P020031	169.309	930.228	7.02925	9.23774	975.758	292.603	1178.55	20.9311	732.14	241.038	1085.14	274.544	679.559	17.4298	9.36159	8.3563	9.36378	5.12061	9.05292	8.32957	9.36378	8.35936	9.0466	4.9804	P	P	P	P	P	P	P	P	P	A	protein_coding	NM_001009922	CCDS34012.1	RCHY1	RefSeq	4420	chr4	-	76404246	76439640		TTTTACATAGAGGCTACAGATGTCCATTATGTATGCACTCTGCTTTAGATATGACCAGGT	25898	Hs.48297	GO:0000151|GO:0002039|GO:0004842|GO:0005102|GO:0005515|GO:0005634|GO:0005730|GO:0005737|GO:0008270|GO:0016567|GO:0016607|GO:0031398|GO:0032436|GO:0042787|GO:0042803|GO:0051865
ASHGA5P042192	59.8647	1003.89	6.13622	8.96913	1356.26	98.6114	1639	21.1663	285.298	79.0429	1492.23	78.7391	246.656	21.7637	9.84171	6.8345	9.82588	5.13779	7.73521	6.77522	9.8103	6.6174	7.63254	5.3162	P	P	P	P	P	P	P	P	P	P	protein_coding	NM_003247	CCDS34574.1	THBS2	RefSeq	5826	chr6	-	169615874	169654137		ATATTTAAACAAGATTTGCTGCATTTCCGGCAATGCCCTGTGCATGCCATGGTCCCTAGA	7058	Hs.371147	GO:0005509|GO:0005515|GO:0005576|GO:0005604|GO:0007155|GO:0008201|GO:0016525|GO:0051965
ASHGA5P038132	27.0125	332.565	5.07758	7.74266	358.804	39.2384	415.612	12.9996	253.871	32.2616	390.532	40.3637	244.004	10.1995	7.87444	5.55047	7.81533	4.37643	7.57241	5.55424	7.83632	5.69672	7.61478	4.21003	P	P	P	A	P	P	P	P	P	A	protein_coding	NM_001012409	CCDS46773.1	SGOL1	RefSeq	3999	chr3	-	20209935	20227698	NM_001012410, NM_001199251, NM_001199252	GAGCACTGAAATACACAGATGAAAAAGAGACGGAGGGTTCTAAGCCAACAAAAACTCCTA	151648	Hs.105153	GO:0000087|GO:0000236|GO:0000278|GO:0000775|GO:0000776|GO:0000776|GO:0000777|GO:0000779|GO:0000780|GO:0000922|GO:0005515|GO:0005813|GO:0005829|GO:0007059|GO:0008608|GO:0010457|GO:0030892|GO:0045132|GO:0051301
ASHGA5P013491	7.48787	55.2598	3.14848	5.20716	56.8364	10.2104	64.7626	5	47.5569	5.58804	64.819	11.6409	42.3242	5	5.23915	3.5959	5.15037	2.45415	5.21662	3.23597	5.27037	3.93646	5.15927	2.51994	P	A	P	A	P	A	P	A	P	A	protein_coding	NM_177976	CCDS2928.1	ARL6	RefSeq	1368	chr3	+	97483594	97517373		ATCCTTCAAGCTGGTTTGTAAATATTTGAATCACATTATGGGATTGCTAGACAGACTTTC	84100	Hs.373801	GO:0005515|GO:0005525|GO:0005543|GO:0005737|GO:0005879|GO:0005932|GO:0006612|GO:0007264|GO:0007368|GO:0007601|GO:0016020|GO:0016055|GO:0030117|GO:0032402|GO:0034464|GO:0035085|GO:0042384|GO:0042384|GO:0045444|GO:0046872|GO:0051258|GO:0060170
ASHGA5P011068	65.5068	464.516	5.22263	8.23037	476.839	109.82	576.53	5	385.518	99.8912	532.37	107.823	351.322	5	8.28785	6.98539	8.29034	2.45415	8.15916	7.09874	8.29046	7.05492	8.12405	2.51994	P	P	P	A	P	P	P	P	P	A	protein_coding	NM_003252	CCDS7613.1	TIAL1	RefSeq	3894	chr10	-	121332977	121356541		GATAACAGAGCATACAAGCAATGACCCATATTGCTTTGTGGAATTTTATGAACACAGAGA	7073	Hs.501203	GO:0000166|GO:0003723|GO:0005634|GO:0005737|GO:0005764|GO:0006357|GO:0006915|GO:0006917|GO:0006952|GO:0007281|GO:0008284|GO:0010494|GO:0017091|GO:0017145
ASHGA5P030037	22.3793	187.343	4.27763	6.5878	240.302	37.8305	310.939	5	55.3058	31.0919	279.828	32.9739	50.3404	5	7.31528	5.49884	7.41805	2.45415	5.42914	5.50352	7.37837	5.41168	5.39817	2.51994	P	P	P	A	P	P	P	P	P	A	protein_coding	NM_153374	CCDS10143.1	LYSMD2	RefSeq	1709	chr15	-	52015260	52030320		GAGCACCGGGTCCGCGCGGGCGACACGCTGCAGGGCATCGCGCTCAAGTACGGTGTCACG	256586	Hs.603629	GO:0016998
ASHGA5P051165	7.67669	70.4851	3.16423	5.57044	63.5339	12.668	80.2631	5	69.1025	10.4989	69.6033	5.2166	69.9225	5	5.40293	3.91326	5.46622	2.45415	5.74316	4.04888	5.37141	2.88491	5.86846	2.51994	P	P	P	A	P	A	P	A	P	A	protein_coding	ENST00000545121	CCDS830.1	CEPT1	GENCODE	2251	chr1	+	111682248	111727724	NM_006090	GTGGTTCTTGGAACTTGTATTGCAGTGCAGCTGGGGACAAACCCTGATTGGATGTTTTTT	10390	Hs.363572	GO:0006629|GO:0008654|GO:0006646|GO:0016021|GO:0005789|GO:0016020|GO:0031965|GO:0046872|GO:0016780|GO:0004307|GO:0004142
ASHGA5P012534	10.3533	133.815	3.85677	6.32033	73.7876	16.435	87.0166	8.75515	216.698	6.58685	86.2631	13.5155	205.308	6.47409	5.61922	4.30174	5.58305	3.77899	7.34779	3.4427	5.68365	4.15583	7.36794	3.6046	P	P	P	A	P	A	P	P	P	A	protein_coding	NM_001191036	CCDS55261.1	TRIQK	RefSeq	3634	chr8	-	93895757	93977817	NM_001171795, NM_001171796, NM_001171797, NM_001171798, NM_001171799, NM_001191035	AGGCATAAAGGAAGTTGGCCTTGTACTTGCAGCTATATTGGCACTACTACTGGCTTTCTA	286144	Hs.440643	GO:0005789|GO:0016021
ASHGA5P004731	42.7475	636.248	4.85224	8.59544	723.207	75.0931	942.11	5	350.751	61.329	840.253	67.3153	324.92	5	8.92627	6.45585	9.03229	2.45415	8.01885	6.42528	8.98768	6.40599	8.01211	2.51994	P	P	P	A	P	P	P	P	P	A	protein_coding	NM_000585	CCDS3755.1	IL15	RefSeq	2012	chr4	+	142557748	142655140	NR_037840	TCATTTTGGGCTGTTTCAGTGCAGGGCTTCCTAAAACAGAAGCCAACTGGGTGAATGTAA	3600	Hs.168132	GO:0001779|GO:0001866|GO:0005125|GO:0005126|GO:0005515|GO:0005576|GO:0005615|GO:0005634|GO:0005737|GO:0005768|GO:0005794|GO:0005887|GO:0006954|GO:0006955|GO:0007165|GO:0007267|GO:0007568|GO:0008284|GO:0014732|GO:0016020|GO:0030212|GO:0032740|GO:0032819|GO:0032825|GO:0034105|GO:0042102|GO:0042517|GO:0045062|GO:0045580|GO:0048469|GO:0048535|GO:0048662|GO:0050691|GO:0050729|GO:0050778|GO:0071305
ASHGA5P002596	30.8113	329.979	5.50652	7.70273	362.073	34.8114	446.786	29.504	226.277	27.3592	401.807	34.539	212.953	27.8431	7.88622	5.37815	7.92231	5.65685	7.4066	5.32856	7.8769	5.48167	7.42161	5.68738	P	P	P	P	P	P	P	P	P	P	protein_coding	NM_016061	CCDS1771.1	YPEL5	RefSeq	2281	chr2	+	30369749	30383399		GCCGCTCAGGGTTTTTAGAACTTCAGCCATAAAAATGGGCAGAATTTTCCTTGATCATAT	51646	Hs.515890	GO:0016671
ASHGA5P011058	29.6679	316.442	5.20097	7.70491	279.967	47.7285	324.451	12.6009	342.44	37.2831	306.228	38.4492	329.123	12.2778	7.5248	5.82506	7.4741	4.32719	7.99245	5.75509	7.50463	5.62724	8.02859	4.47025	P	P	P	A	P	P	P	P	P	A	protein_coding	NM_007214	CCDS5061.1	SEC63	RefSeq	6500	chr6	-	108188959	108279482		AATGTAATCTGCCAACTAATAGTAATGGCCCGGAACCGTGAAGAAAGGGAGTTTCGTGCT	11231	Hs.26904	GO:0004872|GO:0005783|GO:0005789|GO:0006457|GO:0006612|GO:0016021|GO:0031072|GO:0051082
ASHGA5P006525	18.5909	184.386	4.098	6.90743	229.667	28.666	226.706	5	141.608	21.8927	198.348	32.3956	125.598	5	7.24768	5.10064	6.96829	2.45415	6.74997	5.02568	6.89004	5.38958	6.68118	2.51994	P	P	P	A	P	P	P	P	P	A	protein_coding	NM_005766	CCDS9487.1	FARP1	RefSeq	5028	chr13	+	98795433	99102023		AAGAAAGATTTGATTGGCATTGACAATCTTGTGGTTCCGGGAAGGGAGTTCATCCGTCTG	10160	Hs.403917	GO:0005089|GO:0005543|GO:0005737|GO:0005856|GO:0008092|GO:0010923|GO:0019898|GO:0035023
ASHGA5P018159	5.0925	64.3953	2.53142	5.42169	67.3725	5.46251	77.7561	5	57.7381	5	73.5079	5	45.6018	5	5.48932	2.79812	5.42155	2.45415	5.48421	2.47609	5.44802	2.4088	5.26534	2.51994	P	A	P	A	P	A	P	A	P	A	protein_coding	NM_001134738	CCDS46975.1	BCL6	RefSeq	3086	chr3	-	187439164	187452695		TCTAGCTGTGGTGAGAAACCCTATCGTTGCAACATCTGTGGGGCCCAGTTCAACCGGCCA	604	Hs.478588	GO:0000060|GO:0000122|GO:0000902|GO:0001953|GO:0002467|GO:0002634|GO:0002829|GO:0002903|GO:0003682|GO:0003700|GO:0005515|GO:0005634|GO:0005657|GO:0005730|GO:0006351|GO:0006974|GO:0007266|GO:0007283|GO:0008270|GO:0008285|GO:0030036|GO:0030183|GO:0030308|GO:0030890|GO:0031490|GO:0032319|GO:0032764|GO:0035024|GO:0042092|GO:0043065|GO:0043380|GO:0043565|GO:0045629|GO:0045749|GO:0045892|GO:0045892|GO:…
ASHGA5P004164	139.092	1010.81	6.65099	9.34063	1089.6	243.916	1316.8	13.5125	749.534	200.89	1204.8	224.273	693.31	12.869	9.51907	8.10784	9.51689	4.43708	9.08798	8.08294	9.50509	8.08726	9.07411	4.5398	P	P	P	A	P	P	P	P	P	A	protein_coding	NM_152945	CCDS33335.1	RBM45	RefSeq	1860	chr2	+	178977181	178994382		ATGCAACAGATCTCCTTAGAAAAATGGCAACACAGATGGTAGCTGCACAGCTTGCATCAA	129831	Hs.377257	GO:0000166|GO:0003723|GO:0005634|GO:0005737|GO:0007399|GO:0030154
ASHGA5P015416	67.2001	788.306	6.3807	8.96887	893.876	101.519	1064.8	31.8385	535.243	85.705	948.524	91.8249	499.086	25.113	9.23785	6.87462	9.21833	5.77679	8.60824	6.88539	9.16999	6.83219	8.60995	5.5345	P	P	P	P	P	P	P	P	P	P	protein_coding	ENST00000420083	CCDS45966.1	ILF3	GENCODE	3285	chr19	+	10764936	10796443	ENST00000250241, ENST00000407004	GCAGGCTACACAGGTTTTGTATGAATTTTTAACCTTTTAACAAACTCCCAAATCTGGTTG	3609	Hs.465885	GO:0006351|GO:0045893|GO:0045892|GO:0000279|GO:0005634|GO:0005622|GO:0005739|GO:0005730|GO:0030529|GO:0003723|GO:0003677|GO:0005515|GO:0003725
ASHGA5P001398	1355.17	6271.17	9.89966	12.0602	5833.66	2373.24	7371.03	120.865	5902.37	1973.36	6708.58	2201.44	5540.21	106.93	12.0246	11.2514	12.0825	7.924	12.0621	11.2389	12.0654	11.2464	12.0663	7.83761	P	P	P	P	P	P	P	P	P	P	protein_coding	NM_003795	CCDS5064.1	SNX3	RefSeq	1497	chr6	-	108532716	108582464		TACAGTGACTTTGAATGGCTGCGAAGTGAATTAGAAAGAGAGAGCAAGGTCGTAGTTCCC	8724	Hs.12102	GO:0005515|GO:0005737|GO:0005769|GO:0006897|GO:0007154|GO:0010008|GO:0015031|GO:0019903|GO:0032266
ASHGA5P008183	17.8126	109.824	4.06392	6.1473	120.443	28.793	146.505	5	79.0869	22.5827	137.609	27.6874	65.4766	5	6.32524	5.10749	6.34211	2.45415	5.933	5.06731	6.36449	5.17071	5.77167	2.51994	P	P	P	A	P	P	P	P	P	A	protein_coding	NM_004993	CCDS9900.1	ATXN3	RefSeq	6923	chr14	-	92524895	92572965	NM_001127696, NM_001164778, NM_001164781, NM_030660, NR_028459, NR_028461	GGCTCAGGATCGATCCTATAAATGAAAGATCATTTATATGCAATTATAAGGAACACTGGT	4287	Hs.532632	GO:0000226|GO:0004221|GO:0004843|GO:0005515|GO:0005654|GO:0005737|GO:0006289|GO:0006351|GO:0006355|GO:0006515|GO:0007268|GO:0007399|GO:0008219|GO:0008242|GO:0010810|GO:0016363|GO:0030036|GO:0031625|GO:0035520|GO:0043161|GO:0045104|GO:0071218
ASHGA5P051709	14.0082	291.773	4.23458	7.55839	304.41	20.8397	364.921	7.22455	225.193	13.5295	348.913	20.224	215.429	8.22345	7.64214	4.64949	7.63242	3.49621	7.3988	4.38572	7.68154	4.72594	7.43704	3.91556	P	P	P	A	P	A	P	P	P	A	protein_coding	NM_032383	CCDS3140.1	HPS3	RefSeq	4451	chr3	+	148847370	148891305		TTTGACATAGCTTCCATTATTCCGTTCTTGGAGCCACTTTCAGAAGACACTATTGCCGGC	84343	Hs.591311	GO:0005737|GO:0006996|GO:0043473
ASHGA5P016538	23.1177	161.408	4.30846	6.49571	206.956	31.9872	250.568	5	61.8311	36.5756	230.221	37.0259	57.4633	5	7.10135	5.25874	7.10942	2.45415	5.58165	5.73175	7.09977	5.57772	5.58639	2.51994	P	P	P	A	P	P	P	P	P	A	protein_coding	NM_001164803	CCDS55510.1	RBMX	RefSeq	2071	chrX	-	135951352	135962939		AAGGATGCAGCCAGAGACATGAATGGAAAGCTCCTGTATCACGTGGAAGAGATAGTTATG	27316	Hs.380118	GO:0000166|GO:0000381|GO:0000398|GO:0000398|GO:0001047|GO:0003682|GO:0003723|GO:0003723|GO:0003729|GO:0005515|GO:0005634|GO:0005654|GO:0005719|GO:0006366|GO:0006509|GO:0008380|GO:0010467|GO:0044530|GO:0045944|GO:0048025|GO:0048026|GO:0051260|GO:0070062|GO:0071013|GO:0071347
ASHGA5P052488	14.1296	127.012	3.83491	6.36575	139.359	24.9168	167.226	5	90.3177	17.3053	156.317	18.4261	81.8395	5	6.54255	4.89626	6.53637	2.45415	6.11901	4.71339	6.54861	4.59081	6.0822	2.51994	P	P	P	A	P	P	P	P	P	A	protein_coding	NM_004060	CCDS4360.1	CCNG1	RefSeq	2484	chr5	+	162864576	162872022	NM_199246	TCAGCCAAAGGTCTGTGGTTTGAGACTAATTGAGTCTGCACACGATAATGGCCTCAGAAT	900	Hs.79101	GO:0000079|GO:0005515|GO:0005634|GO:0006949|GO:0007067|GO:0007095|GO:0007420|GO:0010243|GO:0016049|GO:0019904|GO:0030425|GO:0043025|GO:0043066|GO:0048471|GO:0051301
ASHGA5P008450	34.7802	309.346	4.67509	7.63613	220.614	61.2761	259.305	5	416.751	50.5447	257.527	52.0801	392.532	5	7.18968	6.17833	7.16154	2.45415	8.27629	6.16762	7.26112	6.05541	8.29201	2.51994	P	P	P	A	P	P	M	P	P	A	protein_coding	NM_001134999	CCDS45107.1	FERMT2	RefSeq	3372	chr14	-	53323988	53417815	NM_001135000	AAGAGATTTGATAACAGCGAGAATCTTGGAGGCCCATCAGAATGTAGCTCAGATGAGTCT	10979	Hs.509343	GO:0001725|GO:0005543|GO:0005634|GO:0005730|GO:0005829|GO:0005925|GO:0005938|GO:0007155|GO:0008360|GO:0030036|GO:0031941|GO:0034329
ASHGA5P028246	91.2502	1133.7	6.78564	9.24882	1490.02	138.211	1806.28	35.306	403.313	114.658	1613.78	133.847	355.118	34.2296	9.9679	7.31073	9.97744	5.94733	8.22913	7.29546	9.92696	7.36196	8.14269	6.01275	P	P	P	P	P	P	P	P	P	P	protein_coding	NM_001008394	CCDS53822.1	EID3	RefSeq	1486	chr12	+	104697509	104698982		GGCAGCTTTTGAAATTTCTGAGGCTATGATTACATACTCCTCATACTAAAGATTTCTTAG	493861	Hs.659857	GO:0000781|GO:0005515|GO:0005634|GO:0005737|GO:0006281|GO:0006310|GO:0006351|GO:0006355|GO:0030915|GO:0042802
ASHGA5P000910	44.9676	623.319	5.71242	8.25409	223.869	70.2108	280.918	16.0765	1228.26	61.6298	259.851	61.7975	1123.7	15.1233	7.21376	6.36332	7.2751	4.70651	9.76802	6.432	7.27402	6.28669	9.73957	4.77359	P	P	P	A	P	P	P	P	P	A	protein_coding	NM_006855	CCDS13972.1	KDELR3	RefSeq	1705	chr22	+	38864082	38879445		GTGACCAAAGTCCTTAAGGGAAAGAAGTTAAGTCTTCCAATGCCAATCTGAGGACCTTCA	11015	Hs.528305	GO:0005789|GO:0006621|GO:0006987|GO:0015031|GO:0016021|GO:0016192|GO:0030968|GO:0046923
ASHGA5P027107	8.38775	146.903	3.48135	5.89302	199.772	11.1819	260.469	5	17.7967	7.50261	232.938	10.8724	23.5388	7.38185	7.05024	3.73522	7.16699	2.45415	3.80202	3.60618	7.11398	3.83807	4.33187	3.77311	P	A	P	A	P	A	P	A	P	A	protein_coding	NM_152321	CCDS8670.1	ERP27	RefSeq	1536	chr12	-	15066975	15091463		ATTTGGGATCAGCACTGATTCTGAGGTTCTGACACACTACAACATCACTGGGAACACCAT	121506	Hs.162143	GO:0005788
ASHGA5P001111	25.3087	201.258	4.38505	6.677	259.912	44.708	336.207	5	57.8166	31.1842	299.157	40.6514	53.1954	5	7.42858	5.73447	7.52031	2.45415	5.48626	5.50792	7.47292	5.70876	5.47694	2.51994	P	P	P	A	P	P	P	P	P	A	protein_coding	ENST00000392351	CCDS12391.1	HOMER3	GENCODE	1577	chr19	-	19040009	19052041	ENST00000221222, ENST00000433218, NM_001145722, NR_027297	TGAGGAGACTCAGCAGAAGGTGCAGGACCTGGAGACCCGCAATGCGGAGTTGGAGCACCA	9454	Hs.720208	GO:0006605|GO:0007216|GO:0005575|GO:0005737|GO:0005886|GO:0030054|GO:0045211|GO:0014069|GO:0005515|GO:0019904|GO:0008022
ASHGA5P000627	34.728	347.513	5.11104	7.80365	246.906	58.67	317.834	8.34512	457.146	47.7383	286.879	52.6464	428.799	6.24008	7.35756	6.11689	7.44571	3.71384	8.39953	6.09119	7.41158	6.0723	8.40385	3.56099	P	P	P	A	P	P	P	P	P	A	protein_coding	NM_006799	CCDS10478.1	PRSS21	RefSeq	1168	chr16	+	2867163	2871723	NM_001270452, NM_144956, NM_144957	GCTTTGAAACCTATAGTGACCTTAGTGATCCCTCCGGGTGGATGGTCCAGTTTGGCCAGC	10942	Hs.72026	GO:0004252|GO:0005737|GO:0005886|GO:0006508|GO:0008236|GO:0016020|GO:0031225
ASHGA5P003136	15.8426	191.74	3.95204	6.99836	178.499	25.1616	223.859	5	184.575	20.7819	201.256	23.2697	170.512	5	6.89277	4.90975	6.94964	2.45415	7.12351	4.94984	6.9117	4.92653	7.1142	2.51994	P	P	P	A	P	P	P	P	P	A	protein_coding	NM_017426	CCDS3576.1	NUP54	RefSeq	2358	chr4	-	77035816	77069655		CCGATTTAAGGCAGTAGGTTATAGTTGCATGCCCAGTAATAAAGATGAAGATGGGCTAGT	53371	Hs.430435	GO:0005487|GO:0005635|GO:0005643|GO:0005654|GO:0005737|GO:0005975|GO:0006605|GO:0008645|GO:0010827|GO:0015758|GO:0016032|GO:0019221|GO:0031965|GO:0044281|GO:0051028|GO:0055085
ASHGA5P029564	6.75423	93.7748	2.89872	5.87463	119.13	7.85317	119.32	5	52.8771	5	126.723	10.918	50.8233	5	6.31129	3.19983	6.03766	2.45415	5.37061	2.47609	6.24262	3.84358	5.41097	2.51994	P	A	P	A	P	A	P	A	P	A	protein_coding	NM_017799	CCDS9727.2	C14orf101	RefSeq	4278	chr14	+	57046510	57116232		TTCTCTCCGTTACATGCATTACTGTGAGGGGTTGAGGCCTGACATTTCATTAGTGGATCA	54916	Hs.497253	GO:0016021
ASHGA5P003020	97.5683	937.865	5.5676	9.27181	861.654	179.144	1024.66	5	970.242	138.037	931.275	160.661	901.497	5	9.18626	7.68038	9.16659	2.45415	9.43358	7.55824	9.14235	7.62529	9.43024	2.51994	P	P	P	A	P	P	P	P	P	A	protein_coding	NM_003642	CCDS2245.1	HAT1	RefSeq	1682	chr2	+	172778934	172848600		TTGGGGATGATGAAACTGCTTTTGGTTACAAGGGTCTAAAGATCCTGTTATACTATATTG	8520	Hs.632532	GO:0004402|GO:0005515|GO:0005634|GO:0005654|GO:0005730|GO:0005737|GO:0006323|GO:0006348|GO:0006475|GO:0007584|GO:0016363|GO:0043231
ASHGA5P027231	211.225	1207	7.19687	9.54449	1369.54	371.655	1692.64	20.4949	732.374	302.565	1555.7	344.661	684.773	16.7463	9.85451	8.67226	9.88164	5.0885	9.05396	8.6382	9.87283	8.66449	9.05952	4.92091	P	P	P	P	P	P	P	P	P	A	protein_coding	NM_001146076	CCDS53782.1	RPAP3	RefSeq	3528	chr12	-	48055714	48099844	NM_024604	TCCACACAAAGACAAAATGTGGTAAAACCCATTGATAATCCACCGCATCCTGGATCAACT	79657	Hs.437855
ASHGA5P049114	476.259	2323.3	8.36768	10.5642	2359.35	826.669	2966.25	40.3581	1868.93	695.089	2671.76	778.368	1750.22	40.8089	10.6474	9.79337	10.7014	6.15432	10.4015	9.79969	10.6639	9.80692	10.4068	6.28409	P	P	P	P	P	P	P	P	P	P	protein_coding	NM_002794	CCDS394.1	PSMB2	RefSeq	4759	chr1	-	36065142	36107445		TGGAGTACCTCATCGGTATCCAAGGCCCCGACTATGTTCTTGTCGCCTCCGACCGGGTGG	5690	Hs.471441	GO:0000075|GO:0000082|GO:0000084|GO:0000209|GO:0000216|GO:0000278|GO:0000502|GO:0002474|GO:0002479|GO:0004298|GO:0005634|GO:0005654|GO:0005730|GO:0005829|GO:0005839|GO:0006521|GO:0006915|GO:0006977|GO:0010243|GO:0010467|GO:0014070|GO:0016032|GO:0016070|GO:0016071|GO:0019048|GO:0031145|GO:0034641|GO:0042590|GO:0042981|GO:0044281|GO:0051436|GO:0051437|GO:0051439
ASHGA5P003191	43.6876	337.583	5.2327	7.78848	320.043	72.3096	399.221	5	314.325	59.1431	359.306	69.7082	295.018	12.2773	7.71443	6.40691	7.76186	2.45415	7.86564	6.37912	7.71966	6.45333	7.88084	4.46998	P	P	P	A	P	P	P	P	P	A	protein_coding	NM_020357	CCDS2942.1	PCNP	RefSeq	2250	chr3	+	101293041	101313281		GCCGCCGGAGGACCTGAAGAAGAAGCAGAAAAACCTGTGAAAACTAAGACTGTTTCTTCC	57092	Hs.275865	GO:0005515|GO:0005634|GO:0007049|GO:0016567|GO:0043161
ASHGA5P007310	710.846	6384.67	9.36678	12.0755	6409.03	1190.88	7760.09	123.894	5491.24	1008.25	7200.99	1118.02	5062	113.194	12.155	10.31	12.1513	7.9615	11.9647	10.3211	12.1639	10.3179	11.9429	7.92342	P	P	P	P	P	P	P	P	P	P	protein_coding	NM_001025249	CCDS45256.1	DUT	RefSeq	1830	chr15	+	48623620	48635570	NM_001025248, NM_001948	ACCTGTACAGTGCCTATGATTACACAATACCACCTATGGAGAAAGCTGTTGTGAAAACGG	1854	Hs.527980	GO:0004170|GO:0005515|GO:0005634|GO:0005654|GO:0005739|GO:0006139|GO:0006206|GO:0006226|GO:0006260|GO:0044281|GO:0046080|GO:0046134|GO:0055086
ASHGA5P032474	7.31483	92.9357	3.2699	5.83004	112.92	7.48263	129.213	6.91307	49.5623	6.83496	128.652	10.3435	44.3308	5	6.23254	3.13382	6.15667	3.43478	5.27288	3.49286	6.26439	3.7681	5.22372	2.51994	P	A	P	A	P	A	P	A	P	A	protein_coding	NM_001113738	CCDS45718.1	ARL17A	RefSeq	5273	chr17	-	44630121	44657088		GTAACTTTTTTGAAGACAGGAATTGTATGCTGTGTAACACTGCTTTGATTCTTCCATAGT	51326
ASHGA5P042682	19.2481	421.857	4.56713	8.07868	435.478	28.782	543.382	7.79494	316.961	26.7384	505.209	25.5903	308.256	7.3348	8.15623	5.10711	8.2035	3.60849	7.87985	5.29789	8.21565	5.05841	7.93818	3.76375	P	P	P	A	P	P	P	P	P	A	protein_coding	NM_001002255	CCDS34549.1	SUMO4	RefSeq	702	chr6	+	149721494	149722182		TGAAGTAACTGGTATGTGTACACAAGCATATTGCTTTTTTCTTCAAACCAAACAGCCAAT	387082	Hs.657168
ASHGA5P035869	19.3569	202.846	4.34927	6.90518	250.181	30.4108	292.179	8.17535	94.6585	21.5647	286.474	31.6336	90.7385	5	7.37435	5.1853	7.33095	3.68223	6.184	5.00404	7.41019	5.35485	6.22641	2.51994	P	P	P	A	P	P	P	P	P	A	protein_coding	NM_002908	CCDS1864.1	REL	RefSeq	2592	chr2	+	61108751	61150178		TAATTGAACAACCCAGGCAGAGGGGAATGCGTTTTAGATACAAATGTGAAGGGCGATCAG	5966	Hs.631886	GO:0001816|GO:0003677|GO:0003700|GO:0005515|GO:0005654|GO:0005829|GO:0006351|GO:0043123|GO:0045084|GO:0045893
ASHGA5P011790	6.18954	138.491	2.81418	6.50052	101.929	6.89946	129.989	5	181.023	5	111.989	9.04824	167.523	5	6.08507	3.03315	6.1649	2.45415	7.0996	2.47609	6.06077	3.58758	7.09224	2.51994	P	A	P	A	P	A	P	A	P	A	protein_coding	NM_001039840	CCDS35335.2	CHIC1	RefSeq	6909	chrX	+	72782983	72906937		AGATTATATCACAAGCTTGCTTTGCACTGGAAGTTGACTAAGAGGAAATGTGAAACTAGC	53344	Hs.496323	GO:0005886|GO:0016023
ASHGA5P006142	75.1404	696.048	6.26305	8.74682	473.236	122.704	558.887	18.666	992.766	95.7399	523.195	121.245	932.154	17.3469	8.27647	7.14306	8.24466	4.93865	9.46825	7.03895	8.26718	7.22172	9.47754	4.97287	P	P	P	P	P	P	P	P	P	A	protein_coding	NM_032830	CCDS10872.1	CIRH1A	RefSeq	2268	chr16	+	69166498	69202937		GTTGCAACAGGCAAGAATGGGGATACTCTTCCACTCTCTAAAAATGCAGATCATTTACTG	84916	Hs.461113	GO:0003674|GO:0005515|GO:0005730|GO:0006351|GO:0006355|GO:0008150
ASHGA5P050844	62.4814	438.749	5.49742	8.15091	434.831	110.697	540.296	10.9994	370.763	90.4068	503.285	95.304	344.571	5	8.15364	6.99741	8.19338	4.12334	8.09986	6.96211	8.20882	6.88432	8.09887	2.51994	P	P	P	A	P	P	P	P	P	A	protein_coding	NM_019083	CCDS765.1	TRMT13	RefSeq	3157	chr1	+	100598705	100616054		TTGTCACCACAGGTGTGATTGGAGACATTATGTGGGCAAAGAATATTTCAGGGCTCTAGG	54482	Hs.729095	GO:0008033|GO:0008168|GO:0046872
ASHGA5P036363	46.4389	480.153	5.56027	8.25833	361.16	75.5934	450.646	15.5044	612.897	63.4068	393.36	70.435	582.704	7.25509	7.88275	6.46571	7.93544	4.64857	8.79713	6.47129	7.84811	6.46692	8.82824	3.74886	P	P	P	A	P	P	P	P	P	A	protein_coding	NM_001204	CCDS33361.1	BMPR2	RefSeq	12086	chr2	+	203241049	203432474		AACAACAGCAATCCATGTTCAGAACAAGATGTTCTTGCACAGGGTGTTCCAAGCACAGCA	659	Hs.471119	GO:0001707|GO:0001938|GO:0001946|GO:0001974|GO:0003085|GO:0005024|GO:0005515|GO:0005524|GO:0005737|GO:0005886|GO:0005886|GO:0005887|GO:0005901|GO:0006366|GO:0007178|GO:0007420|GO:0009267|GO:0009925|GO:0009952|GO:0009986|GO:0010595|GO:0010634|GO:0010862|GO:0014916|GO:0014916|GO:0016324|GO:0016362|GO:0019838|GO:0030308|GO:0030425|GO:0030501|GO:0030509|GO:0030509|GO:0030509|GO:0030509|GO:0030513|GO:…
ASHGA5P009601	145.082	1495.32	7.75371	9.79565	1774.9	178.132	2204.27	114.043	783.508	153.818	1997.18	172.493	716.759	106.924	10.2193	7.6716	10.2618	7.83083	9.14113	7.7099	10.2378	7.71879	9.11826	7.83743	P	P	P	P	P	P	P	P	P	P	protein_coding	NM_016824	CCDS7561.1	ADD3	RefSeq	4454	chr10	+	111767710	111895323		GGCCTAGAAGATGCTGAGCAGGAATTACTCTCAGATGACGCTTCATCTGTTTCACAAATT	120	Hs.501012	GO:0000794|GO:0003779|GO:0005080|GO:0005200|GO:0005516|GO:0005856|GO:0005886|GO:0005911|GO:0005938|GO:0016020|GO:0042493|GO:0046872
ASHGA5P000922	992.332	9051.63	10.3963	12.591	8585.04	1437.06	10618.3	519.707	8597.8	1164.03	9513.07	1354.23	7943.91	486.646	12.5584	10.5625	12.5887	10.1645	12.6415	10.5152	12.5478	10.5809	12.6183	10.1582	P	P	P	P	P	P	P	P	P	P	protein_coding	NM_006739	CCDS13915.1	MCM5	RefSeq	2568	chr22	+	35796115	35820495		AAGGACTTCACCAAGCAGAAATACCCGGAGCACGCCATCCACAAGGTGCTGCAGCTCATG	4174	Hs.517582	GO:0000075|GO:0000082|GO:0000084|GO:0000216|GO:0000278|GO:0003677|GO:0004386|GO:0005515|GO:0005524|GO:0005634|GO:0005654|GO:0006260|GO:0006270|GO:0006271|GO:0042555
ASHGA5P001672	19.9221	225.095	4.37828	7.18613	240.97	32.682	303.324	5	158.358	24.071	263.815	31.1055	159.008	6.75215	7.32041	5.29011	7.3867	2.45415	6.91032	5.15771	7.2971	5.33254	7.01611	3.65689	P	P	P	A	P	P	P	P	P	A	protein_coding	NM_024659	CCDS2185.1	GTDC1	RefSeq	2419	chr2	-	144703580	144994906		CTCACAGGTGGTTGGAAGCTGTGTACTGTGGGTGTTACCCACTTTGTCCTAAAGATTTGG	79712	Hs.44780	GO:0009058|GO:0016757
ASHGA5P029139	23.3083	279.856	5.09275	7.53146	236.846	28.125	300.334	27.6611	304.402	15.7683	290.079	21.7403	267.62	23.247	7.29546	5.07497	7.37102	5.55547	7.8228	4.58806	7.42321	4.82602	7.74481	5.41923	P	P	P	P	P	A	P	P	P	P	protein_coding	NM_001146015	CCDS53897.1	DLGAP5	RefSeq	3084	chr14	-	55614833	55658396	NM_014750	ATCACTTGAAAGAAATGAAGGTCGAATTGCTCAGCCCCACCATGGTGTGCCATATTTCAG	9787	Hs.77695	GO:0000087|GO:0004721|GO:0005515|GO:0005634|GO:0007079|GO:0007267|GO:0008283|GO:0031616|GO:0045842
ASHGA5P002843	7.09653	143.822	2.95302	6.55861	146.358	12.3013	190.416	5	112.188	5	171.017	8.18136	99.1335	5	6.61246	3.87124	6.72654	2.45415	6.42567	2.47609	6.67916	3.4437	6.34923	2.51994	P	P	P	A	P	A	P	A	P	A	protein_coding	NM_020808	CCDS41474.1	SIPA1L2	RefSeq	6501	chr1	-	232533711	232651243		AAGCTTGATGAACAAGGGCTGAGCTTTCAGCACAAGATCGGGATCCTTTATTGCAAAGCA	57568	Hs.740550	GO:0005096|GO:0005622|GO:0051056
ASHGA5P050730	145.373	1878.09	6.47939	10.0701	911.579	245.024	1147.93	13.1689	3281.2	214.732	1039.13	248.09	3010.62	5.85292	9.26922	8.11476	9.32617	4.39657	11.2425	8.17822	9.30067	8.22246	11.2119	3.48496	P	P	P	A	P	P	P	P	P	A	protein_coding	NM_001130445	CCDS46467.1	SSFA2	RefSeq	5308	chr2	+	182756471	182795464		ACGGGAAATTGTAAGTGGACTTTTGGCAGCAGTATCTTCAAGTAAAGCGTCTAATTCTAA	6744	Hs.196983	GO:0003779|GO:0005737|GO:0005886
ASHGA5P011081	9.01813	232.02	3.69853	6.85086	314.84	7.80401	370.26	12.9814	60.9794	6.08217	353.879	7.43567	60.1395	10.7874	7.69033	3.19259	7.65182	4.37438	5.56158	3.34071	7.70222	3.29862	5.64837	4.28637	P	A	P	A	P	A	P	A	P	A	protein_coding	NM_000566	CCDS933.1	FCGR1A	RefSeq	2268	chr1	+	149754249	149764074		ATATCTGTCACTGTGAAAGAGCTATTTCCAGCTCCAGTGCTGAATGCATCTGTGACATCC	2209	Hs.77424	GO:0002474|GO:0002479|GO:0005057|GO:0005515|GO:0005886|GO:0005886|GO:0006911|GO:0006955|GO:0007165|GO:0016021|GO:0019221|GO:0019864|GO:0030669|GO:0031901|GO:0042590|GO:0060333
ASHGA5P033836	18.2612	117.565	4.0871	6.14901	138.231	30.9769	175.851	5	58.8529	23.414	160.109	26.9153	54.7799	5	6.53099	5.21172	6.60547	2.45415	5.51126	5.12027	6.58126	5.12941	5.51606	2.51994	P	P	P	A	P	P	P	P	P	A	protein_coding	NM_002647	CCDS11920.1	PIK3C3	RefSeq	3083	chr18	+	39535198	39661446		TGTTAATTGGGATCTACCTCAAGAGGCCAAACAGGCCTTGGAACTTCTGGGAAAATGGAA	5289	Hs.464971	GO:0000045|GO:0000910|GO:0004672|GO:0005515|GO:0005524|GO:0005770|GO:0005829|GO:0006644|GO:0006661|GO:0007032|GO:0007049|GO:0008286|GO:0016303|GO:0030496|GO:0036092|GO:0036092|GO:0043201|GO:0044281|GO:0045022|GO:0045087|GO:0048015|GO:0050708
ASHGA5P037663	25.3797	258.672	5.13977	7.42108	216.037	32.9525	273.392	20.4338	284.488	29.7244	259.729	30.786	259.714	13.0016	7.16154	5.30249	7.23626	5.08392	7.73111	5.43888	7.27279	5.31904	7.70369	4.55453	P	P	P	P	P	P	P	P	P	A	protein_coding	NM_173566	CCDS13900.2	PRR14L	RefSeq	10844	chr22	-	32077333	32146120		ATTATAAGAGAACCCTCTGAGGGAGCAAAGGAAGATCCACATCAACATTCCACAGCTGCT	253143	Hs.438906
ASHGA5P005644	5	68.3823	2.44792	5.17151	95.24	5	107.729	5	21.0368	5	98.3828	5	19.523	5	5.98168	2.38062	5.89339	2.45415	4.04583	2.47609	5.87121	2.4088	4.06543	2.51994	P	A	P	A	P	A	P	A	P	A	protein_coding	NM_018945	CCDS5175.1	PDE7B	RefSeq	5387	chr6	+	136172833	136516709		TCTTGTTTAATGGTTGAGAGGTGTGGCGAAATCTTGTTTGAGAACCCCGATCAGAATGCC	27115	Hs.594417	GO:0004115|GO:0005829|GO:0006198|GO:0007165|GO:0007268|GO:0046872
ASHGA5P005335	6.67368	56.2506	2.88769	5.14778	36.6565	11.1866	40.0898	5	61.6728	5	47.2221	7.18183	95.6121	5	4.60946	3.73583	4.44138	2.45415	5.57741	2.47609	4.81041	3.25244	6.30022	2.51994	P	A	P	A	P	A	P	A	P	A	protein_coding	NM_001130158	CCDS46477.1	MYO1B	RefSeq	5113	chr2	+	192110106	192290115	NM_001161819	TGCAGTTATTTGGGCTTACTGGCTTGGATCTAAGGCTCGAAGGGAATTGAAACGCTTGAA	4430	Hs.439620	GO:0000146|GO:0003779|GO:0005516|GO:0005524|GO:0005546|GO:0005547|GO:0005737|GO:0005886|GO:0005903|GO:0016459|GO:0030048|GO:0030175|GO:0051017|GO:0071944
ASHGA5P052605	8.90546	389.631	3.315	6.99913	576.52	5	680.6	14.3417	34.3715	5	629.116	5	27.5498	15.1856	8.58974	2.38062	8.55023	4.52853	4.74864	2.47609	8.55404	2.4088	4.55302	4.78097	P	A	P	A	P	A	P	A	P	A	protein_coding	NM_080596	CCDS4622.1	HIST1H2AH	RefSeq	439	chr6	+	27114907	27115346		CCAAATAAGGAGCGAGGTTGTGAAAACTGGAAAACAAAGGCTCTTTTCAGAGCCATTCTA	85235	Hs.352225	GO:0000786|GO:0003677|GO:0005634|GO:0006334|GO:0046982
ASHGA5P015298	17.1436	139.957	4.02923	6.33266	181.169	27.218	210.846	5	58.3226	22.7528	194.021	25.747	55.4291	5	6.91549	5.0262	6.86402	2.45415	5.49939	5.07887	6.8539	5.06699	5.5305	2.51994	P	P	P	A	P	P	P	P	P	A	protein_coding	NM_148976	CCDS31431.1	PSMA1	RefSeq	1498	chr11	-	14526421	14665180		ATGTTATGCAGCTCAGCAAGGTGAAGTTTCGAAATCAGTATGACAATGATGTCACTGTTT	5682	Hs.102798	GO:0000075|GO:0000082|GO:0000084|GO:0000209|GO:0000216|GO:0000278|GO:0000502|GO:0002474|GO:0002479|GO:0003723|GO:0004298|GO:0005515|GO:0005634|GO:0005654|GO:0005730|GO:0005813|GO:0005829|GO:0005839|GO:0005844|GO:0006521|GO:0006915|GO:0006977|GO:0010467|GO:0016032|GO:0016070|GO:0016071|GO:0019773|GO:0031145|GO:0034641|GO:0042590|GO:0042981|GO:0044281|GO:0051436|GO:0051437|GO:0051439
ASHGA5P004961	72.7193	1020.85	6.20168	9.17574	535.976	120.401	608.803	17.984	1787.52	97.0104	586.528	112.489	1585.42	15.7119	8.46906	7.11715	8.37696	4.88405	10.3339	7.06028	8.44083	7.11801	10.258	4.82889	P	P	P	P	P	P	P	P	P	A	protein_coding	NM_016073	CCDS32314.1	HDGFRP3	RefSeq	2446	chr15	-	83806803	83876770		CAGTGAAGGGACCTAACTACCATAATGAATGCTGCATATTAAGAGAAACCACAAGAAGGT	50810	Hs.513954	GO:0005634|GO:0005730|GO:0005737|GO:0008083|GO:0008283
ASHGA5P038581	5.10436	37.0722	2.62124	4.63863	32.1184	5.36392	36.942	5	39.1934	5	35.0235	5.15787	42.0838	5	4.41814	2.78123	4.31927	2.45415	4.9441	2.47609	4.36115	2.87477	5.15049	2.51994	P	A	P	A	P	A	P	A	P	A	protein_coding	NM_022470	CCDS3224.1	ZMAT3	RefSeq	8995	chr3	-	178735010	178789656	NM_152240	CCAGGAAAGAAGGGAATGAGTTTAAGATGATGCCTAACAGGAGAAATATGTATACAGTAC	64393	Hs.371609	GO:0003723|GO:0005730|GO:0006915|GO:0006917|GO:0006974|GO:0008270|GO:0015031|GO:0040008
ASHGA5P025225	6.53702	146.211	2.99086	6.57632	106.199	6.80827	125.457	5	197.266	10.4878	131.577	5.38907	170.557	5	6.14363	3.01776	6.11396	2.45415	7.21391	4.0471	6.29546	2.91533	7.11466	2.51994	P	A	P	A	P	A	P	A	P	A	protein_coding	NM_001242480		LOC389831	RefSeq	2430	chr7_gl000195_random	-	42937	86719		ATGCTACGCTCATTCTGCTGAAGAAATAGGCATCATAGCTGGGAAACGGATTCACAAGAC	389831	Hs.389638
ASHGA5P001973	17.5074	118.859	4.0484	6.265	82.1095	28.2167	105.161	5	160.567	22.7529	94.7279	26.5676	151.73	5	5.76851	5.07874	5.85891	2.45415	6.92883	5.07911	5.81659	5.11006	6.95214	2.51994	M	P	P	A	P	P	P	P	P	A	protein_coding	NM_001801	CCDS4121.1	CDO1	RefSeq	1627	chr5	-	115140429	115152405		TACATCAATGATTCCATTGGCTTACATCGAGTAGAGAACATCAGCCATACGGAACCTGCT	1036	Hs.442378	GO:0000096|GO:0000097|GO:0000098|GO:0005829|GO:0006534|GO:0006954|GO:0007595|GO:0008198|GO:0017172|GO:0017172|GO:0019448|GO:0033762|GO:0034641|GO:0042412|GO:0042412|GO:0043200|GO:0044281|GO:0045471|GO:0051384|GO:0051591|GO:0055114
ASHGA5P007255	9.37833	82.7239	3.53364	5.54939	105.142	10.6828	127.278	5.25643	33.9058	14.2922	118.61	11.6602	28.6837	5	6.12962	3.66857	6.13393	3.08319	4.72777	4.4572	6.148	3.93931	4.60762	2.51994	P	A	P	A	P	A	P	A	P	A	protein_coding	NM_138455	CCDS6299.1	CTHRC1	RefSeq	1279	chr8	+	104383742	104395232		AAAGGCGCAGCTCCGGCAGAGGGAGGTGGTGGACCTGTATAATGGAATGTGCTTACAAGG	115908	Hs.405614	GO:0005109|GO:0005581|GO:0005615|GO:0005737|GO:0016477|GO:0017147|GO:0032092|GO:0033690|GO:0043932|GO:0045669|GO:0060071|GO:0060122|GO:0090090|GO:0090103|GO:0090177
ASHGA5P009283	36.9806	360.375	4.91408	7.88164	331.353	63.2774	418.549	6.85865	355.272	54.8972	366.873	54.8699	329.828	5	7.76214	6.22228	7.82704	3.42355	8.03933	6.28	7.74869	6.12464	8.03102	2.51994	P	P	P	A	P	P	P	P	P	A	protein_coding	NM_054020	CCDS32216.1	CATSPER2	RefSeq	1942	chr15	-	43922771	43941039		TAGAGGACAGAGGAGCTAGTCAACAAAGGGAAAGTTTGGACTTATCAGAAGTGTCTGAAG	117155	Hs.662284	GO:0001539|GO:0005244|GO:0005262|GO:0005515|GO:0005929|GO:0007275|GO:0007283|GO:0009566|GO:0020017|GO:0030154|GO:0030317|GO:0036128
ASHGA5P018505	5.14093	63.6215	2.5388	5.37425	42.6178	5.70463	59.9152	5	85.3399	5	51.3646	5	78.87	5	4.83035	2.83503	5.03909	2.45415	6.03867	2.47609	4.93207	2.4088	6.03108	2.51994	P	A	P	A	P	A	P	A	P	A	protein_coding	ENST00000454366	CCDS14074.2	GTSE1	GENCODE	3112	chr22	+	46692637	46726707		TGACCCTAAGAAGGAAGACATTCTTCTTTTGGCCGATGAAAAATTTGACTTCGATCTTTC	51512	Hs.386189	GO:0006977|GO:0007017|GO:0000085|GO:0005881|GO:0003674
ASHGA5P052586	281.795	1819.09	7.37102	10.1119	2221.5	493.538	2548.77	16.9729	1030.7	421.982	2329.91	460.256	964.549	16.2275	10.5574	9.05292	10.4819	4.79272	9.51994	9.08334	10.4742	9.05204	9.52577	4.87408	P	P	P	P	P	P	P	P	P	A	protein_coding	NM_016614	CCDS4557.1	TDP2	RefSeq	1940	chr6	-	24650204	24667115		AGTATACATGGGATACACAAATGAACTCTAATCTTGGAATAACTGCTGCTTGTAAACTTC	51567	Hs.731481	GO:0000287|GO:0000287|GO:0003697|GO:0003714|GO:0004518|GO:0005515|GO:0005634|GO:0005737|GO:0006302|GO:0006302|GO:0007166|GO:0016605|GO:0030145|GO:0036317|GO:0070260|GO:0070260
ASHGA5P034131	22.599	198.912	4.2877	6.93423	237.315	35.8993	297.34	5	110.623	31.1261	244.286	35.9693	104.996	5	7.29725	5.42215	7.35612	2.45415	6.40721	5.50512	7.1806	5.53713	6.43	2.51994	P	P	P	A	P	P	M	P	P	A	protein_coding	NM_003430	CCDS42541.1	ZNF91	RefSeq	5403	chr19	-	23540497	23578269		TGGAGAGAAACTCTACAAACCTGAAAGATGTGCCAACGCTTTTGACAAGTCAAACTTTTC	7644	Hs.654471	GO:0003677|GO:0003700|GO:0005634|GO:0006351|GO:0006355|GO:0008270
ASHGA5P002980	8.3951	142.849	3.28198	5.9575	191.574	14.8817	245.11	5	25.5714	7.90965	228.925	9.18413	23.0633	5	6.99206	4.15388	7.07414	2.45415	4.3266	3.67342	7.09157	3.60849	4.30312	2.51994	P	P	P	A	P	A	P	A	P	A	protein_coding	ENST00000263851	CCDS6224.1	IL7	GENCODE	2076	chr8	-	79645006	79717758		TCAGAAGGCACAACAATACTGTTGAACTGCACTGGCCAGGTTAAAGGAAGAAAACCAGCT	3574	Hs.591873	GO:0043066|GO:0030308|GO:0006955|GO:0008284|GO:0007267|GO:0010468|GO:0006959|GO:0009887|GO:0045453|GO:0006916|GO:0043086|GO:0030890|GO:0046622|GO:0048873|GO:0002360|GO:0045582|GO:0005576|GO:0005615|GO:0005515|GO:0008083|GO:0005125|GO:0005126|GO:0005139
ASHGA5P009564	112.413	1044.56	7.02863	9.38268	1106.13	182.629	1373.33	38.8537	771.368	142.923	1269.66	161.325	702.331	36.3332	9.54085	7.7058	9.57413	6.09321	9.12227	7.60617	9.58183	7.6318	9.09432	6.10615	P	P	P	P	P	P	P	P	P	P	protein_coding	NM_005923	CCDS5179.1	MAP3K5	RefSeq	5215	chr6	-	136878186	137113656		ATGTTACACGTGATGACTTAAAATGCTTGAGACTAAGGGGAGGGATGCTGTGCACACTGT	4217	Hs.186486	GO:0000165|GO:0000186|GO:0000287|GO:0004672|GO:0004709|GO:0005515|GO:0005524|GO:0005783|GO:0006919|GO:0007254|GO:0007257|GO:0008624|GO:0008631|GO:0008656|GO:0010421|GO:0019048|GO:0019901|GO:0019903|GO:0042803|GO:0043065|GO:0043280|GO:0045087|GO:0070301
ASHGA5P009449	6.15275	73.8394	2.91804	5.62119	80.1643	5	90.1431	9.44249	59.5057	6.32128	78.5538	5	60.8301	5	5.73386	2.38062	5.6346	3.89217	5.52614	3.38869	5.54873	2.4088	5.66264	2.51994	P	A	P	A	P	A	P	A	P	A	protein_coding	ENST00000355155	CCDS6283.1	VPS13B	GENCODE	2822	chr8	+	100025493	100222015	NM_017890, NM_152564	TACAGTTGAGGCCCTTATGATGGGAGAACCTTTCTTTGATTGCCAGATTGGGTTTGTTGG	157680	Hs.191540	GO:0015031
ASHGA5P002997	13.3344	270.398	4.28527	6.93511	379.011	13.12	450.816	12.2241	55.742	13.6838	415.205	11.3291	51.2183	16.315	7.95214	3.96418	7.93569	4.28388	5.43866	4.40173	7.92802	3.89636	5.42105	4.88019	P	P	P	A	P	A	P	A	P	A	protein_coding	NM_004226	CCDS2315.1	STK17B	RefSeq	5324	chr2	-	196998306	197036336		GGCCGGAGCGGTAAAAATAAGTGACTAAAGAAGCAGACCTGGGAATCACCTAACATGTCG	9262	Hs.88297	GO:0004672|GO:0004674|GO:0005524|GO:0005634|GO:0005793|GO:0005886|GO:0006468|GO:0006915|GO:0006917|GO:0007243|GO:0015629|GO:0046777
ASHGA5P014907	29.48	228.163	5.11041	7.21927	175.54	45.6379	207.046	11.3523	294.51	39.7315	195.945	41.6768	267.775	9.00182	6.867	5.76428	6.83587	4.16979	7.7779	5.84021	6.87009	5.74193	7.74551	4.03584	P	P	P	A	P	P	P	P	P	A	protein_coding	NM_181787	CCDS34924.1	DPY19L4	RefSeq	6234	chr8	+	95732102	95806076		TATGACCCAGATACAGTGGAACTTATGACCTGGATAAAAAGGCAAGCTCCAGTTGCAGCT	286148	Hs.567828	GO:0016021
ASHGA5P004676	6.73617	119.647	3.17138	6.31429	126.897	8.28963	142.731	5.82953	100.804	6.95106	133.784	7.61065	94.0207	5	6.4007	3.27745	6.30427	3.21105	6.27112	3.51296	6.31779	3.33552	6.27756	2.51994	P	A	P	A	P	A	P	A	P	A	protein_coding	NM_002090	CCDS34007.1	CXCL3	RefSeq	1166	chr4	-	74902311	74904490		TACTGAACAAGGGGAGCACCAACTGACAGGAGAGAAGTAAGAAGCTTATCAGCGTATCAT	2921	Hs.89690	GO:0005576|GO:0005615|GO:0006954|GO:0006955|GO:0008009|GO:0030593
ASHGA5P014398	5	90.3396	2.44792	5.84511	58.1893	5	74.6841	5	134.57	5	67.8619	5	116.393	5	5.27113	2.38062	5.359	2.45415	6.68294	2.47609	5.33636	2.4088	6.57614	2.51994	P	A	P	A	P	A	P	A	P	A	protein_coding	NM_002381	CCDS46226.1	MATN3	RefSeq	2600	chr2	-	20191812	20212455		TACACCTTGAATGCCGACAAGAAAACGTGTTCAGCTCTTGATAGGTGTGCTCTTAACACC	4148	Hs.656199	GO:0001501|GO:0005201|GO:0005509|GO:0005515|GO:0005578
ASHGA5P041709	15.7752	1347.8	3.89597	8.5282	1976.25	5	2413.74	32.7532	68.6401	5	2217.17	5.73485	63.2013	30.3878	10.3935	2.38062	10.4033	5.8234	5.73116	2.47609	10.3952	2.97918	5.71784	5.82053	P	A	P	P	P	A	P	A	P	P	protein_coding	ENST00000244534	CCDS4597.1	HIST1H1D	GENCODE	777	chr6	-	26234439	26235216		AAAGTGAAACTGGCGGGACGTTCCCCTTTGAAAATTTTAAACGGCTCTTTTCAGAGCCAC	3007	Hs.136857	GO:0006334|GO:0016584|GO:0005634|GO:0000786|GO:0000790|GO:0003677|GO:0005515
ASHGA5P054353	18.6016	130.225	4.107	6.43349	128.413	29.8635	162.166	5	106.967	25.5995	151.205	27.5448	102.375	5	6.42105	5.15927	6.49162	2.45415	6.35921	5.23951	6.50026	5.16212	6.39532	2.51994	P	P	P	A	P	P	P	P	P	A	protein_coding	NM_003739	CCDS7063.1	AKR1C3	RefSeq	1251	chr10	+	5136567	5149878	NM_001253909	ACAGGGAATGGATTCCAAACACCAGTGTGTAAAGCTAAATGATGGCCACTTCATGCCTGT	8644	Hs.78183	GO:0000060|GO:0001758|GO:0004032|GO:0004033|GO:0004745|GO:0004958|GO:0005622|GO:0005634|GO:0005737|GO:0006693|GO:0006693|GO:0007186|GO:0007584|GO:0008202|GO:0008284|GO:0008284|GO:0008584|GO:0009267|GO:0010942|GO:0016488|GO:0016655|GO:0018636|GO:0030216|GO:0034614|GO:0034694|GO:0035410|GO:0036131|GO:0042448|GO:0042574|GO:0044259|GO:0044597|GO:0044598|GO:0045550|GO:0045703|GO:0047017|GO:0047020|GO:…
ASHGA5P043021	6.57698	80.0814	3.01121	5.74282	66.9585	10.398	81.3933	5	95.7403	6.79778	74.3101	5.68912	82.0049	5	5.48018	3.62558	5.48473	2.45415	6.19943	3.48534	5.46405	2.97103	6.08573	2.51994	P	A	P	A	P	A	P	A	P	A	protein_coding	NM_002192	CCDS5464.1	INHBA	RefSeq	2175	chr7	-	41728600	41742706		ATTGGAAGGAGGGCAGAAATGAATGAACTTATGGAGCAGACCTCGGAGATCATCACGTTT	3624	Hs.583348	GO:0000082|GO:0001541|GO:0001541|GO:0001942|GO:0002244|GO:0005125|GO:0005179|GO:0005515|GO:0005576|GO:0005576|GO:0006357|GO:0006917|GO:0006952|GO:0007050|GO:0007166|GO:0007267|GO:0007399|GO:0008083|GO:0008285|GO:0008584|GO:0010862|GO:0017046|GO:0030154|GO:0030218|GO:0030308|GO:0032925|GO:0040007|GO:0042326|GO:0042476|GO:0042541|GO:0042701|GO:0042802|GO:0043509|GO:0043512|GO:0045077|GO:0045578|GO:…
ASHGA5P005489	53.1108	611.447	6.18399	8.41891	305.287	71.8738	381.253	33.1369	1052.2	63.6485	344.877	66.9365	973.617	29.9584	7.64555	6.39891	7.69582	5.84582	9.55117	6.47614	7.66305	6.4	9.53893	5.79905	P	P	P	P	P	P	P	P	P	P	protein_coding	NM_001199	CCDS34856.1	BMP1	RefSeq	2747	chr8	+	22022652	22058996	NR_033404	TCCAAAAAGGGCTTCAAGGCCCACTTCTTCTCAGAAAAGAGGCCAGCTCTGCAGCCCCCT	649	Hs.1274	GO:0001501|GO:0001502|GO:0001503|GO:0004222|GO:0005125|GO:0005509|GO:0005576|GO:0005615|GO:0006508|GO:0006629|GO:0007275|GO:0008083|GO:0008233|GO:0008237|GO:0008270|GO:0030154|GO:0030198|GO:0042157|GO:0044281|GO:0061036
ASHGA5P002893	7.11287	147.636	3.02546	6.62171	138.969	8.99569	180.771	5	128.83	5	161.63	5	127.979	11.5687	6.53885	3.40268	6.64619	2.45415	6.6211	2.47609	6.59401	2.4088	6.70839	4.38556	P	A	P	A	P	A	P	A	P	A	protein_coding	NM_003325	CCDS13759.1	HIRA	RefSeq	4013	chr22	-	19318223	19419219		AACCACAATGGCAAGCCGATTTTTTCAGTTGATATTCACCCTGACGGGACCAAGTTCGCA	7290	Hs.474206	GO:0000790|GO:0003682|GO:0003700|GO:0003714|GO:0005515|GO:0005634|GO:0006351|GO:0006357|GO:0007369|GO:0009653|GO:0016568|GO:0016605
ASHGA5P004645	6.55566	355.816	2.98786	6.63299	520.216	10.769	635.858	5.58904	19.2968	5	585.964	6.42028	17.7452	5	8.42327	3.68101	8.4433	3.16255	3.92513	2.47609	8.43862	3.09971	3.93464	2.51994	P	A	P	A	P	A	P	A	P	A	protein_coding	NM_001037631	CCDS42803.1	CTLA4	RefSeq	1923	chr2	+	204732510	204738683		TATGTAATTGCTAAAGAAAAGAAGCCCTCTTACAACAGGGGTCTATGTGAAAATGCCCCC	1493	Hs.247824	GO:0005515|GO:0005794|GO:0005886|GO:0005887|GO:0006955|GO:0006974|GO:0009897|GO:0030889|GO:0031295|GO:0043065|GO:0045334|GO:0045590|GO:0048471|GO:0050853
ASHGA5P034057	5.48208	48.4791	2.68512	4.92597	24.9834	6.57517	38.8187	5	76.9288	5	43.451	5.83521	58.2135	5	4.05337	2.98015	4.39352	2.45415	5.89526	2.47609	4.68324	2.99525	5.60446	2.51994	P	A	P	A	P	A	P	A	P	A	protein_coding	NM_152601	CCDS42504.1	ZNF709	RefSeq	4916	chr19	-	12571997	12595632		CCTGTGCTGGCCGCGGGAGAGGTAAACAGAACACCAGGACATCCCAGAGTCTGGGAAATG	163051	Hs.631623	GO:0003677|GO:0005634|GO:0006351|GO:0006355|GO:0008270
ASHGA5P004861	35.0845	231.879	4.68332	7.22642	261.231	57.9361	309.146	5	167.736	50.9178	265.427	56.5684	155.855	5	7.43392	6.09823	7.41019	2.45415	6.99192	6.1786	7.30538	6.16568	6.99071	2.51994	P	P	P	A	P	P	P	P	P	A	protein_coding	NM_004713	CCDS9694.1	NEMF	RefSeq	4121	chr14	-	50250531	50319539		CATTTAATCATTGAGCTCTATGATAGGGGGAACATTGTTCTTACAGATTATGAGTACGTA	9147	Hs.655964	GO:0005634|GO:0005730|GO:0005737|GO:0051168
ASHGA5P005627	10.6135	235.949	3.53674	7.18177	277.622	18.1994	332.515	5	139.875	9.52041	307.378	15.3475	122.356	5	7.51288	4.45548	7.50839	2.45415	6.7331	3.91724	7.51047	4.33686	6.64402	2.51994	P	P	P	A	P	A	P	P	P	A	protein_coding	NM_001164388	CCDS54899.1	RAPGEF6	RefSeq	8080	chr5	-	130759613	130970929	NM_001164387	GGCTTGATTGAAAATGAACAAGTTTCAGCAGTCTAGCCTTTGGATGACCTATTTGAAAAC	51735	Hs.483329	GO:0005085|GO:0005737|GO:0005886|GO:0007265|GO:0017016|GO:0030742|GO:0043087|GO:0051056
ASHGA5P003543	231.162	1887.32	7.97068	10.0531	2305.73	382.059	2990.47	64.6895	806.17	302.137	2608.49	345.994	725.729	60.9303	10.6085	8.70718	10.7128	6.91692	9.18304	8.63567	10.6291	8.67066	9.13213	6.92295	P	P	P	P	P	P	P	P	P	P	protein_coding	ENST00000270221	CCDS12715.1	EMP3	GENCODE	829	chr19	+	48828628	48833810		AACGACACCAAAACATGGGCCTGCAGTAATGTCAGCGAGAATGGCTGGCTGAAGGCGGTG	2014	Hs.9999	GO:0008285|GO:0016049|GO:0016021|GO:0016020
ASHGA5P030184	5.2493	110.264	2.71098	6.13754	127.071	5	152.263	5	70.1397	5.55323	136.104	5.69326	65.7443	5	6.40258	2.38062	6.39545	2.45415	5.76471	3.22881	6.34705	2.9714	5.77791	2.51994	P	A	P	A	P	A	P	A	P	A	protein_coding	NM_001100879	CCDS42067.1	ST20	RefSeq	1025	chr15	-	80191181	80207598		ATCGAGCTCCCAAGGAACTAGTATCTTATAGAACACACATAGAAAATAGTGCTCTACAGT	400410	Hs.729127	GO:0042981
ASHGA5P038452	14.5247	604.375	3.8668	8.51509	385.996	24.0021	453.187	5	914.965	17.3496	416.914	21.2717	850.813	5	7.98183	4.84669	7.94468	2.45415	9.36106	4.71755	7.93661	4.79569	9.35125	2.51994	P	P	P	A	P	P	P	P	P	A	protein_coding	ENST00000330315	CCDS3105.1	FOXL2	GENCODE	2917	chr3	-	138663065	138665982		TAGCTTGTTGTTTGGGGGACCAAATTTTCTAGAGAGAACTAGAGCACTTTTGTTGTGTTT	668	Hs.289292	GO:0030154|GO:0045893|GO:0006917|GO:0045892|GO:0006355|GO:0007389|GO:0045944|GO:0043065|GO:0001541|GO:0051090|GO:0006309|GO:0060014|GO:0043280|GO:0060026|GO:0048048|GO:0002074|GO:0019101|GO:0042703|GO:0005634|GO:0005667|GO:0003677|GO:0003700|GO:0005515|GO:0003690|GO:0043565|GO:0008134|GO:0003705|GO:0008301|GO:0031624|GO:0030331|GO:0043028
ASHGA5P048736	84.8618	855.654	6.59887	9.12106	888.63	143.067	1097.96	30.8215	682.759	110.154	983.008	115.548	625.909	24.7184	9.22949	7.35952	9.26671	5.72749	8.95617	7.24182	9.21637	7.15436	8.93653	5.51114	P	P	P	P	P	P	P	P	P	P	protein_coding	NM_016530	CCDS10183.1	RAB8B	RefSeq	4877	chr15	+	63481727	63559973		AAGACCAGTTTCTTTCGTTGCTCGCTACTTTGATGAACTCTTTCTGAGAGACTGCAGCAC	51762	Hs.389733	GO:0003924|GO:0005102|GO:0005525|GO:0005575|GO:0005739|GO:0005778|GO:0005886|GO:0006184|GO:0007264|GO:0015031|GO:0030911|GO:0031346|GO:0031410|GO:0034332|GO:0045046|GO:0048471|GO:0051286|GO:0051461
ASHGA5P010670	41.6184	323.002	4.82651	7.72452	332.341	75.4516	375.667	5	286.334	55.4747	355.918	67.1656	264.749	5	7.76563	6.46281	7.6744	2.45415	7.74035	6.29169	7.70978	6.40394	7.73247	2.51994	P	P	P	A	P	P	P	P	P	A	protein_coding	NM_133325	CCDS5309.2	PHF10	RefSeq	1686	chr6	-	170104001	170124106		AAATATCCAGAGCGACGAGATTTGTCTCACAAGGAGAAACTCTACCTGAGAGAGCTAAAT	55274	Hs.435933	GO:0006351|GO:0006355|GO:0007399|GO:0008270|GO:0071564
ASHGA5P002441	456.475	4074.02	8.48798	11.3848	4522.16	774.792	5465.75	55.5731	2780.96	670.38	5031.31	731.737	2569.92	49.8916	11.6496	9.69632	11.6377	6.67435	11.0068	9.74725	11.6435	9.71767	10.9865	6.6043	P	P	P	P	P	P	P	P	P	P	protein_coding	NM_004180	CCDS2215.1	TANK	RefSeq	2089	chr2	+	161993465	162092682	NM_001199135	ACCACAGCAGCCCATTTGGAAGCCCTTTCCTAATCAAGACAGTGACTCGGTGGTACTAAG	10010	Hs.132257	GO:0005515|GO:0005829|GO:0007165|GO:0007249|GO:0031625|GO:0045087|GO:0046872
ASHGA5P054611	5	32.8812	2.44792	4.45294	33.273	5	39.6092	5	28.7022	5	38.3652	5	24.4563	5	4.4689	2.38062	4.42286	2.45415	4.48929	2.47609	4.49912	2.4088	4.38451	2.51994	P	A	P	A	P	A	P	A	P	A	protein_coding	ENST00000398250	CCDS41573.1	PPAPDC1A	GENCODE	1521	chr10	+	122216465	122349367		TTTCTTTTACCGCTGCTTTCCAGATGGAGTGATGAACTCGGAAATGCATTGCACAGGTGA	196051	Hs.40479	GO:0046839|GO:0016021|GO:0016020|GO:0003824|GO:0008195
ASHGA5P018010	6.2027	55.2187	3.18047	5.18743	65.4824	5	69.3029	6.88402	41.8352	6.82899	60.8035	5.63902	38.6693	6.66145	5.44976	2.38062	5.25193	3.42867	5.03367	3.49166	5.17312	2.96174	5.02867	3.63967	P	A	P	A	P	A	P	A	P	A	protein_coding	NM_001114182	CCDS8744.1	IRAK4	RefSeq	4351	chr12	+	44152746	44183346	NM_016123	TTCACATAAGGAGATTTGAAGCATTACTTCAAACTGGAAAAAGTCCCACTTCTGAATTAC	51135	Hs.138499	GO:0000287|GO:0001816|GO:0002224|GO:0002755|GO:0004672|GO:0004674|GO:0004674|GO:0005149|GO:0005515|GO:0005524|GO:0005829|GO:0005886|GO:0007254|GO:0008063|GO:0010008|GO:0019221|GO:0034130|GO:0034134|GO:0034142|GO:0045087|GO:0045944|GO:0048661
ASHGA5P004755	15.5067	209.012	3.92199	7.0357	136.273	27.7935	163.629	5	307.489	20.7289	148.161	19.0109	289.506	5	6.5104	5.05762	6.5055	2.45415	7.83799	4.94568	6.46892	4.63256	7.85568	2.51994	P	P	P	A	P	P	P	P	P	A	protein_coding	NM_006251	CCDS3932.2	PRKAA1	RefSeq	5085	chr5	-	40759480	40798297		AAGAATGGAAGGCTGGATGAAAAAGAAAGTCGGCGTCTGTTCCAACAGATCCTTTCTGGT	5562	Hs.43322	GO:0000187|GO:0001666|GO:0003682|GO:0004672|GO:0004679|GO:0004691|GO:0005515|GO:0005524|GO:0005622|GO:0005634|GO:0005829|GO:0006006|GO:0006351|GO:0006355|GO:0006468|GO:0006633|GO:0006695|GO:0006914|GO:0006950|GO:0007050|GO:0007165|GO:0008022|GO:0008284|GO:0008286|GO:0008610|GO:0010508|GO:0014823|GO:0016055|GO:0016324|GO:0019395|GO:0031000|GO:0031588|GO:0031669|GO:0032007|GO:0035174|GO:0042149|GO:…
ASHGA5P015623	365.733	1852.86	8.11693	10.2245	1911.56	618.023	2379.68	40.4598	1455.16	541.823	2207.78	589.701	1310.14	38.6559	10.3346	9.3746	10.3818	6.15945	10.0332	9.442	10.3897	9.40644	9.98326	6.20213	P	P	P	P	P	P	P	P	P	P	protein_coding	NM_017670	CCDS8055.1	OTUB1	RefSeq	2310	chr11	+	63753324	63765892		ACAGCAAGGAGTTGCAGCGGTTCAAGGCTGTGTCTGCCAAGAGCAAGGAAGACCTGGTGT	55611	Hs.473788	GO:0004843|GO:0005515|GO:0005737|GO:0006281|GO:0006508|GO:0006974|GO:0008242|GO:0019784|GO:0031625|GO:0043130|GO:0071108|GO:1901315|GO:2000780
ASHGA5P009880	2784.97	19240.3	11.454	13.7023	21980	4538.47	25791.2	597.568	12524.3	3917.92	24380.3	4331.16	11525.4	539.754	14.085	12.1795	14.0008	10.3389	13.1955	12.2362	14.0609	12.2216	13.1692	10.2937	P	P	P	P	P	P	P	P	P	P	protein_coding	NM_203399	CCDS269.1	STMN1	RefSeq	1518	chr1	-	26226606	26233368	NM_005563, NM_203401	TTGCGAGAGAAGGATAAGCACATTGAAGAAGTGCGGAAGAACAAAGAATCCAAAGACCCT	3925	Hs.209983	GO:0004871|GO:0005622|GO:0005829|GO:0005874|GO:0007019|GO:0007052|GO:0007165|GO:0007409|GO:0009615|GO:0015631|GO:0031115|GO:0035556|GO:0051272
ASHGA5P054008	5.30354	53.2397	2.56559	5.02309	62.6229	6.51772	84.3692	5	29.5623	5	65.206	5	24.4379	5	5.38177	2.96894	5.53808	2.45415	4.53317	2.47609	5.27835	2.4088	4.38408	2.51994	P	A	P	A	P	A	P	A	P	A	protein_coding	NM_201286	CCDS14370.1	USP51	RefSeq	4410	chrX	-	55511048	55515631		GTTCTATCACAAACAGGGTCTAGAGAAAGACTAGTCTTACCAGACCACTTACTGAAAAAA	158880	Hs.40061	GO:0004221|GO:0006511|GO:0008234|GO:0008270
ASHGA5P005378	57.5785	1052.02	6.42133	8.76898	1483.43	68.9972	1798.5	55.5907	169.424	54.6907	1657.38	60.0531	151.373	48.561	9.95775	6.34211	9.96844	6.6752	7.00647	6.27335	9.96446	6.2487	6.94776	6.5673	P	P	P	P	P	P	P	P	P	P	protein_coding	ENST00000304677	CCDS9558.1	RNASE6	GENCODE	1061	chr14	+	21249209	21250626		CTGAGACCAGAAAAGATGGTGCTATGCTTTCCTCTTCTTTTACTGCTGCTGGTTCTATGG	6039	Hs.23262	GO:0006952|GO:0006401|GO:0005576|GO:0003676|GO:0004540|GO:0004522
ASHGA5P003870	20.9461	191.275	4.92337	6.99408	166.481	19.3036	200.849	20.1406	209.888	15.8362	191.031	17.6739	188.127	31.7764	6.79033	4.53719	6.79427	5.06014	7.3007	4.59346	6.83156	4.5321	7.25357	5.89396	P	P	P	P	P	A	P	P	P	P	protein_coding	NM_021220	CCDS13132.1	OVOL2	RefSeq	1555	chr20	-	18004795	18038521		AGCTGGGATGAGCTCCCGGATGAGAAAAGGGCAGACACCTACATCCCAGTGGGCCTAGGC	58495	Hs.710157	GO:0001525|GO:0001755|GO:0001842|GO:0001947|GO:0003677|GO:0005634|GO:0005634|GO:0006351|GO:0008270|GO:0008285|GO:0009953|GO:0010837|GO:0010837|GO:0010944|GO:0044212|GO:0045617|GO:0045746|GO:0045892|GO:0045893|GO:0048557|GO:0051726|GO:0060214|GO:0060347|GO:0060716
ASHGA5P012665	64.1178	705.424	6.1273	8.58075	891.946	106.996	1139.58	20.2464	251.155	81.2258	1014.93	95.3375	229.513	16.7838	9.23284	6.94789	9.31769	5.0684	7.55784	6.8111	9.26698	6.88475	7.52842	4.92435	P	P	P	P	P	P	P	P	P	A	protein_coding	NM_001010990	CCDS32457.1	HERPUD1	RefSeq	2123	chr16	+	56965747	56977793		GCTTCCAAAGGTGGCTGAATCCACAGAGGAGCCTGCTGGTTCTAATCGGGGACAGTATCC	9709	Hs.146393	GO:0003674|GO:0005789|GO:0005789|GO:0006511|GO:0006874|GO:0006986|GO:0006987|GO:0016021|GO:0030968|GO:0031396|GO:0032092|GO:0043154
ASHGA5P017199	101.23	697.694	6.56669	8.84471	678.847	169.068	789.263	17.5618	642.867	142.33	776.593	156.975	600.9	20.2146	8.82852	7.59889	8.77919	4.84462	8.87384	7.60103	8.87063	7.58601	8.87139	5.20293	P	P	P	P	P	P	P	P	P	M	protein_coding	NM_004986	CCDS41958.1	KTN1	RefSeq	4557	chr14	+	56046924	56151296		GAAAAACAATGAAAGGCAGCAACAGGTGGAAGCTGTTGAGTTGGAGGCTAAAGAAGTTCT	3895	Hs.509414	GO:0003674|GO:0005783|GO:0005789|GO:0005887|GO:0007018|GO:0016020|GO:0016021|GO:0019894
ASHGA5P003743	9.34821	133.994	3.54021	6.43758	152.766	15.4395	174.023	6.25193	90.488	8.12555	165.196	11.924	87.4964	5	6.67191	4.20868	6.58966	3.2903	6.12138	3.70807	6.62779	3.97407	6.17716	2.51994	P	P	P	A	P	A	P	A	P	A	protein_coding	NM_206854	CCDS5287.1	QKI	RefSeq	15431	chr6	+	163835674	163999628		ATCCTATTGAACCTAGTGGTGTATTAGAGTGGATTGAAATGCCAGTCATGCCTGATATTT	9444	Hs.510324	GO:0001570|GO:0003723|GO:0005515|GO:0005634|GO:0005737|GO:0006397|GO:0006417|GO:0007286|GO:0008380|GO:0010628|GO:0017124|GO:0042552|GO:0042692|GO:0042759|GO:0051028
ASHGA5P049304	25.4781	340.697	4.39728	7.80449	340.495	42.8914	385.1	5	320.584	33.5817	361.565	40.9176	295.741	5	7.79929	5.67986	7.71257	2.45415	7.8983	5.61378	7.72852	5.71865	7.88378	2.51994	P	P	P	A	P	P	P	P	P	A	protein_coding	NM_001099642	CCDS10898.1	FTSJD1	RefSeq	4040	chr16	-	71316202	71323315	NM_018348	GAGAGAAGAAATTATCAACAGCCTTCAGTTACAAAACTGAACATATGCTTTCTGAGATTC	55783	Hs.72782	GO:0008168|GO:0016021
ASHGA5P055026	199.584	4204.35	8.06761	10.6462	6072.4	289.11	7211.8	104.549	497.563	233.666	6777.21	274.787	462.767	95.8069	12.0831	8.34005	12.0588	7.69269	8.50689	8.28757	12.0795	8.36158	8.50252	7.65616	P	P	P	P	P	P	P	P	P	P	protein_coding	NM_003356	CCDS8229.1	UCP3	RefSeq	2438	chr11	-	73711325	73720282		ATTTACACCCTCCTTTTTGCGTTTGGGATCCTGGAACGTGGTGATGTTCGTAACCTATGA	7352	Hs.101337	GO:0000303|GO:0001666|GO:0005215|GO:0005739|GO:0005743|GO:0006629|GO:0006631|GO:0006839|GO:0007568|GO:0007584|GO:0007585|GO:0009409|GO:0014823|GO:0015992|GO:0016021|GO:0017077|GO:0022904|GO:0032868|GO:0032870|GO:0044281|GO:0051384
ASHGA5P055743	10055.4	60449.8	13.3694	15.5	49322.7	4857.15	61950.2	18832.3	70672.1	4134.7	56503.5	4587.12	63800.4	17865.5	15.258	12.2857	15.258	14.9591	15.8762	12.3275	15.2692	12.3154	15.8384	14.9591	P	P	P	M	P	P	P	P	P	M	protein_coding	ENST00000241463	CCDS9321.1	RASL11A	GENCODE	1543	chr13	+	27844463	27847827		AAGAGCCTCCATCATCCCTCGGCCCCGCTCTCCCAACATGCAGGACCTGAAGAGACGCTT	387496	Hs.192131	GO:0006351|GO:0007264|GO:0015031|GO:0007165|GO:0006184|GO:0045943|GO:0005622|GO:0005730|GO:0016020|GO:0005525|GO:0003924|GO:0005515
ASHGA5P021730	13.8371	135.313	4.22847	6.45358	144.738	11.5986	181.946	19.6139	95.69	5.49701	166.817	10.4892	87.3748	21.9866	6.59619	3.78593	6.65582	5.01523	6.19857	3.2184	6.64218	3.78971	6.17513	5.33308	P	P	P	P	P	A	P	A	P	P	protein_coding	ENST00000539444	CCDS53484.1	DISC1	GENCODE	2658	chr1	+	231762560	231954990	NR_028395	CACTACTAAGGAAACCATTTCTGGACGGCTAAAGACCTCACCGAGGAGATTAGATCATTA	27185	Hs.13318	GO:0016055|GO:0001764|GO:0000226|GO:0002052|GO:0030177|GO:0005886|GO:0005739|GO:0030054|GO:0045211|GO:0005813|GO:0005874|GO:0014069|GO:0005515
ASHGA5P018474	14.8902	306.768	4.11146	7.38788	384.023	25.7346	476.625	9.67915	115.431	17.8609	453.001	16.1766	104.761	5	7.97177	4.94397	8.01681	3.92836	6.46661	4.75227	8.05638	4.41274	6.42782	2.51994	P	P	P	A	P	P	P	P	P	A	protein_coding	NM_001171192	CCDS55437.1	GDPD2	RefSeq	2443	chrX	+	69642880	69653241		ACCTAGCTATGGCATTGCATAAGGATAATGTCTCGGTGAACCTATTTGTAGTGAACAAGC	54857	Hs.438712	GO:0005737|GO:0005856|GO:0005886|GO:0006071|GO:0006629|GO:0008889|GO:0016021|GO:0046872|GO:0047394
ASHGA5P001942	157.765	1180.8	6.93109	9.60195	1012.24	277.576	1237.82	19.4092	1305.52	222.81	1154.22	252.405	1194.18	16.6251	9.42304	8.28138	9.43146	4.99902	9.86705	8.223	9.44947	8.24316	9.83874	4.90889	P	P	P	P	P	P	P	P	P	A	protein_coding	NM_033286	CCDS42021.1	C15orf23	RefSeq	1763	chr15	+	40674921	40686489	NM_001142762	GGAGTTACAGGCCTTAAAGGTAAAGCTGGAGATGAAAGAGGAAAGAGTCCGATTCCTAGA	90417	Hs.525796	GO:0000070|GO:0000090|GO:0000776|GO:0000777|GO:0000922|GO:0005515|GO:0005634|GO:0005737|GO:0007051|GO:0007059|GO:0035371|GO:0051301|GO:0051988|GO:0072686
ASHGA5P028772	5	838.873	2.44792	7.55302	65.1956	5	96.0611	5	2048.03	5	76.302	5	1908.78	5	5.44236	2.38062	5.72948	2.45415	10.5438	2.47609	5.50499	2.4088	10.5445	2.51994	P	A	P	A	P	A	P	A	P	A	protein_coding	ENST00000449823	CCDS45031.1	CCNA1	GENCODE	1841	chr13	+	37005966	37017019	ENST00000418263, NM_001111046, NM_003914	TTCATGTATGTCTGTTCTGAGAGGGAAACTGCAGCTCGTAGGAACAGCAGCTATGCTTTT	8900	Hs.417050	GO:0007049|GO:0051301|GO:0051726|GO:0000079|GO:0005634|GO:0019901
ASHGA5P018679	141.428	866.463	6.96336	9.09871	619.225	236.231	759.516	24.9444	1193.85	193.68	669.048	232.311	1090.67	19.9715	8.69876	8.0648	8.71729	5.39931	9.72866	8.03602	8.64343	8.1339	9.70542	5.18279	P	P	P	P	P	P	P	P	P	P	protein_coding	NM_078473	CCDS6111.1	TM2D2	RefSeq	3252	chr8	-	38846326	38854041		GCTCTTACCTACCTGATGAATTTATAGAATGTGAAGACCCAGTGGATCATGTTGGAAATG	83877	Hs.7471	GO:0016021
ASHGA5P054680	32.4053	387.779	4.61115	7.90557	430.612	58.0597	550.905	5	245.476	47.6771	491.336	46.2899	220.564	5	8.14028	6.10172	8.22528	2.45415	7.52216	6.09002	8.1703	5.8899	7.46985	2.51994	P	P	P	A	P	P	P	P	P	A	protein_coding	NM_023034	CCDS43729.1	WHSC1L1	RefSeq	5431	chr8	-	38132560	38239790		CGAATCAAGCGAGCCCACGAGAACAGTGTAACTAATTTTTATATGTTAACTGTTACCAAG	54904	Hs.608111	GO:0005634|GO:0005694|GO:0006351|GO:0006355|GO:0008270|GO:0016049|GO:0016571|GO:0018024|GO:0030154|GO:0034968
ASHGA5P045411	62.0097	417.516	5.83635	8.00053	487.614	105.872	579.301	8.52466	250.002	80.5817	544.537	100.169	226.127	14.9007	8.32305	6.93323	8.29693	3.74237	7.55056	6.80003	8.32491	6.95326	7.50719	4.75287	P	P	P	A	P	P	P	P	P	A	protein_coding	ENST00000238256	CCDS48007.1	FKBP15	GENCODE	4336	chr9	-	115927799	115983641		TTAAAGGGGCAACTCTGAAAGCTCTGAGGCCCAAAGCACAGCCTGAGGAGGAGGATGAAG	23307	Hs.522351	GO:0006457|GO:0038032|GO:0006897|GO:0010923|GO:0030424|GO:0030426|GO:0005769|GO:0005884|GO:0003779
ASHGA5P005208	19.5986	221.558	4.72794	7.11906	242.31	27.936	317.571	12.4407	134.623	22.6575	282.238	25.0709	131.05	9.88801	7.32946	5.0645	7.44435	4.30895	6.68328	5.07296	7.39143	5.0262	6.74676	4.16708	P	P	P	A	P	P	P	P	P	A	protein_coding	NM_004521	CCDS7171.1	KIF5B	RefSeq	5905	chr10	-	32297937	32345371		ATGGCGTAATGGGGAGACGGTGCCTATTGATGAACAGTTTGACAAAGAGAAAGCCAACTT	3799	Hs.327736	GO:0003777|GO:0005515|GO:0005524|GO:0005871|GO:0005874|GO:0007018|GO:0007028|GO:0008017|GO:0031982|GO:0035253|GO:0035617|GO:0042391|GO:0043005|GO:0043227|GO:0043268|GO:0047496|GO:0048471|GO:0090004
ASHGA5P002413	90.9412	815.482	6.90757	9.02457	892.686	131.151	1083.82	50.1102	567.799	101.234	989.754	129.418	543.35	42.793	9.2344	7.23775	9.24346	6.5021	8.68784	7.12031	9.22893	7.31322	8.72823	6.36449	P	P	P	M	P	P	P	P	P	P	protein_coding	NM_002510	CCDS5380.1	GPNMB	RefSeq	2739	chr7	+	23286315	23314729		CCTTCTTTAGGACCTGCTGGTGACAACCCCCTGGAGCTGAGTAGGATTCCTGATGAAAAC	10457	Hs.190495	GO:0005178|GO:0005887|GO:0007155|GO:0008201|GO:0008285|GO:0016021|GO:0042470
ASHGA5P022768	6.22751	132.805	3.113	6.44813	139.413	5.60871	174.493	5.70327	104.646	5	152.406	7.90314	93.0685	6.92242	6.54355	2.82114	6.5948	3.18766	6.32806	2.47609	6.51175	3.3907	6.26251	3.68938	P	A	P	A	P	A	P	A	P	A	protein_coding	NM_018092	CCDS10727.1	NETO2	RefSeq	3692	chr16	-	47115430	47177936		TATTTTAAATCCCATTCCAGATTGTCAGTTCGAGCTCTCGGGAGCTGATGGAATAGTGCG	81831	Hs.645802	GO:0016021
ASHGA5P054791	261.772	3742.68	8.1344	11.2691	2813.85	401.49	3305.51	75.045	4960.41	370.356	3114.82	399.075	4518.82	62.8956	10.9198	8.77465	10.87	7.15305	11.8421	8.90681	10.9095	8.85931	11.8041	6.9782	P	P	P	P	P	P	P	P	P	P	protein_coding	NM_001033506	CCDS44564.1	CSTF3	RefSeq	777	chr11	-	33162976	33183037		AGAGGCACAGGTTTAGTGATATAGGATTACATTTCCTTCTCTATGGGTCCAATCACACTA	1479	Hs.44402	GO:0000398|GO:0003723|GO:0005634|GO:0005654|GO:0005730|GO:0006366|GO:0006369|GO:0006378|GO:0006379|GO:0006397|GO:0008380|GO:0010467|GO:0031124
ASHGA5P050772	13.75	84.0222	3.81718	5.82214	80.2408	19.8863	83.3028	5	85.5418	18.1079	91.4555	20.7559	79.5699	5	5.73477	4.57914	5.51946	2.45415	6.04282	4.76935	5.7702	4.7633	6.04342	2.51994	P	P	P	A	P	P	P	P	P	A	protein_coding	NM_213589	CCDS2359.1	RAPH1	RefSeq	9615	chr2	-	204298538	204400058		AGACTGGTAGCCACCATAGGACTTTATTTTCATGATATCTGTAATCACTGCTACAATCAG	65059	Hs.471162	GO:0005543|GO:0005737|GO:0005856|GO:0005886|GO:0007160|GO:0007165|GO:0030027|GO:0030175
ASHGA5P009375	5.3235	53.7237	2.70803	5.10172	31.855	5.27535	48.5454	5	72.1556	6.34216	41.538	5	74.5247	5	4.40504	2.76535	4.73018	2.45415	5.8058	3.39192	4.61575	2.4088	5.95184	2.51994	P	A	P	A	P	A	P	A	P	A	protein_coding	NM_031243	CCDS43557.1	HNRNPA2B1	RefSeq	3702	chr7	-	26229555	26240413		GAAGCGACTGAGTCCGCGATGGAGAAAACTTTAGAAACTGTTCCTTTGGAGAGGAAAAAG	3181	Hs.487774	GO:0000166|GO:0000398|GO:0000398|GO:0003723|GO:0005515|GO:0005634|GO:0005654|GO:0005681|GO:0005730|GO:0005737|GO:0006397|GO:0008380|GO:0010467|GO:0030529|GO:0043047|GO:0048025|GO:0050658|GO:0071013|GO:0097157
ASHGA5P012605	5.99569	62.3097	2.93941	5.37296	62.6452	8.45518	78.2665	5.46021	45.2161	6.06307	70.3735	5	55.047	5	5.38233	3.3033	5.42842	3.12902	5.14367	3.33599	5.38887	2.4088	5.52152	2.51994	P	A	P	A	P	A	P	A	P	A	protein_coding	ENST00000379406	CCDS9379.1	NAA16	GENCODE	4347	chr13	+	41885340	41951166		ATGAAGTAGAAAGGCATTTTTTTGAGATAACTGATGACCAATTCGACTTCCATACATACT	79612	Hs.512914	GO:0045893|GO:0006474|GO:0005634|GO:0005667|GO:0005737|GO:0005515|GO:0043022|GO:0016407
ASHGA5P046544	91.0498	1370.75	7.10606	9.71184	827.385	88.2086	978.208	113.579	2132.87	68.4862	912.537	79.9664	2002.73	105.009	9.12269	6.67813	9.08932	7.82584	10.6156	6.57998	9.10974	6.64029	10.6218	7.80607	P	P	P	P	P	P	P	P	P	P	protein_coding	NM_003147	CCDS14345.1	SSX2	RefSeq	1466	chrX	+	52780307	52790617	ENST00000311798, ENST00000347757, NM_001034832, NM_001040612, NM_001164417, NM_005635, NM_021014, NM_175698, NR_027250, NR_028366	TCCCCTCATCCGATTCCCCTGTAGCAGTCACTGACAGTTAATAAACCTTTGCAAACGTTC	6757	Hs.289105
ASHGA5P041083	38.9257	565.854	4.97513	8.38213	716.435	66.4484	820.545	5	268.279	51.571	774.401	65.3224	249.61	6.2869	8.91451	6.29022	8.83942	2.45415	7.64435	6.19538	8.86397	6.36449	7.64838	3.5714	P	P	P	A	P	P	P	P	P	A	protein_coding	NM_001178055	CCDS3954.1	PARP8	RefSeq	7201	chr5	+	49961732	50142356	NM_024615	TTTTCGAGCCATATCCTTCTGTGGTAGATCCTAATGATCCTCAGATGTTGGCCTTCAACC	79668	Hs.369581	GO:0003950|GO:0005622
ASHGA5P004453	28.3858	392.536	4.62653	7.458	542.076	41.0314	661.114	5.45003	81.2276	41.0033	610.697	49.4442	67.5648	5	8.48826	5.61766	8.50461	3.12673	5.97068	5.8837	8.50711	5.98463	5.81932	2.51994	P	P	P	A	P	P	P	P	P	A	protein_coding	NM_001127213	CCDS6394.1	LY6E	RefSeq	1189	chr8	+	144099901	144103827	NM_002346	TGCTAGTGCCGGCATTGGGAATCTCGTGACATTTGGCCACAGCCTGAGCAAGACCTGTTC	4061	Hs.521903	GO:0001701|GO:0005887|GO:0007166|GO:0030325|GO:0031225|GO:0035265|GO:0042415|GO:0048242|GO:0055010
ASHGA5P053629	111.965	6419.67	5.89898	11.9471	3538.33	199.738	4466.65	7.3975	10305.7	165.689	4079.2	182.003	9708.52	5	11.2742	7.83083	11.3306	3.52986	12.906	7.81664	11.3269	7.79765	12.8977	2.51994	P	P	P	A	P	P	P	P	P	A	protein_coding	NM_005562	CCDS1352.1	LAMC2	RefSeq	5623	chr1	+	183155173	183214262		AGTGAAGCTGCCATAAATATTTCTCAACTGAGGTTCTTGGGATACAGATCTCAGGGCTCG	3918	Hs.591484	GO:0005576|GO:0005607|GO:0005610|GO:0005615|GO:0005938|GO:0007155|GO:0008201|GO:0008544|GO:0031581|GO:0034329|GO:0048471
ASHGA5P001924	5.07288	102.732	2.57824	6.00746	115.488	5	148.317	5.36442	64.243	5	132.773	5	52.8398	5	6.26405	2.38062	6.35905	3.10577	5.63827	2.47609	6.30806	2.4088	5.46786	2.51994	P	A	P	A	P	A	P	A	P	A	protein_coding	NM_020704	CCDS34752.1	FAM40B	RefSeq	5115	chr7	+	129074273	129128239		TACGGGAATGACATCGATGCCAGACCATGGGACTTCCAAGCAGAAGAATGTACCTTGAGG	57464	Hs.489988	GO:0003674|GO:0005737|GO:0007010|GO:0008360|GO:0016477
ASHGA5P010976	18.3397	199.514	4.09008	7.05572	183.073	29.6763	226.905	5	193.313	22.6674	212.465	29.3549	181.816	5	6.93086	5.15127	6.96979	2.45415	7.18757	5.07374	6.98712	5.2513	7.20326	2.51994	P	P	P	A	P	P	P	P	P	A	protein_coding	NM_001085480	CCDS43497.1	FAM162B	RefSeq	1050	chr6	-	117073359	117086886		AGCCAAAAGGGCTGTAGAACGACATGAATCCTTAACAAGTTGGAACTTGGCAAAGAAAGC	221303	Hs.126712	GO:0016021
ASHGA5P002431	92.7897	660.421	6.59891	8.74998	661.856	149.6	825.164	21.9054	555.109	124.953	747.738	142.927	512.239	24.5626	8.78545	7.42368	8.84751	5.19289	8.65995	7.42239	8.8122	7.45443	8.64479	5.50115	P	P	P	P	P	P	P	P	P	P	protein_coding	NM_006924	CCDS11600.1	SRSF1	RefSeq	5468	chr17	-	56078279	56084707		ACACTAAGTTTAGATCTCATGAGGGAGAAACTGCCTACATCCGGGTTAAAGTTGATGGGC	6426	Hs.68714	GO:0000166|GO:0000395|GO:0000398|GO:0000398|GO:0001701|GO:0003723|GO:0003723|GO:0005515|GO:0005654|GO:0005654|GO:0005737|GO:0006366|GO:0006369|GO:0006376|GO:0006397|GO:0006406|GO:0008380|GO:0010467|GO:0016607|GO:0031124|GO:0050733|GO:0060048|GO:0071013
ASHGA5P013010	54.6214	296.045	5.56448	7.56526	313.984	93.1857	382.265	7.60568	225.293	80.0732	361.498	83.3919	197.182	8.85071	7.68614	6.75023	7.69921	3.57034	7.39938	6.79302	7.72834	6.69449	7.31322	4.01434	P	P	P	A	P	P	P	P	P	A	protein_coding	NM_001025205	CCDS43178.1	AP2M1	RefSeq	1952	chr3	+	183892633	183901879		CAAGAGTCAGACAAAAGAAGAGCAGTCACAGATCACCAGCCAGGTAACTGGGCAGATTGG	1173	Hs.518460	GO:0005215|GO:0005515|GO:0005765|GO:0005829|GO:0005886|GO:0006886|GO:0007173|GO:0007268|GO:0007411|GO:0008289|GO:0016032|GO:0016044|GO:0016192|GO:0019886|GO:0030131|GO:0030132|GO:0030666|GO:0030669|GO:0042059|GO:0048011|GO:0050690
ASHGA5P002663	40.4714	398.811	5.25026	8.02471	333.988	71.08	400.219	9.01344	455.266	56.3087	384.098	60.1191	420.485	5.83583	7.77201	6.3807	7.76619	3.82463	8.39371	6.31365	7.81469	6.25039	8.37696	3.48193	P	P	P	A	P	P	P	P	P	A	protein_coding	ENST00000261749	CCDS10313.1	ZFAND6	GENCODE	1814	chr15	+	80351909	80430735	NM_001242913, NM_001242914, NM_001242916, NM_001242919	TCAACCTCAACTGTGTGTGCAACTGAGGAACATGGCTCAAGAAACTAATCACAGCCAAGT	54469	Hs.596679	GO:0008150|GO:0042981|GO:0006625|GO:0071356|GO:0043122|GO:0005575|GO:0003674|GO:0003677|GO:0008270|GO:0031593|GO:0005515
[truncated: 551 more rows]
[truncated: 1 more columns]

## Sheet: mRNA in GSE89102 logFC<-2
ID	Group Raw Intensity		Group Normalized Intensity		Raw Intensity										Normalized Intensity										Flags										Annotations
[truncated: 586 more rows]
[truncated: 1 more columns]
