# Supplementary material for: Bioinformatics-based analysis of the lncRNA–miRNA–mRNA and TF regulatory networks reveals functional genes in esophageal squamous cell carcinoma
Source: Biosci Rep. 2020 Aug 20;40(8):BSR20201727. doi: 10.1042/BSR20201727 (PMC7441485; doi:10.1042/BSR20201727)
Supplement: Supplementary Tables S1-S8 [file BSR-2020-1727_supp1.zip › BSR-2020-1727_suppST5.xls]

## Sheet: Sheet1
#Transcript_ID	Gene_ID(Gene_Name)	Mirna_Name(miRBase_version)	Score
>ENST00000623644	ENSG00000279978(chr22-38_28785274-29006793.1)	hsa-miR-409-3p	1
>ENST00000597346	ENSG00000269821(KCNQ1OT1)	hsa-miR-409-3p	0.998
>TCONS_00003870	XLOC_001668(XLOC_001668)	hsa-miR-409-3p	0.997
>ENST00000623130	ENSG00000280156(AC006548.28)	hsa-miR-409-3p	0.994
>ENST00000623959	ENSG00000279184(RP3-323A16.1)	hsa-miR-409-3p	0.992
>ENST00000532918	ENSG00000196167(COLCA1)	hsa-miR-409-3p	0.992
>ENST00000540738	ENSG00000196167(COLCA1)	hsa-miR-409-3p	0.99
>ENST00000502400	ENSG00000250075(RP11-584P21.2)	hsa-miR-409-3p	0.99
>ENST00000355430	ENSG00000196167(COLCA1)	hsa-miR-409-3p	0.989
>ENST00000564354	ENSG00000260209(RP11-680F20.10)	hsa-miR-409-3p	0.988
>ENST00000602594	ENSG00000269930(RP11-932O9.9)	hsa-miR-409-3p	0.987
>TCONS_00024372	XLOC_011696(XLOC_011696)	hsa-miR-409-3p	0.987
>TCONS_00029754	XLOC_014147(XLOC_014147)	hsa-miR-409-3p	0.986
>ENST00000454387	ENSG00000223726(CTA-929C8.7)	hsa-miR-409-3p	0.985
>ENST00000570183	ENSG00000260311(RP11-586K12.10)	hsa-miR-409-3p	0.984
>ENST00000620864	ENSG00000196167(COLCA1)	hsa-miR-409-3p	0.982
>ENST00000563960	ENSG00000260827(RP11-1437A8.4)	hsa-miR-409-3p	0.981
>TCONS_00019424	XLOC_009242(XLOC_009242)	hsa-miR-409-3p	0.98
>ENST00000624945	ENSG00000279159(MIR6818)	hsa-miR-409-3p	0.979
>ENST00000500224	ENSG00000247345(RP11-266N13.2)	hsa-miR-409-3p	0.979
>ENST00000624243	ENSG00000280065(CTA-796E4.5)	hsa-miR-409-3p	0.977
>ENST00000624278	ENSG00000279185(CTA-929C8.9)	hsa-miR-409-3p	0.976
>ENST00000416381	ENSG00000223546(LINC00630)	hsa-miR-409-3p	0.976
>ENST00000464612	ENSG00000197989(SNHG12)	hsa-miR-409-3p	0.975
>ENST00000450989	ENSG00000235703(LINC00894)	hsa-miR-409-3p	0.974
>TCONS_00006224	XLOC_002814(XLOC_002814)	hsa-miR-409-3p	0.973
>ENST00000425602	ENSG00000235703(LINC00894)	hsa-miR-409-3p	0.973
>TCONS_00019399	XLOC_009222(XLOC_009222)	hsa-miR-409-3p	0.972
>ENST00000503695	ENSG00000250790(RP11-46H11.3)	hsa-miR-409-3p	0.965
>NR_109874.1	NR_109874.1 (gene)(AC010226.4)	hsa-miR-409-3p	0.961
>TCONS_00027230	XLOC_013268(XLOC_013268)	hsa-miR-409-3p	0.96
>TCONS_00022430	XLOC_010769(XLOC_010769)	hsa-miR-409-3p	0.957
>ENST00000617971	ENSG00000233056(ERVH48-1)	hsa-miR-409-3p	0.957
>ENST00000608774	ENSG00000272646(RP11-188P17.2)	hsa-miR-409-3p	0.955
>ENST00000481368	ENSG00000197989(SNHG12)	hsa-miR-409-3p	0.954
>NR_024456.1	NR_024456.1 (gene)(LOC100190986)	hsa-miR-409-3p	0.953
>ENST00000430027	ENSG00000231764(DLX6-AS1)	hsa-miR-409-3p	0.953
>ENST00000526150	ENSG00000196167(COLCA1)	hsa-miR-409-3p	0.951
>ENST00000563695	ENSG00000261280(CTD-3105H18.13)	hsa-miR-409-3p	0.951
>ENST00000450551	ENSG00000231200(AC068490.2)	hsa-miR-409-3p	0.95
>ENST00000614841	ENSG00000206082(LINC01002)	hsa-miR-409-3p	0.947
>TCONS_00019636	XLOC_009440(XLOC_009440)	hsa-miR-409-3p	0.946
>ENST00000592536	ENSG00000267758(RP11-358B23.5)	hsa-miR-409-3p	0.939
>ENST00000425879	ENSG00000234177(LINC01114)	hsa-miR-409-3p	0.938
>TCONS_00027051	XLOC_013093(XLOC_013093)	hsa-miR-409-3p	0.936
>ENST00000578427	ENSG00000264707(RP11-760N9.1)	hsa-miR-409-3p	0.936
>ENST00000567488	ENSG00000261826(RP11-691G17.1)	hsa-miR-409-3p	0.935
>TCONS_00019856	XLOC_009069(XLOC_009069)	hsa-miR-409-3p	0.934
>ENST00000429949	ENSG00000233570(LINC00690)	hsa-miR-409-3p	0.932
>ENST00000562952	ENSG00000261654(RP11-96K19.4)	hsa-miR-409-3p	0.93
>ENST00000453336	ENSG00000224973(LARGE-AS1)	hsa-miR-409-3p	0.929
>TCONS_00005407	XLOC_002588(XLOC_002588)	hsa-miR-409-3p	0.929
>ENST00000590024	ENSG00000267784(RP11-171I2.1)	hsa-miR-409-3p	0.924
>NR_026935.1	NR_026935.1 (gene)(LINC00889)	hsa-miR-409-3p	0.924
>ENST00000569025	ENSG00000246379(RP11-461O7.1)	hsa-miR-409-3p	0.924
>TCONS_00028198	XLOC_013549(XLOC_013549)	hsa-miR-409-3p	0.923
>TCONS_00006193	XLOC_002791(XLOC_002791)	hsa-miR-409-3p	0.922
>NR_037646.1	NR_037646.1 (gene)(TMX2-CTNND1)	hsa-miR-409-3p	0.919
>ENST00000591628	ENSG00000267160(RP11-1072C15.4)	hsa-miR-409-3p	0.918
>ENST00000570084	ENSG00000260311(RP11-586K12.10)	hsa-miR-409-3p	0.918
>ENST00000565847	ENSG00000260827(RP11-1437A8.4)	hsa-miR-409-3p	0.918
>ENST00000569883	ENSG00000261019(RP11-111K18.2)	hsa-miR-409-3p	0.917
>ENST00000621191	ENSG00000235300(AC090627.1)	hsa-miR-409-3p	0.914
>TCONS_00020909	XLOC_010190(XLOC_010190)	hsa-miR-409-3p	0.914
>ENST00000430140	ENSG00000236064(RP6-191P20.4)	hsa-miR-409-3p	0.91
>ENST00000562811	ENSG00000260941(LINC00622)	hsa-miR-409-3p	0.91
>ENST00000515570	ENSG00000249249(AC010226.4)	hsa-miR-409-3p	0.91
>TCONS_00026934	XLOC_012997(XLOC_012997)	hsa-miR-409-3p	0.909
>TCONS_00014209	XLOC_006242(XLOC_006242)	hsa-miR-409-3p	0.909
>ENST00000447535	ENSG00000233056(ERVH48-1)	hsa-miR-409-3p	0.908
>ENST00000508517	ENSG00000249249(AC010226.4)	hsa-miR-409-3p	0.906
>TCONS_00013201	XLOC_006507(XLOC_006507)	hsa-miR-409-3p	0.905
>ENST00000607540	ENSG00000271894(RP11-482H16.1)	hsa-miR-409-3p	0.901
>NR_103536.1	NR_103536.1 (gene)(FAM87B)	hsa-miR-409-3p	0.897
>ENST00000326734	ENSG00000177757(FAM87B)	hsa-miR-409-3p	0.897
>TCONS_00026391	XLOC_012740(XLOC_012740)	hsa-miR-409-3p	0.897
>ENST00000607490	ENSG00000271761(XXbac-BPGBPG55C20.3)	hsa-miR-409-3p	0.896
>ENST00000569238	ENSG00000260209(RP11-680F20.10)	hsa-miR-409-3p	0.895
>ENST00000463200	ENSG00000239589(LINC00879)	hsa-miR-409-3p	0.893
>ENST00000614615	ENSG00000231728(LL0XNC01-116E7.2)	hsa-miR-409-3p	0.893
>TCONS_00026830	XLOC_013047(XLOC_013047)	hsa-miR-409-3p	0.892
>TCONS_00018705	XLOC_008435(XLOC_008435)	hsa-miR-409-3p	0.889
>ENST00000561542	ENSG00000259994(RP11-305E6.4)	hsa-miR-409-3p	0.889
>ENST00000543182	ENSG00000256315(AP000462.1)	hsa-miR-409-3p	0.888
>ENST00000563807	ENSG00000261080(RP1-166H4.2)	hsa-miR-409-3p	0.886
>ENST00000458725	ENSG00000231607(DLEU2)	hsa-miR-409-3p	0.886
>ENST00000511746	ENSG00000250754(RP11-386B13.3)	hsa-miR-409-3p	0.886
>ENST00000611112	ENSG00000232624(LINC01517)	hsa-miR-409-3p	0.885
>ENST00000617563	ENSG00000275580(RP11-295H24.4)	hsa-miR-409-3p	0.885
>ENST00000604191	ENSG00000235300(AC090627.1)	hsa-miR-409-3p	0.884
>TCONS_00003910	XLOC_001716(XLOC_001716)	hsa-miR-409-3p	0.882
>ENST00000515825	ENSG00000250043(RP11-161D15.2)	hsa-miR-409-3p	0.882
>ENST00000444501	ENSG00000226833(AC097724.3)	hsa-miR-409-3p	0.882
>ENST00000499292	ENSG00000247193(RP11-431M7.3)	hsa-miR-409-3p	0.881
>ENST00000442497	ENSG00000180081(CTC-451A6.4)	hsa-miR-409-3p	0.88
>ENST00000451762	ENSG00000180769(WDFY3-AS2)	hsa-miR-409-3p	0.88
>TCONS_00018143	XLOC_008422(XLOC_008422)	hsa-miR-409-3p	0.879
>TCONS_00013739	XLOC_006384(XLOC_006384)	hsa-miR-409-3p	0.879
>TCONS_00016127	XLOC_007512(XLOC_007512)	hsa-miR-409-3p	0.879
>ENST00000524003	ENSG00000253738(OTUD6B-AS1)	hsa-miR-409-3p	0.878
>ENST00000235290	ENSG00000231607(DLEU2)	hsa-miR-409-3p	0.877
>ENST00000613696	ENSG00000278727(AC000403.4)	hsa-miR-409-3p	0.876
>ENST00000577309	ENSG00000265043(RP11-728E14.3)	hsa-miR-409-3p	0.876
>TCONS_00001838	XLOC_001223(XLOC_001223)	hsa-miR-409-3p	0.876
>ENST00000558323	ENSG00000179523(EIF3J-AS1)	hsa-miR-409-3p	0.874
>TCONS_00020261	XLOC_010279(XLOC_010279)	hsa-miR-409-3p	0.871
>ENST00000514864	ENSG00000249106(RP11-806K15.1)	hsa-miR-409-3p	0.871
>TCONS_00028205	XLOC_013553(XLOC_013553)	hsa-miR-409-3p	0.87
>ENST00000564841	ENSG00000260738(LINC00554)	hsa-miR-409-3p	0.87
>ENST00000585366	ENSG00000267136(RP11-53B2.3)	hsa-miR-409-3p	0.87
>ENST00000623127	ENSG00000280111(CTA-292E10.9)	hsa-miR-409-3p	0.869
>ENST00000521051	ENSG00000253143(RP11-333A23.3)	hsa-miR-409-3p	0.867
>ENST00000548335	ENSG00000257185(RP11-626P14.2)	hsa-miR-409-3p	0.866
>TCONS_00022677	XLOC_010972(XLOC_010972)	hsa-miR-409-3p	0.865
>TCONS_00006577	XLOC_003200(XLOC_003200)	hsa-miR-409-3p	0.864
>ENST00000430520	ENSG00000228999(AC068490.1)	hsa-miR-409-3p	0.864
>ENST00000456896	ENSG00000236013(RP3-332B22.1)	hsa-miR-409-3p	0.863
>ENST00000605920	ENSG00000272447(RP11-182L21.6)	hsa-miR-409-3p	0.863
>NR_015374.1	NR_015374.1 (gene)(LOC401463)	hsa-miR-409-3p	0.863
>ENST00000566787	ENSG00000260468(LINC01290)	hsa-miR-409-3p	0.862
>ENST00000566527	ENSG00000261757(AC005592.3)	hsa-miR-409-3p	0.862
>ENST00000520834	ENSG00000254102(RP11-21C4.1)	hsa-miR-409-3p	0.862
>ENST00000604157	ENSG00000268471(MIR4453)	hsa-miR-409-3p	0.862
>ENST00000623111	ENSG00000279010(MIR4534)	hsa-miR-409-3p	0.86
>TCONS_00017250	XLOC_008072(XLOC_008072)	hsa-miR-409-3p	0.86
>ENST00000420149	ENSG00000235412(TTTY4B)	hsa-miR-409-3p	0.859
>TCONS_00017581	XLOC_008302(XLOC_008302)	hsa-miR-409-3p	0.859
>ENST00000456123	ENSG00000228296(TTTY4C)	hsa-miR-409-3p	0.858
>TCONS_00017580	XLOC_008301(XLOC_008301)	hsa-miR-409-3p	0.858
>ENST00000436568	ENSG00000226906(TTTY4)	hsa-miR-409-3p	0.858
>TCONS_00017595	XLOC_008332(XLOC_008332)	hsa-miR-409-3p	0.857
>TCONS_00003548	XLOC_001320(XLOC_001320)	hsa-miR-409-3p	0.856
>ENST00000440456	ENSG00000228839(PIK3IP1-AS1)	hsa-miR-409-3p	0.855
>ENST00000443374	ENSG00000226200(SGMS1-AS1)	hsa-miR-409-3p	0.855
>TCONS_00013381	XLOC_006016(XLOC_006016)	hsa-miR-409-3p	0.854
>ENST00000438159	ENSG00000224973(LARGE-AS1)	hsa-miR-409-3p	0.854
>ENST00000549660	ENSG00000257435(RP11-267D19.1)	hsa-miR-409-3p	0.854
>ENST00000508969	ENSG00000248671(ALG1L9P)	hsa-miR-409-3p	0.853
>ENST00000451161	ENSG00000228839(PIK3IP1-AS1)	hsa-miR-409-3p	0.853
>ENST00000559363	ENSG00000259582(RP11-461F11.3)	hsa-miR-409-3p	0.852
>ENST00000608926	ENSG00000273325(RP1-90G24.11)	hsa-miR-409-3p	0.851
>ENST00000505646	ENSG00000250696(RP11-704M14.1)	hsa-miR-409-3p	0.85
>ENST00000555227	ENSG00000272888(AC013394.2)	hsa-miR-409-3p	0.85
>ENST00000621246	ENSG00000276571(AC002550.6)	hsa-miR-409-3p	0.85
>ENST00000555108	ENSG00000258525(RP11-829H16.3)	hsa-miR-409-3p	0.85
>ENST00000470523	ENSG00000244706(RP11-298O21.3)	hsa-miR-409-3p	0.85
>ENST00000587315	ENSG00000266901(RP11-567M16.5)	hsa-miR-409-3p	0.849
>TCONS_00026351	XLOC_012704(XLOC_012704)	hsa-miR-409-3p	0.849
>TCONS_00012134	XLOC_005664(XLOC_005664)	hsa-miR-409-3p	0.847
>ENST00000594557	ENSG00000268119(CTD-2561J22.5)	hsa-miR-409-3p	0.847
>ENST00000607697	ENSG00000271927(CTD-2541M15.4)	hsa-miR-409-3p	0.847
>ENST00000528872	ENSG00000255525(RP1-296L11.1)	hsa-miR-409-3p	0.847
>ENST00000424345	ENSG00000238113(LINC01410)	hsa-miR-409-3p	0.845
>ENST00000367716	ENSG00000203739(RP11-296O14.3)	hsa-miR-409-3p	0.844
>ENST00000567533	ENSG00000261795(RP11-90P13.1)	hsa-miR-409-3p	0.844
>NR_037593.1	NR_037593.1 (gene)(CAHM)	hsa-miR-409-3p	0.844
>ENST00000571340	ENSG00000262714(RP11-44F14.8)	hsa-miR-409-3p	0.844
>ENST00000604200	ENSG00000270419(CAHM)	hsa-miR-409-3p	0.843
>ENST00000441632	ENSG00000224661(AC010907.5)	hsa-miR-409-3p	0.843
>ENST00000371086	ENSG00000116652(DLEU2L)	hsa-miR-409-3p	0.843
>TCONS_00006719	XLOC_003347(XLOC_003347)	hsa-miR-409-3p	0.842
>ENST00000540566	ENSG00000226711(FAM66C)	hsa-miR-409-3p	0.842
>ENST00000511921	ENSG00000250274(CTB-114C7.4)	hsa-miR-409-3p	0.842
>ENST00000507365	ENSG00000251632(RP11-714L20.1)	hsa-miR-409-3p	0.842
>TCONS_00013478	XLOC_006126(XLOC_006126)	hsa-miR-409-3p	0.842
>ENST00000500632	ENSG00000247903(RP11-421F16.3)	hsa-miR-409-3p	0.841
>ENST00000418539	ENSG00000236824(BCYRN1)	hsa-miR-409-3p	0.841
>TCONS_00015825	XLOC_007710(XLOC_007710)	hsa-miR-409-3p	0.839
>ENST00000611171	ENSG00000276846(CTD-3220F14.3)	hsa-miR-409-3p	0.839
>ENST00000445508	ENSG00000227274(AC005358.3)	hsa-miR-409-3p	0.839
>ENST00000330148	ENSG00000182366(FAM87A)	hsa-miR-409-3p	0.839
>ENST00000552334	ENSG00000257151(PWAR6)	hsa-miR-409-3p	0.838
>ENST00000509017	ENSG00000250754(RP11-386B13.3)	hsa-miR-409-3p	0.838
>ENST00000450669	ENSG00000230967(RP11-107I14.5)	hsa-miR-409-3p	0.838
>ENST00000476385	ENSG00000243818(RP11-372E1.4)	hsa-miR-409-3p	0.838
>ENST00000505775	ENSG00000250337(LINC01021)	hsa-miR-409-3p	0.837
>TCONS_00018033	XLOC_008924(XLOC_008924)	hsa-miR-409-3p	0.837
>TCONS_00014788	XLOC_006862(XLOC_006862)	hsa-miR-409-3p	0.837
>ENST00000421610	ENSG00000235300(AC090627.1)	hsa-miR-409-3p	0.836
>ENST00000417843	ENSG00000225411(RP11-764K9.1)	hsa-miR-409-3p	0.836
>TCONS_00027396	XLOC_013387(XLOC_013387)	hsa-miR-409-3p	0.836
>ENST00000454043	ENSG00000236790(LINC00299)	hsa-miR-409-3p	0.836
>TCONS_00022264	XLOC_010579(XLOC_010579)	hsa-miR-409-3p	0.831
>ENST00000445372	ENSG00000235724(AC009299.2)	hsa-miR-409-3p	0.83
>ENST00000429829	ENSG00000229807(XIST)	hsa-miR-409-3p	0.83
>ENST00000452366	ENSG00000224000(RP3-471M13.2)	hsa-miR-409-3p	0.828
>TCONS_00014687	XLOC_006786(XLOC_006786)	hsa-miR-409-3p	0.828
>ENST00000554530	ENSG00000258476(RP11-76E17.3)	hsa-miR-409-3p	0.827
>TCONS_00026952	XLOC_013010(XLOC_013010)	hsa-miR-409-3p	0.826
>TCONS_00019108	XLOC_009269(XLOC_009269)	hsa-miR-409-3p	0.825
>ENST00000427019	ENSG00000234796(AC113607.3)	hsa-miR-409-3p	0.825
>ENST00000566942	ENSG00000259834(KCNA3)	hsa-miR-409-3p	0.824
>TCONS_00014314	XLOC_006471(XLOC_006471)	hsa-miR-409-3p	0.824
>ENST00000517909	ENSG00000254102(RP11-21C4.1)	hsa-miR-409-3p	0.823
>ENST00000613291	ENSG00000274979(RP11-1143G9.5)	hsa-miR-409-3p	0.823
>ENST00000564059	ENSG00000261398(RP11-244B22.6)	hsa-miR-409-3p	0.823
>ENST00000510655	ENSG00000249532(RP11-148B6.1)	hsa-miR-409-3p	0.822
>ENST00000441356	ENSG00000236049(AC104777.2)	hsa-miR-409-3p	0.822
>ENST00000595135	ENSG00000267313(KC6)	hsa-miR-409-3p	0.821
>ENST00000624184	ENSG00000279338(RP1-309I22.2)	hsa-miR-409-3p	0.821
>ENST00000435682	ENSG00000229621(AC018742.1)	hsa-miR-409-3p	0.821
>TCONS_00026224	XLOC_012598(XLOC_012598)	hsa-miR-409-3p	0.821
>ENST00000528210	ENSG00000254846(RP11-203M5.2)	hsa-miR-409-3p	0.82
>TCONS_00017351	XLOC_008194(XLOC_008194)	hsa-miR-409-3p	0.819
>ENST00000472943	ENSG00000240875(LINC00886)	hsa-miR-409-3p	0.819
>ENST00000457272	ENSG00000229258(RP11-552D8.1)	hsa-miR-409-3p	0.818
>TCONS_00018374	XLOC_008653(XLOC_008653)	hsa-miR-409-3p	0.818
>TCONS_00007858	XLOC_004100(XLOC_004100)	hsa-miR-409-3p	0.818
>ENST00000591869	ENSG00000267098(RP11-325K19.1)	hsa-miR-409-3p	0.818
>TCONS_00024491	XLOC_011811(XLOC_011811)	hsa-miR-409-3p	0.817
>ENST00000561977	ENSG00000261268(RP11-308D13.3)	hsa-miR-409-3p	0.817
>ENST00000433074	ENSG00000226370(LINC00375)	hsa-miR-409-3p	0.817
>ENST00000514401	ENSG00000248425(AC006296.2)	hsa-miR-409-3p	0.817
>ENST00000613093	ENSG00000274292(RP11-347I19.7)	hsa-miR-409-3p	0.816
>ENST00000454117	ENSG00000249087(C1orf213)	hsa-miR-409-3p	0.816
>ENST00000455931	ENSG00000226530(RP11-348F1.2)	hsa-miR-409-3p	0.816
>ENST00000423719	ENSG00000235641(LINC00484)	hsa-miR-409-3p	0.816
>TCONS_00009857	XLOC_004270(XLOC_004270)	hsa-miR-409-3p	0.816
>ENST00000499110	ENSG00000247033(RP11-252E2.1)	hsa-miR-409-3p	0.816
>ENST00000540687	ENSG00000253352(TUG1)	hsa-miR-409-3p	0.816
>ENST00000604411	ENSG00000270641(TSIX)	hsa-miR-409-3p	0.814
>ENST00000555421	ENSG00000258525(RP11-829H16.3)	hsa-miR-409-3p	0.814
>ENST00000593078	ENSG00000266965(RP11-712P20.2)	hsa-miR-409-3p	0.813
>TCONS_00019307	XLOC_009141(XLOC_009141)	hsa-miR-409-3p	0.812
>ENST00000494582	ENSG00000214381(LINC00488)	hsa-miR-409-3p	0.812
>ENST00000567527	ENSG00000261069(SNORD116-20)	hsa-miR-409-3p	0.811
>ENST00000423637	ENSG00000236461(RP11-523L1.2)	hsa-miR-409-3p	0.811
>ENST00000619041	ENSG00000275709(RP11-96O20.5)	hsa-miR-409-3p	0.811
>ENST00000564748	ENSG00000261758(RP11-102M11.2)	hsa-miR-409-3p	0.81
>ENST00000592302	ENSG00000267313(KC6)	hsa-miR-409-3p	0.809
>ENST00000562202	ENSG00000260779(RP11-856M7.1)	hsa-miR-409-3p	0.809
>TCONS_00026183	XLOC_012827(XLOC_012827)	hsa-miR-409-3p	0.809
>TCONS_00003242	XLOC_002035(XLOC_002035)	hsa-miR-409-3p	0.808
>ENST00000447481	ENSG00000228495(LINC01013)	hsa-miR-409-3p	0.808
>ENST00000602812	ENSG00000230590(FTX)	hsa-miR-409-3p	0.807
>NR_037804.1	NR_037804.1 (gene)(NPHP3-ACAD11)	hsa-miR-409-3p	0.806
>TCONS_00020607	XLOC_009925(XLOC_009925)	hsa-miR-409-3p	0.806
>ENST00000455071	ENSG00000234155(RP11-30P6.6)	hsa-miR-409-3p	0.805
>ENST00000608000	ENSG00000273261(RP11-531F16.4)	hsa-miR-409-3p	0.805
>TCONS_00011225	XLOC_005777(XLOC_005777)	hsa-miR-409-3p	0.804
>ENST00000446458	ENSG00000236013(RP3-332B22.1)	hsa-miR-409-3p	0.804
>ENST00000495684	ENSG00000278610(RP11-455P21.3)	hsa-miR-409-3p	0.804
>TCONS_00011801	XLOC_005277(XLOC_005277)	hsa-miR-409-3p	0.804
>TCONS_00012166	XLOC_005715(XLOC_005715)	hsa-miR-409-3p	0.804
>ENST00000447959	ENSG00000230615(RP5-1198O20.4)	hsa-miR-409-3p	0.804
>ENST00000514823	ENSG00000249464(LINC01091)	hsa-miR-409-3p	0.804
>TCONS_00010734	XLOC_004458(XLOC_004458)	hsa-miR-409-3p	0.803
>TCONS_00023390	XLOC_011238(XLOC_011238)	hsa-miR-409-3p	0.803
>ENST00000521055	ENSG00000253184(RP11-13N12.2)	hsa-miR-409-3p	0.803
>TCONS_00020456	XLOC_009788(XLOC_009788)	hsa-miR-409-3p	0.802
>ENST00000500989	ENSG00000245164(LINC00861)	hsa-miR-409-3p	0.802
>TCONS_00018246	XLOC_008522(XLOC_008522)	hsa-miR-409-3p	0.801
>ENST00000428411	ENSG00000226419(SLC16A1-AS1)	hsa-miR-409-3p	0.801
>ENST00000504955	ENSG00000251175(RP11-45L9.1)	hsa-miR-409-3p	0.801
>ENST00000591132	ENSG00000267636(AC008992.1)	hsa-miR-409-3p	0.801
>ENST00000515808	ENSG00000250602(RP11-517I3.1)	hsa-miR-409-3p	0.8
>ENST00000597569	ENSG00000268595(CTD-3187F8.2)	hsa-miR-409-3p	0.798
>ENST00000584916	ENSG00000265935(RP11-277J6.3)	hsa-miR-409-3p	0.798
>ENST00000492553	ENSG00000241369(LINC01192)	hsa-miR-409-3p	0.797
>ENST00000607944	ENSG00000236581(STARD13-AS)	hsa-miR-409-3p	0.796
>ENST00000448377	ENSG00000204706(MAMDC2-AS1)	hsa-miR-409-3p	0.796
>ENST00000501075	ENSG00000247853(RP5-940J5.6)	hsa-miR-409-3p	0.795
>ENST00000618339	ENSG00000274395(RP11-554D14.8)	hsa-miR-409-3p	0.795
>ENST00000561973	ENSG00000260118(RP6-201G10.2)	hsa-miR-409-3p	0.795
>ENST00000455163	ENSG00000225930(DKFZP434L187)	hsa-miR-409-3p	0.795
>TCONS_00003822	XLOC_001630(XLOC_001630)	hsa-miR-409-3p	0.794
>ENST00000439734	ENSG00000238217(AC093590.1)	hsa-miR-409-3p	0.794
>ENST00000608060	ENSG00000236581(STARD13-AS)	hsa-miR-409-3p	0.794
>ENST00000548886	ENSG00000255794(RMST)	hsa-miR-409-3p	0.794
>ENST00000594142	ENSG00000269131(AC004447.2)	hsa-miR-409-3p	0.794
>ENST00000474814	ENSG00000197989(SNHG12)	hsa-miR-409-3p	0.794
>ENST00000588402	ENSG00000267006(CTC-448F2.4)	hsa-miR-409-3p	0.793
>ENST00000526448	ENSG00000255082(GRM5-AS1)	hsa-miR-409-3p	0.792
>ENST00000449642	ENSG00000224897(POT1-AS1)	hsa-miR-409-3p	0.791
>TCONS_00011198	XLOC_005505(XLOC_005505)	hsa-miR-409-3p	0.791
>TCONS_00021867	XLOC_010463(XLOC_010463)	hsa-miR-409-3p	0.79
>ENST00000492683	ENSG00000240708(RP11-64C1.1)	hsa-miR-409-3p	0.79
>ENST00000588074	ENSG00000266952(RP11-909B2.1)	hsa-miR-409-3p	0.79
>ENST00000445791	ENSG00000226674(TEX41)	hsa-miR-409-3p	0.789
>TCONS_00026184	XLOC_012865(XLOC_012865)	hsa-miR-409-3p	0.789
>ENST00000601921	ENSG00000232729(AC083884.8)	hsa-miR-409-3p	0.789
>ENST00000542805	ENSG00000203520(RP11-697H9.3)	hsa-miR-409-3p	0.789
>ENST00000546682	ENSG00000224078(SNHG14)	hsa-miR-409-3p	0.789
>NR_103734.1	NR_103734.1 (gene)(LINC00342)	hsa-miR-409-3p	0.788
>ENST00000604448	ENSG00000271172(RP11-660M5.1)	hsa-miR-409-3p	0.788
>ENST00000451439	ENSG00000224286(LINC01142)	hsa-miR-409-3p	0.788
>NR_034085.1	NR_034085.1 (gene)(LOC648987)	hsa-miR-409-3p	0.787
>ENST00000505668	ENSG00000251023(RP11-549J18.1)	hsa-miR-409-3p	0.787
>TCONS_00018569	XLOC_008895(XLOC_008895)	hsa-miR-409-3p	0.787
>TCONS_00015214	XLOC_006709(XLOC_006709)	hsa-miR-409-3p	0.787
>TCONS_00022711	XLOC_010997(XLOC_010997)	hsa-miR-409-3p	0.786
>TCONS_00027489	XLOC_012981(XLOC_012981)	hsa-miR-409-3p	0.785
>ENST00000624072	ENSG00000279080(CTA-228A9.4)	hsa-miR-409-3p	0.785
>ENST00000316807	ENSG00000180458(CTD-3064H18.4)	hsa-miR-409-3p	0.785
>ENST00000501665	ENSG00000247556(OIP5-AS1)	hsa-miR-409-3p	0.784
>ENST00000442796	ENSG00000237697(LINC00312)	hsa-miR-409-3p	0.784
>ENST00000617568	ENSG00000274317(RP11-93G5.1)	hsa-miR-409-3p	0.784
>ENST00000569877	ENSG00000259957(RP11-491F9.8)	hsa-miR-409-3p	0.783
>ENST00000503073	ENSG00000250938(RP11-679C8.2)	hsa-miR-409-3p	0.783
>ENST00000597655	ENSG00000226674(TEX41)	hsa-miR-409-3p	0.782
>ENST00000569111	ENSG00000261298(RP11-309M7.1)	hsa-miR-409-3p	0.782
>NR_037904.1	NR_037904.1 (gene)(UBE2F-SCLY)	hsa-miR-409-3p	0.78
>ENST00000569422	ENSG00000261517(LINC00558)	hsa-miR-409-3p	0.78
>ENST00000603521	ENSG00000270574(RP11-171I2.2)	hsa-miR-409-3p	0.78
>NR_046102.1	NR_046102.1 (gene)(LOC646736)	hsa-miR-409-3p	0.78
>ENST00000506041	ENSG00000250156(CTC-498M16.2)	hsa-miR-409-3p	0.78
>TCONS_00016443	XLOC_007808(XLOC_007808)	hsa-miR-409-3p	0.779
>ENST00000616428	ENSG00000274828(RP11-567M16.6)	hsa-miR-409-3p	0.779
>ENST00000610122	ENSG00000234432(RP11-1275H24.1)	hsa-miR-409-3p	0.779
>ENST00000494897	ENSG00000241369(LINC01192)	hsa-miR-409-3p	0.778
>ENST00000513836	ENSG00000251266(RP11-340A13.2)	hsa-miR-409-3p	0.778
>ENST00000479588	ENSG00000241472(PTPRG-AS1)	hsa-miR-409-3p	0.778
>ENST00000578741	ENSG00000264825(RP11-627G18.4)	hsa-miR-409-3p	0.778
>TCONS_00012001	XLOC_005514(XLOC_005514)	hsa-miR-409-3p	0.778
>ENST00000512200	ENSG00000250508(RP11-757G1.6)	hsa-miR-409-3p	0.777
>ENST00000602393	ENSG00000253352(TUG1)	hsa-miR-409-3p	0.777
>ENST00000577956	ENSG00000264956(RP11-1109M24.5)	hsa-miR-409-3p	0.777
>ENST00000556519	ENSG00000257060(RP11-266O8.1)	hsa-miR-409-3p	0.777
>TCONS_00009910	XLOC_004323(XLOC_004323)	hsa-miR-409-3p	0.776
>ENST00000383019	ENSG00000206187(RP11-1084I9.1)	hsa-miR-409-3p	0.776
>ENST00000607789	ENSG00000272294(RP3-326L13.3)	hsa-miR-409-3p	0.776
>TCONS_00028105	XLOC_013461(XLOC_013461)	hsa-miR-409-3p	0.775
>ENST00000569849	ENSG00000260640(KB-1000E4.2)	hsa-miR-409-3p	0.775
>ENST00000602971	ENSG00000253352(TUG1)	hsa-miR-409-3p	0.773
>ENST00000585872	ENSG00000236172(MIR7515HG)	hsa-miR-409-3p	0.773
>TCONS_00023265	XLOC_011292(XLOC_011292)	hsa-miR-409-3p	0.773
>ENST00000556163	ENSG00000197176(RP11-76E12.1)	hsa-miR-409-3p	0.772
>ENST00000531894	ENSG00000196696(PDXDC2P)	hsa-miR-409-3p	0.772
>ENST00000501122	ENSG00000245532(NEAT1)	hsa-miR-409-3p	0.772
>TCONS_00000973	XLOC_000238(XLOC_000238)	hsa-miR-409-3p	0.771
>ENST00000441214	ENSG00000233077(LINC01271)	hsa-miR-409-3p	0.771
>ENST00000507058	ENSG00000248753(CTC-276P9.2)	hsa-miR-409-3p	0.77
>ENST00000422956	ENSG00000189223(PAX8-AS1)	hsa-miR-409-3p	0.77
>ENST00000503489	ENSG00000249984(CTC-529L17.2)	hsa-miR-409-3p	0.769
>ENST00000450365	ENSG00000224404(LL22NC03-13G6.2)	hsa-miR-409-3p	0.769
>ENST00000525573	ENSG00000254686(RP1-276E15.1)	hsa-miR-409-3p	0.769
>ENST00000397381	ENSG00000214049(UCA1)	hsa-miR-409-3p	0.768
>ENST00000623075	ENSG00000280383(CTA-941F9.10)	hsa-miR-409-3p	0.768
>ENST00000418886	ENSG00000234186(C16orf82)	hsa-miR-409-3p	0.768
>ENST00000446838	ENSG00000237750(AC007740.1)	hsa-miR-409-3p	0.767
>ENST00000423992	ENSG00000230590(FTX)	hsa-miR-409-3p	0.766
>ENST00000518436	ENSG00000248555(LINC01339)	hsa-miR-409-3p	0.766
>ENST00000566733	ENSG00000260604(RP1-140K8.5)	hsa-miR-409-3p	0.766
>NR_109833.1	NR_109833.1 (gene)(PRNCR1)	hsa-miR-409-3p	0.766
>ENST00000506330	ENSG00000248440(RP11-231G15.1)	hsa-miR-409-3p	0.765
>ENST00000562182	ENSG00000261020(RP11-744K17.1)	hsa-miR-409-3p	0.765
>ENST00000602602	ENSG00000230262(MIRLET7DHG)	hsa-miR-409-3p	0.764
>TCONS_00021786	XLOC_010384(XLOC_010384)	hsa-miR-409-3p	0.764
>ENST00000465742	ENSG00000244203(FOXP1-AS1)	hsa-miR-409-3p	0.764
>ENST00000411489	ENSG00000227112(RP1-86D1.4)	hsa-miR-409-3p	0.764
>ENST00000563553	ENSG00000260930(RP11-214L13.1)	hsa-miR-409-3p	0.764
>ENST00000566976	ENSG00000260046(RP11-454K7.3)	hsa-miR-409-3p	0.764
>ENST00000616499	ENSG00000277310(RP11-699C17.1)	hsa-miR-409-3p	0.764
>ENST00000600539	ENSG00000242539(AC007620.3)	hsa-miR-409-3p	0.763
>ENST00000599109	ENSG00000268230(CTD-2619J13.8)	hsa-miR-409-3p	0.763
>ENST00000500092	ENSG00000246876(RP11-519M16.1)	hsa-miR-409-3p	0.762
>ENST00000610681	ENSG00000225484(NUTM2B-AS1)	hsa-miR-409-3p	0.762
>ENST00000455395	ENSG00000230590(FTX)	hsa-miR-409-3p	0.762
>ENST00000623240	ENSG00000260288(RP11-24M17.4)	hsa-miR-409-3p	0.761
>ENST00000438575	ENSG00000227579(RP1-35C21.2)	hsa-miR-409-3p	0.761
>ENST00000612106	ENSG00000275569(RP11-930O11.3)	hsa-miR-409-3p	0.761
>TCONS_00013378	XLOC_006010(XLOC_006010)	hsa-miR-409-3p	0.76
>ENST00000598659	ENSG00000226674(TEX41)	hsa-miR-409-3p	0.76
>TCONS_00017605	XLOC_008274(XLOC_008274)	hsa-miR-409-3p	0.76
>ENST00000608229	ENSG00000273372(RP11-479O17.10)	hsa-miR-409-3p	0.759
>ENST00000445118	ENSG00000228794(LINC01128)	hsa-miR-409-3p	0.759
>ENST00000411509	ENSG00000224810(RP11-538D16.2)	hsa-miR-409-3p	0.759
>ENST00000424421	ENSG00000225924(RP1-111D6.2)	hsa-miR-409-3p	0.758
>TCONS_00006375	XLOC_002995(XLOC_002995)	hsa-miR-409-3p	0.758
>ENST00000620344	ENSG00000275902(RP13-1032I1.11)	hsa-miR-409-3p	0.758
>ENST00000584727	ENSG00000265579(RP11-713C5.1)	hsa-miR-409-3p	0.758
>ENST00000437060	ENSG00000238186(RP11-656D10.6)	hsa-miR-409-3p	0.757
>ENST00000624235	ENSG00000280370(CTA-342B11.3)	hsa-miR-409-3p	0.757
>TCONS_00016660	XLOC_007486(XLOC_007486)	hsa-miR-409-3p	0.757
>ENST00000604855	ENSG00000271009(RP11-346C20.3)	hsa-miR-409-3p	0.757
>ENST00000444476	ENSG00000225511(LINC00475)	hsa-miR-409-3p	0.756
>TCONS_00021656	XLOC_010622(XLOC_010622)	hsa-miR-409-3p	0.756
>ENST00000436416	ENSG00000225113(RP5-1160K1.3)	hsa-miR-409-3p	0.756
>ENST00000621949	ENSG00000278849(RP11-327I22.5)	hsa-miR-409-3p	0.755
>ENST00000429998	ENSG00000225339(RP11-513I15.6)	hsa-miR-409-3p	0.755
>ENST00000609615	ENSG00000236581(STARD13-AS)	hsa-miR-409-3p	0.755
>ENST00000431616	ENSG00000223546(LINC00630)	hsa-miR-409-3p	0.754
>ENST00000611894	ENSG00000238129(RP3-410C9.2)	hsa-miR-409-3p	0.754
>TCONS_00006143	XLOC_002746(XLOC_002746)	hsa-miR-409-3p	0.753
>TCONS_00028418	XLOC_013771(XLOC_013771)	hsa-miR-409-3p	0.753
>ENST00000451774	ENSG00000226674(TEX41)	hsa-miR-409-3p	0.752
>ENST00000596540	ENSG00000226674(TEX41)	hsa-miR-409-3p	0.752
>ENST00000598393	ENSG00000269290(RP11-869B15.1)	hsa-miR-409-3p	0.752
>ENST00000555539	ENSG00000258586(RP5-1021I20.2)	hsa-miR-409-3p	0.751
>ENST00000575137	ENSG00000262732(CTD-2135D7.2)	hsa-miR-409-3p	0.751
>TCONS_00014653	XLOC_006743(XLOC_006743)	hsa-miR-409-3p	0.751
>ENST00000526897	ENSG00000255031(RP11-802E16.3)	hsa-miR-409-3p	0.75
>ENST00000438318	ENSG00000230489(VAV3-AS1)	hsa-miR-409-3p	0.75
>ENST00000600643	ENSG00000269416(LINC01224)	hsa-miR-409-3p	0.749
>TCONS_00014759	XLOC_006844(XLOC_006844)	hsa-miR-409-3p	0.749
>TCONS_00024710	XLOC_011989(XLOC_011989)	hsa-miR-409-3p	0.749
>ENST00000600160	ENSG00000214049(UCA1)	hsa-miR-409-3p	0.749
>ENST00000521091	ENSG00000253352(TUG1)	hsa-miR-409-3p	0.748
>TCONS_00004594	XLOC_002498(XLOC_002498)	hsa-miR-409-3p	0.748
>TCONS_00007688	XLOC_003808(XLOC_003808)	hsa-miR-409-3p	0.748
>ENST00000432230	ENSG00000235609(AF127936.7)	hsa-miR-409-3p	0.746
>TCONS_00019149	XLOC_009180(XLOC_009180)	hsa-miR-409-3p	0.746
>ENST00000569134	ENSG00000260317(RP11-48B3.4)	hsa-miR-409-3p	0.746
>ENST00000555281	ENSG00000258476(RP11-76E17.3)	hsa-miR-409-3p	0.746
>ENST00000530079	ENSG00000196696(PDXDC2P)	hsa-miR-409-3p	0.746
>ENST00000418250	ENSG00000229105(ASTN2-AS1)	hsa-miR-409-3p	0.746
>ENST00000447572	ENSG00000228452(RP5-994D16.9)	hsa-miR-409-3p	0.745
>ENST00000616189	ENSG00000203394(RP5-930J4.4)	hsa-miR-409-3p	0.745
>ENST00000601242	ENSG00000223528(RP11-223P11.3)	hsa-miR-409-3p	0.745
>ENST00000607518	ENSG00000272209(RP3-500L14.2)	hsa-miR-409-3p	0.744
>ENST00000440404	ENSG00000224286(LINC01142)	hsa-miR-409-3p	0.744
>ENST00000616465	ENSG00000203394(RP5-930J4.4)	hsa-miR-409-3p	0.744
>ENST00000457448	ENSG00000237013(AC010987.6)	hsa-miR-409-3p	0.744
>ENST00000592021	ENSG00000267010(RP11-108P20.1)	hsa-miR-409-3p	0.744
>ENST00000589024	ENSG00000236172(MIR7515HG)	hsa-miR-409-3p	0.743
>ENST00000425296	ENSG00000224822(THRB-IT1)	hsa-miR-409-3p	0.742
>ENST00000500949	ENSG00000247556(OIP5-AS1)	hsa-miR-409-3p	0.742
>ENST00000489336	ENSG00000219665(CTD-2006C1.2)	hsa-miR-409-3p	0.741
>ENST00000453476	ENSG00000223929(AC007381.2)	hsa-miR-409-3p	0.741
>ENST00000419257	ENSG00000226101(AC007461.2)	hsa-miR-409-3p	0.741
>ENST00000608362	ENSG00000273237(CTB-119C2.1)	hsa-miR-409-3p	0.741
>ENST00000568797	ENSG00000260372(AQP4-AS1)	hsa-miR-409-3p	0.74
>ENST00000567967	ENSG00000260385(RP11-450H6.3)	hsa-miR-409-3p	0.74
>ENST00000556053	ENSG00000259134(LINC00924)	hsa-miR-409-3p	0.74
>ENST00000568345	ENSG00000261187(RP11-1007O24.2)	hsa-miR-409-3p	0.74
>ENST00000436105	ENSG00000231638(AC011738.4)	hsa-miR-409-3p	0.74
>ENST00000421234	ENSG00000225511(LINC00475)	hsa-miR-409-3p	0.74
>ENST00000455534	ENSG00000236703(MYB-AS1)	hsa-miR-409-3p	0.74
>TCONS_00009112	XLOC_004054(XLOC_004054)	hsa-miR-409-3p	0.74
>ENST00000616771	ENSG00000277663(GS1-421I3.5)	hsa-miR-409-3p	0.74
>ENST00000553312	ENSG00000258535(RP11-280K24.4)	hsa-miR-409-3p	0.739
>ENST00000492922	ENSG00000242516(LINC00960)	hsa-miR-409-3p	0.739
>TCONS_00022001	XLOC_010601(XLOC_010601)	hsa-miR-409-3p	0.738
>TCONS_00006580	XLOC_003202(XLOC_003202)	hsa-miR-409-3p	0.738
>ENST00000508015	ENSG00000247828(TMEM161B-AS1)	hsa-miR-409-3p	0.738
>ENST00000616184	ENSG00000277806(RP11-15A1.8)	hsa-miR-409-3p	0.737
>ENST00000569873	ENSG00000261182(RP11-201A3.1)	hsa-miR-409-3p	0.737
>TCONS_00029694	XLOC_014366(XLOC_014366)	hsa-miR-409-3p	0.737
>ENST00000539685	ENSG00000256315(AP000462.1)	hsa-miR-409-3p	0.736
>ENST00000489343	ENSG00000248724(NPHP3-AS1)	hsa-miR-409-3p	0.736
>ENST00000564464	ENSG00000259891(CTA-204B4.2)	hsa-miR-409-3p	0.736
>ENST00000599269	ENSG00000269543(CTD-2291D10.3)	hsa-miR-409-3p	0.736
>TCONS_00005244	XLOC_002301(XLOC_002301)	hsa-miR-409-3p	0.736
>ENST00000565058	ENSG00000260711(RP11-747H7.3)	hsa-miR-409-3p	0.736
>TCONS_00012093	XLOC_005623(XLOC_005623)	hsa-miR-409-3p	0.735
>TCONS_00026823	XLOC_012925(XLOC_012925)	hsa-miR-409-3p	0.735
>TCONS_00019614	XLOC_009414(XLOC_009414)	hsa-miR-409-3p	0.735
>ENST00000570073	ENSG00000259810(AC002519.8)	hsa-miR-409-3p	0.734
>ENST00000619933	ENSG00000203394(RP5-930J4.4)	hsa-miR-409-3p	0.734
>TCONS_00020235	XLOC_009855(XLOC_009855)	hsa-miR-409-3p	0.734
>ENST00000603672	ENSG00000230590(FTX)	hsa-miR-409-3p	0.734
>TCONS_00001810	XLOC_001195(XLOC_001195)	hsa-miR-409-3p	0.734
>NR_002227.2	NR_002227.2 (gene)(DISC2)	hsa-miR-409-3p	0.734
>ENST00000433624	ENSG00000224533(TMLHE-AS1)	hsa-miR-409-3p	0.734
>ENST00000505035	ENSG00000234186(C16orf82)	hsa-miR-409-3p	0.734
>ENST00000561283	ENSG00000259362(RP11-307C19.1)	hsa-miR-409-3p	0.734
>ENST00000561083	ENSG00000259293(RP11-355N15.1)	hsa-miR-409-3p	0.734
>TCONS_00015772	XLOC_007602(XLOC_007602)	hsa-miR-409-3p	0.733
>NR_038402.1	NR_038402.1 (gene)(LOC100507387)	hsa-miR-409-3p	0.733
>ENST00000564287	ENSG00000260805(RP11-61J19.5)	hsa-miR-409-3p	0.733
>ENST00000415141	ENSG00000227218(RP11-203J24.8)	hsa-miR-409-3p	0.733
>ENST00000482985	ENSG00000244733(RP11-506M13.3)	hsa-miR-409-3p	0.733
>ENST00000555045	ENSG00000215256(DHRS4-AS1)	hsa-miR-409-3p	0.732
>ENST00000600896	ENSG00000269543(CTD-2291D10.3)	hsa-miR-409-3p	0.732
>ENST00000366218	ENSG00000203395(AC015969.3)	hsa-miR-409-3p	0.732
>NR_047525.1	NR_047525.1 (gene)(LINC01128)	hsa-miR-409-3p	0.732
>ENST00000427644	ENSG00000230530(LIMD1-AS1)	hsa-miR-409-3p	0.731
>ENST00000607700	ENSG00000271732(RP5-1182A14.5)	hsa-miR-409-3p	0.731
>ENST00000519741	ENSG00000254377(MIR124-2HG)	hsa-miR-409-3p	0.731
>ENST00000569497	ENSG00000260190(RP11-229P13.25)	hsa-miR-409-3p	0.731
>ENST00000416218	ENSG00000224832(AP000469.2)	hsa-miR-409-3p	0.73
>TCONS_00010322	XLOC_004804(XLOC_004804)	hsa-miR-409-3p	0.73
>ENST00000609089	ENSG00000273301(RP11-314B1.2)	hsa-miR-409-3p	0.729
>TCONS_00022770	XLOC_011054(XLOC_011054)	hsa-miR-409-3p	0.729
>TCONS_00024644	XLOC_011937(XLOC_011937)	hsa-miR-409-3p	0.728
>ENST00000462497	ENSG00000241472(PTPRG-AS1)	hsa-miR-409-3p	0.728
>ENST00000610034	ENSG00000272912(RP11-724N1.1)	hsa-miR-409-3p	0.728
>ENST00000561909	ENSG00000261242(CTD-2302E22.4)	hsa-miR-409-3p	0.727
>TCONS_00008014	XLOC_003479(XLOC_003479)	hsa-miR-409-3p	0.727
>ENST00000611530	ENSG00000276210(LINC00226)	hsa-miR-409-3p	0.726
>ENST00000606756	ENSG00000272472(RP11-95G17.2)	hsa-miR-409-3p	0.726
>ENST00000499418	ENSG00000245149(RNF139-AS1)	hsa-miR-409-3p	0.726
>ENST00000508825	ENSG00000250775(RP11-12K22.1)	hsa-miR-409-3p	0.726
>ENST00000419450	ENSG00000229051(RP5-952N6.1)	hsa-miR-409-3p	0.726
>TCONS_00014530	XLOC_007206(XLOC_007206)	hsa-miR-409-3p	0.726
>NR_109994.1	NR_109994.1 (gene)(LOC101926889)	hsa-miR-409-3p	0.726
>ENST00000412436	ENSG00000224216(RP13-228J13.1)	hsa-miR-409-3p	0.726
>ENST00000517898	ENSG00000167912(RP11-25K19.1)	hsa-miR-409-3p	0.725
>ENST00000417927	ENSG00000227145(IL21-AS1)	hsa-miR-409-3p	0.725
>ENST00000499521	ENSG00000230551(CTB-89H12.4)	hsa-miR-409-3p	0.725
>ENST00000518993	ENSG00000167912(RP11-25K19.1)	hsa-miR-409-3p	0.725
>ENST00000606898	ENSG00000272094(RP4-665J23.4)	hsa-miR-409-3p	0.725
>ENST00000451742	ENSG00000237978(RP11-385J1.2)	hsa-miR-409-3p	0.725
>ENST00000555379	ENSG00000258441(LINC00641)	hsa-miR-409-3p	0.725
>NR_108047.1	NR_108047.1 (gene)(RNF139-AS1)	hsa-miR-409-3p	0.725
>ENST00000519077	ENSG00000253352(TUG1)	hsa-miR-409-3p	0.724
>ENST00000604666	ENSG00000270823(MIR335)	hsa-miR-409-3p	0.724
>ENST00000609980	ENSG00000273119(RP11-128P17.4)	hsa-miR-409-3p	0.724
>ENST00000602608	ENSG00000182366(FAM87A)	hsa-miR-409-3p	0.724
>ENST00000552378	ENSG00000257294(RP11-316A16.1)	hsa-miR-409-3p	0.724
>ENST00000565254	ENSG00000261668(RP11-50D9.3)	hsa-miR-409-3p	0.724
>NR_001545.2	NR_001545.2 (gene)(TTTY15)	hsa-miR-409-3p	0.724
>ENST00000433952	ENSG00000232837(AF064858.7)	hsa-miR-409-3p	0.723
>ENST00000430772	ENSG00000230590(FTX)	hsa-miR-409-3p	0.723
>TCONS_00013540	XLOC_006179(XLOC_006179)	hsa-miR-409-3p	0.723
>ENST00000608131	ENSG00000272699(RP11-145M9.5)	hsa-miR-409-3p	0.723
>TCONS_00028355	XLOC_013708(XLOC_013708)	hsa-miR-409-3p	0.723
>ENST00000436383	ENSG00000238266(LINC00707)	hsa-miR-409-3p	0.723
>ENST00000521199	ENSG00000253901(RP11-122C21.1)	hsa-miR-409-3p	0.722
>ENST00000451213	ENSG00000233184(RP11-421L21.3)	hsa-miR-409-3p	0.722
>TCONS_00013404	XLOC_006035(XLOC_006035)	hsa-miR-409-3p	0.722
>ENST00000477643	ENSG00000241224(FLJ22763)	hsa-miR-409-3p	0.722
>TCONS_00009935	XLOC_004363(XLOC_004363)	hsa-miR-409-3p	0.722
>ENST00000563424	ENSG00000261685(RP11-401P9.4)	hsa-miR-409-3p	0.722
>TCONS_00000044	XLOC_000246(XLOC_000246)	hsa-miR-409-3p	0.721
>TCONS_00014863	XLOC_006931(XLOC_006931)	hsa-miR-409-3p	0.721
>ENST00000565901	ENSG00000260834(RP11-256I9.2)	hsa-miR-409-3p	0.721
>ENST00000597755	ENSG00000236194(AC003104.1)	hsa-miR-409-3p	0.721
>TCONS_00016491	XLOC_007868(XLOC_007868)	hsa-miR-409-3p	0.72
>ENST00000582028	ENSG00000264232(RP11-453M23.1)	hsa-miR-409-3p	0.72
>ENST00000569008	ENSG00000260837(RP11-434B12.1)	hsa-miR-409-3p	0.72
>ENST00000463297	ENSG00000243486(RP11-217E22.5)	hsa-miR-409-3p	0.72
>TCONS_00023532	XLOC_011368(XLOC_011368)	hsa-miR-409-3p	0.719
>ENST00000621177	ENSG00000274478(RP11-58A18.2)	hsa-miR-409-3p	0.719
>ENST00000356215	ENSG00000197301(RP11-366L20.2)	hsa-miR-409-3p	0.719
>ENST00000599078	ENSG00000268658(LINC00664)	hsa-miR-409-3p	0.719
>ENST00000552584	ENSG00000258171(RP11-511B23.3)	hsa-miR-409-3p	0.719
>TCONS_00007980	XLOC_003450(XLOC_003450)	hsa-miR-409-3p	0.719
>ENST00000602776	ENSG00000230590(FTX)	hsa-miR-409-3p	0.719
>ENST00000519840	ENSG00000254277(RP11-1144P22.1)	hsa-miR-409-3p	0.719
>ENST00000508056	ENSG00000248596(RP11-844P9.2)	hsa-miR-409-3p	0.719
>ENST00000566476	ENSG00000260976(GS1-120K12.4)	hsa-miR-409-3p	0.718
>TCONS_00003609	XLOC_001401(XLOC_001401)	hsa-miR-409-3p	0.718
>TCONS_00018251	XLOC_008528(XLOC_008528)	hsa-miR-409-3p	0.718
>ENST00000563949	ENSG00000261096(RP11-690I21.2)	hsa-miR-409-3p	0.718
>ENST00000429725	ENSG00000230426(ERVMER61-1)	hsa-miR-409-3p	0.717
>ENST00000421122	ENSG00000235724(AC009299.2)	hsa-miR-409-3p	0.716
>NR_105020.1	NR_105020.1 (gene)(TMEM161B-AS1)	hsa-miR-409-3p	0.716
>ENST00000562082	ENSG00000260400(RP11-119F7.5)	hsa-miR-409-3p	0.716
>ENST00000558948	ENSG00000259447(RP11-462P6.1)	hsa-miR-409-3p	0.716
>ENST00000563635	ENSG00000261553(RP11-29G8.3)	hsa-miR-409-3p	0.716
>ENST00000527345	ENSG00000254830(RP11-99C10.1)	hsa-miR-409-3p	0.715
>TCONS_00017700	XLOC_008374(XLOC_008374)	hsa-miR-409-3p	0.715
>ENST00000512096	ENSG00000249669(MIR143HG)	hsa-miR-409-3p	0.715
>TCONS_00001882	XLOC_001265(XLOC_001265)	hsa-miR-409-3p	0.714
>NR_103790.1	NR_103790.1 (gene)(LINC00581)	hsa-miR-409-3p	0.714
>ENST00000435641	ENSG00000216863(LY86-AS1)	hsa-miR-409-3p	0.714
>NR_037633.1	NR_037633.1 (gene)(GJA9-MYCBP)	hsa-miR-409-3p	0.714
>ENST00000435597	ENSG00000232611(RP11-1114A5.4)	hsa-miR-409-3p	0.714
>ENST00000623422	ENSG00000279298(CTA-221G9.11)	hsa-miR-409-3p	0.713
>ENST00000421480	ENSG00000225213(RP11-197M22.2)	hsa-miR-409-3p	0.713
>ENST00000561404	ENSG00000259520(CTD-2651B20.3)	hsa-miR-409-3p	0.713
>ENST00000512859	ENSG00000249483(CTD-2249K22.1)	hsa-miR-409-3p	0.712
>TCONS_00022114	XLOC_010720(XLOC_010720)	hsa-miR-409-3p	0.712
>ENST00000514673	ENSG00000237125(HAND2-AS1)	hsa-miR-409-3p	0.712
>ENST00000587058	ENSG00000267644(CTD-2008P7.10)	hsa-miR-409-3p	0.712
>ENST00000588324	ENSG00000232006(AC005537.2)	hsa-miR-409-3p	0.712
>ENST00000600671	ENSG00000267934(CTB-176F20.3)	hsa-miR-409-3p	0.712
>ENST00000579368	ENSG00000265962(GACAT2)	hsa-miR-409-3p	0.711
>TCONS_00016315	XLOC_007686(XLOC_007686)	hsa-miR-409-3p	0.711
>TCONS_00029658	XLOC_014318(XLOC_014318)	hsa-miR-409-3p	0.711
>ENST00000534517	ENSG00000255031(RP11-802E16.3)	hsa-miR-409-3p	0.71
>TCONS_00006281	XLOC_002882(XLOC_002882)	hsa-miR-409-3p	0.71
>TCONS_00012002	XLOC_005515(XLOC_005515)	hsa-miR-409-3p	0.71
>ENST00000507844	ENSG00000251388(RP11-427M20.1)	hsa-miR-409-3p	0.71
>ENST00000432410	ENSG00000237179(AC007392.4)	hsa-miR-409-3p	0.71
>ENST00000505215	ENSG00000249532(RP11-148B6.1)	hsa-miR-409-3p	0.71
>ENST00000583493	ENSG00000263424(CTD-2541J13.2)	hsa-miR-409-3p	0.709
>ENST00000430122	ENSG00000229315(MCHR2-AS1)	hsa-miR-409-3p	0.709
>ENST00000452840	ENSG00000233723(LINC01122)	hsa-miR-409-3p	0.709
>ENST00000425820	ENSG00000233589(RP4-694A7.2)	hsa-miR-409-3p	0.709
>ENST00000510853	ENSG00000251662(CTC-369A16.3)	hsa-miR-409-3p	0.709
>ENST00000436077	ENSG00000234918(RP11-20F24.2)	hsa-miR-409-3p	0.708
>ENST00000524295	ENSG00000254226(CTB-12O2.1)	hsa-miR-409-3p	0.708
>TCONS_00022446	XLOC_010778(XLOC_010778)	hsa-miR-409-3p	0.708
>ENST00000482609	ENSG00000241111(PRICKLE2-AS1)	hsa-miR-409-3p	0.708
>TCONS_00017578	XLOC_008295(XLOC_008295)	hsa-miR-409-3p	0.708
>ENST00000606436	ENSG00000272156(RP11-477N3.1)	hsa-miR-409-3p	0.708
>ENST00000416909	ENSG00000223392(CLDN10-AS1)	hsa-miR-409-3p	0.708
>ENST00000440408	ENSG00000233864(TTTY15)	hsa-miR-409-3p	0.707
>TCONS_00024661	XLOC_011949(XLOC_011949)	hsa-miR-409-3p	0.707
>TCONS_00012107	XLOC_005637(XLOC_005637)	hsa-miR-409-3p	0.707
>ENST00000451220	ENSG00000229315(MCHR2-AS1)	hsa-miR-409-3p	0.706
>ENST00000509938	ENSG00000249532(RP11-148B6.1)	hsa-miR-409-3p	0.706
>ENST00000416350	ENSG00000237220(AC104777.3)	hsa-miR-409-3p	0.706
>ENST00000429124	ENSG00000230590(FTX)	hsa-miR-409-3p	0.705
>ENST00000568248	ENSG00000259820(AC083843.1)	hsa-miR-409-3p	0.705
>TCONS_00022502	XLOC_010828(XLOC_010828)	hsa-miR-409-3p	0.705
>ENST00000498655	ENSG00000241472(PTPRG-AS1)	hsa-miR-409-3p	0.705
>ENST00000479039	ENSG00000241224(FLJ22763)	hsa-miR-409-3p	0.705
>ENST00000427039	ENSG00000237461(RP11-554F20.1)	hsa-miR-409-3p	0.705
>ENST00000511399	ENSG00000251283(RP11-171N4.2)	hsa-miR-409-3p	0.705
>TCONS_00017672	XLOC_008461(XLOC_008461)	hsa-miR-409-3p	0.705
>ENST00000622881	ENSG00000276809(RP11-10E18.7)	hsa-miR-409-3p	0.705
>ENST00000514844	ENSG00000250337(LINC01021)	hsa-miR-409-3p	0.705
>ENST00000595774	ENSG00000241570(PAQR9-AS1)	hsa-miR-409-3p	0.705
>ENST00000540545	ENSG00000256315(AP000462.1)	hsa-miR-409-3p	0.704
>ENST00000507264	ENSG00000248529(RP11-2O17.2)	hsa-miR-409-3p	0.703
>ENST00000604907	ENSG00000270977(AC015849.16)	hsa-miR-409-3p	0.703
>ENST00000416309	ENSG00000230262(MIRLET7DHG)	hsa-miR-409-3p	0.703
>ENST00000558010	ENSG00000259457(RP11-279F6.2)	hsa-miR-409-3p	0.702
>NR_108068.1	NR_108068.1 (gene)(LINC00836)	hsa-miR-409-3p	0.702
>NR_038397.2	NR_038397.2 (gene)(DNM3OS)	hsa-miR-409-3p	0.702
>ENST00000467240	ENSG00000241224(FLJ22763)	hsa-miR-409-3p	0.702
>ENST00000526947	ENSG00000254431(RP11-550A5.2)	hsa-miR-409-3p	0.701
>ENST00000335648	ENSG00000249087(C1orf213)	hsa-miR-409-3p	0.701
>ENST00000458352	ENSG00000231764(DLX6-AS1)	hsa-miR-409-3p	0.701
>ENST00000450977	ENSG00000235139(AC003984.1)	hsa-miR-409-3p	0.701
>ENST00000615251	ENSG00000275198(RP11-471B22.3)	hsa-miR-409-3p	0.7
>ENST00000440002	ENSG00000231772(RP1-154K9.2)	hsa-miR-409-3p	0.7
