# Supplementary material for: Bioinformatics-based analysis of the lncRNA–miRNA–mRNA and TF regulatory networks reveals functional genes in esophageal squamous cell carcinoma
Source: Biosci Rep. 2020 Aug 20;40(8):BSR20201727. doi: 10.1042/BSR20201727 (PMC7441485; doi:10.1042/BSR20201727)
Supplement: Supplementary Tables S1-S8 [file BSR-2020-1727_supp1.zip › BSR-2020-1727_suppST6.xls]

## Sheet: Sheet1
#Transcript_ID	Gene_ID(Gene_Name)	Mirna_Name(miRBase_version)	Score
>ENST00000623644	ENSG00000279978(chr22-38_28785274-29006793.1)	hsa-miR-133b	1
>TCONS_00001130	XLOC_000371(XLOC_000371)	hsa-miR-133b	1
>ENST00000445646	ENSG00000229556(RP11-363G2.4)	hsa-miR-133b	1
>ENST00000433378	ENSG00000224388(BACE2-IT1)	hsa-miR-133b	1
>TCONS_00002260	XLOC_000620(XLOC_000620)	hsa-miR-133b	1
>ENST00000597346	ENSG00000269821(KCNQ1OT1)	hsa-miR-133b	1
>ENST00000417636	ENSG00000231709(RP5-857K21.1)	hsa-miR-133b	1
>ENST00000535911	ENSG00000256155(RP11-277P12.9)	hsa-miR-133b	1
>NR_037926.1	NR_037926.1 (gene)(SENP3-EIF4A1)	hsa-miR-133b	1
>ENST00000569497	ENSG00000260190(RP11-229P13.25)	hsa-miR-133b	0.999
>ENST00000565523	ENSG00000261800(RP11-244B22.11)	hsa-miR-133b	0.998
>TCONS_00013799	XLOC_006439(XLOC_006439)	hsa-miR-133b	0.998
>ENST00000560866	ENSG00000248079(DPH6-AS1)	hsa-miR-133b	0.998
>ENST00000567488	ENSG00000261826(RP11-691G17.1)	hsa-miR-133b	0.996
>ENST00000594142	ENSG00000269131(AC004447.2)	hsa-miR-133b	0.996
>ENST00000557953	ENSG00000259759(RP11-324D17.2)	hsa-miR-133b	0.995
>TCONS_00001364	XLOC_000651(XLOC_000651)	hsa-miR-133b	0.994
>TCONS_00011606	XLOC_005906(XLOC_005906)	hsa-miR-133b	0.994
>TCONS_00008156	XLOC_003604(XLOC_003604)	hsa-miR-133b	0.994
>ENST00000559210	ENSG00000248079(DPH6-AS1)	hsa-miR-133b	0.993
>ENST00000554898	ENSG00000258957(RP11-363J20.1)	hsa-miR-133b	0.992
>TCONS_00019600	XLOC_009403(XLOC_009403)	hsa-miR-133b	0.992
>ENST00000444178	ENSG00000230379(AP000146.2)	hsa-miR-133b	0.99
>ENST00000412134	ENSG00000231532(LINC01249)	hsa-miR-133b	0.99
>ENST00000454182	ENSG00000230379(AP000146.2)	hsa-miR-133b	0.99
>ENST00000623959	ENSG00000279184(RP3-323A16.1)	hsa-miR-133b	0.99
>ENST00000456876	ENSG00000224189(HAGLR)	hsa-miR-133b	0.988
>TCONS_00005063	XLOC_001956(XLOC_001956)	hsa-miR-133b	0.988
>ENST00000581621	ENSG00000264772(SNORA67)	hsa-miR-133b	0.988
>ENST00000427914	ENSG00000224406(RP11-48F14.1)	hsa-miR-133b	0.985
>TCONS_00005831	XLOC_003260(XLOC_003260)	hsa-miR-133b	0.984
>ENST00000624951	ENSG00000278961(CH507-396I9.3)	hsa-miR-133b	0.983
>TCONS_00016354	XLOC_007734(XLOC_007734)	hsa-miR-133b	0.983
>TCONS_00019399	XLOC_009222(XLOC_009222)	hsa-miR-133b	0.982
>ENST00000441666	ENSG00000230379(AP000146.2)	hsa-miR-133b	0.982
>ENST00000623325	ENSG00000280241(RP11-290O12.2)	hsa-miR-133b	0.982
>ENST00000567067	ENSG00000261600(RP11-575H3.1)	hsa-miR-133b	0.981
>ENST00000425005	ENSG00000224189(HAGLR)	hsa-miR-133b	0.981
>ENST00000585358	ENSG00000237298(TTN-AS1)	hsa-miR-133b	0.981
>ENST00000489016	ENSG00000244247(RP11-139K4.2)	hsa-miR-133b	0.98
>ENST00000623269	ENSG00000280241(RP11-290O12.2)	hsa-miR-133b	0.98
>ENST00000452365	ENSG00000224189(HAGLR)	hsa-miR-133b	0.979
>ENST00000510198	ENSG00000248733(CTD-2176I21.2)	hsa-miR-133b	0.979
>ENST00000413944	ENSG00000233491(AC010091.1)	hsa-miR-133b	0.978
>TCONS_00018460	XLOC_008759(XLOC_008759)	hsa-miR-133b	0.977
>ENST00000547207	ENSG00000224189(HAGLR)	hsa-miR-133b	0.977
>TCONS_00018141	XLOC_008417(XLOC_008417)	hsa-miR-133b	0.976
>TCONS_00023259	XLOC_011202(XLOC_011202)	hsa-miR-133b	0.976
>ENST00000624601	ENSG00000279003(LL22NC03-22D1.1)	hsa-miR-133b	0.975
>ENST00000552156	ENSG00000224189(HAGLR)	hsa-miR-133b	0.975
>ENST00000549329	ENSG00000224189(HAGLR)	hsa-miR-133b	0.974
>NR_040091.1	NR_040091.1 (gene)(LOC100506990)	hsa-miR-133b	0.974
>NR_038300.1	NR_038300.1 (gene)(RP11-81H3.2)	hsa-miR-133b	0.972
>ENST00000560400	ENSG00000259623(RP11-156E6.1)	hsa-miR-133b	0.972
>ENST00000617971	ENSG00000233056(ERVH48-1)	hsa-miR-133b	0.972
>ENST00000504792	ENSG00000251022(THAP9-AS1)	hsa-miR-133b	0.972
>ENST00000447538	ENSG00000224189(HAGLR)	hsa-miR-133b	0.972
>ENST00000549905	ENSG00000251138(RP11-81H3.2)	hsa-miR-133b	0.971
>NR_026881.1	NR_026881.1 (gene)(PRG1)	hsa-miR-133b	0.971
>ENST00000449005	ENSG00000228794(LINC01128)	hsa-miR-133b	0.971
>ENST00000429952	ENSG00000231609(AC009501.4)	hsa-miR-133b	0.969
>ENST00000592836	ENSG00000237298(TTN-AS1)	hsa-miR-133b	0.968
>NR_002813.1	NR_002813.1 (gene)(KCNIP4-IT1)	hsa-miR-133b	0.968
>ENST00000579944	ENSG00000231028(LINC00271)	hsa-miR-133b	0.968
>TCONS_00006435	XLOC_003038(XLOC_003038)	hsa-miR-133b	0.968
>ENST00000546798	ENSG00000224189(HAGLR)	hsa-miR-133b	0.968
>ENST00000565310	ENSG00000261118(RP11-104N10.1)	hsa-miR-133b	0.967
>TCONS_00001829	XLOC_001212(XLOC_001212)	hsa-miR-133b	0.967
>ENST00000612106	ENSG00000275569(RP11-930O11.3)	hsa-miR-133b	0.967
>ENST00000593903	ENSG00000268416(CTD-2626G11.2)	hsa-miR-133b	0.967
>TCONS_00020261	XLOC_010279(XLOC_010279)	hsa-miR-133b	0.966
>ENST00000559303	ENSG00000259589(RP11-317G6.1)	hsa-miR-133b	0.966
>ENST00000514657	ENSG00000251538(RP11-166A12.1)	hsa-miR-133b	0.966
>NR_047525.1	NR_047525.1 (gene)(LINC01128)	hsa-miR-133b	0.965
>ENST00000447535	ENSG00000233056(ERVH48-1)	hsa-miR-133b	0.965
>ENST00000455399	ENSG00000233067(PTCHD1-AS)	hsa-miR-133b	0.963
>ENST00000612081	ENSG00000274849(RP11-49I11.4)	hsa-miR-133b	0.962
>ENST00000568911	ENSG00000261126(RBFADN)	hsa-miR-133b	0.959
>ENST00000417086	ENSG00000224189(HAGLR)	hsa-miR-133b	0.959
>ENST00000436126	ENSG00000224189(HAGLR)	hsa-miR-133b	0.958
>ENST00000511219	ENSG00000249815(RP11-269F21.3)	hsa-miR-133b	0.958
>ENST00000624945	ENSG00000279159(MIR6818)	hsa-miR-133b	0.957
>TCONS_00023483	XLOC_011329(XLOC_011329)	hsa-miR-133b	0.956
>ENST00000517640	ENSG00000253783(CTD-2534J5.1)	hsa-miR-133b	0.956
>ENST00000416570	ENSG00000228794(LINC01128)	hsa-miR-133b	0.955
>ENST00000443479	ENSG00000233480(AP000946.2)	hsa-miR-133b	0.954
>ENST00000412528	ENSG00000205837(LINC00487)	hsa-miR-133b	0.954
>ENST00000588716	ENSG00000237298(TTN-AS1)	hsa-miR-133b	0.954
>TCONS_00023442	XLOC_011287(XLOC_011287)	hsa-miR-133b	0.954
>ENST00000437400	ENSG00000232971(RP11-293A10.3)	hsa-miR-133b	0.953
>ENST00000422882	ENSG00000215190(LINC00680)	hsa-miR-133b	0.951
>ENST00000529018	ENSG00000255069(RP11-145O15.3)	hsa-miR-133b	0.95
>TCONS_00018281	XLOC_008555(XLOC_008555)	hsa-miR-133b	0.949
>ENST00000415561	ENSG00000237298(TTN-AS1)	hsa-miR-133b	0.949
>TCONS_00025599	XLOC_012427(XLOC_012427)	hsa-miR-133b	0.949
>ENST00000431064	ENSG00000226851(AC004112.4)	hsa-miR-133b	0.947
>ENST00000623130	ENSG00000280156(AC006548.28)	hsa-miR-133b	0.947
>ENST00000525706	ENSG00000254588(RP11-1007G5.2)	hsa-miR-133b	0.946
>ENST00000554205	ENSG00000259028(RP11-325D8.1)	hsa-miR-133b	0.946
>ENST00000501897	ENSG00000246130(RP11-875O11.2)	hsa-miR-133b	0.945
>ENST00000610103	ENSG00000272761(LINC01279)	hsa-miR-133b	0.944
>ENST00000534431	ENSG00000255202(RP4-541C22.5)	hsa-miR-133b	0.943
>ENST00000501169	ENSG00000248079(DPH6-AS1)	hsa-miR-133b	0.943
>ENST00000586466	ENSG00000226803(RP11-203B9.4)	hsa-miR-133b	0.943
>ENST00000458178	ENSG00000224086(LL22NC03-86G7.1)	hsa-miR-133b	0.942
>ENST00000413969	ENSG00000224189(HAGLR)	hsa-miR-133b	0.941
>ENST00000450692	ENSG00000237298(TTN-AS1)	hsa-miR-133b	0.941
>ENST00000431090	ENSG00000185065(AC000068.5)	hsa-miR-133b	0.94
>TCONS_00016402	XLOC_007773(XLOC_007773)	hsa-miR-133b	0.939
>ENST00000508853	ENSG00000248461(CTD-2207A17.1)	hsa-miR-133b	0.939
>ENST00000432385	ENSG00000237978(RP11-385J1.2)	hsa-miR-133b	0.938
>ENST00000455460	ENSG00000237560(LINC01497)	hsa-miR-133b	0.937
>ENST00000439498	ENSG00000213742(ZNF337-AS1)	hsa-miR-133b	0.937
>ENST00000435573	ENSG00000233296(AC092159.2)	hsa-miR-133b	0.936
>ENST00000445118	ENSG00000228794(LINC01128)	hsa-miR-133b	0.936
>ENST00000550378	ENSG00000258108(RP11-1028N23.3)	hsa-miR-133b	0.936
>ENST00000580121	ENSG00000265784(RP1-56K13.3)	hsa-miR-133b	0.935
>TCONS_00011109	XLOC_005111(XLOC_005111)	hsa-miR-133b	0.934
>TCONS_00009934	XLOC_004362(XLOC_004362)	hsa-miR-133b	0.934
>TCONS_00024428	XLOC_011745(XLOC_011745)	hsa-miR-133b	0.932
>TCONS_00009989	XLOC_004415(XLOC_004415)	hsa-miR-133b	0.932
>TCONS_00009477	XLOC_004501(XLOC_004501)	hsa-miR-133b	0.931
>ENST00000567875	ENSG00000260269(CTD-2323K18.1)	hsa-miR-133b	0.931
>ENST00000565623	ENSG00000261118(RP11-104N10.1)	hsa-miR-133b	0.931
>ENST00000585985	ENSG00000267172(RP11-397A16.3)	hsa-miR-133b	0.931
>ENST00000504409	ENSG00000205056(RP11-693J15.5)	hsa-miR-133b	0.93
>ENST00000517380	ENSG00000253165(CTD-2309H9.3)	hsa-miR-133b	0.93
>ENST00000505000	ENSG00000251600(RP11-673E1.1)	hsa-miR-133b	0.93
>ENST00000420427	ENSG00000237560(LINC01497)	hsa-miR-133b	0.929
>ENST00000447181	ENSG00000232490(OSBPL10-AS1)	hsa-miR-133b	0.929
>ENST00000511346	ENSG00000250957(RP11-248N22.1)	hsa-miR-133b	0.929
>TCONS_00017372	XLOC_008237(XLOC_008237)	hsa-miR-133b	0.929
>ENST00000533506	ENSG00000214900(C14orf182)	hsa-miR-133b	0.928
>TCONS_00000830	XLOC_000037(XLOC_000037)	hsa-miR-133b	0.928
>ENST00000436530	ENSG00000225680(AL163953.2)	hsa-miR-133b	0.928
>ENST00000507698	ENSG00000249417(RP11-438D8.2)	hsa-miR-133b	0.927
>ENST00000527492	ENSG00000255117(RP5-1027O15.1)	hsa-miR-133b	0.927
>TCONS_00003638	XLOC_001430(XLOC_001430)	hsa-miR-133b	0.927
>ENST00000538665	ENSG00000255733(IFNG-AS1)	hsa-miR-133b	0.925
>ENST00000514376	ENSG00000249201(CTD-3080P12.3)	hsa-miR-133b	0.925
>TCONS_00028752	XLOC_013981(XLOC_013981)	hsa-miR-133b	0.924
>ENST00000606978	ENSG00000204929(AC074391.1)	hsa-miR-133b	0.923
>ENST00000578929	ENSG00000264469(RP11-173M1.8)	hsa-miR-133b	0.922
>ENST00000588804	ENSG00000237298(TTN-AS1)	hsa-miR-133b	0.922
>ENST00000429998	ENSG00000225339(RP11-513I15.6)	hsa-miR-133b	0.922
>ENST00000528119	ENSG00000255117(RP5-1027O15.1)	hsa-miR-133b	0.921
>ENST00000438292	ENSG00000224184(AC096559.1)	hsa-miR-133b	0.921
>ENST00000608000	ENSG00000273261(RP11-531F16.4)	hsa-miR-133b	0.921
>ENST00000604647	ENSG00000270977(AC015849.16)	hsa-miR-133b	0.92
>TCONS_00009152	XLOC_004135(XLOC_004135)	hsa-miR-133b	0.92
>NR_034055.1	NR_034055.1 (gene)(LINC00692)	hsa-miR-133b	0.919
>ENST00000563960	ENSG00000260827(RP11-1437A8.4)	hsa-miR-133b	0.919
>ENST00000511399	ENSG00000251283(RP11-171N4.2)	hsa-miR-133b	0.919
>ENST00000421378	ENSG00000231028(LINC00271)	hsa-miR-133b	0.919
>ENST00000570183	ENSG00000260311(RP11-586K12.10)	hsa-miR-133b	0.918
>TCONS_00008501	XLOC_003973(XLOC_003973)	hsa-miR-133b	0.916
>ENST00000524808	ENSG00000254812(RP11-661A12.12)	hsa-miR-133b	0.916
>ENST00000414340	ENSG00000223643(RP11-108M9.1)	hsa-miR-133b	0.916
>ENST00000416361	ENSG00000228389(AC068039.4)	hsa-miR-133b	0.916
>ENST00000499082	ENSG00000245870(LINC00682)	hsa-miR-133b	0.916
>ENST00000546682	ENSG00000224078(SNHG14)	hsa-miR-133b	0.915
>ENST00000585487	ENSG00000237298(TTN-AS1)	hsa-miR-133b	0.914
>NR_103791.1	NR_103791.1 (gene)(LINC01127)	hsa-miR-133b	0.913
>ENST00000578977	ENSG00000263609(RP11-1109M24.16)	hsa-miR-133b	0.913
>ENST00000620327	ENSG00000276603(RP11-425M5.7)	hsa-miR-133b	0.912
>TCONS_00009252	XLOC_004445(XLOC_004445)	hsa-miR-133b	0.912
>TCONS_00020413	XLOC_009740(XLOC_009740)	hsa-miR-133b	0.911
>ENST00000589227	ENSG00000267646(CTC-499B15.7)	hsa-miR-133b	0.911
>ENST00000498940	ENSG00000245870(LINC00682)	hsa-miR-133b	0.911
>ENST00000451284	ENSG00000230891(LINC00692)	hsa-miR-133b	0.911
>ENST00000589434	ENSG00000237298(TTN-AS1)	hsa-miR-133b	0.91
>TCONS_00016434	XLOC_007800(XLOC_007800)	hsa-miR-133b	0.909
>ENST00000624215	ENSG00000280011(RP4-671O14.7)	hsa-miR-133b	0.908
>TCONS_00019875	XLOC_009097(XLOC_009097)	hsa-miR-133b	0.908
>ENST00000624243	ENSG00000280065(CTA-796E4.5)	hsa-miR-133b	0.908
>TCONS_00018466	XLOC_008768(XLOC_008768)	hsa-miR-133b	0.907
>ENST00000604411	ENSG00000270641(TSIX)	hsa-miR-133b	0.906
>ENST00000433214	ENSG00000271880(RP11-96C23.5)	hsa-miR-133b	0.906
>ENST00000502518	ENSG00000249152(RP11-562F9.2)	hsa-miR-133b	0.905
>TCONS_00003609	XLOC_001401(XLOC_001401)	hsa-miR-133b	0.905
>ENST00000447643	ENSG00000228434(AC004951.6)	hsa-miR-133b	0.904
>TCONS_00003048	XLOC_001751(XLOC_001751)	hsa-miR-133b	0.904
>ENST00000541715	ENSG00000255733(IFNG-AS1)	hsa-miR-133b	0.903
>ENST00000602842	ENSG00000270010(CTD-2132N18.4)	hsa-miR-133b	0.903
>ENST00000564248	ENSG00000260418(RP3-406A7.7)	hsa-miR-133b	0.902
>ENST00000457116	ENSG00000232031(RP5-991C6.4)	hsa-miR-133b	0.902
>TCONS_00016118	XLOC_007506(XLOC_007506)	hsa-miR-133b	0.901
>ENST00000473595	ENSG00000240567(RP11-3P17.4)	hsa-miR-133b	0.9
>ENST00000605298	ENSG00000258940(RP11-407N17.5)	hsa-miR-133b	0.9
>TCONS_00010082	XLOC_004539(XLOC_004539)	hsa-miR-133b	0.898
>ENST00000586220	ENSG00000267575(CTC-459F4.3)	hsa-miR-133b	0.897
>TCONS_00004541	XLOC_002446(XLOC_002446)	hsa-miR-133b	0.897
>ENST00000422345	ENSG00000223643(RP11-108M9.1)	hsa-miR-133b	0.895
>ENST00000538790	ENSG00000256546(AC156455.1)	hsa-miR-133b	0.894
>ENST00000567862	ENSG00000261310(RP11-354I13.1)	hsa-miR-133b	0.894
>ENST00000419746	ENSG00000237298(TTN-AS1)	hsa-miR-133b	0.894
>ENST00000449569	ENSG00000231312(AC007246.3)	hsa-miR-133b	0.893
>ENST00000450928	ENSG00000231355(AP000302.58)	hsa-miR-133b	0.892
>ENST00000511234	ENSG00000250865(RP11-780O17.1)	hsa-miR-133b	0.892
>TCONS_00006087	XLOC_002698(XLOC_002698)	hsa-miR-133b	0.892
>TCONS_00014956	XLOC_007035(XLOC_007035)	hsa-miR-133b	0.892
>ENST00000552957	ENSG00000186960(C14orf23)	hsa-miR-133b	0.892
>ENST00000508671	ENSG00000266923(RP11-693J15.4)	hsa-miR-133b	0.892
>ENST00000576302	ENSG00000262211(CTD-2031P19.5)	hsa-miR-133b	0.892
>ENST00000442130	ENSG00000228606(RP11-574F21.2)	hsa-miR-133b	0.892
>ENST00000525436	ENSG00000183242(WT1-AS)	hsa-miR-133b	0.891
>ENST00000586943	ENSG00000267106(ZNF561-AS1)	hsa-miR-133b	0.891
>NR_109900.1	NR_109900.1 (gene)(RP11-478P10.1)	hsa-miR-133b	0.89
>ENST00000510444	ENSG00000249584(RP11-478P10.1)	hsa-miR-133b	0.89
>ENST00000550290	ENSG00000257354(RP11-631N16.2)	hsa-miR-133b	0.89
>ENST00000591882	ENSG00000226759(DAB1-AS1)	hsa-miR-133b	0.889
>ENST00000529902	ENSG00000214900(C14orf182)	hsa-miR-133b	0.888
>ENST00000561121	ENSG00000259478(RP11-753A21.1)	hsa-miR-133b	0.888
>ENST00000602591	ENSG00000231074(HCG18)	hsa-miR-133b	0.887
>ENST00000598867	ENSG00000242808(SOX2-OT)	hsa-miR-133b	0.886
>ENST00000517739	ENSG00000253619(RP11-369K17.1)	hsa-miR-133b	0.885
>ENST00000507428	ENSG00000248107(CTC-339D2.1)	hsa-miR-133b	0.885
>ENST00000443919	ENSG00000236308(RP11-316M21.7)	hsa-miR-133b	0.884
>ENST00000424453	ENSG00000226690(AC005281.1)	hsa-miR-133b	0.884
>TCONS_00016048	XLOC_007440(XLOC_007440)	hsa-miR-133b	0.883
>NR_103546.1	NR_103546.1 (gene)(SPECC1L-ADORA2A)	hsa-miR-133b	0.882
>ENST00000524252	ENSG00000187229(RP11-161I2.1)	hsa-miR-133b	0.882
>ENST00000623127	ENSG00000280111(CTA-292E10.9)	hsa-miR-133b	0.881
>TCONS_00016107	XLOC_007494(XLOC_007494)	hsa-miR-133b	0.881
>ENST00000431589	ENSG00000225458(RP5-1121H13.4)	hsa-miR-133b	0.881
>TCONS_00021735	XLOC_010321(XLOC_010321)	hsa-miR-133b	0.88
>TCONS_00019108	XLOC_009269(XLOC_009269)	hsa-miR-133b	0.879
>ENST00000592053	ENSG00000223839(FAM95B1)	hsa-miR-133b	0.878
>ENST00000504237	ENSG00000251283(RP11-171N4.2)	hsa-miR-133b	0.877
>TCONS_00020193	XLOC_009835(XLOC_009835)	hsa-miR-133b	0.877
>ENST00000610972	ENSG00000274628(FAM95B1)	hsa-miR-133b	0.877
>TCONS_00029538	XLOC_014188(XLOC_014188)	hsa-miR-133b	0.876
>ENST00000412276	ENSG00000224063(AC007319.1)	hsa-miR-133b	0.875
>ENST00000502827	ENSG00000249421(ADAMTS19-AS1)	hsa-miR-133b	0.875
>ENST00000449714	ENSG00000231969(AC144449.1)	hsa-miR-133b	0.875
>ENST00000521258	ENSG00000253607(RP11-557C18.3)	hsa-miR-133b	0.873
>ENST00000568686	ENSG00000261786(RP4-555D20.2)	hsa-miR-133b	0.871
>ENST00000625069	ENSG00000224609(HSD52)	hsa-miR-133b	0.871
>ENST00000587188	ENSG00000267575(CTC-459F4.3)	hsa-miR-133b	0.869
>ENST00000505364	ENSG00000196810(CTBP1-AS2)	hsa-miR-133b	0.869
>ENST00000432377	ENSG00000225611(RP11-70C1.1)	hsa-miR-133b	0.866
>ENST00000604081	ENSG00000250133(HOXC-AS2)	hsa-miR-133b	0.865
>ENST00000623433	ENSG00000224609(HSD52)	hsa-miR-133b	0.865
>TCONS_00014779	XLOC_006856(XLOC_006856)	hsa-miR-133b	0.863
>TCONS_00004018	XLOC_001856(XLOC_001856)	hsa-miR-133b	0.863
>ENST00000472856	ENSG00000242808(SOX2-OT)	hsa-miR-133b	0.863
>ENST00000586784	ENSG00000267575(CTC-459F4.3)	hsa-miR-133b	0.862
>ENST00000414393	ENSG00000213742(ZNF337-AS1)	hsa-miR-133b	0.862
>ENST00000528300	ENSG00000214900(C14orf182)	hsa-miR-133b	0.861
>ENST00000533459	ENSG00000254987(RP11-563P16.1)	hsa-miR-133b	0.861
>ENST00000416928	ENSG00000224189(HAGLR)	hsa-miR-133b	0.86
>ENST00000547717	ENSG00000257379(RP11-793H13.8)	hsa-miR-133b	0.86
>ENST00000424725	ENSG00000231816(RP4-782L23.1)	hsa-miR-133b	0.858
>ENST00000501387	ENSG00000247131(RP11-588G21.2)	hsa-miR-133b	0.857
>ENST00000511194	ENSG00000251538(RP11-166A12.1)	hsa-miR-133b	0.857
>ENST00000592542	ENSG00000240499(RP5-1101C3.1)	hsa-miR-133b	0.855
>ENST00000620572	ENSG00000277539(RP11-298C2.1)	hsa-miR-133b	0.855
>ENST00000443928	ENSG00000228863(RP11-404F10.2)	hsa-miR-133b	0.854
>ENST00000452481	ENSG00000229005(HNF4A-AS1)	hsa-miR-133b	0.854
>NR_037714.1	NR_037714.1 (gene)(RAD51L3-RFFL)	hsa-miR-133b	0.854
>ENST00000434176	ENSG00000225657(RP5-843L14.1)	hsa-miR-133b	0.853
>ENST00000597357	ENSG00000268309(CTD-3222D19.11)	hsa-miR-133b	0.853
>ENST00000589263	ENSG00000226803(RP11-203B9.4)	hsa-miR-133b	0.852
>ENST00000455845	ENSG00000231781(AC079896.1)	hsa-miR-133b	0.852
>ENST00000435984	ENSG00000204792(LINC01291)	hsa-miR-133b	0.852
>ENST00000417354	ENSG00000230630(DNM3OS)	hsa-miR-133b	0.851
>ENST00000620246	ENSG00000277767(RP11-365P13.5)	hsa-miR-133b	0.851
>NR_103486.1	NR_103486.1 (gene)(DNM3OS)	hsa-miR-133b	0.851
>ENST00000592404	ENSG00000267575(CTC-459F4.3)	hsa-miR-133b	0.85
>ENST00000568289	ENSG00000260642(RP11-717I24.1)	hsa-miR-133b	0.849
>ENST00000567246	ENSG00000260551(PWRN2)	hsa-miR-133b	0.849
>ENST00000598914	ENSG00000269289(CTB-92J24.3)	hsa-miR-133b	0.849
>ENST00000503882	ENSG00000249279(CTC-436P18.3)	hsa-miR-133b	0.848
>ENST00000415205	ENSG00000182057(OGFRP1)	hsa-miR-133b	0.848
>ENST00000573301	ENSG00000262006(RP11-700H6.4)	hsa-miR-133b	0.847
>ENST00000509007	ENSG00000251022(THAP9-AS1)	hsa-miR-133b	0.846
>ENST00000512932	ENSG00000251022(THAP9-AS1)	hsa-miR-133b	0.846
>ENST00000416022	ENSG00000226696(LENG8-AS1)	hsa-miR-133b	0.846
>ENST00000511271	ENSG00000251022(THAP9-AS1)	hsa-miR-133b	0.845
>ENST00000438408	ENSG00000235126(AC128709.3)	hsa-miR-133b	0.845
>ENST00000503704	ENSG00000251022(THAP9-AS1)	hsa-miR-133b	0.845
>ENST00000504869	ENSG00000251022(THAP9-AS1)	hsa-miR-133b	0.845
>ENST00000513581	ENSG00000251022(THAP9-AS1)	hsa-miR-133b	0.845
>ENST00000508772	ENSG00000251022(THAP9-AS1)	hsa-miR-133b	0.845
>ENST00000507660	ENSG00000251022(THAP9-AS1)	hsa-miR-133b	0.845
>ENST00000423715	ENSG00000230894(RP11-67K19.3)	hsa-miR-133b	0.842
>NR_037940.1	NR_037940.1 (gene)(HOXA10-HOXA9)	hsa-miR-133b	0.841
>ENST00000624278	ENSG00000279185(CTA-929C8.9)	hsa-miR-133b	0.841
>ENST00000498967	ENSG00000247373(RP11-486O12.2)	hsa-miR-133b	0.84
>ENST00000569238	ENSG00000260209(RP11-680F20.10)	hsa-miR-133b	0.84
>ENST00000497122	ENSG00000242808(SOX2-OT)	hsa-miR-133b	0.84
>ENST00000594608	ENSG00000239828(RP11-446H18.5)	hsa-miR-133b	0.839
>TCONS_00001360	XLOC_000648(XLOC_000648)	hsa-miR-133b	0.839
>ENST00000505028	ENSG00000251022(THAP9-AS1)	hsa-miR-133b	0.838
>ENST00000624582	ENSG00000224609(HSD52)	hsa-miR-133b	0.838
>NR_046102.1	NR_046102.1 (gene)(LOC646736)	hsa-miR-133b	0.837
>ENST00000420225	ENSG00000236003(AC007050.17)	hsa-miR-133b	0.836
>NR_038397.2	NR_038397.2 (gene)(DNM3OS)	hsa-miR-133b	0.835
>TCONS_00003817	XLOC_001621(XLOC_001621)	hsa-miR-133b	0.834
>ENST00000610042	ENSG00000273013(CTD-2002J20.1)	hsa-miR-133b	0.833
>ENST00000563502	ENSG00000259906(RP11-932O9.4)	hsa-miR-133b	0.832
>ENST00000512572	ENSG00000249201(CTD-3080P12.3)	hsa-miR-133b	0.832
>ENST00000418428	ENSG00000226690(AC005281.1)	hsa-miR-133b	0.831
>ENST00000553108	ENSG00000224078(SNHG14)	hsa-miR-133b	0.831
>ENST00000422914	ENSG00000236120(RP11-733O18.1)	hsa-miR-133b	0.83
>ENST00000447506	ENSG00000236022(RP11-160E2.16)	hsa-miR-133b	0.83
>NR_037802.1	NR_037802.1 (gene)(ZNF625-ZNF20)	hsa-miR-133b	0.83
>TCONS_00020522	XLOC_009839(XLOC_009839)	hsa-miR-133b	0.829
>ENST00000439868	ENSG00000230197(RP11-160E2.17)	hsa-miR-133b	0.829
>ENST00000518553	ENSG00000246366(RP11-382J12.1)	hsa-miR-133b	0.829
>TCONS_00017605	XLOC_008274(XLOC_008274)	hsa-miR-133b	0.828
>ENST00000425636	ENSG00000227617(CERS6-AS1)	hsa-miR-133b	0.828
>ENST00000585417	ENSG00000223839(FAM95B1)	hsa-miR-133b	0.828
>ENST00000588217	ENSG00000223839(FAM95B1)	hsa-miR-133b	0.828
>ENST00000586842	ENSG00000223839(FAM95B1)	hsa-miR-133b	0.828
>ENST00000420725	ENSG00000236513(RP11-707P20.1)	hsa-miR-133b	0.828
>TCONS_00004039	XLOC_001878(XLOC_001878)	hsa-miR-133b	0.827
>ENST00000422548	ENSG00000228697(RP5-968D22.1)	hsa-miR-133b	0.827
>ENST00000586172	ENSG00000223839(FAM95B1)	hsa-miR-133b	0.827
>ENST00000590254	ENSG00000223839(FAM95B1)	hsa-miR-133b	0.827
>ENST00000520155	ENSG00000254123(RP11-99H20.1)	hsa-miR-133b	0.827
>ENST00000421585	ENSG00000225833(GS1-594A7.3)	hsa-miR-133b	0.827
>ENST00000430672	ENSG00000228704(RP11-138M12.1)	hsa-miR-133b	0.827
>ENST00000564977	ENSG00000260336(RP11-395B7.7)	hsa-miR-133b	0.826
>TCONS_00020213	XLOC_010123(XLOC_010123)	hsa-miR-133b	0.825
>ENST00000603095	ENSG00000270279(RP4-806M20.5)	hsa-miR-133b	0.825
>ENST00000608729	ENSG00000272914(RP11-330O11.3)	hsa-miR-133b	0.825
>ENST00000578701	ENSG00000260372(AQP4-AS1)	hsa-miR-133b	0.824
>ENST00000421498	ENSG00000237978(RP11-385J1.2)	hsa-miR-133b	0.824
>TCONS_00012253	XLOC_005808(XLOC_005808)	hsa-miR-133b	0.824
>ENST00000576752	ENSG00000262429(RP5-1050D4.3)	hsa-miR-133b	0.822
>TCONS_00006458	XLOC_003069(XLOC_003069)	hsa-miR-133b	0.822
>ENST00000494849	ENSG00000243193(CTA-360L10.1)	hsa-miR-133b	0.822
>ENST00000457009	ENSG00000230010(RP4-568F9.6)	hsa-miR-133b	0.822
>TCONS_00022087	XLOC_010695(XLOC_010695)	hsa-miR-133b	0.822
>ENST00000417930	ENSG00000235576(AC092580.4)	hsa-miR-133b	0.821
>ENST00000452532	ENSG00000227486(RP13-188A5.1)	hsa-miR-133b	0.821
>TCONS_00003871	XLOC_001669(XLOC_001669)	hsa-miR-133b	0.82
>ENST00000564762	ENSG00000260777(CTD-2008P7.1)	hsa-miR-133b	0.82
>ENST00000546601	ENSG00000257761(RP11-186F10.2)	hsa-miR-133b	0.819
>ENST00000610177	ENSG00000273142(RP11-458F8.4)	hsa-miR-133b	0.818
>TCONS_00001425	XLOC_000741(XLOC_000741)	hsa-miR-133b	0.818
>NR_103821.1	NR_103821.1 (gene)(EMC3-AS1)	hsa-miR-133b	0.817
>ENST00000573220	ENSG00000263105(RP11-95P2.3)	hsa-miR-133b	0.817
>TCONS_00004462	XLOC_002338(XLOC_002338)	hsa-miR-133b	0.816
>NR_039987.1	NR_039987.1 (gene)(LINC01005)	hsa-miR-133b	0.816
>ENST00000596769	ENSG00000267943(CTD-2620I22.3)	hsa-miR-133b	0.816
>ENST00000624350	ENSG00000279278(CH17-264L24.1)	hsa-miR-133b	0.816
>TCONS_00009941	XLOC_004366(XLOC_004366)	hsa-miR-133b	0.816
>NR_036569.1	NR_036569.1 (gene)(STAG3L5P-PVRIG2P-PILRB)	hsa-miR-133b	0.815
>ENST00000472243	ENSG00000240777(RP11-58O15.1)	hsa-miR-133b	0.815
>ENST00000448740	ENSG00000237021(RP3-486I3.7)	hsa-miR-133b	0.815
>ENST00000504718	ENSG00000251022(THAP9-AS1)	hsa-miR-133b	0.814
>ENST00000422117	ENSG00000235731(AC124997.1)	hsa-miR-133b	0.814
>ENST00000590505	ENSG00000142396(ERVK3-1)	hsa-miR-133b	0.814
>ENST00000624235	ENSG00000280370(CTA-342B11.3)	hsa-miR-133b	0.814
>TCONS_00009572	XLOC_004689(XLOC_004689)	hsa-miR-133b	0.813
>ENST00000499685	ENSG00000245904(RP11-796E2.4)	hsa-miR-133b	0.812
>TCONS_00026369	XLOC_012720(XLOC_012720)	hsa-miR-133b	0.812
>TCONS_00028716	XLOC_013825(XLOC_013825)	hsa-miR-133b	0.812
>TCONS_00019822	XLOC_009026(XLOC_009026)	hsa-miR-133b	0.812
>ENST00000624072	ENSG00000279080(CTA-228A9.4)	hsa-miR-133b	0.811
>ENST00000513207	ENSG00000251323(RP11-452H21.4)	hsa-miR-133b	0.811
>ENST00000548384	ENSG00000257191(RP11-390N6.1)	hsa-miR-133b	0.811
>ENST00000456749	ENSG00000236700(LINC01010)	hsa-miR-133b	0.809
>ENST00000508969	ENSG00000248671(ALG1L9P)	hsa-miR-133b	0.808
>ENST00000473001	ENSG00000240086(RP11-657O9.1)	hsa-miR-133b	0.808
>ENST00000415836	ENSG00000234089(RP11-1217F2.15)	hsa-miR-133b	0.807
>ENST00000549804	ENSG00000224078(SNHG14)	hsa-miR-133b	0.806
>TCONS_00027274	XLOC_013283(XLOC_013283)	hsa-miR-133b	0.806
>TCONS_00023648	XLOC_011448(XLOC_011448)	hsa-miR-133b	0.806
>ENST00000445330	ENSG00000229967(RP11-366F6.2)	hsa-miR-133b	0.806
>ENST00000411474	ENSG00000229967(RP11-366F6.2)	hsa-miR-133b	0.805
>ENST00000599435	ENSG00000228486(LINC01125)	hsa-miR-133b	0.805
>ENST00000448475	ENSG00000232494(RP11-403N16.2)	hsa-miR-133b	0.804
>ENST00000422473	ENSG00000233393(AP000688.29)	hsa-miR-133b	0.804
>ENST00000579458	ENSG00000265369(PCAT18)	hsa-miR-133b	0.803
>TCONS_00021285	XLOC_010008(XLOC_010008)	hsa-miR-133b	0.803
>NR_036570.1	NR_036570.1 (gene)(STAG3L5P-PVRIG2P-PILRB)	hsa-miR-133b	0.803
>ENST00000597514	ENSG00000239828(RP11-446H18.5)	hsa-miR-133b	0.801
>ENST00000565988	ENSG00000260669(AL136419.6)	hsa-miR-133b	0.801
>ENST00000421318	ENSG00000224583(RP11-554D15.4)	hsa-miR-133b	0.801
>ENST00000581862	ENSG00000263711(RP11-169F17.1)	hsa-miR-133b	0.801
>ENST00000500036	ENSG00000247287(RP11-902B17.1)	hsa-miR-133b	0.801
>TCONS_00023266	XLOC_011306(XLOC_011306)	hsa-miR-133b	0.801
>ENST00000522087	ENSG00000254000(RP11-245A18.1)	hsa-miR-133b	0.8
>ENST00000618407	ENSG00000275532(CTB-58E17.3)	hsa-miR-133b	0.799
>ENST00000557523	ENSG00000259150(LINC00929)	hsa-miR-133b	0.798
>ENST00000544959	ENSG00000256403(RP11-7N14.1)	hsa-miR-133b	0.798
>ENST00000498731	ENSG00000242808(SOX2-OT)	hsa-miR-133b	0.797
>TCONS_00014687	XLOC_006786(XLOC_006786)	hsa-miR-133b	0.796
>TCONS_00009838	XLOC_004254(XLOC_004254)	hsa-miR-133b	0.795
>ENST00000421931	ENSG00000236268(LINC01361)	hsa-miR-133b	0.795
>ENST00000510922	ENSG00000250777(RP13-884E18.4)	hsa-miR-133b	0.795
>TCONS_00017180	XLOC_007992(XLOC_007992)	hsa-miR-133b	0.795
>ENST00000543286	ENSG00000257060(RP11-266O8.1)	hsa-miR-133b	0.794
>TCONS_00005258	XLOC_002368(XLOC_002368)	hsa-miR-133b	0.794
>TCONS_00001384	XLOC_000695(XLOC_000695)	hsa-miR-133b	0.793
>ENST00000439447	ENSG00000230694(RP11-62F24.1)	hsa-miR-133b	0.791
>ENST00000566000	ENSG00000260493(RP11-219B4.7)	hsa-miR-133b	0.791
>ENST00000452343	ENSG00000228414(LINC01185)	hsa-miR-133b	0.79
>ENST00000418775	ENSG00000226530(RP11-348F1.2)	hsa-miR-133b	0.79
>ENST00000597654	ENSG00000228486(LINC01125)	hsa-miR-133b	0.79
>ENST00000606229	ENSG00000272054(RP11-423P10.2)	hsa-miR-133b	0.79
>ENST00000470523	ENSG00000244706(RP11-298O21.3)	hsa-miR-133b	0.789
>ENST00000452901	ENSG00000230817(LINC01362)	hsa-miR-133b	0.789
>ENST00000452714	ENSG00000225572(DOCK4-AS1)	hsa-miR-133b	0.789
>TCONS_00022787	XLOC_011068(XLOC_011068)	hsa-miR-133b	0.789
>ENST00000556355	ENSG00000258704(SRP54-AS1)	hsa-miR-133b	0.788
>ENST00000523123	ENSG00000253490(AC145110.1)	hsa-miR-133b	0.788
>ENST00000581788	ENSG00000265194(RP11-70L8.4)	hsa-miR-133b	0.787
>ENST00000452834	ENSG00000236268(LINC01361)	hsa-miR-133b	0.787
>ENST00000445382	ENSG00000228486(LINC01125)	hsa-miR-133b	0.787
>TCONS_00029603	XLOC_014255(XLOC_014255)	hsa-miR-133b	0.786
>ENST00000589716	ENSG00000197291(RAMP2-AS1)	hsa-miR-133b	0.785
>NR_024462.1	NR_024462.1 (gene)(RAMP2-AS1)	hsa-miR-133b	0.785
>ENST00000511953	ENSG00000250447(CTD-2081C10.1)	hsa-miR-133b	0.784
>ENST00000436953	ENSG00000237312(RP11-475C16.2)	hsa-miR-133b	0.784
>ENST00000619560	ENSG00000273805(RP11-620J15.4)	hsa-miR-133b	0.784
>ENST00000316148	ENSG00000177699(RP11-16K12.1)	hsa-miR-133b	0.783
>ENST00000457669	ENSG00000231324(AP000696.2)	hsa-miR-133b	0.783
>TCONS_00020940	XLOC_010212(XLOC_010212)	hsa-miR-133b	0.783
>ENST00000435793	ENSG00000214837(LINC01347)	hsa-miR-133b	0.783
>TCONS_00025387	XLOC_012200(XLOC_012200)	hsa-miR-133b	0.782
>ENST00000598386	ENSG00000213971(RP11-15H20.6)	hsa-miR-133b	0.782
>TCONS_00012608	XLOC_005479(XLOC_005479)	hsa-miR-133b	0.781
>ENST00000564051	ENSG00000260202(RP3-333B15.4)	hsa-miR-133b	0.781
>TCONS_00014487	XLOC_006756(XLOC_006756)	hsa-miR-133b	0.781
>TCONS_00010145	XLOC_004612(XLOC_004612)	hsa-miR-133b	0.78
>ENST00000528726	ENSG00000255043(NAV2-AS5)	hsa-miR-133b	0.779
>ENST00000550474	ENSG00000258137(RP11-753H16.3)	hsa-miR-133b	0.779
>ENST00000624853	ENSG00000280036(RP11-540O11.8)	hsa-miR-133b	0.779
>ENST00000560295	ENSG00000259758(CASC7)	hsa-miR-133b	0.779
>ENST00000446206	ENSG00000237062(RP11-308N19.3)	hsa-miR-133b	0.778
>ENST00000517491	ENSG00000253490(AC145110.1)	hsa-miR-133b	0.778
>TCONS_00007980	XLOC_003450(XLOC_003450)	hsa-miR-133b	0.778
>ENST00000623789	ENSG00000278920(RP3-412A9.17)	hsa-miR-133b	0.778
>ENST00000441268	ENSG00000226496(LINC00323)	hsa-miR-133b	0.777
>ENST00000596326	ENSG00000269289(CTB-92J24.3)	hsa-miR-133b	0.777
>TCONS_00006078	XLOC_002690(XLOC_002690)	hsa-miR-133b	0.777
>TCONS_00015717	XLOC_007464(XLOC_007464)	hsa-miR-133b	0.776
>ENST00000436492	ENSG00000235815(RP1-125N5.2)	hsa-miR-133b	0.776
>TCONS_00000242	XLOC_000269(XLOC_000269)	hsa-miR-133b	0.776
>ENST00000596740	ENSG00000228486(LINC01125)	hsa-miR-133b	0.776
>ENST00000428828	ENSG00000241832(CECR3)	hsa-miR-133b	0.775
>ENST00000425746	ENSG00000228604(RP5-872K7.7)	hsa-miR-133b	0.774
>ENST00000607749	ENSG00000272189(RP3-325F22.5)	hsa-miR-133b	0.773
>ENST00000569274	ENSG00000260465(RP11-63M22.2)	hsa-miR-133b	0.773
>ENST00000606778	ENSG00000271930(RP11-44N12.5)	hsa-miR-133b	0.773
>TCONS_00002811	XLOC_001331(XLOC_001331)	hsa-miR-133b	0.772
>ENST00000533670	ENSG00000251637(RP11-119D9.1)	hsa-miR-133b	0.772
>ENST00000513235	ENSG00000250240(CTD-2154I11.2)	hsa-miR-133b	0.772
>TCONS_00010403	XLOC_004924(XLOC_004924)	hsa-miR-133b	0.772
>ENST00000563780	ENSG00000259970(AC099668.5)	hsa-miR-133b	0.771
>ENST00000606556	ENSG00000204929(AC074391.1)	hsa-miR-133b	0.77
>ENST00000618753	ENSG00000227258(SMIM2-AS1)	hsa-miR-133b	0.77
>ENST00000415869	ENSG00000225742(RP11-513G11.4)	hsa-miR-133b	0.77
>TCONS_00014698	XLOC_006794(XLOC_006794)	hsa-miR-133b	0.77
>ENST00000512486	ENSG00000250240(CTD-2154I11.2)	hsa-miR-133b	0.77
>ENST00000546710	ENSG00000257893(RP11-587P21.2)	hsa-miR-133b	0.769
>ENST00000587961	ENSG00000266976(AC079466.1)	hsa-miR-133b	0.769
>ENST00000566892	ENSG00000260484(RP11-1081M5.2)	hsa-miR-133b	0.769
>ENST00000590137	ENSG00000267128(RNF157-AS1)	hsa-miR-133b	0.769
>ENST00000609630	ENSG00000273032(DGCR9)	hsa-miR-133b	0.768
>ENST00000498905	ENSG00000246273(SBF2-AS1)	hsa-miR-133b	0.768
>ENST00000451742	ENSG00000237978(RP11-385J1.2)	hsa-miR-133b	0.768
>NR_036485.1	NR_036485.1 (gene)(SBF2-AS1)	hsa-miR-133b	0.767
>ENST00000454596	ENSG00000236673(RP11-69I8.2)	hsa-miR-133b	0.766
>ENST00000575953	ENSG00000262514(RP11-96D1.9)	hsa-miR-133b	0.766
>ENST00000417563	ENSG00000232113(RP11-360D2.1)	hsa-miR-133b	0.766
>TCONS_00001815	XLOC_001199(XLOC_001199)	hsa-miR-133b	0.766
>ENST00000608068	ENSG00000272554(RP11-317L10.1)	hsa-miR-133b	0.765
>ENST00000454388	ENSG00000231963(RP11-493K23.4)	hsa-miR-133b	0.765
>TCONS_00011277	XLOC_005221(XLOC_005221)	hsa-miR-133b	0.764
>ENST00000422736	ENSG00000231971(RP11-557H15.3)	hsa-miR-133b	0.763
>ENST00000549515	ENSG00000258107(RP11-260G13.1)	hsa-miR-133b	0.762
>ENST00000609787	ENSG00000272799(RP11-474N24.6)	hsa-miR-133b	0.762
>ENST00000428647	ENSG00000232164(AC092669.3)	hsa-miR-133b	0.762
>ENST00000470219	ENSG00000244650(RP11-501O2.3)	hsa-miR-133b	0.762
>ENST00000422822	ENSG00000224116(INHBA-AS1)	hsa-miR-133b	0.761
>ENST00000565959	ENSG00000261610(AP000265.1)	hsa-miR-133b	0.761
>ENST00000419578	ENSG00000224308(LINC01527)	hsa-miR-133b	0.76
>TCONS_00004347	XLOC_002221(XLOC_002221)	hsa-miR-133b	0.76
>ENST00000434086	ENSG00000214922(HLA-F-AS1)	hsa-miR-133b	0.76
>ENST00000515343	ENSG00000251152(RP11-281P23.1)	hsa-miR-133b	0.759
>ENST00000606069	ENSG00000272282(RP11-222K16.2)	hsa-miR-133b	0.759
>ENST00000504520	ENSG00000251022(THAP9-AS1)	hsa-miR-133b	0.759
>ENST00000464612	ENSG00000197989(SNHG12)	hsa-miR-133b	0.757
>ENST00000458097	ENSG00000237505(PKN2-AS1)	hsa-miR-133b	0.757
>ENST00000445174	ENSG00000235770(LINC00607)	hsa-miR-133b	0.756
>TCONS_00008193	XLOC_003641(XLOC_003641)	hsa-miR-133b	0.756
>ENST00000522799	ENSG00000253444(AC133633.2)	hsa-miR-133b	0.756
>ENST00000433310	ENSG00000232855(AF131217.1)	hsa-miR-133b	0.756
>TCONS_00007196	XLOC_003181(XLOC_003181)	hsa-miR-133b	0.755
>ENST00000416509	ENSG00000224844(AC107079.1)	hsa-miR-133b	0.755
>ENST00000522771	ENSG00000214548(MEG3)	hsa-miR-133b	0.755
>ENST00000453187	ENSG00000234722(LINC01287)	hsa-miR-133b	0.754
>ENST00000451384	ENSG00000228486(LINC01125)	hsa-miR-133b	0.754
>ENST00000598737	ENSG00000228486(LINC01125)	hsa-miR-133b	0.754
>ENST00000585897	ENSG00000266988(RP11-749H17.1)	hsa-miR-133b	0.754
>ENST00000523671	ENSG00000214548(MEG3)	hsa-miR-133b	0.754
>NR_033240.1	NR_033240.1 (gene)(SLC25A21-AS1)	hsa-miR-133b	0.753
>TCONS_00001553	XLOC_000895(XLOC_000895)	hsa-miR-133b	0.753
>ENST00000601509	ENSG00000228486(LINC01125)	hsa-miR-133b	0.752
>TCONS_00026518	XLOC_012839(XLOC_012839)	hsa-miR-133b	0.752
>ENST00000586726	ENSG00000225339(RP11-513I15.6)	hsa-miR-133b	0.752
>ENST00000428687	ENSG00000232347(RP11-488L18.8)	hsa-miR-133b	0.752
>ENST00000550837	ENSG00000258297(RP11-658F2.8)	hsa-miR-133b	0.752
>NR_026647.1	NR_026647.1 (gene)(PWRN2)	hsa-miR-133b	0.751
>ENST00000564401	ENSG00000259941(RP11-48G14.2)	hsa-miR-133b	0.751
>ENST00000584277	ENSG00000264491(RP11-349A8.3)	hsa-miR-133b	0.751
>ENST00000559505	ENSG00000247809(NR2F2-AS1)	hsa-miR-133b	0.75
>ENST00000601239	ENSG00000213971(RP11-15H20.6)	hsa-miR-133b	0.749
>ENST00000565862	ENSG00000260398(RP11-594N15.3)	hsa-miR-133b	0.749
>ENST00000563191	ENSG00000259954(IL21R-AS1)	hsa-miR-133b	0.749
>ENST00000587694	ENSG00000197291(RAMP2-AS1)	hsa-miR-133b	0.749
>TCONS_00025674	XLOC_012496(XLOC_012496)	hsa-miR-133b	0.749
>TCONS_00013003	XLOC_006079(XLOC_006079)	hsa-miR-133b	0.749
>ENST00000562284	ENSG00000260918(RP11-731J8.2)	hsa-miR-133b	0.748
>ENST00000617407	ENSG00000278389(RP11-626G11.6)	hsa-miR-133b	0.746
>ENST00000546949	ENSG00000176593(CTD-2368P22.1)	hsa-miR-133b	0.746
>ENST00000617465	ENSG00000274403(CTD-2036P10.6)	hsa-miR-133b	0.746
>ENST00000599864	ENSG00000232265(XXyac-YX155B6.5)	hsa-miR-133b	0.745
>ENST00000585832	ENSG00000267493(CIRBP-AS1)	hsa-miR-133b	0.745
>ENST00000505586	ENSG00000250704(RP11-423J7.1)	hsa-miR-133b	0.744
>TCONS_00021074	XLOC_009668(XLOC_009668)	hsa-miR-133b	0.744
>ENST00000595313	ENSG00000242808(SOX2-OT)	hsa-miR-133b	0.744
>ENST00000569242	ENSG00000259841(RP11-488I20.3)	hsa-miR-133b	0.743
>ENST00000444185	ENSG00000236120(RP11-733O18.1)	hsa-miR-133b	0.742
>ENST00000566521	ENSG00000261629(RP5-842K16.2)	hsa-miR-133b	0.742
>ENST00000558323	ENSG00000179523(EIF3J-AS1)	hsa-miR-133b	0.742
>ENST00000619867	ENSG00000278811(LINC00624)	hsa-miR-133b	0.741
>TCONS_00028843	XLOC_013931(XLOC_013931)	hsa-miR-133b	0.741
>ENST00000617568	ENSG00000274317(RP11-93G5.1)	hsa-miR-133b	0.741
>ENST00000453015	ENSG00000236200(KDM4A-AS1)	hsa-miR-133b	0.741
>ENST00000561094	ENSG00000259235(RP11-605F22.2)	hsa-miR-133b	0.741
>ENST00000433082	ENSG00000230461(PROX1-AS1)	hsa-miR-133b	0.74
>TCONS_00004246	XLOC_002087(XLOC_002087)	hsa-miR-133b	0.739
>ENST00000419865	ENSG00000226791(AC109826.1)	hsa-miR-133b	0.739
>TCONS_00007086	XLOC_003007(XLOC_003007)	hsa-miR-133b	0.739
>ENST00000436377	ENSG00000234277(CTD-2090I13.1)	hsa-miR-133b	0.738
>ENST00000431027	ENSG00000227066(RP3-340N1.2)	hsa-miR-133b	0.738
>ENST00000562817	ENSG00000261024(GS1-279B7.1)	hsa-miR-133b	0.738
>ENST00000457448	ENSG00000237013(AC010987.6)	hsa-miR-133b	0.737
>ENST00000556667	ENSG00000258708(SLC25A21-AS1)	hsa-miR-133b	0.737
>ENST00000514377	ENSG00000248572(EGFLAM-AS2)	hsa-miR-133b	0.737
>ENST00000500850	ENSG00000246283(CTD-2036P10.3)	hsa-miR-133b	0.737
>TCONS_00001115	XLOC_000361(XLOC_000361)	hsa-miR-133b	0.737
>ENST00000546353	ENSG00000255921(RP11-662I13.2)	hsa-miR-133b	0.736
>TCONS_00012090	XLOC_005621(XLOC_005621)	hsa-miR-133b	0.736
>TCONS_00015026	XLOC_007103(XLOC_007103)	hsa-miR-133b	0.736
>TCONS_00020904	XLOC_010183(XLOC_010183)	hsa-miR-133b	0.736
>TCONS_00007360	XLOC_003567(XLOC_003567)	hsa-miR-133b	0.735
>TCONS_00001363	XLOC_000650(XLOC_000650)	hsa-miR-133b	0.735
>ENST00000423318	ENSG00000237222(AC090505.6)	hsa-miR-133b	0.735
>ENST00000605534	ENSG00000225806(RP1-309F20.3)	hsa-miR-133b	0.735
>ENST00000436786	ENSG00000234840(LINC01239)	hsa-miR-133b	0.734
>ENST00000534914	ENSG00000153363(LINC00467)	hsa-miR-133b	0.734
>ENST00000416842	ENSG00000229986(AP001042.1)	hsa-miR-133b	0.733
>ENST00000482787	ENSG00000242512(LINC01206)	hsa-miR-133b	0.733
>ENST00000600071	ENSG00000269199(AC003973.5)	hsa-miR-133b	0.733
>ENST00000431327	ENSG00000223843(EFCAB6-AS1)	hsa-miR-133b	0.732
>ENST00000423222	ENSG00000153363(LINC00467)	hsa-miR-133b	0.732
>ENST00000610193	ENSG00000273489(RP11-180C16.1)	hsa-miR-133b	0.731
>NR_033988.1	NR_033988.1 (gene)(FLJ41278)	hsa-miR-133b	0.731
>ENST00000553181	ENSG00000257135(RP11-320M2.1)	hsa-miR-133b	0.731
>ENST00000624184	ENSG00000279338(RP1-309I22.2)	hsa-miR-133b	0.73
>ENST00000623075	ENSG00000280383(CTA-941F9.10)	hsa-miR-133b	0.73
>TCONS_00010369	XLOC_004871(XLOC_004871)	hsa-miR-133b	0.73
>ENST00000520097	ENSG00000254119(RP11-705O24.1)	hsa-miR-133b	0.729
>ENST00000601203	ENSG00000268257(AIRN)	hsa-miR-133b	0.729
>ENST00000602304	ENSG00000270120(RP11-327F22.6)	hsa-miR-133b	0.729
>ENST00000505002	ENSG00000248876(RP11-231G15.3)	hsa-miR-133b	0.728
>ENST00000455699	ENSG00000240996(FLJ37201)	hsa-miR-133b	0.728
>TCONS_00026907	XLOC_012980(XLOC_012980)	hsa-miR-133b	0.728
>ENST00000563225	ENSG00000261211(RP1-80N2.3)	hsa-miR-133b	0.727
>ENST00000430027	ENSG00000231764(DLX6-AS1)	hsa-miR-133b	0.727
>ENST00000610175	ENSG00000226759(DAB1-AS1)	hsa-miR-133b	0.727
>NR_039990.1	NR_039990.1 (gene)(SMC5-AS1)	hsa-miR-133b	0.727
>ENST00000583262	ENSG00000266709(MGC12916)	hsa-miR-133b	0.726
>TCONS_00026536	XLOC_012859(XLOC_012859)	hsa-miR-133b	0.726
>ENST00000416989	ENSG00000226725(PABPC1L2B-AS1)	hsa-miR-133b	0.725
>ENST00000535058	ENSG00000255693(FLJ41278)	hsa-miR-133b	0.725
>ENST00000530045	ENSG00000255234(RP11-727A23.10)	hsa-miR-133b	0.725
>TCONS_00008452	XLOC_003911(XLOC_003911)	hsa-miR-133b	0.725
>ENST00000448567	ENSG00000153363(LINC00467)	hsa-miR-133b	0.725
>TCONS_00003870	XLOC_001668(XLOC_001668)	hsa-miR-133b	0.725
>ENST00000579509	ENSG00000266767(RP11-678G15.2)	hsa-miR-133b	0.725
>TCONS_00017001	XLOC_008024(XLOC_008024)	hsa-miR-133b	0.724
>ENST00000518846	ENSG00000253130(CTD-3023L14.2)	hsa-miR-133b	0.724
>ENST00000419440	ENSG00000238117(AP004372.1)	hsa-miR-133b	0.724
>ENST00000499521	ENSG00000230551(CTB-89H12.4)	hsa-miR-133b	0.724
>ENST00000422040	ENSG00000228737(AC008781.7)	hsa-miR-133b	0.723
>ENST00000469278	ENSG00000242808(SOX2-OT)	hsa-miR-133b	0.723
>ENST00000547602	ENSG00000257955(RP1-228P16.5)	hsa-miR-133b	0.723
>TCONS_00026959	XLOC_013015(XLOC_013015)	hsa-miR-133b	0.722
>ENST00000501122	ENSG00000245532(NEAT1)	hsa-miR-133b	0.722
>ENST00000430651	ENSG00000227128(LBX1-AS1)	hsa-miR-133b	0.722
>ENST00000559356	ENSG00000179523(EIF3J-AS1)	hsa-miR-133b	0.721
>NR_038878.1	NR_038878.1 (gene)(LINC00550)	hsa-miR-133b	0.721
>ENST00000508362	ENSG00000250938(RP11-679C8.2)	hsa-miR-133b	0.721
>NR_015450.1	NR_015450.1 (gene)(LINC01096)	hsa-miR-133b	0.721
>ENST00000607894	ENSG00000247498(RP11-392P7.6)	hsa-miR-133b	0.721
>ENST00000439318	ENSG00000231183(AC007003.1)	hsa-miR-133b	0.72
>TCONS_00021516	XLOC_010651(XLOC_010651)	hsa-miR-133b	0.72
>ENST00000594942	ENSG00000242808(SOX2-OT)	hsa-miR-133b	0.72
>ENST00000424434	ENSG00000225806(RP1-309F20.3)	hsa-miR-133b	0.72
>ENST00000438002	ENSG00000228549(RP11-108M9.3)	hsa-miR-133b	0.72
>ENST00000512873	ENSG00000249699(RP11-415C15.2)	hsa-miR-133b	0.718
>ENST00000506950	ENSG00000249341(RP11-317M11.1)	hsa-miR-133b	0.718
>TCONS_00020316	XLOC_009649(XLOC_009649)	hsa-miR-133b	0.717
>ENST00000515194	ENSG00000249673(NOP14-AS1)	hsa-miR-133b	0.717
>TCONS_00023286	XLOC_011155(XLOC_011155)	hsa-miR-133b	0.717
>ENST00000501050	ENSG00000246095(LINC01096)	hsa-miR-133b	0.717
>TCONS_00024736	XLOC_012017(XLOC_012017)	hsa-miR-133b	0.716
>TCONS_00029138	XLOC_014080(XLOC_014080)	hsa-miR-133b	0.716
>ENST00000597828	ENSG00000242808(SOX2-OT)	hsa-miR-133b	0.716
>TCONS_00012067	XLOC_005595(XLOC_005595)	hsa-miR-133b	0.716
>TCONS_00021656	XLOC_010622(XLOC_010622)	hsa-miR-133b	0.716
>ENST00000422956	ENSG00000189223(PAX8-AS1)	hsa-miR-133b	0.716
>ENST00000437881	ENSG00000228739(RP11-218I7.2)	hsa-miR-133b	0.716
>ENST00000455871	ENSG00000234306(RP11-271F18.1)	hsa-miR-133b	0.716
>ENST00000417426	ENSG00000233145(RP11-364B14.1)	hsa-miR-133b	0.715
>ENST00000596778	ENSG00000269504(AC003973.4)	hsa-miR-133b	0.715
>ENST00000617867	ENSG00000274244(RP11-697E22.3)	hsa-miR-133b	0.714
>TCONS_00023601	XLOC_011413(XLOC_011413)	hsa-miR-133b	0.714
>ENST00000455068	ENSG00000232328(AC011286.1)	hsa-miR-133b	0.714
>ENST00000565387	ENSG00000261351(CTD-3185P2.1)	hsa-miR-133b	0.713
>ENST00000534572	ENSG00000255234(RP11-727A23.10)	hsa-miR-133b	0.713
>TCONS_00028662	XLOC_013732(XLOC_013732)	hsa-miR-133b	0.713
>TCONS_00013442	XLOC_006091(XLOC_006091)	hsa-miR-133b	0.713
>ENST00000427446	ENSG00000228159(AP001465.5)	hsa-miR-133b	0.713
>ENST00000556763	ENSG00000258831(RP11-76E17.4)	hsa-miR-133b	0.712
>ENST00000526897	ENSG00000255031(RP11-802E16.3)	hsa-miR-133b	0.711
>ENST00000586386	ENSG00000266988(RP11-749H17.1)	hsa-miR-133b	0.711
>ENST00000581917	ENSG00000264895(RP11-421E14.2)	hsa-miR-133b	0.711
>ENST00000500765	ENSG00000248019(FAM13A-AS1)	hsa-miR-133b	0.711
>TCONS_00005970	XLOC_002602(XLOC_002602)	hsa-miR-133b	0.711
>TCONS_00020963	XLOC_010233(XLOC_010233)	hsa-miR-133b	0.711
>ENST00000307533	ENSG00000170846(AC093323.3)	hsa-miR-133b	0.711
>ENST00000499986	ENSG00000238035(AC138035.2)	hsa-miR-133b	0.711
>ENST00000460739	ENSG00000242808(SOX2-OT)	hsa-miR-133b	0.71
>ENST00000609089	ENSG00000273301(RP11-314B1.2)	hsa-miR-133b	0.71
>NR_104643.1	NR_104643.1 (gene)(FLJ32255)	hsa-miR-133b	0.71
>ENST00000433856	ENSG00000227517(LINC01483)	hsa-miR-133b	0.71
>ENST00000582940	ENSG00000263470(RP11-160O5.1)	hsa-miR-133b	0.709
>ENST00000599801	ENSG00000267107(PCAT19)	hsa-miR-133b	0.709
>ENST00000589932	ENSG00000267580(CTD-2540B15.11)	hsa-miR-133b	0.709
>TCONS_00008287	XLOC_003730(XLOC_003730)	hsa-miR-133b	0.709
>ENST00000499242	ENSG00000245468(FLJ36777)	hsa-miR-133b	0.709
>TCONS_00006281	XLOC_002882(XLOC_002882)	hsa-miR-133b	0.709
>ENST00000505532	ENSG00000248429(RP11-597D13.9)	hsa-miR-133b	0.709
>TCONS_00010155	XLOC_004621(XLOC_004621)	hsa-miR-133b	0.708
>TCONS_00017069	XLOC_008184(XLOC_008184)	hsa-miR-133b	0.708
>ENST00000554253	ENSG00000258782(RP11-701B16.2)	hsa-miR-133b	0.708
>ENST00000566293	ENSG00000260412(RP11-438B23.2)	hsa-miR-133b	0.708
>ENST00000571611	ENSG00000262011(AC003009.1)	hsa-miR-133b	0.707
>TCONS_00016340	XLOC_007720(XLOC_007720)	hsa-miR-133b	0.707
>ENST00000420168	ENSG00000226419(SLC16A1-AS1)	hsa-miR-133b	0.707
>ENST00000606385	ENSG00000272053(RP11-367G6.3)	hsa-miR-133b	0.706
>ENST00000560380	ENSG00000259298(RP11-562A8.4)	hsa-miR-133b	0.706
>ENST00000417290	ENSG00000226869(LHFPL3-AS1)	hsa-miR-133b	0.706
>ENST00000581677	ENSG00000263884(RP11-705O1.8)	hsa-miR-133b	0.706
>ENST00000397346	ENSG00000214043(RP5-944M2.3)	hsa-miR-133b	0.706
>ENST00000366187	ENSG00000231312(AC007246.3)	hsa-miR-133b	0.705
>ENST00000568036	ENSG00000261636(CTA-249B10.1)	hsa-miR-133b	0.705
>ENST00000444051	ENSG00000204623(ZNRD1-AS1)	hsa-miR-133b	0.705
>TCONS_00011029	XLOC_004985(XLOC_004985)	hsa-miR-133b	0.704
>ENST00000449298	ENSG00000235749(RP11-634B7.4)	hsa-miR-133b	0.704
>ENST00000602652	ENSG00000269929(RP11-2B6.2)	hsa-miR-133b	0.704
>ENST00000563320	ENSG00000261642(RP11-309H21.3)	hsa-miR-133b	0.704
>ENST00000510935	ENSG00000250383(CTD-2197I11.1)	hsa-miR-133b	0.704
>ENST00000588782	ENSG00000267603(LINC01028)	hsa-miR-133b	0.703
>ENST00000547866	ENSG00000257913(RP11-386G11.5)	hsa-miR-133b	0.703
>ENST00000370257	ENSG00000203900(RP11-261N11.8)	hsa-miR-133b	0.703
>ENST00000618256	ENSG00000275367(RP11-266K4.14)	hsa-miR-133b	0.703
>ENST00000608241	ENSG00000272865(RP11-561I11.4)	hsa-miR-133b	0.703
>ENST00000609396	ENSG00000235979(AC004448.5)	hsa-miR-133b	0.701
>ENST00000538559	ENSG00000255794(RMST)	hsa-miR-133b	0.701
>ENST00000439633	ENSG00000228309(LINC01350)	hsa-miR-133b	0.701
>TCONS_00018625	XLOC_008979(XLOC_008979)	hsa-miR-133b	0.701
>TCONS_00019731	XLOC_009524(XLOC_009524)	hsa-miR-133b	0.701
>ENST00000590838	ENSG00000267470(ZNF571-AS1)	hsa-miR-133b	0.7
>ENST00000611876	ENSG00000182824(AC008132.15)	hsa-miR-133b	0.7
>ENST00000446649	ENSG00000237338(FTCD-AS1)	hsa-miR-133b	0.7
>ENST00000584840	ENSG00000230366(DSCR9)	hsa-miR-133b	0.7
