# Supplementary material for: Bioinformatics-based analysis of the lncRNA–miRNA–mRNA and TF regulatory networks reveals functional genes in esophageal squamous cell carcinoma
Source: Biosci Rep. 2020 Aug 20;40(8):BSR20201727. doi: 10.1042/BSR20201727 (PMC7441485; doi:10.1042/BSR20201727)
Supplement: Supplementary Tables S1-S8 [file BSR-2020-1727_supp1.zip › BSR-2020-1727_suppST7.xls]

## Sheet: Sheet1
#Transcript_ID	Gene_ID(Gene_Name)	Mirna_Name(miRBase_version)	Score
>ENST00000586954	ENSG00000261824(LINC00662)	hsa-miR-139-5p	1
>ENST00000623644	ENSG00000279978(chr22-38_28785274-29006793.1)	hsa-miR-139-5p	1
>ENST00000599524	ENSG00000268240(RP11-678G14.4)	hsa-miR-139-5p	1
>TCONS_00003870	XLOC_001668(XLOC_001668)	hsa-miR-139-5p	1
>ENST00000457060	ENSG00000189295(ANKRD62P1-PARP4P3)	hsa-miR-139-5p	1
>TCONS_00008638	XLOC_004143(XLOC_004143)	hsa-miR-139-5p	1
>ENST00000607797	ENSG00000237187(NR2F1-AS1)	hsa-miR-139-5p	0.999
>ENST00000583863	ENSG00000265556(RP11-434D2.2)	hsa-miR-139-5p	0.999
>ENST00000582895	ENSG00000264729(RP11-219A15.2)	hsa-miR-139-5p	0.999
>TCONS_00006631	XLOC_003233(XLOC_003233)	hsa-miR-139-5p	0.999
>ENST00000419557	ENSG00000233522(FAM224A)	hsa-miR-139-5p	0.998
>TCONS_00005057	XLOC_001935(XLOC_001935)	hsa-miR-139-5p	0.998
>ENST00000456726	ENSG00000189295(ANKRD62P1-PARP4P3)	hsa-miR-139-5p	0.998
>ENST00000606233	ENSG00000237187(NR2F1-AS1)	hsa-miR-139-5p	0.997
>ENST00000623130	ENSG00000280156(AC006548.28)	hsa-miR-139-5p	0.995
>ENST00000622621	ENSG00000277954(RP11-679B19.1)	hsa-miR-139-5p	0.995
>ENST00000624350	ENSG00000279278(CH17-264L24.1)	hsa-miR-139-5p	0.992
>ENST00000587894	ENSG00000267749(CTC-265F19.1)	hsa-miR-139-5p	0.991
>ENST00000562617	ENSG00000260217(RP11-809F4.3)	hsa-miR-139-5p	0.986
>ENST00000609091	ENSG00000273056(RP11-77E14.2)	hsa-miR-139-5p	0.984
>ENST00000588424	ENSG00000100181(TPTEP1)	hsa-miR-139-5p	0.984
>ENST00000503100	ENSG00000248210(RP11-24I21.1)	hsa-miR-139-5p	0.983
>ENST00000597346	ENSG00000269821(KCNQ1OT1)	hsa-miR-139-5p	0.982
>ENST00000429818	ENSG00000204802(RP11-111F5.4)	hsa-miR-139-5p	0.98
>TCONS_00012923	XLOC_006568(XLOC_006568)	hsa-miR-139-5p	0.976
>ENST00000470532	ENSG00000240973(RP11-458K10.2)	hsa-miR-139-5p	0.976
>TCONS_00021525	XLOC_010288(XLOC_010288)	hsa-miR-139-5p	0.973
>TCONS_00017580	XLOC_008301(XLOC_008301)	hsa-miR-139-5p	0.971
>ENST00000436568	ENSG00000226906(TTTY4)	hsa-miR-139-5p	0.97
>TCONS_00017595	XLOC_008332(XLOC_008332)	hsa-miR-139-5p	0.97
>TCONS_00017581	XLOC_008302(XLOC_008302)	hsa-miR-139-5p	0.97
>ENST00000420149	ENSG00000235412(TTTY4B)	hsa-miR-139-5p	0.97
>ENST00000456123	ENSG00000228296(TTTY4C)	hsa-miR-139-5p	0.97
>ENST00000538559	ENSG00000255794(RMST)	hsa-miR-139-5p	0.97
>TCONS_00018523	XLOC_008830(XLOC_008830)	hsa-miR-139-5p	0.969
>ENST00000617901	ENSG00000277151(RP11-380B4.3)	hsa-miR-139-5p	0.969
>ENST00000569334	ENSG00000259849(VENTXP1)	hsa-miR-139-5p	0.967
>ENST00000536342	ENSG00000256597(FLJ37505)	hsa-miR-139-5p	0.966
>TCONS_00002275	XLOC_000664(XLOC_000664)	hsa-miR-139-5p	0.966
>NR_104668.1	NR_104668.1 (gene)(LOC101928505)	hsa-miR-139-5p	0.965
>ENST00000608264	ENSG00000273473(LL09NC01-139C3.1)	hsa-miR-139-5p	0.964
>ENST00000507912	ENSG00000249382(RP11-340A13.1)	hsa-miR-139-5p	0.961
>ENST00000435573	ENSG00000233296(AC092159.2)	hsa-miR-139-5p	0.957
>ENST00000424487	ENSG00000203469(RP5-1113E3.3)	hsa-miR-139-5p	0.956
>NR_105060.1	NR_105060.1 (gene)(MIR143HG)	hsa-miR-139-5p	0.956
>TCONS_00025587	XLOC_012417(XLOC_012417)	hsa-miR-139-5p	0.953
>TCONS_00017647	XLOC_008323(XLOC_008323)	hsa-miR-139-5p	0.95
>ENST00000432963	ENSG00000230368(FAM41C)	hsa-miR-139-5p	0.95
>TCONS_00014209	XLOC_006242(XLOC_006242)	hsa-miR-139-5p	0.949
>TCONS_00018135	XLOC_008411(XLOC_008411)	hsa-miR-139-5p	0.948
>ENST00000377518	ENSG00000204802(RP11-111F5.4)	hsa-miR-139-5p	0.948
>TCONS_00008673	XLOC_004192(XLOC_004192)	hsa-miR-139-5p	0.946
>ENST00000569162	ENSG00000260923(AC137934.1)	hsa-miR-139-5p	0.945
>TCONS_00010663	XLOC_004339(XLOC_004339)	hsa-miR-139-5p	0.944
>ENST00000623409	ENSG00000278932(bP-21264C1.2)	hsa-miR-139-5p	0.943
>ENST00000609401	ENSG00000235437(LINC01278)	hsa-miR-139-5p	0.943
>ENST00000420186	ENSG00000231236(AP001604.3)	hsa-miR-139-5p	0.942
>TCONS_00021766	XLOC_010361(XLOC_010361)	hsa-miR-139-5p	0.942
>ENST00000583184	ENSG00000263917(RP11-53I6.2)	hsa-miR-139-5p	0.939
>NR_037940.1	NR_037940.1 (gene)(HOXA10-HOXA9)	hsa-miR-139-5p	0.939
>ENST00000523031	ENSG00000253716(RP13-582O9.5)	hsa-miR-139-5p	0.936
>ENST00000451595	ENSG00000228174(RP11-244N9.6)	hsa-miR-139-5p	0.935
>ENST00000418343	ENSG00000228189(RP13-60M5.2)	hsa-miR-139-5p	0.935
>TCONS_00024290	XLOC_011724(XLOC_011724)	hsa-miR-139-5p	0.935
>ENST00000568739	ENSG00000260923(AC137934.1)	hsa-miR-139-5p	0.934
>ENST00000456248	ENSG00000236653(AC005235.1)	hsa-miR-139-5p	0.934
>TCONS_00010311	XLOC_004797(XLOC_004797)	hsa-miR-139-5p	0.934
>ENST00000624945	ENSG00000279159(MIR6818)	hsa-miR-139-5p	0.934
>ENST00000606310	ENSG00000272093(CTC-365E16.1)	hsa-miR-139-5p	0.933
>ENST00000569238	ENSG00000260209(RP11-680F20.10)	hsa-miR-139-5p	0.933
>TCONS_00004747	XLOC_001426(XLOC_001426)	hsa-miR-139-5p	0.932
>ENST00000602342	ENSG00000269984(RP11-362K14.5)	hsa-miR-139-5p	0.932
>ENST00000490001	ENSG00000242512(LINC01206)	hsa-miR-139-5p	0.932
>ENST00000449350	ENSG00000230102(RP11-407B7.1)	hsa-miR-139-5p	0.931
>ENST00000544644	ENSG00000228189(RP13-60M5.2)	hsa-miR-139-5p	0.929
>ENST00000590715	ENSG00000267783(CTB-55O6.10)	hsa-miR-139-5p	0.929
>ENST00000567488	ENSG00000261826(RP11-691G17.1)	hsa-miR-139-5p	0.928
>ENST00000607560	ENSG00000272016(RP11-215G15.5)	hsa-miR-139-5p	0.927
>TCONS_00017578	XLOC_008295(XLOC_008295)	hsa-miR-139-5p	0.924
>ENST00000440408	ENSG00000233864(TTTY15)	hsa-miR-139-5p	0.924
>ENST00000505995	ENSG00000231683(RP1-27K12.2)	hsa-miR-139-5p	0.923
>NR_038987.1	NR_038987.1 (gene)(RP11-439L18.3)	hsa-miR-139-5p	0.923
>NR_001545.2	NR_001545.2 (gene)(TTTY15)	hsa-miR-139-5p	0.921
>ENST00000593824	ENSG00000268184(RP11-420K14.8)	hsa-miR-139-5p	0.921
>ENST00000419957	ENSG00000229017(LINC01277)	hsa-miR-139-5p	0.921
>ENST00000556770	ENSG00000259094(RP11-77A13.1)	hsa-miR-139-5p	0.921
>ENST00000606901	ENSG00000272070(AC005618.6)	hsa-miR-139-5p	0.92
>ENST00000503985	ENSG00000231683(RP1-27K12.2)	hsa-miR-139-5p	0.919
>ENST00000577171	ENSG00000261227(AC140912.1)	hsa-miR-139-5p	0.918
>ENST00000593427	ENSG00000268205(CTC-444N24.11)	hsa-miR-139-5p	0.918
>ENST00000552334	ENSG00000257151(PWAR6)	hsa-miR-139-5p	0.917
>ENST00000569557	ENSG00000260958(RP11-488I20.8)	hsa-miR-139-5p	0.917
>ENST00000605917	ENSG00000272168(CASC15)	hsa-miR-139-5p	0.917
>ENST00000566733	ENSG00000260604(RP1-140K8.5)	hsa-miR-139-5p	0.915
>TCONS_00020238	XLOC_009913(XLOC_009913)	hsa-miR-139-5p	0.915
>ENST00000433061	ENSG00000235437(LINC01278)	hsa-miR-139-5p	0.914
>ENST00000567769	ENSG00000261501(RP11-63B13.1)	hsa-miR-139-5p	0.912
>ENST00000563695	ENSG00000261280(CTD-3105H18.13)	hsa-miR-139-5p	0.91
>ENST00000512882	ENSG00000251575(CTD-2170G1.2)	hsa-miR-139-5p	0.909
>ENST00000536666	ENSG00000256287(RP11-664H17.1)	hsa-miR-139-5p	0.908
>ENST00000514459	ENSG00000248211(TRPC7-AS1)	hsa-miR-139-5p	0.907
>ENST00000568928	ENSG00000261428(RP11-16P6.1)	hsa-miR-139-5p	0.905
>ENST00000513255	ENSG00000248694(RP11-18D7.2)	hsa-miR-139-5p	0.905
>TCONS_00016692	XLOC_007556(XLOC_007556)	hsa-miR-139-5p	0.904
>ENST00000609701	ENSG00000273284(RP11-888D10.4)	hsa-miR-139-5p	0.903
>ENST00000437060	ENSG00000238186(RP11-656D10.6)	hsa-miR-139-5p	0.9
>ENST00000436105	ENSG00000231638(AC011738.4)	hsa-miR-139-5p	0.899
>ENST00000560962	ENSG00000259248(USP3-AS1)	hsa-miR-139-5p	0.898
>ENST00000580071	ENSG00000263450(RP11-680N20.1)	hsa-miR-139-5p	0.898
>ENST00000484859	ENSG00000241860(RP11-34P13.13)	hsa-miR-139-5p	0.897
>ENST00000512581	ENSG00000250954(RP11-79E3.3)	hsa-miR-139-5p	0.896
>NR_002768.1	NR_002768.1 (gene)(HYMAI)	hsa-miR-139-5p	0.896
>ENST00000411798	ENSG00000228971(RP11-286B14.1)	hsa-miR-139-5p	0.896
>ENST00000559737	ENSG00000259248(USP3-AS1)	hsa-miR-139-5p	0.895
>ENST00000606743	ENSG00000272221(XXbac-BPG181B23.7)	hsa-miR-139-5p	0.895
>TCONS_00011550	XLOC_005818(XLOC_005818)	hsa-miR-139-5p	0.893
>ENST00000436616	ENSG00000223960(AC009948.5)	hsa-miR-139-5p	0.892
>ENST00000564385	ENSG00000260611(RP11-352B15.2)	hsa-miR-139-5p	0.892
>TCONS_00010227	XLOC_004693(XLOC_004693)	hsa-miR-139-5p	0.891
>ENST00000416385	ENSG00000235373(RP11-206L10.3)	hsa-miR-139-5p	0.89
>TCONS_00003638	XLOC_001430(XLOC_001430)	hsa-miR-139-5p	0.889
>ENST00000452578	ENSG00000229116(RP11-20J15.3)	hsa-miR-139-5p	0.889
>ENST00000438573	ENSG00000229688(ISPD-AS1)	hsa-miR-139-5p	0.887
>ENST00000569460	ENSG00000260585(RP13-192B19.2)	hsa-miR-139-5p	0.887
>ENST00000512464	ENSG00000251490(RP11-237D3.1)	hsa-miR-139-5p	0.887
>ENST00000440116	ENSG00000228971(RP11-286B14.1)	hsa-miR-139-5p	0.887
>ENST00000429443	ENSG00000235121(RP11-90L20.2)	hsa-miR-139-5p	0.885
>ENST00000517411	ENSG00000253716(RP13-582O9.5)	hsa-miR-139-5p	0.884
>NR_036499.1	NR_036499.1 (gene)(LINC01120)	hsa-miR-139-5p	0.881
>TCONS_00026934	XLOC_012997(XLOC_012997)	hsa-miR-139-5p	0.881
>ENST00000434487	ENSG00000232808(TTTY20)	hsa-miR-139-5p	0.878
>TCONS_00018450	XLOC_008747(XLOC_008747)	hsa-miR-139-5p	0.877
>ENST00000527232	ENSG00000254721(RP11-805J14.5)	hsa-miR-139-5p	0.876
>ENST00000482787	ENSG00000242512(LINC01206)	hsa-miR-139-5p	0.876
>TCONS_00001172	XLOC_000424(XLOC_000424)	hsa-miR-139-5p	0.875
>ENST00000501122	ENSG00000245532(NEAT1)	hsa-miR-139-5p	0.874
>ENST00000565797	ENSG00000261526(CTB-31O20.2)	hsa-miR-139-5p	0.874
>TCONS_00006619	XLOC_003225(XLOC_003225)	hsa-miR-139-5p	0.873
>ENST00000617777	ENSG00000278772(LINC00548)	hsa-miR-139-5p	0.872
>ENST00000604411	ENSG00000270641(TSIX)	hsa-miR-139-5p	0.871
>TCONS_00007059	XLOC_002958(XLOC_002958)	hsa-miR-139-5p	0.87
>ENST00000358446	ENSG00000262228(RP11-676J12.4)	hsa-miR-139-5p	0.87
>ENST00000433969	ENSG00000226367(ST7-AS2)	hsa-miR-139-5p	0.87
>ENST00000570809	ENSG00000262228(RP11-676J12.4)	hsa-miR-139-5p	0.87
>ENST00000436530	ENSG00000225680(AL163953.2)	hsa-miR-139-5p	0.866
>ENST00000498458	ENSG00000229729(RP11-159G9.5)	hsa-miR-139-5p	0.864
>ENST00000616578	ENSG00000278630(RP11-78L16.1)	hsa-miR-139-5p	0.863
>ENST00000624884	ENSG00000204054(LINC00963)	hsa-miR-139-5p	0.863
>NR_002725.2	NR_002725.2 (gene)(INE2)	hsa-miR-139-5p	0.862
>ENST00000564059	ENSG00000261398(RP11-244B22.6)	hsa-miR-139-5p	0.862
>TCONS_00026966	XLOC_013018(XLOC_013018)	hsa-miR-139-5p	0.862
>ENST00000320372	ENSG00000178248(AP000345.1)	hsa-miR-139-5p	0.861
>ENST00000519038	ENSG00000254054(RP11-156K13.3)	hsa-miR-139-5p	0.86
>ENST00000624278	ENSG00000279185(CTA-929C8.9)	hsa-miR-139-5p	0.86
>ENST00000584829	ENSG00000249484(LINC01470)	hsa-miR-139-5p	0.859
>ENST00000548801	ENSG00000257178(MIR10A)	hsa-miR-139-5p	0.855
>ENST00000624243	ENSG00000280065(CTA-796E4.5)	hsa-miR-139-5p	0.854
>TCONS_00026236	XLOC_012610(XLOC_012610)	hsa-miR-139-5p	0.851
>ENST00000563960	ENSG00000260827(RP11-1437A8.4)	hsa-miR-139-5p	0.849
>ENST00000570183	ENSG00000260311(RP11-586K12.10)	hsa-miR-139-5p	0.849
>ENST00000624184	ENSG00000279338(RP1-309I22.2)	hsa-miR-139-5p	0.849
>ENST00000554009	ENSG00000258891(RP5-1021I20.5)	hsa-miR-139-5p	0.847
>ENST00000499624	ENSG00000244879(GABPB1-AS1)	hsa-miR-139-5p	0.847
>ENST00000506899	ENSG00000250371(RP11-22A3.2)	hsa-miR-139-5p	0.847
>TCONS_00017722	XLOC_008662(XLOC_008662)	hsa-miR-139-5p	0.845
>TCONS_00007979	XLOC_003449(XLOC_003449)	hsa-miR-139-5p	0.845
>ENST00000423739	ENSG00000227336(LINC00434)	hsa-miR-139-5p	0.845
>ENST00000594708	ENSG00000268364(SMC5-AS1)	hsa-miR-139-5p	0.843
>ENST00000566570	ENSG00000261275(DKFZp434L192)	hsa-miR-139-5p	0.843
>ENST00000602594	ENSG00000269930(RP11-932O9.9)	hsa-miR-139-5p	0.842
>TCONS_00028969	XLOC_013866(XLOC_013866)	hsa-miR-139-5p	0.842
>ENST00000566531	ENSG00000261094(RP11-355O1.11)	hsa-miR-139-5p	0.841
>ENST00000623075	ENSG00000280383(CTA-941F9.10)	hsa-miR-139-5p	0.84
>TCONS_00005194	XLOC_002197(XLOC_002197)	hsa-miR-139-5p	0.839
>ENST00000507241	ENSG00000248175(CTC-428G20.3)	hsa-miR-139-5p	0.837
>ENST00000440358	ENSG00000229607(RP5-1125N11.1)	hsa-miR-139-5p	0.837
>ENST00000582957	ENSG00000265787(CYP4F35P)	hsa-miR-139-5p	0.837
>TCONS_00010854	XLOC_004671(XLOC_004671)	hsa-miR-139-5p	0.836
>ENST00000566747	ENSG00000261578(RP11-21L23.2)	hsa-miR-139-5p	0.836
>ENST00000316807	ENSG00000180458(CTD-3064H18.4)	hsa-miR-139-5p	0.835
>TCONS_00010313	XLOC_004799(XLOC_004799)	hsa-miR-139-5p	0.834
>TCONS_00010172	XLOC_004635(XLOC_004635)	hsa-miR-139-5p	0.833
>TCONS_00009283	XLOC_004844(XLOC_004844)	hsa-miR-139-5p	0.832
>ENST00000432925	ENSG00000227098(AC073636.1)	hsa-miR-139-5p	0.832
>TCONS_00012249	XLOC_005807(XLOC_005807)	hsa-miR-139-5p	0.832
>ENST00000624235	ENSG00000280370(CTA-342B11.3)	hsa-miR-139-5p	0.828
>ENST00000606194	ENSG00000271980(CTD-2256P15.4)	hsa-miR-139-5p	0.827
>NR_046285.1	NR_046285.1 (gene)(LOC100130744)	hsa-miR-139-5p	0.825
>TCONS_00000954	XLOC_000213(XLOC_000213)	hsa-miR-139-5p	0.825
>ENST00000518439	ENSG00000253622(RP11-654G14.1)	hsa-miR-139-5p	0.822
>ENST00000457756	ENSG00000227098(AC073636.1)	hsa-miR-139-5p	0.822
>TCONS_00008501	XLOC_003973(XLOC_003973)	hsa-miR-139-5p	0.822
>TCONS_00007279	XLOC_003284(XLOC_003284)	hsa-miR-139-5p	0.821
>ENST00000615178	ENSG00000235831(BHLHE40-AS1)	hsa-miR-139-5p	0.82
>NR_038840.1	NR_038840.1 (gene)(LINC00693)	hsa-miR-139-5p	0.82
>TCONS_00001218	XLOC_000490(XLOC_000490)	hsa-miR-139-5p	0.819
>ENST00000432518	ENSG00000228214(LINC00693)	hsa-miR-139-5p	0.818
>ENST00000614907	ENSG00000273540(RP11-133L19.3)	hsa-miR-139-5p	0.816
>TCONS_00013884	XLOC_006521(XLOC_006521)	hsa-miR-139-5p	0.816
>ENST00000446754	ENSG00000237414(RP11-321L2.2)	hsa-miR-139-5p	0.815
>ENST00000439413	ENSG00000234707(RP11-745C15.2)	hsa-miR-139-5p	0.813
>NR_103755.1	NR_103755.1 (gene)(LINC00491)	hsa-miR-139-5p	0.812
>ENST00000620618	ENSG00000235831(BHLHE40-AS1)	hsa-miR-139-5p	0.812
>TCONS_00022786	XLOC_011064(XLOC_011064)	hsa-miR-139-5p	0.812
>TCONS_00017504	XLOC_008152(XLOC_008152)	hsa-miR-139-5p	0.811
>ENST00000449457	ENSG00000224034(RP11-445P17.8)	hsa-miR-139-5p	0.811
>ENST00000514600	ENSG00000248307(LINC00616)	hsa-miR-139-5p	0.81
>TCONS_00022566	XLOC_010885(XLOC_010885)	hsa-miR-139-5p	0.81
>TCONS_00028205	XLOC_013553(XLOC_013553)	hsa-miR-139-5p	0.807
>ENST00000577835	ENSG00000265425(RP11-128D14.1)	hsa-miR-139-5p	0.807
>ENST00000456952	ENSG00000235450(RP11-142A5.1)	hsa-miR-139-5p	0.805
>ENST00000561121	ENSG00000259478(RP11-753A21.1)	hsa-miR-139-5p	0.805
>TCONS_00020514	XLOC_009831(XLOC_009831)	hsa-miR-139-5p	0.804
>ENST00000514241	ENSG00000249057(MAST4-IT1)	hsa-miR-139-5p	0.803
>ENST00000558831	ENSG00000259248(USP3-AS1)	hsa-miR-139-5p	0.802
>TCONS_00013453	XLOC_006110(XLOC_006110)	hsa-miR-139-5p	0.802
>ENST00000605549	ENSG00000271670(RP11-95I16.4)	hsa-miR-139-5p	0.801
>ENST00000607697	ENSG00000271927(CTD-2541M15.4)	hsa-miR-139-5p	0.8
>ENST00000447396	ENSG00000228622(RP1-302D9.1)	hsa-miR-139-5p	0.799
>TCONS_00020103	XLOC_009511(XLOC_009511)	hsa-miR-139-5p	0.798
>TCONS_00018625	XLOC_008979(XLOC_008979)	hsa-miR-139-5p	0.797
>NR_046762.1	NR_046762.1 (gene)(ALMS1-IT1)	hsa-miR-139-5p	0.797
>ENST00000526174	ENSG00000254721(RP11-805J14.5)	hsa-miR-139-5p	0.797
>TCONS_00027921	XLOC_013504(XLOC_013504)	hsa-miR-139-5p	0.797
>ENST00000458667	ENSG00000230663(FAM224B)	hsa-miR-139-5p	0.795
>ENST00000578585	ENSG00000264215(RP11-283C24.1)	hsa-miR-139-5p	0.795
>ENST00000606150	ENSG00000215022(RP1-257A7.4)	hsa-miR-139-5p	0.794
>ENST00000502390	ENSG00000231683(RP1-27K12.2)	hsa-miR-139-5p	0.793
>ENST00000435643	ENSG00000224342(AC007879.1)	hsa-miR-139-5p	0.792
>ENST00000512237	ENSG00000249169(CTC-529L17.1)	hsa-miR-139-5p	0.792
>NR_103754.1	NR_103754.1 (gene)(LINC00491)	hsa-miR-139-5p	0.792
>ENST00000505527	ENSG00000250682(LINC00491)	hsa-miR-139-5p	0.791
>ENST00000379640	ENSG00000205325(AC005863.1)	hsa-miR-139-5p	0.791
>ENST00000433521	ENSG00000178193(RP4-682C21.5)	hsa-miR-139-5p	0.79
>ENST00000531311	ENSG00000255139(AP000442.1)	hsa-miR-139-5p	0.789
>TCONS_00003286	XLOC_002099(XLOC_002099)	hsa-miR-139-5p	0.788
>TCONS_00005675	XLOC_002943(XLOC_002943)	hsa-miR-139-5p	0.788
>ENST00000535544	ENSG00000189238(LINC00943)	hsa-miR-139-5p	0.788
>TCONS_00003974	XLOC_001788(XLOC_001788)	hsa-miR-139-5p	0.787
>ENST00000561777	ENSG00000261043(MIR4313)	hsa-miR-139-5p	0.786
>TCONS_00027863	XLOC_013502(XLOC_013502)	hsa-miR-139-5p	0.785
>ENST00000624533	ENSG00000247137(RP11-727A23.5)	hsa-miR-139-5p	0.785
>TCONS_00003872	XLOC_001671(XLOC_001671)	hsa-miR-139-5p	0.784
>ENST00000597267	ENSG00000227195(MIR663AHG)	hsa-miR-139-5p	0.784
>ENST00000444051	ENSG00000204623(ZNRD1-AS1)	hsa-miR-139-5p	0.783
>ENST00000440528	ENSG00000225399(RP11-3B7.1)	hsa-miR-139-5p	0.783
>NR_110306.1	NR_110306.1 (gene)(LOC101929657)	hsa-miR-139-5p	0.782
>ENST00000613982	ENSG00000273523(RP11-248G5.9)	hsa-miR-139-5p	0.782
>ENST00000473136	ENSG00000229729(RP11-159G9.5)	hsa-miR-139-5p	0.781
>ENST00000622888	ENSG00000225399(RP11-3B7.1)	hsa-miR-139-5p	0.78
>ENST00000563632	ENSG00000261488(RP11-757F18.5)	hsa-miR-139-5p	0.78
>ENST00000449316	ENSG00000226203(RP4-760C5.5)	hsa-miR-139-5p	0.779
>ENST00000411575	ENSG00000225564(LINC01492)	hsa-miR-139-5p	0.777
>ENST00000411553	ENSG00000228223(HCG11)	hsa-miR-139-5p	0.777
>TCONS_00009252	XLOC_004445(XLOC_004445)	hsa-miR-139-5p	0.775
>ENST00000607407	ENSG00000272056(RP11-503P10.1)	hsa-miR-139-5p	0.775
>ENST00000582938	ENSG00000265394(RP11-1148O4.2)	hsa-miR-139-5p	0.775
>ENST00000498997	ENSG00000246477(AF131216.6)	hsa-miR-139-5p	0.775
>ENST00000607836	ENSG00000226266(AC009961.3)	hsa-miR-139-5p	0.774
>ENST00000611079	ENSG00000277283(RP1-267D11.6)	hsa-miR-139-5p	0.774
>TCONS_00024630	XLOC_011918(XLOC_011918)	hsa-miR-139-5p	0.774
>TCONS_00028426	XLOC_013778(XLOC_013778)	hsa-miR-139-5p	0.773
>ENST00000525984	ENSG00000255484(RP11-65M17.1)	hsa-miR-139-5p	0.772
>ENST00000399492	ENSG00000215039(CD27-AS1)	hsa-miR-139-5p	0.771
>TCONS_00019368	XLOC_009191(XLOC_009191)	hsa-miR-139-5p	0.771
>TCONS_00002713	XLOC_001583(XLOC_001583)	hsa-miR-139-5p	0.771
>ENST00000582141	ENSG00000215417(MIR17HG)	hsa-miR-139-5p	0.771
>NR_026763.1	NR_026763.1 (gene)(SMAD5-AS1)	hsa-miR-139-5p	0.77
>ENST00000458178	ENSG00000224086(LL22NC03-86G7.1)	hsa-miR-139-5p	0.769
>ENST00000621942	ENSG00000275898(RP11-497G19.7)	hsa-miR-139-5p	0.769
>ENST00000415917	ENSG00000272140(RP11-574K11.29)	hsa-miR-139-5p	0.768
>TCONS_00010211	XLOC_004680(XLOC_004680)	hsa-miR-139-5p	0.768
>ENST00000297163	ENSG00000164621(SMAD5-AS1)	hsa-miR-139-5p	0.768
>ENST00000623959	ENSG00000279184(RP3-323A16.1)	hsa-miR-139-5p	0.768
>ENST00000446989	ENSG00000229723(LINC01054)	hsa-miR-139-5p	0.767
>TCONS_00025701	XLOC_012529(XLOC_012529)	hsa-miR-139-5p	0.767
>NR_026928.1	NR_026928.1 (gene)(N4BP2L2-IT2)	hsa-miR-139-5p	0.767
>ENST00000607033	ENSG00000227954(TARID)	hsa-miR-139-5p	0.766
>ENST00000624442	ENSG00000280356(RP1-101G11.3)	hsa-miR-139-5p	0.766
>TCONS_00001367	XLOC_000667(XLOC_000667)	hsa-miR-139-5p	0.765
>ENST00000556763	ENSG00000258831(RP11-76E17.4)	hsa-miR-139-5p	0.764
>ENST00000610631	ENSG00000274427(RP11-972P1.10)	hsa-miR-139-5p	0.764
>ENST00000624817	ENSG00000280258(CTA-732E4.1)	hsa-miR-139-5p	0.764
>ENST00000616875	ENSG00000232564(RP4-591N18.2)	hsa-miR-139-5p	0.764
>NR_027007.2	NR_027007.2 (gene)(THUMPD3-AS1)	hsa-miR-139-5p	0.764
>ENST00000507781	ENSG00000248673(LINC01331)	hsa-miR-139-5p	0.763
>TCONS_00013856	XLOC_006486(XLOC_006486)	hsa-miR-139-5p	0.763
>ENST00000526274	ENSG00000255422(AP002954.4)	hsa-miR-139-5p	0.763
>ENST00000601795	ENSG00000268333(RP4-806M20.3)	hsa-miR-139-5p	0.762
>ENST00000587960	ENSG00000266918(RP11-798G7.8)	hsa-miR-139-5p	0.762
>ENST00000562284	ENSG00000260918(RP11-731J8.2)	hsa-miR-139-5p	0.762
>ENST00000532992	ENSG00000255028(RP11-708B6.2)	hsa-miR-139-5p	0.762
>ENST00000431722	ENSG00000232756(RP5-1185I7.1)	hsa-miR-139-5p	0.761
>TCONS_00028957	XLOC_014118(XLOC_014118)	hsa-miR-139-5p	0.761
>ENST00000617603	ENSG00000277214(RP11-70D24.3)	hsa-miR-139-5p	0.761
>ENST00000489616	ENSG00000206573(THUMPD3-AS1)	hsa-miR-139-5p	0.761
>ENST00000522525	ENSG00000206573(THUMPD3-AS1)	hsa-miR-139-5p	0.761
>NR_037618.1	NR_037618.1 (gene)(EEF1E1-BLOC1S5)	hsa-miR-139-5p	0.761
>ENST00000422956	ENSG00000189223(PAX8-AS1)	hsa-miR-139-5p	0.761
>ENST00000612833	ENSG00000276337(RP11-106D4.2)	hsa-miR-139-5p	0.759
>ENST00000520447	ENSG00000206573(THUMPD3-AS1)	hsa-miR-139-5p	0.758
>TCONS_00000549	XLOC_000872(XLOC_000872)	hsa-miR-139-5p	0.757
>TCONS_00028604	XLOC_013639(XLOC_013639)	hsa-miR-139-5p	0.756
>ENST00000585372	ENSG00000232080(XXbac-BPG254F23.7)	hsa-miR-139-5p	0.756
>TCONS_00025047	XLOC_012004(XLOC_012004)	hsa-miR-139-5p	0.756
>ENST00000517796	ENSG00000253960(RP11-388K12.1)	hsa-miR-139-5p	0.756
>ENST00000478772	ENSG00000239513(LINC01210)	hsa-miR-139-5p	0.755
>ENST00000594153	ENSG00000231817(LINC01198)	hsa-miR-139-5p	0.755
>ENST00000594428	ENSG00000231817(LINC01198)	hsa-miR-139-5p	0.755
>TCONS_00018486	XLOC_008784(XLOC_008784)	hsa-miR-139-5p	0.754
>ENST00000581816	ENSG00000215417(MIR17HG)	hsa-miR-139-5p	0.751
>ENST00000426101	ENSG00000231551(RP11-495P10.1)	hsa-miR-139-5p	0.751
>ENST00000623596	ENSG00000229729(RP11-159G9.5)	hsa-miR-139-5p	0.751
>ENST00000569883	ENSG00000261019(RP11-111K18.2)	hsa-miR-139-5p	0.75
>ENST00000437258	ENSG00000215458(AP001053.11)	hsa-miR-139-5p	0.75
>ENST00000413812	ENSG00000236340(AC000099.1)	hsa-miR-139-5p	0.749
>ENST00000609152	ENSG00000229005(HNF4A-AS1)	hsa-miR-139-5p	0.749
>ENST00000417786	ENSG00000225300(RP11-1086F11.1)	hsa-miR-139-5p	0.748
>ENST00000606067	ENSG00000272155(RP11-707M3.3)	hsa-miR-139-5p	0.748
>ENST00000414816	ENSG00000224310(AC012317.1)	hsa-miR-139-5p	0.748
>NR_104162.1	NR_104162.1 (gene)(LOC283045)	hsa-miR-139-5p	0.747
>ENST00000419926	ENSG00000227844(RP13-143G15.3)	hsa-miR-139-5p	0.747
>ENST00000613749	ENSG00000277701(RP11-734K23.9)	hsa-miR-139-5p	0.747
>ENST00000557547	ENSG00000258902(CTD-2128A3.2)	hsa-miR-139-5p	0.746
>ENST00000452769	ENSG00000231764(DLX6-AS1)	hsa-miR-139-5p	0.746
>ENST00000555227	ENSG00000272888(AC013394.2)	hsa-miR-139-5p	0.746
>TCONS_00006773	XLOC_003406(XLOC_003406)	hsa-miR-139-5p	0.746
>ENST00000607353	ENSG00000272369(RP11-446N19.1)	hsa-miR-139-5p	0.746
>ENST00000559026	ENSG00000259732(RP11-59H7.3)	hsa-miR-139-5p	0.745
>ENST00000608362	ENSG00000273237(CTB-119C2.1)	hsa-miR-139-5p	0.744
>ENST00000588227	ENSG00000226759(DAB1-AS1)	hsa-miR-139-5p	0.744
>ENST00000441587	ENSG00000230002(ALMS1-IT1)	hsa-miR-139-5p	0.743
>ENST00000585152	ENSG00000264868(CTB-167B5.2)	hsa-miR-139-5p	0.743
>ENST00000552451	ENSG00000257322(RP11-511B23.2)	hsa-miR-139-5p	0.743
>ENST00000463255	ENSG00000243305(RP11-362A9.3)	hsa-miR-139-5p	0.743
>ENST00000507023	ENSG00000250131(RP11-130F10.1)	hsa-miR-139-5p	0.742
>ENST00000589921	ENSG00000267339(LINC00906)	hsa-miR-139-5p	0.742
>ENST00000417964	ENSG00000214837(LINC01347)	hsa-miR-139-5p	0.741
>ENST00000437331	ENSG00000231764(DLX6-AS1)	hsa-miR-139-5p	0.741
>ENST00000566974	ENSG00000261054(RP11-6O2.4)	hsa-miR-139-5p	0.74
>ENST00000605417	ENSG00000231764(DLX6-AS1)	hsa-miR-139-5p	0.739
>TCONS_00004212	XLOC_002054(XLOC_002054)	hsa-miR-139-5p	0.739
>TCONS_00019476	XLOC_009279(XLOC_009279)	hsa-miR-139-5p	0.739
>ENST00000583516	ENSG00000265992(ESRG)	hsa-miR-139-5p	0.738
>NR_027122.1	NR_027122.1 (gene)(ESRG)	hsa-miR-139-5p	0.738
>ENST00000599781	ENSG00000268220(RP11-379K17.12)	hsa-miR-139-5p	0.738
>ENST00000414030	ENSG00000222041(LINC00152)	hsa-miR-139-5p	0.738
>ENST00000518494	ENSG00000253500(AF121898.3)	hsa-miR-139-5p	0.738
>ENST00000503307	ENSG00000248596(RP11-844P9.2)	hsa-miR-139-5p	0.738
>ENST00000590750	ENSG00000267260(CTD-2162K18.4)	hsa-miR-139-5p	0.737
>ENST00000430027	ENSG00000231764(DLX6-AS1)	hsa-miR-139-5p	0.736
>ENST00000423918	ENSG00000204054(LINC00963)	hsa-miR-139-5p	0.736
>ENST00000422882	ENSG00000215190(LINC00680)	hsa-miR-139-5p	0.736
>ENST00000560295	ENSG00000259758(CASC7)	hsa-miR-139-5p	0.735
>ENST00000451101	ENSG00000227363(AC019172.2)	hsa-miR-139-5p	0.735
>TCONS_00008316	XLOC_003771(XLOC_003771)	hsa-miR-139-5p	0.735
>TCONS_00020352	XLOC_009683(XLOC_009683)	hsa-miR-139-5p	0.734
>ENST00000519990	ENSG00000254119(RP11-705O24.1)	hsa-miR-139-5p	0.734
>ENST00000454484	ENSG00000229418(RP11-35J23.1)	hsa-miR-139-5p	0.734
>NR_026929.1	NR_026929.1 (gene)(DKFZp434L192)	hsa-miR-139-5p	0.733
>ENST00000513657	ENSG00000248125(CTB-73N10.1)	hsa-miR-139-5p	0.733
>ENST00000545339	ENSG00000215039(CD27-AS1)	hsa-miR-139-5p	0.733
>ENST00000434635	ENSG00000224675(AC009227.2)	hsa-miR-139-5p	0.732
>ENST00000512833	ENSG00000250406(RP13-539F13.3)	hsa-miR-139-5p	0.732
>TCONS_00004224	XLOC_002066(XLOC_002066)	hsa-miR-139-5p	0.732
>ENST00000420801	ENSG00000225951(ODF2-AS1)	hsa-miR-139-5p	0.732
>ENST00000500358	ENSG00000246090(RP11-696N14.1)	hsa-miR-139-5p	0.731
>ENST00000483289	ENSG00000239219(RP11-379K17.4)	hsa-miR-139-5p	0.731
>ENST00000454784	ENSG00000205592(MUC19)	hsa-miR-139-5p	0.731
>ENST00000425470	ENSG00000224467(AC009313.1)	hsa-miR-139-5p	0.73
>ENST00000429829	ENSG00000229807(XIST)	hsa-miR-139-5p	0.73
>ENST00000366308	ENSG00000242042(RP11-690C23.2)	hsa-miR-139-5p	0.73
>ENST00000594934	ENSG00000268362(CTD-2017D11.1)	hsa-miR-139-5p	0.73
>ENST00000619314	ENSG00000244879(GABPB1-AS1)	hsa-miR-139-5p	0.73
>ENST00000558874	ENSG00000259724(CTD-2643K12.3)	hsa-miR-139-5p	0.729
>TCONS_00028418	XLOC_013771(XLOC_013771)	hsa-miR-139-5p	0.728
>ENST00000453934	ENSG00000236858(CTA-992D9.6)	hsa-miR-139-5p	0.727
>ENST00000446626	ENSG00000226007(RP11-211N8.2)	hsa-miR-139-5p	0.727
>ENST00000450704	ENSG00000226007(RP11-211N8.2)	hsa-miR-139-5p	0.727
>ENST00000416679	ENSG00000224745(RP11-380G5.2)	hsa-miR-139-5p	0.727
>ENST00000609749	ENSG00000234665(RP11-262H14.3)	hsa-miR-139-5p	0.727
>ENST00000614581	ENSG00000277654(RP11-255M2.3)	hsa-miR-139-5p	0.726
>ENST00000581673	ENSG00000264660(RP11-381P6.1)	hsa-miR-139-5p	0.726
>ENST00000417058	ENSG00000215039(CD27-AS1)	hsa-miR-139-5p	0.726
>ENST00000602353	ENSG00000270091(RP11-78O7.2)	hsa-miR-139-5p	0.726
>ENST00000499326	ENSG00000244879(GABPB1-AS1)	hsa-miR-139-5p	0.725
>ENST00000578977	ENSG00000263609(RP11-1109M24.16)	hsa-miR-139-5p	0.725
>ENST00000395900	ENSG00000183242(WT1-AS)	hsa-miR-139-5p	0.725
>TCONS_00001765	XLOC_001134(XLOC_001134)	hsa-miR-139-5p	0.725
>ENST00000575139	ENSG00000263072(ZNF213-AS1)	hsa-miR-139-5p	0.725
>ENST00000602823	ENSG00000269966(RP3-331H24.5)	hsa-miR-139-5p	0.724
>ENST00000541002	ENSG00000235423(RP11-282O18.3)	hsa-miR-139-5p	0.724
>ENST00000567234	ENSG00000260704(LINC00543)	hsa-miR-139-5p	0.724
>TCONS_00004374	XLOC_002258(XLOC_002258)	hsa-miR-139-5p	0.724
>ENST00000427778	ENSG00000239353(RP11-492E3.51)	hsa-miR-139-5p	0.723
>ENST00000455232	ENSG00000224721(AC007182.6)	hsa-miR-139-5p	0.723
>ENST00000429289	ENSG00000229153(EPHA1-AS1)	hsa-miR-139-5p	0.722
>ENST00000564527	ENSG00000261616(RP11-6O2.3)	hsa-miR-139-5p	0.722
>ENST00000472856	ENSG00000242808(SOX2-OT)	hsa-miR-139-5p	0.722
>ENST00000426578	ENSG00000229356(LRRC3-AS1)	hsa-miR-139-5p	0.721
>ENST00000553259	ENSG00000258334(RP11-161H23.9)	hsa-miR-139-5p	0.719
>TCONS_00015149	XLOC_007192(XLOC_007192)	hsa-miR-139-5p	0.719
>ENST00000450520	ENSG00000233207(RP11-216M21.7)	hsa-miR-139-5p	0.719
>ENST00000413286	ENSG00000226990(RP11-543F8.2)	hsa-miR-139-5p	0.719
>ENST00000417456	ENSG00000241014(RP11-244H3.1)	hsa-miR-139-5p	0.719
>ENST00000586943	ENSG00000267106(ZNF561-AS1)	hsa-miR-139-5p	0.719
>ENST00000526448	ENSG00000255082(GRM5-AS1)	hsa-miR-139-5p	0.718
>ENST00000431497	ENSG00000231764(DLX6-AS1)	hsa-miR-139-5p	0.717
>ENST00000501016	ENSG00000245970(SNORA72)	hsa-miR-139-5p	0.717
>ENST00000441570	ENSG00000233237(LINC00472)	hsa-miR-139-5p	0.716
>ENST00000602471	ENSG00000270107(CTD-2306M10.1)	hsa-miR-139-5p	0.716
>TCONS_00019620	XLOC_009419(XLOC_009419)	hsa-miR-139-5p	0.716
>ENST00000527317	ENSG00000255087(RP11-168K9.2)	hsa-miR-139-5p	0.716
>ENST00000515077	ENSG00000251206(CTD-2187J20.1)	hsa-miR-139-5p	0.716
>ENST00000501211	ENSG00000253284(RP11-282K24.3)	hsa-miR-139-5p	0.716
>ENST00000537655	ENSG00000256538(RP11-847H18.3)	hsa-miR-139-5p	0.716
>TCONS_00015176	XLOC_007223(XLOC_007223)	hsa-miR-139-5p	0.715
>TCONS_00018493	XLOC_008795(XLOC_008795)	hsa-miR-139-5p	0.714
>ENST00000510986	ENSG00000248587(GDNF-AS1)	hsa-miR-139-5p	0.714
>ENST00000454429	ENSG00000235481(UBE2R2-AS1)	hsa-miR-139-5p	0.713
>ENST00000512428	ENSG00000249604(RP11-286E11.2)	hsa-miR-139-5p	0.713
>ENST00000511631	ENSG00000250402(RP11-395P13.4)	hsa-miR-139-5p	0.713
>ENST00000492337	ENSG00000242808(SOX2-OT)	hsa-miR-139-5p	0.712
>ENST00000603748	ENSG00000271590(RP11-181E10.3)	hsa-miR-139-5p	0.712
>ENST00000429796	ENSG00000231858(AC067945.4)	hsa-miR-139-5p	0.712
>TCONS_00025133	XLOC_012382(XLOC_012382)	hsa-miR-139-5p	0.71
>ENST00000504840	ENSG00000248749(RP11-42A4.1)	hsa-miR-139-5p	0.71
>ENST00000603042	ENSG00000270828(RP3-466P17.2)	hsa-miR-139-5p	0.71
>ENST00000621423	ENSG00000275678(RP4-547N15.3)	hsa-miR-139-5p	0.709
>ENST00000457898	ENSG00000226029(RP4-798A10.2)	hsa-miR-139-5p	0.709
>ENST00000508339	ENSG00000250682(LINC00491)	hsa-miR-139-5p	0.709
>TCONS_00001563	XLOC_000903(XLOC_000903)	hsa-miR-139-5p	0.708
>TCONS_00020872	XLOC_010154(XLOC_010154)	hsa-miR-139-5p	0.708
>ENST00000535639	ENSG00000215039(CD27-AS1)	hsa-miR-139-5p	0.708
>ENST00000505030	ENSG00000245526(LINC00461)	hsa-miR-139-5p	0.707
>TCONS_00009973	XLOC_004398(XLOC_004398)	hsa-miR-139-5p	0.707
>ENST00000602516	ENSG00000231074(HCG18)	hsa-miR-139-5p	0.706
>ENST00000568286	ENSG00000260478(RP11-142G1.1)	hsa-miR-139-5p	0.706
>ENST00000451240	ENSG00000237070(AC005550.3)	hsa-miR-139-5p	0.706
>ENST00000445646	ENSG00000229556(RP11-363G2.4)	hsa-miR-139-5p	0.706
>ENST00000585877	ENSG00000267249(RP11-973H7.3)	hsa-miR-139-5p	0.706
>ENST00000622972	ENSG00000204054(LINC00963)	hsa-miR-139-5p	0.706
>ENST00000449842	ENSG00000228918(LINC01344)	hsa-miR-139-5p	0.705
>ENST00000606361	ENSG00000272037(KB-431C1.5)	hsa-miR-139-5p	0.704
>ENST00000440516	ENSG00000226286(RP1-163G9.2)	hsa-miR-139-5p	0.704
>ENST00000506925	ENSG00000248100(RP11-709A23.1)	hsa-miR-139-5p	0.704
>ENST00000450653	ENSG00000235965(AP000431.1)	hsa-miR-139-5p	0.703
>ENST00000424245	ENSG00000237054(PRMT5-AS1)	hsa-miR-139-5p	0.703
>ENST00000517711	ENSG00000253500(AF121898.3)	hsa-miR-139-5p	0.703
>ENST00000447832	ENSG00000226235(LEMD1-AS1)	hsa-miR-139-5p	0.703
>ENST00000498226	ENSG00000242808(SOX2-OT)	hsa-miR-139-5p	0.702
>ENST00000621842	ENSG00000277654(RP11-255M2.3)	hsa-miR-139-5p	0.701
>TCONS_00020304	XLOC_009643(XLOC_009643)	hsa-miR-139-5p	0.701
>ENST00000579251	ENSG00000264859(RP11-75N4.2)	hsa-miR-139-5p	0.701
>ENST00000515329	ENSG00000251249(RP11-73G16.1)	hsa-miR-139-5p	0.7
>TCONS_00019195	XLOC_009021(XLOC_009021)	hsa-miR-139-5p	0.7
